# Supplementary material for: Exploiting evolutionary steering to induce collateral drug sensitivity in cancer
Source: Nat Commun. 2020 Apr 21;11:1923. doi: 10.1038/s41467-020-15596-z (PMC7174377; doi:10.1038/s41467-020-15596-z)
Supplement: Supplementary file 4 — Supplementary Data 1 [file 41467_2020_15596_MOESM4_ESM.xlsx]

## Sheet: tableS1
ID	chrom	loc.start	loc.end	num.mark	seg.mean	baf	nA	nB
DMSO7	1	897325	16736132	421	-0.5658	0.577380952380952	1	1
DMSO7	1	16748308	17197685	29	0.7289	0.796296296296297	1	4
DMSO7	1	17198381	40131181	416	-0.5847	0.6	1	1
DMSO7	1	40149642	152187554	781	0.2845	0.729448198198199	1	3
DMSO7	1	152275559	152329369	14	26723	0.792682926829268	4	15
DMSO7	1	152382062	196715063	527	0.182	0.666666666666667	1	2
DMSO7	1	196749206	196888629	6	-27031	1	0	0
DMSO7	1	196946869	247979061	627	0.0623	0.657839721254356	1	2
DMSO7	1	248004296	248605316	23	12862	0.635741652983032	3	5
DMSO7	1	248651867	249208772	20	0.2776	1	0	4
DMSO7	2	677295	242842382	2017	0.0031	0.655455059355568	1	2
DMSO7	3	391100	75986858	693	-0.432	1	0	2
DMSO7	3	77684222	194219359	747	0.0041	1	0	3
DMSO7	3	194337901	194991221	4	-15624	1	0	1
DMSO7	3	195346623	195453064	10	17354	1	0	10
DMSO7	3	195456561	195497174	10	-0.0371	1	0	3
DMSO7	3	195505664	195517553	19	21801	1	0	14
DMSO7	3	195538529	197765432	47	-0.0741	1	0	3
DMSO7	4	299259	27162478	320	-0.1603	0.752358490566038	1	2
DMSO7	4	30075348	30335075	6	-33717	1	0	0
DMSO7	4	30725696	190905595	844	-0.0743	0.685994397759104	1	2
DMSO7	5	140532	180687212	1309	0.0067	0.651086956521739	1	2
DMSO7	6	335069	11213468	90	-0.5955	1	0	2
DMSO7	6	11717573	11735768	3	41958	1	0	55
DMSO7	6	12123249	26056604	92	-0.5826	1	0	2
DMSO7	6	26104280	30953977	169	-0.0619	1	0	3
DMSO7	6	30955359	30997824	8	18715	1	0	11
DMSO7	6	31079703	32610846	266	-0.0597	1	0	3
DMSO7	6	32610887	170713682	1094	-0.5459	1	0	2
DMSO7	7	228659	53103794	577	0.0783	0.643036611629576	1	2
DMSO7	7	54621692	55759129	8	4599	1	0	73
DMSO7	7	55799871	57509966	20	21216	1	0	13
DMSO7	7	63033440	100616258	321	-0.1555	0.645497311827957	1	2
DMSO7	7	100634933	100648476	5	21479	0.766924319335487	3	10
DMSO7	7	100675512	100680983	14	34141	0.679093387821172	10	22
DMSO7	7	100693849	158930775	560	-0.1944	0.606673407482305	1	2
DMSO7	8	183192	12237029	150	-0.3689	1	0	2
DMSO7	8	12272677	12584659	5	-36326	1	0	0
DMSO7	8	12593045	61429877	345	-0.4996	1	0	2
DMSO7	8	61707725	82727569	87	0.8989	1	0	6
DMSO7	8	85716924	102555060	69	-0.3793	1	0	2
DMSO7	8	103663912	104054603	5	25614	1	0	18
DMSO7	8	104240275	126142403	111	-0.6294	1	0	2
DMSO7	8	129162433	133723270	20	14466	1	0	8
DMSO7	8	133885183	146228779	184	-0.5348	1	0	2
DMSO7	9	117696	214804	6	-27419	1	0	0
DMSO7	9	312124	38578153	281	-0.1445	1	0	3
DMSO7	9	38621995	40715896	3	-49146	1	0	0
DMSO7	9	40772563	141071755	939	0.2704	1	0	4
DMSO7	10	373048	18551077	170	-14883	1	0	1
DMSO7	10	18828635	27389314	47	-0.2341	0.700398803589233	1	2
DMSO7	10	27400861	36812521	77	0.3731	0.721351250466592	1	3
DMSO7	10	37505141	135372870	917	-0.5276	0.571428571428571	1	1
DMSO7	10	135373435	135381425	4	-2351	1	0	1
DMSO7	11	193146	3250208	194	-0.6265	1	0	2
DMSO7	11	3400237	3400422	3	-41913	1	0	0
DMSO7	11	3412900	4729806	29	-0.356	1	0	2
DMSO7	11	4731180	7022038	160	0.2734	1	0	4
DMSO7	11	7059981	51412379	353	-0.5015	1	0	2
DMSO7	11	51459057	134253804	1065	0.1326	1	0	3
DMSO7	12	300500	10958658	273	0.5354	1	0	4
DMSO7	12	11138935	14664350	52	12795	1	0	7
DMSO7	12	14767559	40857966	174	0.2757	1	0	4
DMSO7	12	40873278	40884758	21	33821	1	0	31
DMSO7	12	40898218	54687232	314	0.2265	1	0	4
DMSO7	12	54734289	54805765	7	27284	1	0	20
DMSO7	12	54905815	58003922	77	0.5688	1	0	4
DMSO7	12	58009372	58089689	3	51159	1	0	104
DMSO7	12	58339610	133780309	705	0.1371	1	0	3
DMSO7	13	19414238	115091399	511	-0.5352	1	0	2
DMSO7	14	19110239	106134706	902	-0.0619	0.694915254237288	1	2
DMSO7	14	106134928	107282845	60	12038	0.692307692307693	2	5
DMSO7	15	20170123	102346030	1011	-0.4441	1	0	2
DMSO7	16	107162	109671	4	11683	1	0	7
DMSO7	16	110165	33961698	621	-0.5168	1	0	2
DMSO7	16	33961902	34274461	10	-34126	1	0	0
DMSO7	16	34682251	90160064	773	0.5207	1	0	4
DMSO7	17	131828	1565461	45	0.3709	1	0	4
DMSO7	17	1629969	15690928	358	0.8957	1	0	6
DMSO7	17	15848911	36886720	255	0.024	1	0	3
DMSO7	17	36889559	62754586	534	0.4928	1	0	4
DMSO7	17	62760703	81081949	465	0.0557	1	0	3
DMSO7	18	166819	77926862	487	-0.5741	1	0	2
DMSO7	19	327182	1093976	105	-0.6772	1	0	2
DMSO7	19	1095061	1095355	4	-37479	1	0	0
DMSO7	19	1105723	3958397	155	-0.6864	1	0	2
DMSO7	19	3982850	8982084	264	-0.0131	1	0	3
DMSO7	19	9006657	9074265	45	17035	1	0	10
DMSO7	19	9075565	9270654	20	12309	1	0	7
DMSO7	19	9271969	9346427	6	20584	1	0	12
DMSO7	19	9346762	10224548	32	0.7226	1	0	5
DMSO7	19	10267011	45395619	973	-0.209	1	0	3
DMSO7	19	45506807	52223266	319	-0.7584	1	0	2
DMSO7	19	52249680	56047448	265	0.0552	1	0	3
DMSO7	19	56051946	56249672	21	-14332	1	0	1
DMSO7	19	56270399	59074429	149	0.3654	1	0	4
DMSO7	20	264472	62896665	793	0.1384	1	0	3
DMSO7	21	10909652	22790936	35	11312	1	0	7
DMSO7	21	22881251	48063476	410	-0.5374	1	0	2
DMSO7	22	16914189	51219006	793	-0.4241	1	0	2
DMSO8	1	897325	16748308	422	-0.4611	0.531129032258065	1	1
DMSO8	1	16863259	17197685	28	0.9471	0.782178217821782	1	4
DMSO8	1	17198381	41300952	442	-0.4742	0.558500058500058	1	1
DMSO8	1	41327407	41327705	2	-56189	1	0	0
DMSO8	1	41467757	152187554	753	0.3487	0.730176293375981	1	3
DMSO8	1	152275559	152329369	14	21114	0.804347826086957	2	10
DMSO8	1	152382062	196749206	528	0.1978	0.670530688823372	1	2
DMSO8	1	196795844	196888629	5	-3038	1	0	0
DMSO8	1	196946869	249208772	670	0.1155	0.659836065573771	1	2
DMSO8	2	677295	216002829	1508	-0.0113	0.648686835106383	1	2
DMSO8	2	216176780	216176824	3	-50116	1	0	0
DMSO8	2	216191752	242842382	506	0.047	0.644444444444444	1	2
DMSO8	3	391100	42915878	357	-0.4294	1	0	2
DMSO8	3	43021007	43021088	2	-53265	1	0	0
DMSO8	3	43097765	87039755	338	-0.38	1	0	2
DMSO8	3	87276699	194991221	747	0.0209	1	0	3
DMSO8	3	195346623	195453064	10	15398	1	0	8
DMSO8	3	195456561	195497174	10	-0.1697	1	0	2
DMSO8	3	195505664	195517553	19	15861	1	0	8
DMSO8	3	195538529	197765432	47	-0.1695	1	0	2
DMSO8	4	299259	4161105	110	-0.1962	0.729325602685383	1	2
DMSO8	4	4228456	4228472	2	-56189	1	0	0
DMSO8	4	4238746	27162478	208	-0.1371	0.722136222910217	1	2
DMSO8	4	30075348	30335075	6	-28515	1	0	0
DMSO8	4	30725696	190905595	844	-0.0559	0.679779005524862	1	2
DMSO8	5	140532	43609272	278	0.1439	0.606060606060606	1	2
DMSO8	5	43647964	130695152	434	-0.2254	0.664451607205934	1	2
DMSO8	5	130766542	180687212	597	0.1118	0.664092664092664	1	2
DMSO8	6	335069	11213468	90	-0.5373	1	0	2
DMSO8	6	11717573	11735768	3	41596	1	0	50
DMSO8	6	12123249	26234952	98	-0.553	1	0	2
DMSO8	6	26240624	29911256	99	-0.0253	1	0	3
DMSO8	6	29911837	29913098	11	12574	1	0	7
DMSO8	6	29942927	30038830	11	0.1558	1	0	3
DMSO8	6	30039240	30313340	26	-0.6643	1	0	2
DMSO8	6	30314116	30953977	16	0.3127	1	0	3
DMSO8	6	30955359	30997824	8	1567	1	0	8
DMSO8	6	31079703	32610934	269	0.0065	1	0	3
DMSO8	6	32610960	170713682	1091	-0.5037	1	0	2
DMSO8	7	228659	44005528	460	0.0561	0.640845070422535	1	2
DMSO8	7	44084117	44084486	2	-3797	1	0	0
DMSO8	7	44121936	53103794	115	0.1944	0.647067613858427	1	2
DMSO8	7	54621692	55759129	8	42763	1	0	54
DMSO8	7	55799871	57509966	20	21099	1	0	12
DMSO8	7	63033440	100616258	321	-0.0528	0.617021276595745	1	2
DMSO8	7	100634933	100648476	5	16965	0.719851576994434	3	7
DMSO8	7	100675512	100679296	10	28668	0.815693430656934	4	17
DMSO8	7	100679809	100680983	4	23731	0.611541941695765	6	9
DMSO8	7	100693849	158930775	560	-0.1074	0.600675675675675	1	2
DMSO8	8	183192	61429877	500	-0.4766	1	0	2
DMSO8	8	61707725	82727569	87	0.8496	1	0	5
DMSO8	8	85716924	102555060	69	-0.3889	1	0	2
DMSO8	8	103663912	103851052	3	30182	1	0	23
DMSO8	8	103876780	126142403	113	-0.5468	1	0	2
DMSO8	8	129162433	133650327	19	15382	1	0	8
DMSO8	8	133723270	146228779	185	-0.4819	1	0	2
DMSO8	9	117696	214804	6	-19911	1	0	1
DMSO8	9	312124	22006348	146	-0.2127	1	0	2
DMSO8	9	25677698	25678122	2	-4373	1	0	0
DMSO8	9	26861106	38578153	133	-0.0336	1	0	3
DMSO8	9	38621995	40715896	3	-38752	1	0	0
DMSO8	9	40772563	71835842	13	-0.7119	1	0	2
DMSO8	9	71842927	141071755	926	0.3412	1	0	4
DMSO8	10	373048	18551077	170	-14702	1	0	1
DMSO8	10	18828635	27437964	50	-0.1946	0.680851063829787	1	2
DMSO8	10	27442121	36812521	74	0.3592	0.668918918918919	1	2
DMSO8	10	37505141	135381425	921	-0.4951	0.538461538461538	1	1
DMSO8	11	193146	4562905	214	-0.5129	1	0	2
DMSO8	11	4608116	7022038	172	0.1159	1	0	3
DMSO8	11	7059981	51412379	353	-0.5103	1	0	2
DMSO8	11	51459057	134253804	1065	0.1635	1	0	3
DMSO8	12	300500	11174952	278	0.5419	1	0	4
DMSO8	12	11183108	11244323	17	16493	1	0	9
DMSO8	12	11244591	11548436	9	1.17	1	0	6
DMSO8	12	11992168	40857966	195	0.3215	1	0	3
DMSO8	12	40873278	40884758	21	25035	1	0	16
DMSO8	12	40898218	54687232	314	0.2261	1	0	3
DMSO8	12	54734289	54805765	7	25979	1	0	17
DMSO8	12	54905815	57940749	75	0.5052	1	0	4
DMSO8	12	57976168	58089689	5	37598	1	0	38
DMSO8	12	58339610	133780309	705	0.1111	1	0	3
DMSO8	13	19414238	115091399	511	-0.4928	1	0	2
DMSO8	14	19110239	19890068	4	-17827	1	0	1
DMSO8	14	20201561	20444607	11	10785	0.561264822134387	3	3
DMSO8	14	20691888	23512466	115	0.1471	0.729559748427673	1	2
DMSO8	14	23518918	24776769	67	0.4787	1	0	4
DMSO8	14	24780364	103566785	637	-0.0855	0.703391734052111	1	2
DMSO8	14	103568949	103568981	2	-3949	1	0	0
DMSO8	14	103576775	105393523	25	-0.463	0.68	1	1
DMSO8	14	105410082	107282845	101	0.7622	0.684306260575296	1	3
DMSO8	15	20170123	26887672	61	-0.2976	1	0	2
DMSO8	15	27018797	27018937	2	-49228	1	0	0
DMSO8	15	27128461	102346030	948	-0.4234	1	0	2
DMSO8	16	107162	33961698	625	-0.4625	1	0	2
DMSO8	16	33961902	34274461	10	-26587	1	0	0
DMSO8	16	34682251	57702473	145	0.4265	1	0	4
DMSO8	16	57719747	68732049	134	0.8593	1	0	5
DMSO8	16	68771371	69970329	14	-0.0172	1	0	3
DMSO8	16	70023806	70099593	4	-23687	1	0	1
DMSO8	16	70170222	85694738	270	0.5335	1	0	4
DMSO8	16	85722355	85722496	3	-23023	1	0	1
DMSO8	16	85768717	90160064	203	0.583	1	0	4
DMSO8	17	131828	1552055	41	0.7413	1	0	5
DMSO8	17	1552171	1553003	3	-33019	1	0	0
DMSO8	17	1565461	10555021	319	0.8913	1	0	5
DMSO8	17	10618752	21731656	133	0.5515	1	0	4
DMSO8	17	25909816	36886720	162	-0.043	1	0	3
DMSO8	17	36889559	44049329	238	0.6995	1	0	5
DMSO8	17	44055638	81006620	757	0.2409	1	0	3
DMSO8	17	81009582	81081949	4	-43565	1	0	0
DMSO8	18	166819	77926862	487	-0.5655	1	0	2
DMSO8	19	327182	1093976	105	-0.6449	1	0	2
DMSO8	19	1095061	1095355	4	-33801	1	0	0
DMSO8	19	1105723	4177331	168	-0.643	1	0	2
DMSO8	19	4180836	8576947	243	-0.0305	1	0	3
DMSO8	19	8616813	8982084	8	0.5171	1	0	4
DMSO8	19	9006657	9074265	45	15057	1	0	8
DMSO8	19	9075565	9271969	21	11038	1	0	6
DMSO8	19	9324863	9346427	5	16938	1	0	9
DMSO8	19	9346762	10224548	32	0.7176	1	0	5
DMSO8	19	10267011	45211407	966	-0.1614	1	0	3
DMSO8	19	45260214	46388379	65	-0.64	1	0	2
DMSO8	19	46394187	46518534	6	-30778	1	0	0
DMSO8	19	46543671	52223266	255	-0.5505	1	0	2
DMSO8	19	52249680	56056184	268	0.0631	1	0	3
DMSO8	19	56089947	56170751	10	-22291	1	0	1
DMSO8	19	56172525	59074429	157	0.2539	1	0	3
DMSO8	20	264472	2552884	49	0.0247	1	0	3
DMSO8	20	2633296	2633404	2	-4297	1	0	0
DMSO8	20	2633936	6031477	70	0.0772	1	0	3
DMSO8	20	6032882	6033033	3	-32486	1	0	0
DMSO8	20	6064606	62896665	669	0.1819	1	0	3
DMSO8	21	10909652	19713821	33	11178	1	0	6
DMSO8	21	22790919	31654448	36	-0.4739	1	0	2
DMSO8	21	31661653	32513620	13	0.2025	1	0	3
DMSO8	21	32575076	35890409	55	-0.5278	1	0	2
DMSO8	21	36042579	36042584	2	-43116	1	0	0
DMSO8	21	36411119	48063476	306	-0.5083	1	0	2
DMSO8	22	16914189	51219006	793	-0.3974	1	0	2
GEF1	1	897325	16736132	421	-0.5776	0.550641025641025	1	1
GEF1	1	16748308	17197685	29	0.7191	0.785231423431281	1	4
GEF1	1	17198381	40315716	418	-0.551	0.538461538461538	1	1
GEF1	1	40315888	41300952	24	0.3621	0.743695014662756	1	3
GEF1	1	41327407	41327705	2	-46049	1	0	0
GEF1	1	41467757	89479755	379	0.562	0.759493670886076	1	3
GEF1	1	89652078	89652090	4	-23086	1	0	1
GEF1	1	89655994	94643531	59	0.6775	0.771276595744681	1	3
GEF1	1	94667970	95615888	10	-0.3289	1	0	2
GEF1	1	99150635	101343264	25	0.442	0.668389978757965	1	3
GEF1	1	102296279	103354138	4	-0.2855	1	0	2
GEF1	1	103356107	103364409	3	-19517	1	0	1
GEF1	1	103381129	120506108	168	0.3178	0.676026272577997	1	2
GEF1	1	120529750	143163775	10	-14512	0.551061388410786	0	1
GEF1	1	143767547	152187554	91	0.1692	0.705314009661836	1	2
GEF1	1	152275559	152329369	14	21889	0.772397094430993	3	10
GEF1	1	152382062	196715063	527	0.1907	0.648651715139366	1	2
GEF1	1	196749206	196888629	6	-24307	1	0	1
GEF1	1	196946869	247027204	601	0.0279	0.66	1	2
GEF1	1	247162628	248005213	31	0.4312	0.63640522875817	1	2
GEF1	1	248039294	248487834	11	14169	1	0	8
GEF1	1	248524974	249208772	27	0.2727	0.685714285714286	1	2
GEF1	2	677295	242842382	2017	-0.0087	0.650602409638554	1	2
GEF1	3	391100	42915878	357	-0.4366	1	0	2
GEF1	3	43021007	43021088	2	-50289	1	0	0
GEF1	3	43097765	75986858	334	-0.4615	1	0	2
GEF1	3	77684222	194991221	751	0.0076	1	0	3
GEF1	3	195346623	195453064	10	15504	1	0	8
GEF1	3	195456561	195497174	10	-0.238	1	0	2
GEF1	3	195505664	195517553	19	15873	1	0	8
GEF1	3	195538529	197765432	47	-0.1942	1	0	2
GEF1	4	299259	190905595	1170	-0.103	0.698630136986301	1	2
GEF1	5	140532	180687212	1309	-0.0412	0.676190476190476	1	2
GEF1	6	335069	11213468	90	-0.5604	1	0	2
GEF1	6	11717573	11735768	3	42603	1	0	54
GEF1	6	12123249	26234952	98	-0.4771	1	0	2
GEF1	6	26240624	29911256	99	-0.0879	1	0	3
GEF1	6	29911837	29913098	11	11735	1	0	6
GEF1	6	29942927	30038830	11	-0.0232	1	0	3
GEF1	6	30039240	30313340	26	-0.8685	1	0	2
GEF1	6	30314116	30953977	16	0.21	1	0	3
GEF1	6	30955359	30997824	8	1526	1	0	8
GEF1	6	31079703	32610934	269	-0.0806	1	0	3
GEF1	6	32610960	170713682	1091	-0.4984	1	0	2
GEF1	7	228659	53103794	577	0.0484	0.657894736842105	1	2
GEF1	7	54621692	55759129	8	40605	1	0	47
GEF1	7	55799871	57509966	20	18554	1	0	10
GEF1	7	63033440	100634933	322	0.0731	0.593598382749326	1	2
GEF1	7	100635143	100675512	5	22325	0.741641828117238	3	10
GEF1	7	100676409	100680983	13	31349	0.731160896130346	7	18
GEF1	7	100693849	146536912	367	0.2511	0.641025641025641	1	2
GEF1	7	146817883	158930775	193	-0.3625	0.630434782608696	1	1
GEF1	8	183192	61429877	500	-0.4735	1	0	2
GEF1	8	61707725	82727569	87	0.9023	1	0	5
GEF1	8	85716924	95550474	35	-0.4039	1	0	2
GEF1	8	95676894	95850943	3	17753	1	0	10
GEF1	8	96037156	102555060	31	-0.3166	1	0	2
GEF1	8	103663912	103851052	3	30401	1	0	23
GEF1	8	103876780	126142403	113	-0.5412	1	0	2
GEF1	8	129162433	133723270	20	1484	1	0	8
GEF1	8	133885183	146228779	184	-0.6196	1	0	2
GEF1	9	117696	71835842	303	-0.3803	1	0	2
GEF1	9	71842927	141071755	926	0.2132	1	0	3
GEF1	10	373048	18551077	170	-14199	1	0	1
GEF1	10	18828635	50819182	228	0.0143	0.59833430742256	1	2
GEF1	10	50822376	126093991	680	-0.5472	0.542168674698795	1	1
GEF1	10	126136112	126480233	6	-2706	0.692307692307692	0	0
GEF1	10	126686522	135372870	127	-0.4359	0.539007092198582	1	1
GEF1	10	135373435	135381425	4	-16999	1	0	1
GEF1	11	193146	4411241	212	-0.6577	1	0	2
GEF1	11	4471473	7022038	174	0.1516	1	0	3
GEF1	11	7059981	51412379	353	-0.505	1	0	2
GEF1	11	51459057	134253804	1065	0.127	1	0	3
GEF1	12	300500	11174952	278	0.5273	1	0	4
GEF1	12	11183108	11548436	26	14807	1	0	8
GEF1	12	11992168	40857966	195	0.375	1	0	4
GEF1	12	40873278	40884758	21	27329	1	0	19
GEF1	12	40898218	54687232	314	0.1833	1	0	3
GEF1	12	54734289	54805765	7	26955	1	0	18
GEF1	12	54905815	58003922	77	0.5167	1	0	4
GEF1	12	58009372	58089689	3	4795	1	0	78
GEF1	12	58339610	133780309	705	0.1224	1	0	3
GEF1	13	19414238	115091399	511	-0.5131	1	0	2
GEF1	14	19110239	19890068	4	-13374	1	0	1
GEF1	14	20201561	20444607	11	12072	0.563786008230453	3	4
GEF1	14	20691888	104571054	831	-0.0845	0.691176470588235	1	2
GEF1	14	104624342	105052863	3	-32436	0.641414141414141	0	0
GEF1	14	105063298	106388588	63	0.1146	0.690140845070423	1	2
GEF1	14	106452817	107282845	50	10354	0.694092266843677	2	4
GEF1	15	20170123	102346030	1011	-0.4566	1	0	2
GEF1	16	107162	33962365	634	-0.5955	1	0	2
GEF1	16	34274461	90160064	774	0.4315	1	0	4
GEF1	17	131828	1552055	41	0.6045	1	0	4
GEF1	17	1552171	1553003	3	-35394	1	0	0
GEF1	17	1565461	21731656	452	0.7608	1	0	5
GEF1	17	25909816	35300305	134	-0.2308	1	0	2
GEF1	17	35346894	62754586	562	0.4334	1	0	4
GEF1	17	62760703	81006620	461	-0.0023	1	0	3
GEF1	17	81009582	81081949	4	-32159	1	0	0
GEF1	18	166819	77926862	487	-0.5462	1	0	2
GEF1	19	327182	3958397	264	-0.8304	1	0	2
GEF1	19	3982850	8399272	238	-0.0295	1	0	3
GEF1	19	8399849	8400749	3	-30274	1	0	0
GEF1	19	8402603	8982084	23	0.2677	1	0	3
GEF1	19	9006657	9074265	45	15183	1	0	8
GEF1	19	9075565	9270654	20	10628	1	0	6
GEF1	19	9271969	9346427	6	18448	1	0	10
GEF1	19	9346762	10116508	22	0.5532	1	0	4
GEF1	19	10127866	10224548	10	11894	1	0	6
GEF1	19	10267011	11364539	60	0.1228	1	0	3
GEF1	19	11437436	11437566	3	-39133	1	0	0
GEF1	19	11447932	18377761	316	-0.0879	1	0	3
GEF1	19	18426950	19789528	51	-0.8579	1	0	2
GEF1	19	19823270	23927345	58	0.3203	1	0	4
GEF1	19	24065347	46388379	543	-0.4066	1	0	2
GEF1	19	46394187	46518534	6	-33149	1	0	0
GEF1	19	46543671	52223266	255	-0.6655	1	0	2
GEF1	19	52249680	56056184	268	-0.0046	1	0	3
GEF1	19	56089947	56170751	10	-1879	1	0	1
GEF1	19	56172525	59074429	157	0.2649	1	0	3
GEF1	20	264472	62896665	793	0.0756	1	0	3
GEF1	21	10909652	22790936	35	12061	1	0	6
GEF1	21	22881251	48063476	410	-0.5546	1	0	2
GEF1	22	16914189	51219006	793	-0.455	1	0	2
GEF2	1	897325	16736132	421	-0.5837	0.551724137931034	1	1
GEF2	1	16748308	17197685	29	0.689	0.804056992300411	1	4
GEF2	1	17198381	40149642	417	-0.6082	0.535856687172476	1	1
GEF2	1	40315716	41300952	25	0.3238	0.773034520602614	1	3
GEF2	1	41327407	41327705	2	-4.15	1	0	0
GEF2	1	41467757	89479755	379	0.5615	0.76118051783451	1	3
GEF2	1	89652078	89652090	4	-27119	1	0	0
GEF2	1	89655994	120529750	270	0.377	0.671623751970573	1	2
GEF2	1	120611715	143163775	9	-15245	0.637745098039216	0	1
GEF2	1	143767547	152187554	91	0.2465	0.724330900243309	1	2
GEF2	1	152275559	152329369	14	21517	0.776774193548387	3	10
GEF2	1	152382062	153283004	18	0.5581	1	0	4
GEF2	1	153314153	196749206	510	0.1977	0.659459459459459	1	2
GEF2	1	196795844	196888629	5	-29853	1	0	0
GEF2	1	196946869	247027204	601	0.0466	0.655543257701531	1	2
GEF2	1	247162628	249208772	69	0.6011	0.663120567375887	1	3
GEF2	2	677295	216002829	1508	0.0328	0.654545454545455	1	2
GEF2	2	216176780	216176824	3	-55525	1	0	0
GEF2	2	216191752	242842382	506	-0.0435	0.656711428093832	1	2
GEF2	3	391100	75986858	693	-0.45	1	0	2
GEF2	3	77684222	197765432	837	0.0738	1	0	3
GEF2	4	299259	190905595	1170	-0.0604	0.693838000316406	1	2
GEF2	5	140532	180687212	1309	-0.0073	0.673684988179669	1	2
GEF2	6	335069	11213468	90	-0.4745	1	0	2
GEF2	6	11717573	11735768	3	42914	1	0	54
GEF2	6	12123249	26234952	98	-0.4707	1	0	2
GEF2	6	26240624	26468660	27	0.3606	1	0	4
GEF2	6	26501768	29911256	72	-0.2463	1	0	2
GEF2	6	29911837	29913098	11	10689	1	0	6
GEF2	6	29942927	30038830	11	0.0795	1	0	3
GEF2	6	30039240	30313340	26	-0.7053	1	0	2
GEF2	6	30314116	30953977	16	0.2061	1	0	3
GEF2	6	30955359	30997824	8	13502	1	0	7
GEF2	6	31079703	32412809	191	-0.2356	1	0	2
GEF2	6	32427735	32487123	12	0.244	1	0	3
GEF2	6	32487353	32498041	6	0.8094	1	0	5
GEF2	6	32546761	32548694	8	-0.4099	1	0	2
GEF2	6	32549224	32610887	50	0.3842	1	0	4
GEF2	6	32610897	170713682	1093	-0.4704	1	0	2
GEF2	7	228659	44005528	460	0.0587	0.663157894736842	1	2
GEF2	7	44084117	44157825	4	-30177	1	0	0
GEF2	7	44178626	53103794	113	0.1651	0.642335766423358	1	2
GEF2	7	54621692	55759129	8	40911	1	0	47
GEF2	7	55799871	57509966	20	18348	1	0	10
GEF2	7	63033440	100616258	321	0.1083	0.590163934426229	1	2
GEF2	7	100634933	100675512	6	21329	0.74888558692422	3	9
GEF2	7	100676409	100679296	9	30754	0.815207780725022	4	19
GEF2	7	100679809	100680983	4	25848	0.610110694674453	6	10
GEF2	7	100693849	146536912	367	0.3126	0.633802816901408	1	2
GEF2	7	146817883	158930775	193	-0.3722	0.609083850931677	1	1
GEF2	8	183192	61429877	500	-0.4414	1	0	2
GEF2	8	61707725	82727569	87	0.9192	1	0	5
GEF2	8	85716924	102555060	69	-0.2548	1	0	2
GEF2	8	103663912	103851052	3	30496	1	0	23
GEF2	8	103876780	126142403	113	-0.538	1	0	2
GEF2	8	129162433	133723270	20	15694	1	0	8
GEF2	8	133885183	146228779	184	-0.582	1	0	2
GEF2	9	117696	38578153	287	-0.3137	1	0	2
GEF2	9	38621995	40715896	3	-41119	1	0	0
GEF2	9	40772563	71835842	13	-0.6649	1	0	2
GEF2	9	71842927	141071755	926	0.1921	1	0	3
GEF2	10	373048	18551077	170	-14921	1	0	1
GEF2	10	18828635	36812521	124	0.1833	0.686440677966102	1	2
GEF2	10	37505141	135381425	921	-0.5051	0.544222222222222	1	1
GEF2	11	193146	3660914	201	-0.7471	1	0	2
GEF2	11	3661618	7022038	185	0.1389	1	0	3
GEF2	11	7059981	51411460	352	-0.4769	1	0	2
GEF2	11	51412379	65727339	320	0.2713	1	0	3
GEF2	11	65729677	65729680	2	-54425	1	0	0
GEF2	11	65787666	134253804	744	0.0953	1	0	3
GEF2	12	300500	10958658	273	0.5318	1	0	4
GEF2	12	11138935	11548436	31	14296	1	0	7
GEF2	12	11992168	40857966	195	0.4402	1	0	4
GEF2	12	40873278	40884758	21	25176	1	0	16
GEF2	12	40898218	54687232	314	0.1542	1	0	3
GEF2	12	54734289	54805765	7	26377	1	0	17
GEF2	12	54905815	58003922	77	0.4623	1	0	4
GEF2	12	58009372	58089689	3	48043	1	0	77
GEF2	12	58339610	133780309	705	0.1413	1	0	3
GEF2	13	19414238	115091399	511	-0.457	1	0	2
GEF2	14	19110239	20444607	15	0.514	0.587121212121212	2	2
GEF2	14	20691888	106388588	897	-0.0575	0.693430656934307	1	2
GEF2	14	106452817	107282845	50	10272	0.701631509558339	2	4
GEF2	15	20170123	102346030	1011	-0.4616	1	0	2
GEF2	16	107162	33962365	634	-0.628	1	0	2
GEF2	16	34274461	90160064	774	0.4322	1	0	4
GEF2	17	131828	1538628	40	0.6584	1	0	4
GEF2	17	1552055	1553003	4	-27427	1	0	0
GEF2	17	1565461	21731656	452	0.7332	1	0	5
GEF2	17	25909816	35300305	134	-0.2254	1	0	2
GEF2	17	35346894	71426670	642	0.3676	1	0	4
GEF2	17	71427577	81081949	385	-0.085	1	0	3
GEF2	18	166819	77926862	487	-0.5089	1	0	2
GEF2	19	327182	3958397	264	-0.8971	1	0	1
GEF2	19	3982850	8576947	256	-0.1859	1	0	2
GEF2	19	8616813	8982084	8	0.4097	1	0	4
GEF2	19	9006657	9070837	39	15191	1	0	8
GEF2	19	9071763	9270654	26	1123	1	0	6
GEF2	19	9271969	9346427	6	17245	1	0	9
GEF2	19	9346762	10224548	32	0.6918	1	0	4
GEF2	19	10267011	45315694	969	-0.2797	1	0	2
GEF2	19	45321759	46388379	62	-0.8836	1	0	1
GEF2	19	46394187	46518534	6	-35917	1	0	0
GEF2	19	46543671	48182568	43	-0.5164	1	0	2
GEF2	19	48182859	48183114	3	-41996	1	0	0
GEF2	19	48198817	52223266	209	-0.7123	1	0	2
GEF2	19	52249680	56056184	268	-0.0238	1	0	3
GEF2	19	56089947	56170751	10	-22021	1	0	1
GEF2	19	56172525	59074429	157	0.2347	1	0	3
GEF2	20	264472	62896665	793	0.0554	1	0	3
GEF2	21	10909652	22790936	35	12689	1	0	7
GEF2	21	22881251	35890409	102	-0.3784	1	0	2
GEF2	21	36042579	36042584	2	-69425	1	0	0
GEF2	21	36411119	48063476	306	-0.5842	1	0	2
GEF2	22	16914189	51219006	793	-0.5071	1	0	2
GEF3	1	897325	16748308	422	-0.504	0.539392059553349	1	1
GEF3	1	16863259	17197685	28	0.8563	0.796153846153846	1	4
GEF3	1	17198381	40431727	420	-0.4967	0.536231884057971	1	1
GEF3	1	40555057	41300952	22	0.488	0.730052984260558	1	3
GEF3	1	41327407	41327705	2	-37754	1	0	0
GEF3	1	41467757	55474262	184	0.6595	0.755434782608696	1	3
GEF3	1	55505447	55524237	4	-19865	1	0	1
GEF3	1	55529187	89479755	191	0.5675	0.74984427071978	1	3
GEF3	1	89652078	89652090	4	-23196	1	0	1
GEF3	1	89655994	94643531	59	0.7094	0.75	1	3
GEF3	1	94667970	119923263	198	0.2854	0.653409090909091	1	2
GEF3	1	119923432	120506108	12	0.8237	0.663829787234043	2	3
GEF3	1	120529750	143163775	10	-10413	0.592080051096445	1	1
GEF3	1	143767547	152275559	92	0.2734	0.693414322250639	1	2
GEF3	1	152276583	152285188	12	21651	0.794813979706877	3	10
GEF3	1	152329369	154524973	51	0.4232	1	0	4
GEF3	1	154528053	196749206	478	0.1675	0.651515151515151	1	2
GEF3	1	196795844	196797244	3	-35626	1	0	0
GEF3	1	196887274	247027204	603	0.0572	0.647058823529412	1	2
GEF3	1	247162628	249208772	69	0.4392	0.652777777777778	1	2
GEF3	2	677295	216002829	1508	0.0106	0.651785714285714	1	2
GEF3	2	216176780	216176824	3	-41722	1	0	0
GEF3	2	216191752	242842382	506	0.0008	0.649390243902439	1	2
GEF3	3	391100	42915878	357	-0.4524	1	0	2
GEF3	3	43021007	43021088	2	-60679	1	0	0
GEF3	3	43097765	75986858	334	-0.4514	1	0	2
GEF3	3	77684222	194991221	751	0.0517	1	0	3
GEF3	3	195346623	195453064	10	14745	1	0	8
GEF3	3	195456561	195497174	10	-0.2078	1	0	2
GEF3	3	195505664	195517553	19	12812	1	0	7
GEF3	3	195538529	195692419	9	-1189	1	0	1
GEF3	3	195701246	197765432	38	0.163	1	0	3
GEF3	4	299259	4158842	109	-0.1895	0.714918828139578	1	2
GEF3	4	4161105	4228472	3	-34711	1	0	0
GEF3	4	4238746	27162478	208	-0.0845	0.711091789839772	1	2
GEF3	4	30075348	30335075	6	-21788	1	0	1
GEF3	4	30725696	190905595	844	0.0103	0.684733646690169	1	2
GEF3	5	140532	180687212	1309	-0.0249	0.673846510549502	1	2
GEF3	6	335069	11213468	90	-0.492	1	0	2
GEF3	6	11717573	11735768	3	41741	1	0	50
GEF3	6	12123249	25769349	88	-0.5056	1	0	2
GEF3	6	25779392	29911030	105	0.0263	1	0	3
GEF3	6	29911056	29976842	18	1015	1	0	6
GEF3	6	30003797	30038830	8	0.1157	1	0	3
GEF3	6	30039240	30313340	26	-0.7036	1	0	2
GEF3	6	30314116	30953977	16	0.2931	1	0	3
GEF3	6	30955359	30997824	8	14526	1	0	8
GEF3	6	31079703	32610934	269	0.0146	1	0	3
GEF3	6	32610960	170713682	1091	-0.4509	1	0	2
GEF3	7	228659	44005528	460	0.079	0.651757188498403	1	2
GEF3	7	44084117	44157825	4	-27157	1	0	0
GEF3	7	44178626	53103794	113	0.1712	0.672566371681416	1	2
GEF3	7	54621692	55759129	8	38726	1	0	40
GEF3	7	55799871	57509966	20	18748	1	0	10
GEF3	7	63033440	100616258	321	0.1269	0.586602335501014	1	2
GEF3	7	100634933	100675512	6	19133	0.693082898745034	3	7
GEF3	7	100676409	100680983	13	2835	0.795690936106984	4	16
GEF3	7	100693849	146536912	367	0.2329	0.64010582010582	1	2
GEF3	7	146817883	158930775	193	-0.2691	0.624	1	1
GEF3	8	183192	61429877	500	-0.4324	1	0	2
GEF3	8	61707725	62595068	12	13978	1	0	7
GEF3	8	63161612	63948134	6	-11227	1	0	1
GEF3	8	67025700	71128963	34	1183	1	0	6
GEF3	8	71510093	72211295	6	-0.6009	1	0	2
GEF3	8	72936145	76468077	16	14317	1	0	7
GEF3	8	77690337	80678427	6	-0.2805	1	0	2
GEF3	8	81733727	82727569	7	19793	1	0	11
GEF3	8	85716924	95550474	35	-0.3881	1	0	2
GEF3	8	95676894	95850943	3	15483	1	0	8
GEF3	8	96037156	101717255	29	-0.3461	1	0	2
GEF3	8	102381419	104054603	7	18516	1	0	10
GEF3	8	104240275	126142403	111	-0.4796	1	0	2
GEF3	8	129162433	133723270	20	15269	1	0	8
GEF3	8	133885183	146228779	184	-0.4758	1	0	2
GEF3	9	117696	214804	6	-19668	1	0	1
GEF3	9	312124	22006348	146	-0.2482	1	0	2
GEF3	9	25677698	25678122	2	-31049	1	0	0
GEF3	9	26861106	38578153	133	-0.1174	1	0	3
GEF3	9	38621995	71835842	16	-10114	1	0	1
GEF3	9	71842927	141071755	926	0.2585	1	0	3
GEF3	10	373048	18551077	170	-14523	1	0	1
GEF3	10	18828635	36812521	124	0.2605	0.687150837988827	1	2
GEF3	10	37505141	135381425	921	-0.4783	0.540778533635677	1	1
GEF3	11	193146	4562905	214	-0.5106	1	0	2
GEF3	11	4608116	7022038	172	-0.0138	1	0	3
GEF3	11	7059981	51412379	353	-0.4656	1	0	2
GEF3	11	51459057	134253804	1065	0.1837	1	0	3
GEF3	12	300500	11174952	278	0.5513	1	0	4
GEF3	12	11183108	11548436	26	15377	1	0	8
GEF3	12	11992168	40857966	195	0.4359	1	0	4
GEF3	12	40873278	40884758	21	24577	1	0	15
GEF3	12	40898218	54687232	314	0.1857	1	0	3
GEF3	12	54734289	54805765	7	27034	1	0	18
GEF3	12	54905815	57940749	75	0.428	1	0	4
GEF3	12	57976168	58089689	5	38588	1	0	40
GEF3	12	58339610	133780309	705	0.141	1	0	3
GEF3	13	19414238	115091399	511	-0.4587	1	0	2
GEF3	14	19110239	106388588	912	-0.0105	0.696629213483146	1	2
GEF3	14	106452817	107282845	50	11401	0.707878388554217	2	4
GEF3	15	20170123	102346030	1011	-0.4424	1	0	2
GEF3	16	107162	33961698	625	-0.4496	1	0	2
GEF3	16	33961902	34274461	10	-25617	1	0	0
GEF3	16	34682251	57693608	139	0.5021	1	0	4
GEF3	16	57695510	57702473	6	-0.9515	1	0	1
GEF3	16	57719747	68732049	134	0.7652	1	0	5
GEF3	16	68771371	69970329	14	0.0133	1	0	3
GEF3	16	70023806	70099593	4	-21597	1	0	1
GEF3	16	70170222	90160064	476	0.4696	1	0	4
GEF3	17	131828	21731656	496	0.7708	1	0	5
GEF3	17	25909816	35300305	134	-0.1357	1	0	3
GEF3	17	35346894	66145545	596	0.4694	1	0	4
GEF3	17	66195570	81006620	427	0.0625	1	0	3
GEF3	17	81009582	81081949	4	-29117	1	0	0
GEF3	18	166819	77926862	487	-0.5113	1	0	2
GEF3	19	327182	4177331	277	-0.7434	1	0	2
GEF3	19	4180836	8576947	243	-0.021	1	0	3
GEF3	19	8616813	8982084	8	0.4336	1	0	4
GEF3	19	9006657	9074073	44	13716	1	0	7
GEF3	19	9074265	9270654	21	0.9412	1	0	5
GEF3	19	9271969	9346427	6	16089	1	0	8
GEF3	19	9346762	10273372	35	0.6982	1	0	4
GEF3	19	10283932	45211407	963	-0.1639	1	0	2
GEF3	19	45260214	46418089	69	-0.721	1	0	2
GEF3	19	46518301	46518534	2	-53251	1	0	0
GEF3	19	46543671	52223266	255	-0.5546	1	0	2
GEF3	19	52249680	56056184	268	0.0875	1	0	3
GEF3	19	56089947	56170751	10	-17044	1	0	1
GEF3	19	56172525	59074429	157	0.2359	1	0	3
GEF3	20	264472	62896665	793	0.1266	1	0	3
GEF3	21	10909652	22790936	35	12545	1	0	7
GEF3	21	22881251	35890409	102	-0.3079	1	0	2
GEF3	21	36042579	36042584	2	-39829	1	0	0
GEF3	21	36411119	48063476	306	-0.5245	1	0	2
GEF3	22	16914189	51219006	793	-0.4189	1	0	2
POT	1	897325	16863259	423	-0.4329	0.5375	1	1
POT	1	16863304	17197685	27	10814	0.794786138173609	1	5
POT	1	17198381	40431727	420	-0.4786	0.537676767676768	1	1
POT	1	40555057	41300952	22	0.3498	0.726205531984334	1	3
POT	1	41327407	41327705	2	-31713	1	0	0
POT	1	41467757	89479755	379	0.4695	0.751412429378531	1	3
POT	1	89652078	89652090	4	-21956	1	0	1
POT	1	89655994	93592692	37	0.2847	0.731362304065247	1	2
POT	1	93602194	94474328	19	0.9722	1	0	5
POT	1	94474452	121116733	221	0.1963	0.661446981900881	1	2
POT	1	143163772	143163775	2	-29396	1	0	0
POT	1	143767547	145562108	23	0.7779	0.843356643356643	1	4
POT	1	145597501	151536685	55	0.0061	1	0	3
POT	1	151679596	152275559	14	0.7174	0.756884440001643	1	3
POT	1	152276583	152285188	12	23316	0.770728190338861	3	11
POT	1	152329369	196715063	528	0.1861	0.656215134843997	1	2
POT	1	196749206	196888629	6	-24315	1	0	1
POT	1	196946869	248004296	628	0.0884	0.658878504672897	1	2
POT	1	248004614	248605316	22	0.9062	0.645292207792208	2	3
POT	1	248651867	249208772	20	0.1551	1	0	3
POT	2	677295	216002829	1508	0.0381	0.662650602409639	1	2
POT	2	216176780	216176824	3	-36729	1	0	0
POT	2	216191752	242842382	506	0.0899	0.655939569536424	1	2
POT	3	391100	42915878	357	-0.453	1	0	2
POT	3	43021007	43021088	2	-36935	1	0	0
POT	3	43097765	75986858	334	-0.418	1	0	2
POT	3	77684222	194991221	751	0.0384	1	0	3
POT	3	195346623	195453064	10	16209	1	0	9
POT	3	195456561	195497174	10	-0.2322	1	0	2
POT	3	195505664	195517553	19	1.36	1	0	7
POT	3	195538529	195692419	9	-0.9217	1	0	1
POT	3	195701246	197765432	38	0.1742	1	0	3
POT	4	299259	27162478	320	0.0365	0.670461733080329	1	2
POT	4	30075348	30335075	6	-27509	1	0	0
POT	4	30725696	190905595	844	-0.1558	0.756302521008403	1	2
POT	5	140532	33461216	179	0.2162	0.680724336424688	1	2
POT	5	33461355	130695152	533	-0.0931	0.674528301886792	1	2
POT	5	130766542	180687212	597	0.2006	0.668522801038624	1	2
POT	6	335069	11213468	90	-0.5428	1	0	2
POT	6	11717573	11735768	3	41913	1	0	51
POT	6	12123249	25769349	88	-0.5375	1	0	2
POT	6	25779392	29911003	104	0.0541	1	0	3
POT	6	29911030	29976842	19	10656	1	0	6
POT	6	30003797	30953977	50	-0.2269	1	0	2
POT	6	30955359	30997824	8	1558	1	0	8
POT	6	31079703	32299908	161	-0.0007	1	0	3
POT	6	32303672	32412809	30	-0.5527	1	0	2
POT	6	32427735	32498041	18	0.4766	1	0	4
POT	6	32546761	32549325	14	-0.0812	1	0	3
POT	6	32549331	32552092	9	10486	1	0	6
POT	6	32552212	32610481	24	0.1573	1	0	3
POT	6	32610556	32610696	6	0.934	1	0	5
POT	6	32610749	32610897	6	0.2039	1	0	3
POT	6	32610934	170713682	1092	-0.4768	1	0	2
POT	7	228659	44005528	460	0.1176	0.641935483870968	1	2
POT	7	44084117	44157825	4	-21054	1	0	1
POT	7	44178626	53103794	113	0.2041	0.652996845425868	1	2
POT	7	54621692	55759129	8	43432	1	0	57
POT	7	55799871	57509966	20	22293	1	0	13
POT	7	63033440	100616258	321	0.1387	0.60472992081448	1	2
POT	7	100634933	100675512	6	19275	0.751295336787565	3	8
POT	7	100676409	100680983	13	27614	0.755754475703325	5	14
POT	7	100693849	141734394	288	0.0912	0.634241245136187	1	2
POT	7	141738362	143956742	77	0.6751	0.601804748062016	2	3
POT	7	144096068	158930775	195	-0.0057	0.623015873015873	1	2
POT	8	183192	10383138	98	-0.4387	1	0	2
POT	8	10465190	10467636	7	12661	0.810317007227722	1	5
POT	8	10469340	12237029	45	-0.3641	1	0	2
POT	8	12272677	12584659	5	-25957	1	0	0
POT	8	12593045	61429877	345	-0.4608	1	0	2
POT	8	61707725	62595068	12	13627	1	0	7
POT	8	63161612	63948134	6	-1063	1	0	1
POT	8	67025700	71128963	34	11303	1	0	6
POT	8	71510093	72211295	6	-0.8443	1	0	2
POT	8	72936145	76465360	15	15873	1	0	8
POT	8	76468077	80678427	7	-0.1936	1	0	2
POT	8	81733727	82727569	7	18862	1	0	10
POT	8	85716924	101717255	67	-0.4524	1	0	2
POT	8	102381419	104054603	7	18202	1	0	10
POT	8	104240275	108335042	22	-0.6094	1	0	2
POT	8	108995768	109240695	3	-23001	1	0	1
POT	8	109797425	121528385	55	-0.5599	1	0	2
POT	8	122626868	125568623	20	0.0896	1	0	3
POT	8	125568761	126142403	11	-0.8575	1	0	2
POT	8	129162433	133650327	19	15123	1	0	8
POT	8	133723270	146228779	185	-0.335	1	0	2
POT	9	117696	146032	5	-17907	1	0	1
POT	9	214804	38527652	281	-0.1189	1	0	3
POT	9	38578153	71835842	17	-11221	1	0	1
POT	9	71842927	141071755	926	0.2317	1	0	3
POT	10	373048	18551077	170	-15114	1	0	1
POT	10	18828635	36812521	124	0.2107	0.68	1	2
POT	10	37505141	135381425	921	-0.4692	0.530816714150047	1	1
POT	11	193146	5221449	257	-0.3812	1	0	2
POT	11	5221754	7022038	129	0.0559	1	0	3
POT	11	7059981	51412379	353	-0.4759	1	0	2
POT	11	51459057	65727339	319	0.3228	1	0	3
POT	11	65729677	65729680	2	-46085	1	0	0
POT	11	65787666	134253804	744	0.1478	1	0	3
POT	12	300500	11174952	278	0.5404	1	0	4
POT	12	11183108	11244323	17	15841	1	0	8
POT	12	11244591	11548436	9	12506	1	0	7
POT	12	11992168	40857966	195	0.2955	1	0	3
POT	12	40873278	40884758	21	24291	1	0	15
POT	12	40898218	54687232	314	0.1976	1	0	3
POT	12	54734289	54805765	7	28032	1	0	19
POT	12	54905815	57940749	75	0.4565	1	0	4
POT	12	57976168	58089689	5	38391	1	0	40
POT	12	58339610	133780309	705	0.1169	1	0	3
POT	13	19414238	115091399	511	-0.5173	1	0	2
POT	14	19110239	19890068	4	-10901	1	0	1
POT	14	20201561	20444607	11	12356	0.561224489795918	3	4
POT	14	20691888	24776769	182	0.3143	0.707395498392283	1	2
POT	14	24780364	25045589	31	-0.1831	1	0	2
POT	14	25076702	25101706	10	13385	1	0	7
POT	14	25102056	28733956	3	0.4519	1	0	4
POT	14	31347073	105393523	620	-0.063	0.680412371134021	1	2
POT	14	105410082	106388588	51	0.5225	0.648865023865024	1	3
POT	14	106452817	107282845	50	13427	0.672203162915237	2	5
POT	15	20170123	102346030	1011	-0.42	1	0	2
POT	16	107162	34274461	635	-0.4101	1	0	2
POT	16	34682251	90160064	773	0.5061	1	0	4
POT	17	131828	1552055	41	0.8165	1	0	5
POT	17	1552171	1553003	3	-18301	1	0	1
POT	17	1565461	19314637	427	0.7869	1	0	5
POT	17	19319374	29162173	81	0.1434	1	0	3
POT	17	29167653	32955463	39	-0.6605	1	0	2
POT	17	33288882	36886720	67	0.0707	1	0	3
POT	17	36889559	44061036	244	0.7099	1	0	5
POT	17	44061278	81006620	751	0.1437	1	0	3
POT	17	81009582	81081949	4	-22023	1	0	1
POT	18	166819	77926862	487	-0.5565	1	0	2
POT	19	327182	1093976	105	-0.4833	1	0	2
POT	19	1095061	1095355	4	-28315	1	0	0
POT	19	1105723	3958397	155	-0.6038	1	0	2
POT	19	3982850	8982084	264	0.0084	1	0	3
POT	19	9006657	9070837	39	12874	1	0	7
POT	19	9071763	9270654	26	0.8419	1	0	5
POT	19	9271969	9346427	6	15399	1	0	8
POT	19	9346762	10108864	21	0.431	1	0	4
POT	19	10116508	10224548	11	10746	1	0	6
POT	19	10267011	45506807	974	-0.1354	1	0	3
POT	19	45596635	46388379	57	-0.5689	1	0	2
POT	19	46394187	46518534	6	-30364	1	0	0
POT	19	46543671	52223266	255	-0.4713	1	0	2
POT	19	52249680	56056184	268	0.0165	1	0	3
POT	19	56089947	56170751	10	-14318	1	0	1
POT	19	56172525	59074429	157	0.181	1	0	3
POT	20	264472	62896665	793	0.1915	1	0	3
POT	21	10909652	22790936	35	11341	1	0	6
POT	21	22881251	48063476	410	-0.4137	1	0	2
POT	22	16914189	51219006	793	-0.3386	1	0	2
TRM4	1	897325	16748308	422	-0.5391	0.538298565840938	1	1
TRM4	1	16863259	17197685	28	0.7969	0.816831683168317	1	4
TRM4	1	17198381	40431727	420	-0.5476	0.53873431533006	1	1
TRM4	1	40555057	41300952	22	0.716	0.805624703651019	1	4
TRM4	1	41327407	41327705	2	-35706	1	0	0
TRM4	1	41467757	55474262	184	0.8197	0.792964882650981	1	4
TRM4	1	55505447	55524237	4	-15476	1	0	1
TRM4	1	55529187	89479755	191	0.8064	0.796680497925311	1	4
TRM4	1	89652078	89652090	4	-18363	1	0	1
TRM4	1	89655994	94643531	59	11049	0.829090909090909	1	5
TRM4	1	94667970	152187554	311	0.1541	0.662447257383966	1	2
TRM4	1	152275559	152285188	13	1855	0.78894472361809	2	8
TRM4	1	152329369	153113139	17	0.522	1	0	4
TRM4	1	153190935	196715063	511	0.0544	0.64778683750728	1	2
TRM4	1	196749206	196888629	6	-24163	1	0	1
TRM4	1	196946869	249208772	670	-0.0433	0.641109831029186	1	2
TRM4	2	677295	216002829	1508	0.0357	0.661623082486391	1	2
TRM4	2	216176780	216176824	3	-42101	1	0	0
TRM4	2	216191752	242842382	506	-0.0521	0.646196893936886	1	2
TRM4	3	391100	42915878	357	-0.4353	1	0	2
TRM4	3	43021007	43021088	2	-40371	1	0	0
TRM4	3	43097765	75986858	334	-0.4954	1	0	2
TRM4	3	77684222	197765432	837	0.0885	1	0	3
TRM4	4	299259	4158842	109	-0.0691	0.637769804904758	1	2
TRM4	4	4161105	4228472	3	-34362	1	0	0
TRM4	4	4238746	27162478	208	0.0257	0.661344608523707	1	2
TRM4	4	30075348	30335075	6	-2416	1	0	1
TRM4	4	30725696	190905595	844	0.102	0.672763847305389	1	2
TRM4	5	140532	180687212	1309	-0.098	0.604281135531135	1	2
TRM4	6	335069	11213468	90	-0.4175	1	0	2
TRM4	6	11717573	11735768	3	4.16	1	0	50
TRM4	6	12123249	25769349	88	-0.3936	1	0	2
TRM4	6	25779392	29911003	104	0.0609	1	0	3
TRM4	6	29911030	29976842	19	0.9043	1	0	5
TRM4	6	30003797	30038830	8	0.1143	1	0	3
TRM4	6	30039240	30313340	26	-0.5641	1	0	2
TRM4	6	30314116	30953977	16	0.2977	1	0	3
TRM4	6	30955359	30997824	8	14121	1	0	7
TRM4	6	31079703	32412809	191	-0.0737	1	0	3
TRM4	6	32427735	32487059	11	0.2838	1	0	3
TRM4	6	32487123	32498041	7	0.8006	1	0	5
TRM4	6	32546761	32549279	13	-0.0049	1	0	3
TRM4	6	32549325	32552092	10	0.9382	1	0	5
TRM4	6	32552212	32610960	38	0.2674	1	0	3
TRM4	6	32610976	138703762	792	-0.3658	1	0	2
TRM4	6	138725677	138725857	3	-39977	1	0	0
TRM4	6	138745178	170713682	295	-0.3414	1	0	2
TRM4	7	228659	44005528	460	0.1176	0.650943396226415	1	2
TRM4	7	44084117	44157825	4	-25169	1	0	0
TRM4	7	44178626	53103794	113	0.1795	0.65989847715736	1	2
TRM4	7	54621692	55759129	8	43481	1	0	57
TRM4	7	55799871	57509966	20	21753	1	0	13
TRM4	7	63033440	100616258	321	0.0629	0.659411764705882	1	2
TRM4	7	100634933	100675512	6	17699	0.799674267100977	2	8
TRM4	7	100676409	100680983	13	24801	0.749675804042198	4	12
TRM4	7	100693849	158930775	560	0.0794	0.645756457564576	1	2
TRM4	8	183192	12237029	150	-0.3754	1	0	2
TRM4	8	12272677	12584659	5	-26358	1	0	0
TRM4	8	12593045	61429877	345	-0.423	1	0	2
TRM4	8	61707725	62595068	12	1377	1	0	7
TRM4	8	63161612	63948134	6	-0.9891	1	0	1
TRM4	8	67025700	67428325	14	0.6546	1	0	4
TRM4	8	67514020	71128963	20	15308	1	0	8
TRM4	8	71510093	72211295	6	-0.6219	1	0	2
TRM4	8	72936145	76465360	15	16422	1	0	9
TRM4	8	76468077	80678427	7	-0.0117	1	0	3
TRM4	8	81733727	82727569	7	19757	1	0	11
TRM4	8	85716924	95550474	35	-0.3859	1	0	2
TRM4	8	95676894	95850943	3	16411	1	0	9
TRM4	8	96037156	102555060	31	-0.2524	1	0	2
TRM4	8	103663912	104054603	5	22081	1	0	13
TRM4	8	104240275	126142403	111	-0.4374	1	0	2
TRM4	8	129162433	133650327	19	16071	1	0	9
TRM4	8	133723270	134420573	17	-0.7503	1	0	2
TRM4	8	135524644	136653968	7	16001	1	0	8
TRM4	8	139149510	146228779	161	-0.5697	1	0	2
TRM4	9	117696	146032	5	-18257	1	0	1
TRM4	9	214804	334708	5	-0.4575	1	0	2
TRM4	9	368030	1056959	17	0.4256	1	0	4
TRM4	9	2028942	8524854	53	-0.6051	1	0	2
TRM4	9	12775698	28149104	87	-13035	1	0	1
TRM4	9	32408496	35679143	71	0.292	1	0	3
TRM4	9	35680337	38578153	49	-0.4464	1	0	2
TRM4	9	38621995	40715896	3	-39955	1	0	0
TRM4	9	40772563	125562527	489	0.1729	1	0	3
TRM4	9	125588724	141071755	450	-0.3684	1	0	2
TRM4	10	373048	18551077	170	-14894	1	0	1
TRM4	10	18828635	37505192	127	0.2529	0.685792349726776	1	2
TRM4	10	38897626	126136112	782	-0.5038	0.541095890410959	1	1
TRM4	10	126136465	126480233	5	-25493	0.571895424836601	0	0
TRM4	10	126686522	135381425	131	-0.4641	0.534090909090909	1	1
TRM4	11	193146	4621485	221	-0.5041	1	0	2
TRM4	11	4626786	7022038	165	0.0598	1	0	3
TRM4	11	7059981	51412379	353	-0.4269	1	0	2
TRM4	11	51459057	67434416	379	0.3877	1	0	4
TRM4	11	67481305	67564135	3	-30604	1	0	0
TRM4	11	67742005	134253804	683	0.2981	1	0	3
TRM4	12	300500	2943697	63	0.2356	1	0	3
TRM4	12	2943925	11174952	215	0.5202	1	0	4
TRM4	12	11183108	11244323	17	15613	1	0	8
TRM4	12	11244591	11548436	9	11674	1	0	6
TRM4	12	11992168	40857966	195	0.374	1	0	4
TRM4	12	40873278	40884758	21	21169	1	0	12
TRM4	12	40898218	40906005	8	0.4482	1	0	4
TRM4	12	40907284	54687232	306	0.0367	1	0	3
TRM4	12	54734289	54805765	7	25762	1	0	17
TRM4	12	54905815	57940749	75	0.2909	1	0	3
TRM4	12	57976168	58089689	5	37205	1	0	37
TRM4	12	58339610	133780309	705	0.0046	1	0	3
TRM4	13	19414238	115091399	511	-0.4383	1	0	2
TRM4	14	19110239	20444607	15	0.6393	0.583333333333333	2	3
TRM4	14	20691888	106388588	897	0.1073	0.661290322580645	1	2
TRM4	14	106452817	107282845	50	12363	0.689305972639306	2	5
TRM4	15	20170123	102346030	1011	-0.4495	1	0	2
TRM4	16	107162	34274461	635	-0.5087	1	0	2
TRM4	16	34682251	90160064	773	0.489	1	0	4
TRM4	17	131828	1552055	41	0.7298	1	0	5
TRM4	17	1552171	1553003	3	-23742	1	0	1
TRM4	17	1565461	21731656	452	0.8235	1	0	5
TRM4	17	25909816	35300305	134	0.0088	1	0	3
TRM4	17	35346894	66145545	596	0.5429	1	0	4
TRM4	17	66195570	81006620	427	0.0947	1	0	3
TRM4	17	81009582	81081949	4	-2585	1	0	0
TRM4	18	166819	77926862	487	-0.5066	1	0	2
TRM4	19	327182	1093976	105	-0.7305	1	0	2
TRM4	19	1095061	1095355	4	-36416	1	0	0
TRM4	19	1105723	4177331	168	-0.777	1	0	2
TRM4	19	4180836	4475362	16	-0.0646	1	0	3
TRM4	19	4510723	4513276	10	0.9533	1	0	5
TRM4	19	4525046	6822199	77	-0.3583	1	0	2
TRM4	19	6833777	8399272	122	0.2514	1	0	3
TRM4	19	8399849	8400749	3	-23216	1	0	1
TRM4	19	8402603	8982084	23	0.4807	1	0	4
TRM4	19	9006657	9070837	39	15601	1	0	8
TRM4	19	9071763	9270654	26	11833	1	0	6
TRM4	19	9271969	9346427	6	17714	1	0	10
TRM4	19	9346762	10444603	45	0.7336	1	0	5
TRM4	19	10446568	11364495	46	0.2669	1	0	3
TRM4	19	11364539	16790859	210	-0.3354	1	0	2
TRM4	19	16855433	18377761	110	0.311	1	0	3
TRM4	19	18426950	19789528	51	-0.8314	1	0	2
TRM4	19	19823270	23927345	58	0.3363	1	0	4
TRM4	19	24065347	46388379	543	-0.4413	1	0	2
TRM4	19	46394187	46518534	6	-32065	1	0	0
TRM4	19	46543671	52223266	255	-0.6849	1	0	2
TRM4	19	52249680	56249672	286	-0.0096	1	0	3
TRM4	19	56270399	58491627	111	0.672	1	0	4
TRM4	19	58511150	59074429	38	0.0611	1	0	3
TRM4	20	264472	62896665	793	0.1353	1	0	3
TRM4	21	10909652	22790936	35	13342	1	0	7
TRM4	21	22881251	48063476	410	-0.4369	1	0	2
TRM4	22	16914189	51219006	793	-0.4592	1	0	2
TRM5	1	897325	16736132	421	-0.5224	0.543338339412143	1	1
TRM5	1	16748308	17197685	29	0.7494	0.799194677871149	1	4
TRM5	1	17198381	40431727	420	-0.5343	0.545454545454545	1	1
TRM5	1	40555057	41296828	21	0.743	0.78169014084507	1	4
TRM5	1	41300952	41327705	3	-24753	1	0	0
TRM5	1	41467757	94643531	442	0.7295	0.792548332139947	1	4
TRM5	1	94667970	151803963	307	0.1157	0.652037617554859	1	2
TRM5	1	152059580	152276583	6	0.6175	0.77007299270073	1	3
TRM5	1	152277575	152285188	11	20421	0.78420467185762	2	9
TRM5	1	152329369	152777964	13	0.5455	1	0	4
TRM5	1	152816340	196715063	515	0.024	0.622068418268383	1	2
TRM5	1	196749206	196888629	6	-26384	1	0	0
TRM5	1	196946869	249208772	670	-0.0926	0.648148148148148	1	2
TRM5	2	677295	216002829	1508	0.0156	0.65615141955836	1	2
TRM5	2	216176780	216176824	3	-40223	1	0	0
TRM5	2	216191752	242842382	506	-0.0172	0.651590312226437	1	2
TRM5	3	391100	42915878	357	-0.3871	1	0	2
TRM5	3	43021007	43021088	2	-41461	1	0	0
TRM5	3	43097765	75986858	334	-0.5028	1	0	2
TRM5	3	77684222	194991221	751	0.0105	1	0	3
TRM5	3	195346623	195453064	10	15266	1	0	8
TRM5	3	195456561	195497143	9	-0.3606	1	0	2
TRM5	3	195497174	195517553	20	1224	1	0	6
TRM5	3	195538529	195692419	9	-11725	1	0	1
TRM5	3	195701246	197765432	38	0.0438	1	0	3
TRM5	4	299259	190905595	1170	0.0216	0.665153910918537	1	2
TRM5	5	140532	180687212	1309	-0.0716	0.622405013709362	1	2
TRM5	6	335069	11213468	90	-0.412	1	0	2
TRM5	6	11717573	11735768	3	42114	1	0	51
TRM5	6	12123249	26056604	92	-0.4193	1	0	2
TRM5	6	26104280	29911256	105	0.0212	1	0	3
TRM5	6	29911837	29913098	11	1179	1	0	6
TRM5	6	29942927	30038830	11	0.1936	1	0	3
TRM5	6	30039240	30313340	26	-0.6318	1	0	2
TRM5	6	30314116	30953977	16	0.2507	1	0	3
TRM5	6	30955359	30997824	8	13662	1	0	7
TRM5	6	31079703	32412809	191	-0.1162	1	0	3
TRM5	6	32427735	32610960	79	0.3926	1	0	4
TRM5	6	32610976	170713682	1090	-0.4019	1	0	2
TRM5	7	228659	53103794	577	0.1277	0.638403990024938	1	2
TRM5	7	54621692	55759129	8	4359	1	0	56
TRM5	7	55799871	57509966	20	21769	1	0	12
TRM5	7	63033440	100634933	322	0.0761	0.647321428571429	1	2
TRM5	7	100635143	100675512	5	19203	0.786425514091887	2	8
TRM5	7	100676409	100679296	9	2734	0.811705921600349	3	15
TRM5	7	100679809	100680983	4	21596	0.650030126531432	4	8
TRM5	7	100693849	158930775	560	0.0607	0.650706020626066	1	2
TRM5	8	183192	61429877	500	-0.4408	1	0	2
TRM5	8	61707725	62595068	12	13477	1	0	7
TRM5	8	63161612	63948134	6	-10722	1	0	1
TRM5	8	67025700	71128963	34	11188	1	0	6
TRM5	8	71510093	72211295	6	-0.7513	1	0	2
TRM5	8	72936145	76465360	15	16518	1	0	9
TRM5	8	76468077	80678427	7	-0.0458	1	0	3
TRM5	8	81733727	82727569	7	18789	1	0	10
TRM5	8	85716924	102555060	69	-0.2796	1	0	2
TRM5	8	103663912	104054603	5	22909	1	0	13
TRM5	8	104240275	126142403	111	-0.5264	1	0	2
TRM5	8	129162433	133650327	19	15652	1	0	8
TRM5	8	133723270	134420573	17	-0.7654	1	0	2
TRM5	8	135524644	136653968	7	16262	1	0	8
TRM5	8	139149510	146228779	161	-0.5633	1	0	2
TRM5	9	117696	1056959	27	-0.2918	1	0	2
TRM5	9	2028942	2029018	2	-24367	1	0	1
TRM5	9	2029199	8524854	51	-0.5783	1	0	2
TRM5	9	12775698	28149104	87	-12209	1	0	1
TRM5	9	32408496	35679143	71	0.2678	1	0	3
TRM5	9	35680337	38578153	49	-0.4863	1	0	2
TRM5	9	38621995	40715896	3	-4114	1	0	0
TRM5	9	40772563	96024883	164	-0.0895	1	0	3
TRM5	9	96026243	119461275	284	0.3379	1	0	3
TRM5	9	119739015	130550198	89	-0.3729	1	0	2
TRM5	9	130565326	130565447	2	-45701	1	0	0
TRM5	9	130605385	141071755	400	-0.2388	1	0	2
TRM5	10	373048	18551077	170	-14868	1	0	1
TRM5	10	18828635	37505192	127	0.1889	0.668367346938776	1	2
TRM5	10	38897626	135381425	918	-0.5179	0.533908045977011	1	1
TRM5	11	193146	4562905	214	-0.5242	1	0	2
TRM5	11	4608116	7059981	173	0.0164	1	0	3
TRM5	11	7091569	51411460	351	-0.4474	1	0	2
TRM5	11	51412379	65715210	318	0.423	1	0	4
TRM5	11	65727315	66102088	23	-0.745	1	0	2
TRM5	11	66102769	67434416	39	0.4402	1	0	4
TRM5	11	67481305	67564135	3	-30642	1	0	0
TRM5	11	67742005	134253804	683	0.2505	1	0	3
TRM5	12	300500	11174952	278	0.4556	1	0	4
TRM5	12	11183108	11244323	17	15197	1	0	8
TRM5	12	11244591	11548436	9	11261	1	0	6
TRM5	12	11992168	40857966	195	0.31	1	0	3
TRM5	12	40873278	40884758	21	21225	1	0	12
TRM5	12	40898218	54687232	314	0.036	1	0	3
TRM5	12	54734289	54805765	7	26653	1	0	17
TRM5	12	54905815	58003922	77	0.3162	1	0	3
TRM5	12	58009372	58089689	3	47111	1	0	72
TRM5	12	58339610	133780309	705	-0.0012	1	0	3
TRM5	13	19414238	115091399	511	-0.4765	1	0	2
TRM5	14	19110239	104571054	846	0.0805	0.666155419222904	1	2
TRM5	14	104624342	105052863	3	-25431	0.596920289855073	0	0
TRM5	14	105063298	106388588	63	0.2921	0.666666666666667	1	2
TRM5	14	106452817	107282845	50	11731	0.66727543944525	2	4
TRM5	15	20170123	102346030	1011	-0.4507	1	0	2
TRM5	16	107162	33962365	634	-0.4929	1	0	2
TRM5	16	34274461	69970329	294	0.5422	1	0	4
TRM5	16	70023806	70099593	4	-26237	1	0	0
TRM5	16	70170222	90160064	476	0.477	1	0	4
TRM5	17	131828	1552055	41	0.7166	1	0	5
TRM5	17	1552171	1553003	3	-27043	1	0	0
TRM5	17	1565461	21731656	452	0.8086	1	0	5
TRM5	17	25909816	27013468	27	-0.1816	1	0	2
TRM5	17	27014483	29162173	29	0.4268	1	0	4
TRM5	17	29167653	33772658	56	-0.2492	1	0	2
TRM5	17	33802156	62754586	584	0.5302	1	0	4
TRM5	17	62760703	81006620	461	0.1428	1	0	3
TRM5	17	81009582	81081949	4	-21292	1	0	1
TRM5	18	166819	77926862	487	-0.5348	1	0	2
TRM5	19	327182	3958397	264	-0.7357	1	0	2
TRM5	19	3982850	7761456	179	-0.0742	1	0	3
TRM5	19	7763248	8982084	85	0.3744	1	0	4
TRM5	19	9006657	9070837	39	15631	1	0	8
TRM5	19	9071763	9270654	26	1161	1	0	6
TRM5	19	9271969	9346427	6	18017	1	0	10
TRM5	19	9346762	10116508	22	0.6648	1	0	4
TRM5	19	10127866	10224548	10	13451	1	0	7
TRM5	19	10267011	11350488	58	0.3411	1	0	3
TRM5	19	11364495	16790859	211	-0.2557	1	0	2
TRM5	19	16855433	17389704	38	0.7314	1	0	5
TRM5	19	17393424	18377761	72	0.1108	1	0	3
TRM5	19	18426950	19789528	51	-0.8327	1	0	2
TRM5	19	19823270	45506807	544	-0.3096	1	0	2
TRM5	19	45596635	52223266	318	-0.7117	1	0	2
TRM5	19	52249680	56249672	286	-0.0337	1	0	3
TRM5	19	56270399	58491627	111	0.6501	1	0	4
TRM5	19	58511150	59074429	38	0.0731	1	0	3
TRM5	20	264472	62896665	793	0.1592	1	0	3
TRM5	21	10909652	22790936	35	1228	1	0	6
TRM5	21	22881251	48063476	410	-0.4471	1	0	2
TRM5	22	16914189	51219006	793	-0.4531	1	0	2
TRM6	1	897325	40149642	867	-0.6187	0.555555555555556	1	1
TRM6	1	40315716	95291479	472	0.6996	0.795081967213115	1	4
TRM6	1	95294089	152275559	309	0.1159	0.684210526315789	1	2
TRM6	1	152276583	152329369	13	24675	0.83625	3	14
TRM6	1	152382062	196749206	528	0.0585	0.654706355591312	1	2
TRM6	1	196795844	196888629	5	-29573	1	0	0
TRM6	1	196946869	247979061	627	-0.1211	0.64082532051282	1	2
TRM6	1	248004296	249208772	43	0.6018	0.636	2	3
TRM6	2	677295	242842382	2017	-0.015	0.666666666666667	1	2
TRM6	3	391100	42915878	357	-0.3867	1	0	2
TRM6	3	43021007	43021088	2	-50113	1	0	0
TRM6	3	43097765	74315580	329	-0.5616	1	0	2
TRM6	3	74349062	194991221	756	0.0157	1	0	3
TRM6	3	195346623	195453064	10	16462	1	0	9
TRM6	3	195456561	195497174	10	-0.1836	1	0	3
TRM6	3	195505664	195517553	19	17397	1	0	10
TRM6	3	195538529	197765432	47	-0.0894	1	0	3
TRM6	4	299259	190905595	1170	-0.0209	0.657534246575342	1	2
TRM6	5	140532	180687212	1309	-0.1201	0.607735035649146	1	2
TRM6	6	335069	11213468	90	-0.4756	1	0	2
TRM6	6	11717573	11735768	3	42848	1	0	58
TRM6	6	12123249	26234952	98	-0.4264	1	0	2
TRM6	6	26240624	26468660	27	0.4724	1	0	4
TRM6	6	26501768	29911030	68	-0.1782	1	0	3
TRM6	6	29911056	30025179	20	0.8738	1	0	5
TRM6	6	30025285	30314598	34	-0.5867	1	0	2
TRM6	6	30569489	30782205	9	0.754	1	0	5
TRM6	6	30862423	30953977	5	-0.4577	1	0	2
TRM6	6	30955359	30997824	8	17357	1	0	10
TRM6	6	31079703	32427899	196	-0.2079	1	0	3
TRM6	6	32485467	32498041	13	0.8584	1	0	5
TRM6	6	32546761	32549279	13	-0.1466	1	0	3
TRM6	6	32549325	32610897	46	0.7142	1	0	5
TRM6	6	32610934	170713682	1092	-0.4195	1	0	2
TRM6	7	228659	53103794	577	0.0905	0.646341463414634	1	2
TRM6	7	54621692	55759129	8	45817	1	0	71
TRM6	7	55799871	57509966	20	21309	1	0	13
TRM6	7	63033440	100634933	322	-0.0027	0.650804560523975	1	2
TRM6	7	100635143	100675512	5	23417	0.809758771929824	3	12
TRM6	7	100676409	100680983	13	31965	0.730024200622722	7	20
TRM6	7	100693849	158930775	560	-0.002	0.674471501204174	1	2
TRM6	8	183192	61429877	500	-0.4359	1	0	2
TRM6	8	61707725	82727569	87	0.9716	1	0	6
TRM6	8	85716924	95550474	35	-0.287	1	0	2
TRM6	8	95676894	95850943	3	21487	1	0	13
TRM6	8	96037156	102555060	31	-0.2974	1	0	2
TRM6	8	103663912	104054603	5	25822	1	0	18
TRM6	8	104240275	126142403	111	-0.5444	1	0	2
TRM6	8	129162433	133723270	20	14524	1	0	8
TRM6	8	133885183	134420573	16	-0.789	1	0	2
TRM6	8	135524644	136653968	7	15348	1	0	9
TRM6	8	139149510	145140472	127	-0.6508	1	0	2
TRM6	8	145158446	145171003	12	-25312	1	0	1
TRM6	8	145234508	146228779	22	-0.3838	1	0	2
TRM6	9	117696	28149104	167	-0.8842	1	0	2
TRM6	9	32408496	35679143	71	0.1931	1	0	3
TRM6	9	35680337	38578153	49	-0.4406	1	0	2
TRM6	9	38621995	40715896	3	-45805	1	0	0
TRM6	9	40772563	71835842	13	-0.8359	1	0	2
TRM6	9	71842927	119739015	436	0.2128	1	0	3
TRM6	9	119858178	141071755	490	-0.4242	1	0	2
TRM6	10	373048	18551077	170	-1482	1	0	1
TRM6	10	18828635	50819182	228	0.002	0.6	1	2
TRM6	10	50822376	135381425	817	-0.6124	0.557377049180328	1	1
TRM6	11	193146	4411241	212	-0.7765	1	0	2
TRM6	11	4471473	7022038	174	0.2527	1	0	4
TRM6	11	7059981	51411460	352	-0.4622	1	0	2
TRM6	11	51412379	65727339	320	0.3566	1	0	4
TRM6	11	65729677	65729680	2	-50113	1	0	0
TRM6	11	65787666	134253804	744	0.2146	1	0	3
TRM6	12	300500	10958658	273	0.4475	1	0	4
TRM6	12	11138935	14664350	52	12632	1	0	7
TRM6	12	14767559	40857966	174	0.2826	1	0	4
TRM6	12	40873278	40884758	21	30602	1	0	25
TRM6	12	40898218	53497927	287	0.0423	1	0	3
TRM6	12	53509339	53509340	2	-36076	1	0	0
TRM6	12	53517820	54687232	25	0.0083	1	0	3
TRM6	12	54734289	54805765	7	27395	1	0	20
TRM6	12	54905815	58003922	77	0.3409	1	0	4
TRM6	12	58009372	58089689	3	49552	1	0	92
TRM6	12	58339610	133780309	705	0.0008	1	0	3
TRM6	13	19414238	115091399	511	-0.4862	1	0	2
TRM6	14	19110239	106388588	912	0.0324	0.654761904761905	1	2
TRM6	14	106452817	107282845	50	13993	0.701254366465544	2	5
TRM6	15	20170123	40453430	228	-0.3851	1	0	2
TRM6	15	40544493	40544520	2	-58038	1	0	0
TRM6	15	40544617	102346030	781	-0.4925	1	0	2
TRM6	16	107162	34274461	635	-0.651	1	0	2
TRM6	16	34682251	90160064	773	0.4003	1	0	4
TRM6	17	131828	1565461	45	0.239	1	0	4
TRM6	17	1629969	15690928	358	0.8596	1	0	5
TRM6	17	15848911	35300305	227	0.1182	1	0	3
TRM6	17	35346894	66145545	596	0.4988	1	0	4
TRM6	17	66195570	81081949	431	-0.047	1	0	3
TRM6	18	166819	77926862	487	-0.5302	1	0	2
TRM6	19	327182	4177331	277	-0.9139	1	0	2
TRM6	19	4180836	8982084	251	-0.0179	1	0	3
TRM6	19	9006657	9047267	14	21178	1	0	13
TRM6	19	9047305	9270654	51	15467	1	0	9
TRM6	19	9271969	9346427	6	22347	1	0	14
TRM6	19	9346762	10116508	22	0.5958	1	0	4
TRM6	19	10127866	10224548	10	13988	1	0	8
TRM6	19	10267011	18377761	379	-0.1106	1	0	3
TRM6	19	18426950	19789528	51	-10737	1	0	1
TRM6	19	19823270	45506807	544	-0.3978	1	0	2
TRM6	19	45596635	52223266	318	-0.8922	1	0	2
TRM6	19	52249680	56249672	286	-0.1037	1	0	3
TRM6	19	56270399	58491627	111	0.7985	1	0	5
TRM6	19	58511150	59074429	38	-0.0729	1	0	3
TRM6	20	264472	62896665	793	0.0637	1	0	3
TRM6	21	10909652	22881251	36	12841	1	0	7
TRM6	21	26964983	48063476	409	-0.5052	1	0	2
TRM6	22	16914189	51219006	793	-0.533	1	0	2
