# Supplementary material for: Exploiting evolutionary steering to induce collateral drug sensitivity in cancer
Source: Nat Commun. 2020 Apr 21;11:1923. doi: 10.1038/s41467-020-15596-z (PMC7174377; doi:10.1038/s41467-020-15596-z)
Supplement: Supplementary file 5 — Supplementary Data 2 [file 41467_2020_15596_MOESM5_ESM.xlsx]

## Sheet: allbcs2
,DMSO7,DMSO8,G1_f1,G1_f2,G1_f3,G1_f4,G2_f1,G2_f2,G2_f3,G2_f4,G3_f1,G3_f2,G3_f3,G3_f4,GEF1,GEF2,GEF3,POT,T4_f1,T4_f2,T4_f3,T4_f4,T4_f5,T4_f6,T4_f7,T4_f8,T4_f9,T5_f1,T5_f2,T5_f3,T5_f4,T5_f5,T5_f6,T5_f7,T5_f8,T5_f9,T6_f1,T6_f2,T6_f3,T6_f4,T6_f5,T6_f6,T6_f7,T6_f8,T6_f9,TRM4,TRM5,TRM6,D7_freq,D8_freq,GEF1_r,GEF2_r,GEF3_r,TRM4_r,TRM5_r,TRM6_r,DMSO7_r,DMSO8_r,GEF1_gr,GEF2_gr,GEF3_gr,TRM4_gr,TRM5_gr,TRM6…
AGAGAGAGAGTGACAGTGAGTGTGAGAGTG,0.0,0.0,0.0,0.0,0.0,0.0,0.0,0.0,0.0,0.0,0.0,0.0,0.0,0.0,0.0,2.0,0.0,0.0,0.0,0.0,0.0,0.0,0.0,0.0,0.0,0.0,0.0,0.0,0.0,0.0,0.0,0.0,0.0,0.0,0.0,0.0,0.0,0.0,0.0,0.0,0.0,0.0,0.0,0.0,0.0,0.0,0.0,0.0,0.0,0.0,0.0,3.2710471439669623e-06,0.0,0.0,0.0,0.0,0.0,0.0,,inf,,,,
TCTGTCTCAGACTCTGTGTCTGTCAGAGAC,0.0,91.0,0.0,0.0,0.0,0.0,0.0,0.0,0.0,0.0,0.0,0.0,0.0,0.0,0.0,0.0,0.0,0.0,0.0,0.0,0.0,0.0,0.0,0.0,0.0,0.0,0.0,0.0,0.0,0.0,0.0,0.0,0.0,0.0,0.0,0.0,0.0,0.0,0.0,0.0,0.0,0.0,0.0,0.0,0.0,0.0,0.0,0.0,0.0,0.00022228518945537686,-0.00022228518945537686,-0.00022228518945537686,-0.00022228518945537686,-0.00022228518945537686,-0.00022228518945537686,-0.00022228518945537686,-0.0…
ACTGTGTCACACACAGACAGTGTCAGAGTG,0.0,106.0,103.0,0.0,0.0,0.0,0.0,0.0,0.0,12.0,184.0,0.0,0.0,0.0,0.0,538.0,124.0,0.0,116.0,0.0,79.0,0.0,0.0,0.0,0.0,0.0,0.0,0.0,0.0,0.0,0.0,0.0,0.0,0.0,0.0,0.0,0.0,128.0,0.0,0.0,0.0,0.0,0.0,0.0,0.0,0.0,0.0,0.0,0.0,0.0002589256052996697,-0.0002589256052996697,0.0006209860764274432,7.471356393879889e-05,-0.0002589256052996697,-0.0002589256052996697,-0.000258925605299669…
TGTGAGTGTGTCACAGTGACTGTCTGACAC,0.0,0.0,0.0,0.0,0.0,0.0,0.0,0.0,0.0,0.0,0.0,0.0,0.0,0.0,0.0,0.0,0.0,150.0,0.0,0.0,0.0,0.0,0.0,0.0,0.0,0.0,0.0,0.0,0.0,0.0,0.0,0.0,0.0,0.0,0.0,0.0,0.0,0.0,0.0,0.0,0.0,0.0,0.0,0.0,0.0,0.0,0.0,0.0,0.0,0.0,0.0,0.0,0.0,0.0,0.0,0.0,0.0,0.0,,,,,,
TGTGTGTGTCAGAGTGAGAGAGAGTGACTG,365.0,0.0,0.0,0.0,0.0,0.0,0.0,0.0,0.0,0.0,0.0,0.0,0.0,0.0,0.0,0.0,0.0,0.0,0.0,0.0,0.0,0.0,0.0,0.0,0.0,0.0,0.0,0.0,0.0,0.0,0.0,0.0,0.0,0.0,0.0,0.0,0.0,0.0,0.0,0.0,0.0,0.0,0.0,0.0,0.0,0.0,0.0,0.0,0.000764189854071143,0.0,-0.000764189854071143,-0.000764189854071143,-0.000764189854071143,-0.000764189854071143,-0.000764189854071143,-0.000764189854071143,0.0,-0.0007641898…
TGTGAGTGTCTCTGTGTGTGACTCTGTGTC,212.0,0.0,0.0,0.0,0.0,0.0,0.0,0.0,0.0,0.0,0.0,0.0,0.0,0.0,0.0,0.0,0.0,0.0,0.0,0.0,0.0,0.0,0.0,0.0,0.0,0.0,0.0,0.0,0.0,0.0,0.0,0.0,0.0,0.0,0.0,0.0,0.0,0.0,0.0,0.0,0.0,0.0,0.0,0.0,0.0,0.0,0.0,0.0,0.0004438582166111844,0.0,-0.0004438582166111844,-0.0004438582166111844,-0.0004438582166111844,-0.0004438582166111844,-0.0004438582166111844,-0.0004438582166111844,0.0,-0.000…
TGAGTGTCTGACAGACAGTCACAGACACTC,0.0,0.0,0.0,0.0,0.0,0.0,0.0,0.0,0.0,0.0,0.0,0.0,0.0,0.0,0.0,0.0,0.0,104.0,0.0,0.0,0.0,0.0,0.0,0.0,0.0,0.0,0.0,0.0,0.0,0.0,0.0,0.0,0.0,0.0,0.0,0.0,0.0,0.0,0.0,0.0,0.0,0.0,0.0,0.0,0.0,0.0,0.0,0.0,0.0,0.0,0.0,0.0,0.0,0.0,0.0,0.0,0.0,0.0,,,,,,
AGAGTCAGTGACAGAGTCTGAGACACAGTG,400.0,0.0,0.0,0.0,0.0,0.0,0.0,0.0,0.0,0.0,0.0,0.0,0.0,0.0,0.0,0.0,0.0,0.0,0.0,0.0,0.0,0.0,0.0,0.0,0.0,0.0,0.0,0.0,0.0,0.0,0.0,0.0,0.0,0.0,0.0,0.0,0.0,201.0,0.0,0.0,0.0,0.0,0.0,0.0,0.0,0.0,0.0,0.0,0.0008374683332286498,0.0,-0.0008374683332286498,-0.0008374683332286498,-0.0008374683332286498,-0.0008374683332286498,-0.0008374683332286498,-0.0008374683332286498,0.0,-0.0…
AGTCTGTCTGTGACTGTGTCAGTGACTGAC,0.0,86.0,0.0,0.0,0.0,0.0,161.0,0.0,0.0,0.0,0.0,0.0,0.0,0.0,0.0,0.0,0.0,0.0,0.0,0.0,0.0,0.0,0.0,0.0,0.0,0.0,0.0,0.0,0.0,0.0,0.0,0.0,0.0,0.0,0.0,0.0,0.0,0.0,0.0,75.0,0.0,0.0,0.0,0.0,0.0,0.0,0.0,0.0,0.0,0.00021007171750727922,-0.00021007171750727922,-0.00021007171750727922,-0.00021007171750727922,-0.00021007171750727922,-0.00021007171750727922,-0.00021007171750727922,-…
TGTGTCTGTGTGAGTGTCAGAGTCTGTGTG,0.0,0.0,0.0,0.0,0.0,0.0,0.0,0.0,0.0,0.0,0.0,0.0,0.0,0.0,0.0,0.0,0.0,219.0,0.0,0.0,0.0,0.0,0.0,0.0,0.0,0.0,0.0,0.0,0.0,0.0,0.0,0.0,0.0,0.0,0.0,0.0,0.0,0.0,0.0,0.0,0.0,0.0,0.0,0.0,0.0,0.0,0.0,0.0,0.0,0.0,0.0,0.0,0.0,0.0,0.0,0.0,0.0,0.0,,,,,,
TGACACTGAGTGTGAGTGAGAGACACAGAC,288.0,197.0,0.0,466.0,0.0,0.0,0.0,0.0,150.0,0.0,0.0,0.0,0.0,0.0,0.0,0.0,0.0,0.0,0.0,0.0,0.0,0.0,0.0,0.0,0.0,0.0,0.0,0.0,0.0,0.0,0.0,0.0,0.0,0.0,0.0,0.0,0.0,0.0,0.0,0.0,0.0,0.0,0.0,0.0,0.0,0.0,0.0,0.0,0.0006029771999246278,0.0004812107947550466,-0.0006029771999246278,-0.0006029771999246278,-0.0006029771999246278,-0.0006029771999246278,-0.0006029771999246278,-0.000602…
TGTCACTCACAGAGTCTCACACTGTCTGAC,515.0,0.0,0.0,0.0,0.0,0.0,193.0,0.0,0.0,0.0,0.0,0.0,0.0,0.0,0.0,0.0,0.0,194.0,0.0,0.0,0.0,0.0,0.0,0.0,0.0,0.0,0.0,0.0,125.0,0.0,0.0,0.0,0.0,0.0,0.0,0.0,0.0,0.0,0.0,0.0,0.0,0.0,0.0,0.0,0.0,0.0,0.0,0.0,0.0010782404790318867,0.0,-0.0010782404790318867,-0.0010782404790318867,-0.0010782404790318867,-0.0010782404790318867,-0.0010782404790318867,-0.0010782404790318867,0.0,…
TGTGAGAGTGACTGTGAGTGTGTGAGTCAG,457.0,0.0,108.0,366.0,0.0,762.0,0.0,0.0,0.0,0.0,0.0,0.0,0.0,0.0,0.0,0.0,0.0,0.0,0.0,171.0,0.0,0.0,0.0,0.0,0.0,0.0,0.0,0.0,0.0,0.0,0.0,0.0,0.0,0.0,0.0,0.0,0.0,0.0,0.0,0.0,0.0,0.0,0.0,0.0,0.0,0.0,0.0,0.0,0.0009568075707137324,0.0,-0.0009568075707137324,-0.0009568075707137324,-0.0009568075707137324,-0.0009568075707137324,-0.0009568075707137324,-0.0009568075707137324,0.…
TGTCAGTCAGTGACAGTCAGTCACTGTGTG,0.0,0.0,0.0,0.0,0.0,0.0,0.0,0.0,0.0,0.0,0.0,0.0,0.0,0.0,71.0,0.0,0.0,0.0,0.0,0.0,199.0,0.0,0.0,0.0,0.0,0.0,0.0,0.0,0.0,0.0,0.0,0.0,0.0,0.0,0.0,0.0,0.0,0.0,0.0,0.0,0.0,0.0,0.0,5.0,0.0,0.0,0.0,0.0,0.0,0.0,0.00011965693850138954,0.0,0.0,0.0,0.0,0.0,0.0,0.0,inf,,,,,
TGTGTGTGAGTGTGACAGAGTCTGTCTGAG,809.0,0.0,357.0,0.0,0.0,0.0,0.0,0.0,0.0,111.0,228.0,0.0,0.0,0.0,0.0,0.0,0.0,0.0,0.0,0.0,172.0,0.0,0.0,356.0,0.0,0.0,0.0,0.0,82.0,0.0,0.0,0.0,0.0,0.0,0.0,0.0,238.0,0.0,0.0,0.0,0.0,0.0,0.0,2.0,0.0,0.0,0.0,0.0,0.001693779703954944,0.0,-0.001693779703954944,-0.001693779703954944,-0.001693779703954944,-0.001693779703954944,-0.001693779703954944,-0.001693779703954944,0.0,…
TGTGACAGACTGTGAGACAGTGAGTCAGAG,300.0,0.0,0.0,0.0,0.0,0.0,225.0,0.0,0.0,0.0,176.0,0.0,0.0,0.0,0.0,0.0,0.0,0.0,0.0,0.0,0.0,0.0,0.0,0.0,0.0,0.0,0.0,0.0,0.0,0.0,260.0,0.0,0.0,0.0,0.0,0.0,0.0,0.0,0.0,0.0,0.0,0.0,0.0,0.0,0.0,0.0,0.0,0.0,0.0006281012499214873,0.0,-0.0006281012499214873,-0.0006281012499214873,-0.0006281012499214873,-0.0006281012499214873,-0.0006281012499214873,-0.0006281012499214873,0.0,…
ACACACTCTGTGTGTCTGTGTCAGTGTGTG,0.0,0.0,0.0,0.0,0.0,0.0,0.0,0.0,0.0,0.0,0.0,0.0,0.0,0.0,0.0,1.0,0.0,0.0,0.0,0.0,0.0,0.0,0.0,0.0,0.0,0.0,0.0,0.0,0.0,0.0,0.0,0.0,0.0,0.0,0.0,0.0,0.0,0.0,0.0,0.0,0.0,0.0,0.0,0.0,0.0,0.0,0.0,0.0,0.0,0.0,0.0,1.6355235719834812e-06,0.0,0.0,0.0,0.0,0.0,0.0,,inf,,,,
TCAGACTGTGTGTCTGACACACAGTGTCAG,0.0,0.0,0.0,0.0,0.0,0.0,0.0,0.0,115.0,41.0,0.0,0.0,12.0,119.0,192.0,62.0,16.0,40.0,97.0,0.0,130.0,0.0,0.0,0.0,0.0,0.0,0.0,0.0,0.0,0.0,0.0,0.0,0.0,0.0,0.0,0.0,0.0,0.0,0.0,0.0,0.0,0.0,0.0,0.0,0.0,0.0,0.0,0.0,0.0,0.0,0.00032357932665164497,0.00010140246146297584,4.305021538560885e-05,0.0,0.0,0.0,0.0,0.0,inf,inf,inf,,,
AGTCTGTCAGTGAGAGAGTCACACACAGAC,489.0,545.0,344.0,0.0,0.0,645.0,431.0,0.0,130.0,31.0,0.0,0.0,0.0,0.0,260.0,0.0,0.0,0.0,948.0,387.0,123.0,0.0,0.0,0.0,0.0,0.0,0.0,0.0,197.0,290.0,1.0,0.0,0.0,0.0,0.0,0.0,0.0,162.0,0.0,0.0,0.0,0.0,0.0,2.0,0.0,0.0,0.0,0.0,0.0010238050373720243,0.0013312684423426417,-0.0008930881041685392,-0.0013312684423426417,-0.0013312684423426417,-0.0013312684423426417,-0.0013312684…
TGTCTGACAGACTGTGTCTCTGAGTGAGTC,0.0,148.0,0.0,0.0,0.0,0.0,0.0,0.0,0.0,0.0,157.0,0.0,215.0,0.0,0.0,0.0,170.0,0.0,0.0,0.0,0.0,0.0,0.0,0.0,0.0,0.0,0.0,0.0,0.0,0.0,0.0,0.0,0.0,0.0,0.0,0.0,0.0,0.0,0.0,0.0,0.0,0.0,0.0,0.0,0.0,0.0,0.0,0.0,0.0,0.00036151876966368984,-0.00036151876966368984,-0.00036151876966368984,9.588976880840419e-05,-0.00036151876966368984,-0.00036151876966368984,-0.00036151876966368984…
TGTGTGTGACTGTGTCAGTGAGAGTGTGTG,0.0,222.0,195.0,411.0,140.0,0.0,0.0,0.0,407.0,112.0,139.0,0.0,446.0,276.0,0.0,165.0,100.0,0.0,0.0,0.0,257.0,0.0,0.0,0.0,0.0,0.0,0.0,0.0,0.0,0.0,0.0,0.0,0.0,0.0,0.0,0.0,264.0,0.0,0.0,0.0,0.0,0.0,0.0,4.0,0.0,0.0,96.0,0.0,0.0,0.0005422781544955347,-0.0005422781544955347,-0.00027241676511826035,-0.0002732143083354794,-0.0005422781544955347,-0.00021937091296428168,-0.000…
TCTCTGTGTCTCTGAGTGTCTGTCACAGTG,0.0,0.0,132.0,0.0,0.0,0.0,0.0,0.0,0.0,0.0,0.0,0.0,0.0,0.0,0.0,0.0,0.0,35.0,0.0,0.0,0.0,0.0,0.0,0.0,0.0,0.0,0.0,0.0,0.0,0.0,0.0,0.0,0.0,0.0,0.0,0.0,0.0,0.0,0.0,0.0,0.0,0.0,0.0,0.0,0.0,0.0,0.0,0.0,0.0,0.0,0.0,0.0,0.0,0.0,0.0,0.0,0.0,0.0,,,,,,
AGAGACTGTGAGTCTGTGAGAGTGTGAGAG,0.0,0.0,0.0,0.0,0.0,0.0,0.0,0.0,0.0,0.0,0.0,0.0,0.0,0.0,0.0,0.0,0.0,151.0,0.0,0.0,0.0,0.0,0.0,0.0,0.0,0.0,0.0,0.0,0.0,0.0,0.0,0.0,0.0,0.0,0.0,0.0,0.0,0.0,0.0,0.0,0.0,0.0,0.0,0.0,0.0,0.0,0.0,0.0,0.0,0.0,0.0,0.0,0.0,0.0,0.0,0.0,0.0,0.0,,,,,,
TGTCTGAGAGAGAGTGTGAGAGTGAGAGTG,0.0,266.0,0.0,0.0,0.0,491.0,0.0,0.0,0.0,38.0,0.0,0.0,0.0,0.0,0.0,0.0,0.0,0.0,0.0,0.0,152.0,0.0,0.0,0.0,0.0,0.0,0.0,0.0,160.0,0.0,0.0,0.0,0.0,0.0,0.0,0.0,0.0,0.0,0.0,0.0,0.0,0.0,0.0,2.0,0.0,0.0,0.0,0.0,0.0,0.000649756707638794,-0.000649756707638794,-0.000649756707638794,-0.000649756707638794,-0.000649756707638794,-0.000649756707638794,-0.000649756707638794,-0.0006497…
ACAGTGTCACAGAGTGTCTCACTGTCACTG,0.0,0.0,0.0,0.0,0.0,0.0,0.0,0.0,0.0,0.0,0.0,0.0,0.0,0.0,0.0,0.0,1.0,185.0,0.0,0.0,0.0,0.0,0.0,0.0,0.0,0.0,0.0,0.0,0.0,0.0,0.0,0.0,0.0,0.0,0.0,0.0,0.0,0.0,0.0,0.0,0.0,0.0,0.0,0.0,0.0,0.0,0.0,0.0,0.0,0.0,0.0,0.0,2.6906384616005533e-06,0.0,0.0,0.0,0.0,0.0,,,inf,,,
AGTCTGAGACTCTCACTGTCTGTGTGTCAC,0.0,0.0,0.0,0.0,0.0,0.0,0.0,0.0,0.0,0.0,0.0,0.0,0.0,0.0,0.0,0.0,0.0,109.0,0.0,0.0,0.0,0.0,0.0,0.0,0.0,0.0,0.0,0.0,0.0,0.0,0.0,0.0,0.0,0.0,0.0,0.0,0.0,0.0,0.0,0.0,0.0,0.0,0.0,0.0,0.0,0.0,0.0,0.0,0.0,0.0,0.0,0.0,0.0,0.0,0.0,0.0,0.0,0.0,,,,,,
AGTCACTCTGTGTGTGAGTGAGAGTGAGAC,0.0,0.0,0.0,0.0,0.0,0.0,0.0,0.0,0.0,0.0,0.0,0.0,0.0,0.0,0.0,0.0,2.0,0.0,0.0,0.0,0.0,0.0,0.0,0.0,0.0,0.0,0.0,0.0,0.0,0.0,0.0,0.0,0.0,0.0,0.0,0.0,0.0,0.0,0.0,0.0,0.0,0.0,0.0,0.0,0.0,0.0,0.0,0.0,0.0,0.0,0.0,0.0,5.381276923201107e-06,0.0,0.0,0.0,0.0,0.0,,,inf,,,
AGAGTCTCTCAGTGAGTCTCTCTCACTCAC,0.0,0.0,0.0,0.0,0.0,0.0,0.0,0.0,0.0,13.0,0.0,0.0,0.0,0.0,0.0,0.0,0.0,93.0,0.0,0.0,0.0,0.0,0.0,0.0,0.0,0.0,0.0,0.0,0.0,0.0,0.0,0.0,0.0,0.0,0.0,0.0,0.0,0.0,0.0,0.0,0.0,0.0,0.0,0.0,0.0,0.0,0.0,0.0,0.0,0.0,0.0,0.0,0.0,0.0,0.0,0.0,0.0,0.0,,,,,,
AGACTGACTGTGAGTGTCTGTGTGTGTGTG,0.0,0.0,0.0,0.0,0.0,0.0,0.0,0.0,0.0,0.0,0.0,0.0,0.0,0.0,0.0,0.0,0.0,185.0,0.0,0.0,0.0,0.0,0.0,0.0,0.0,0.0,0.0,0.0,0.0,0.0,0.0,0.0,0.0,0.0,0.0,0.0,0.0,0.0,0.0,0.0,0.0,0.0,0.0,0.0,0.0,0.0,0.0,0.0,0.0,0.0,0.0,0.0,0.0,0.0,0.0,0.0,0.0,0.0,,,,,,
TCTGTGTGTGTCACACAGAGAGAGTCTCAG,323.0,1545.0,546.0,0.0,0.0,0.0,173.0,0.0,196.0,170.0,494.0,0.0,51.0,176.0,0.0,324.0,0.0,132.0,735.0,0.0,98.0,0.0,0.0,0.0,0.0,0.0,0.0,0.0,310.0,0.0,0.0,0.0,0.0,0.0,0.0,0.0,504.0,323.0,0.0,0.0,0.0,0.0,0.0,2.0,0.0,0.0,0.0,2.0,0.0006762556790821347,0.0037739628319621676,-0.0037739628319621676,-0.0032440531946395196,-0.0037739628319621676,-0.0037739628319621676,-0.003773…
AGACAGTGACTGAGACACAGAGTCTGAGAC,337.0,0.0,0.0,0.0,0.0,424.0,0.0,0.0,0.0,0.0,0.0,0.0,0.0,0.0,0.0,0.0,0.0,0.0,0.0,0.0,132.0,0.0,0.0,0.0,0.0,0.0,0.0,0.0,0.0,0.0,0.0,0.0,0.0,0.0,0.0,0.0,0.0,0.0,0.0,0.0,0.0,0.0,0.0,2.0,0.0,0.0,0.0,0.0,0.0007055670707451374,0.0,-0.0007055670707451374,-0.0007055670707451374,-0.0007055670707451374,-0.0007055670707451374,-0.0007055670707451374,-0.0007055670707451374,0.0,-0…
ACTGTGTGTGTCTCACTGAGTCTGTCTGAG,0.0,0.0,0.0,0.0,0.0,0.0,0.0,0.0,0.0,0.0,0.0,0.0,0.0,0.0,0.0,0.0,0.0,99.0,0.0,0.0,0.0,0.0,0.0,0.0,0.0,0.0,0.0,0.0,0.0,0.0,0.0,0.0,0.0,0.0,0.0,0.0,0.0,0.0,0.0,0.0,0.0,0.0,0.0,0.0,0.0,0.0,0.0,0.0,0.0,0.0,0.0,0.0,0.0,0.0,0.0,0.0,0.0,0.0,,,,,,
AGTGACAGACACAGAGTCAGTCAGACTGTC,26.0,0.0,49.0,0.0,0.0,0.0,0.0,0.0,0.0,0.0,0.0,0.0,0.0,0.0,0.0,0.0,0.0,0.0,0.0,0.0,0.0,0.0,0.0,0.0,0.0,0.0,0.0,0.0,0.0,0.0,0.0,0.0,0.0,0.0,0.0,0.0,0.0,0.0,0.0,0.0,0.0,0.0,0.0,0.0,0.0,0.0,0.0,0.0,5.4435441659862237e-05,0.0,-5.4435441659862237e-05,-5.4435441659862237e-05,-5.4435441659862237e-05,-5.4435441659862237e-05,-5.4435441659862237e-05,-5.4435441659862237e-05,0.0…
AGTGTCAGTCAGTGTGAGACAGACTGTGTG,0.0,124.0,0.0,0.0,0.0,0.0,0.0,0.0,0.0,0.0,0.0,0.0,0.0,0.0,0.0,0.0,0.0,0.0,0.0,0.0,0.0,6.0,0.0,0.0,0.0,0.0,0.0,0.0,0.0,0.0,0.0,0.0,0.0,0.0,0.0,0.0,0.0,0.0,0.0,0.0,0.0,0.0,0.0,0.0,0.0,0.0,0.0,0.0,0.0,0.0003028941043128212,-0.0003028941043128212,-0.0003028941043128212,-0.0003028941043128212,-0.0003028941043128212,-0.0003028941043128212,-0.0003028941043128212,-0.0003028…
AGTGACACTCTCTCTGTCTGTCTGTGTCAG,0.0,0.0,0.0,0.0,0.0,0.0,0.0,0.0,0.0,0.0,0.0,0.0,0.0,0.0,0.0,0.0,0.0,122.0,0.0,0.0,0.0,0.0,0.0,0.0,0.0,0.0,0.0,0.0,0.0,0.0,0.0,0.0,0.0,0.0,0.0,0.0,0.0,0.0,0.0,0.0,0.0,0.0,0.0,0.0,0.0,0.0,0.0,0.0,0.0,0.0,0.0,0.0,0.0,0.0,0.0,0.0,0.0,0.0,,,,,,
TGTGACTGTGTCTGTGTCTGTCTCAGTCTC,0.0,131.0,0.0,0.0,0.0,0.0,0.0,0.0,0.0,0.0,0.0,0.0,0.0,0.0,0.0,0.0,0.0,0.0,0.0,0.0,0.0,0.0,0.0,0.0,0.0,0.0,0.0,0.0,0.0,0.0,0.0,0.0,0.0,0.0,0.0,0.0,0.0,0.0,0.0,0.0,0.0,0.0,0.0,0.0,0.0,0.0,0.0,0.0,0.0,0.0003199929650401579,-0.0003199929650401579,-0.0003199929650401579,-0.0003199929650401579,-0.0003199929650401579,-0.0003199929650401579,-0.0003199929650401579,-0.0003199…
TCTGTGTCTGTGTGAGTGTGAGTGTGTCAC,1655.0,1114.0,1225.0,228.0,0.0,0.0,2763.0,0.0,0.0,119.0,1167.0,0.0,0.0,0.0,675.0,253.0,203.0,0.0,1650.0,150.0,421.0,418.0,0.0,0.0,0.0,0.0,0.0,0.0,1218.0,272.0,0.0,0.0,0.0,0.0,0.0,0.0,2608.0,519.0,0.0,0.0,0.0,0.0,212.0,8.0,0.0,0.0,0.0,383.0,0.0034650252287335387,0.0027211615500361518,-0.0023274416584738496,-0.003051237765021718,-0.0029188256210286264,-0.0034650252287…
AGACTCACTCTGTGTCTGAGTCTGTGACAC,307.0,0.0,0.0,0.0,0.0,0.0,0.0,0.0,0.0,0.0,0.0,0.0,0.0,0.0,0.0,0.0,0.0,0.0,0.0,0.0,0.0,0.0,0.0,0.0,0.0,0.0,0.0,0.0,0.0,0.0,0.0,0.0,0.0,0.0,0.0,0.0,0.0,0.0,0.0,0.0,0.0,0.0,0.0,0.0,0.0,0.0,0.0,0.0,0.0006427569457529887,0.0,-0.0006427569457529887,-0.0006427569457529887,-0.0006427569457529887,-0.0006427569457529887,-0.0006427569457529887,-0.0006427569457529887,0.0,-0.000…
TCTGTGTGTGTGTGACACACACTCAGACAG,0.0,0.0,0.0,209.0,0.0,0.0,2.0,0.0,131.0,45.0,126.0,0.0,60.0,43.0,0.0,0.0,198.0,68.0,0.0,0.0,0.0,0.0,0.0,0.0,0.0,0.0,0.0,0.0,0.0,0.0,0.0,0.0,0.0,0.0,0.0,0.0,174.0,237.0,0.0,0.0,0.0,0.0,0.0,0.0,0.0,0.0,0.0,0.0,0.0,0.0,0.0,0.0,0.0005327464153969095,0.0,0.0,0.0,0.0,0.0,,,inf,,,
TCTGTGTCTGAGTGAGTCAGAGAGTGTGAC,0.0,0.0,0.0,0.0,0.0,0.0,0.0,0.0,0.0,0.0,0.0,0.0,0.0,0.0,0.0,0.0,0.0,290.0,165.0,0.0,0.0,0.0,0.0,0.0,0.0,0.0,0.0,0.0,0.0,0.0,0.0,0.0,0.0,0.0,0.0,0.0,0.0,0.0,0.0,0.0,0.0,0.0,0.0,0.0,0.0,0.0,0.0,0.0,0.0,0.0,0.0,0.0,0.0,0.0,0.0,0.0,0.0,0.0,,,,,,
AGTCTGTGTCTGTGTGTGACTGAGTGAGTC,0.0,0.0,0.0,0.0,0.0,0.0,0.0,0.0,0.0,0.0,0.0,0.0,0.0,0.0,0.0,0.0,0.0,134.0,0.0,0.0,0.0,0.0,0.0,0.0,0.0,0.0,0.0,0.0,0.0,0.0,0.0,0.0,0.0,0.0,0.0,0.0,0.0,0.0,0.0,0.0,0.0,0.0,0.0,0.0,0.0,0.0,0.0,0.0,0.0,0.0,0.0,0.0,0.0,0.0,0.0,0.0,0.0,0.0,,,,,,
TGACTGTGAGACTCTGAGTGACTGTGTGAC,0.0,425.0,142.0,462.0,468.0,0.0,0.0,0.0,532.0,149.0,168.0,0.0,118.0,397.0,1089.0,446.0,0.0,0.0,0.0,0.0,613.0,0.0,0.0,0.0,0.0,0.0,111.0,0.0,2.0,0.0,0.0,0.0,0.0,0.0,0.0,0.0,0.0,0.0,0.0,0.0,0.0,0.0,0.0,3.0,0.0,0.0,0.0,0.0,0.0,0.0010381451155882986,0.000797156377764,-0.0003087016024836659,-0.0010381451155882986,-0.0010381451155882986,-0.0010381451155882986,-0.0010381451…
TGTGTGACACAGAGACTCTGAGAGTGAGAG,0.0,0.0,0.0,0.0,0.0,0.0,0.0,0.0,0.0,0.0,0.0,0.0,0.0,0.0,0.0,0.0,0.0,4.0,0.0,0.0,0.0,0.0,0.0,0.0,0.0,0.0,0.0,0.0,0.0,0.0,0.0,0.0,0.0,0.0,0.0,0.0,0.0,0.0,0.0,0.0,0.0,0.0,0.0,0.0,0.0,0.0,0.0,0.0,0.0,0.0,0.0,0.0,0.0,0.0,0.0,0.0,0.0,0.0,,,,,,
TCAGAGTCAGTCTGTGAGAGACTCTCTGTG,53.0,0.0,0.0,0.0,0.0,0.0,0.0,0.0,180.0,27.0,0.0,0.0,136.0,0.0,12.0,0.0,0.0,0.0,0.0,0.0,195.0,0.0,0.0,0.0,0.0,0.0,0.0,0.0,46.0,0.0,0.0,0.0,0.0,0.0,0.0,0.0,0.0,0.0,0.0,55.0,0.0,52.0,0.0,0.0,0.0,0.0,0.0,0.0,0.0001109645541527961,0.0,-9.074084623706828e-05,-0.0001109645541527961,-0.0001109645541527961,-0.0001109645541527961,-0.0001109645541527961,-0.0001109645541527961,…
TGTGTCAGTCTGACTGTGAGTCTGTGACAG,343.0,0.0,0.0,0.0,4.0,0.0,0.0,0.0,0.0,0.0,0.0,0.0,0.0,0.0,0.0,0.0,0.0,0.0,0.0,0.0,0.0,0.0,0.0,0.0,0.0,0.0,0.0,0.0,0.0,0.0,0.0,0.0,0.0,0.0,0.0,0.0,0.0,415.0,0.0,0.0,0.0,0.0,0.0,0.0,0.0,0.0,0.0,0.0,0.0007181290957435672,0.0,-0.0007181290957435672,-0.0007181290957435672,-0.0007181290957435672,-0.0007181290957435672,-0.0007181290957435672,-0.0007181290957435672,0.0,-0.0…
ACAGTGAGAGTCTCAGACACAGACACTCTG,0.0,0.0,0.0,823.0,325.0,0.0,0.0,0.0,150.0,45.0,0.0,0.0,250.0,261.0,455.0,0.0,128.0,0.0,0.0,0.0,470.0,0.0,0.0,0.0,0.0,0.0,0.0,0.0,0.0,0.0,0.0,0.0,0.0,0.0,0.0,0.0,0.0,0.0,0.0,0.0,0.0,0.0,0.0,1.0,0.0,0.0,0.0,0.0,0.0,0.0,0.0007668155918046794,0.0,0.0003444017230848708,0.0,0.0,0.0,0.0,0.0,inf,,inf,,,
TGTCTGTCAGTGAGTGAGTCTGACACTGAC,0.0,0.0,0.0,0.0,362.0,531.0,0.0,0.0,0.0,0.0,0.0,0.0,0.0,2.0,0.0,4.0,0.0,0.0,0.0,0.0,0.0,1186.0,800.0,2631.0,687.0,1819.0,1424.0,0.0,0.0,101.0,1596.0,1042.0,515.0,945.0,532.0,191.0,0.0,211.0,0.0,908.0,1285.0,1093.0,2517.0,3292.0,1430.0,1998.0,646.0,1666.0,0.0,0.0,0.0,6.542094287933925e-06,0.0,0.0035877499349069395,0.0021728966461373902,0.0045213624878892075,0.0,0.0,,…
ACACACTGTGTGAGTGTGAGTGAGTGTGTG,0.0,0.0,139.0,0.0,453.0,0.0,203.0,0.0,282.0,144.0,0.0,0.0,452.0,0.0,478.0,1019.0,322.0,0.0,0.0,0.0,105.0,0.0,0.0,0.0,0.0,0.0,0.0,0.0,13.0,0.0,0.0,0.0,0.0,0.0,0.0,0.0,218.0,0.0,0.0,0.0,0.0,0.0,0.0,0.0,0.0,0.0,78.0,0.0,0.0,0.0,0.0008055776986431577,0.0016665985198511674,0.0008663855846353781,0.0,0.0002623621337441431,0.0,0.0,0.0,inf,inf,inf,,inf,
TGAGTGTGTGACTCTGAGACTGTGACAGAG,0.0,0.0,0.0,0.0,0.0,0.0,0.0,0.0,0.0,0.0,0.0,0.0,0.0,0.0,0.0,0.0,0.0,299.0,0.0,0.0,0.0,0.0,0.0,0.0,0.0,0.0,0.0,0.0,0.0,0.0,0.0,0.0,0.0,0.0,0.0,0.0,0.0,0.0,0.0,0.0,0.0,0.0,0.0,0.0,0.0,0.0,0.0,0.0,0.0,0.0,0.0,0.0,0.0,0.0,0.0,0.0,0.0,0.0,,,,,,
TCACACAGAGTGTGTGTGACACAGACTGAC,0.0,0.0,0.0,149.0,0.0,0.0,0.0,0.0,0.0,0.0,0.0,0.0,0.0,0.0,0.0,0.0,0.0,67.0,0.0,0.0,0.0,0.0,0.0,0.0,0.0,0.0,0.0,0.0,0.0,0.0,0.0,0.0,0.0,0.0,0.0,0.0,0.0,0.0,0.0,0.0,0.0,0.0,0.0,0.0,0.0,0.0,0.0,0.0,0.0,0.0,0.0,0.0,0.0,0.0,0.0,0.0,0.0,0.0,,,,,,
ACTGTGTGAGTGAGAGTCAGTGAGACAGAG,760.0,1196.0,952.0,4071.0,2410.0,6113.0,2465.0,0.0,924.0,219.0,2484.0,0.0,652.0,1052.0,747.0,1298.0,122.0,0.0,1048.0,7553.0,892.0,1234.0,510.0,207.0,2.0,2.0,0.0,0.0,5141.0,4066.0,1119.0,465.0,135.0,0.0,0.0,0.0,783.0,3246.0,0.0,1121.0,1143.0,834.0,676.0,2429.0,2048.0,0.0,0.0,2848.0,0.0015911898331344345,0.002921462489984953,-0.0016625366722308969,-0.00079855289355039…
TCACTGAGAGACTGAGTGACTCAGTGAGTG,4424.0,5609.0,18635.0,1924.0,7818.0,2606.0,18004.0,0.0,2913.0,1497.0,8256.0,0.0,2496.0,2588.0,2029.0,993.0,477.0,0.0,16894.0,1575.0,4151.0,1.0,0.0,0.0,0.0,0.0,4.0,0.0,1667.0,89.0,0.0,0.0,148.0,0.0,0.0,0.0,21854.0,4359.0,0.0,78.0,0.0,4.0,4.0,24.0,0.0,2.0,0.0,0.0,0.009262399765508867,0.013701072831375921,-0.010281580884624945,-0.012076997924396324,-0.01241763828519245…
TCTCTGAGACTGTGTGTGAGTGTGAGTGTG,0.0,0.0,0.0,0.0,0.0,0.0,0.0,0.0,0.0,0.0,0.0,0.0,0.0,0.0,0.0,0.0,0.0,5.0,0.0,0.0,0.0,0.0,0.0,0.0,0.0,0.0,0.0,0.0,0.0,0.0,0.0,0.0,0.0,0.0,0.0,0.0,0.0,0.0,0.0,0.0,0.0,0.0,0.0,0.0,0.0,0.0,0.0,0.0,0.0,0.0,0.0,0.0,0.0,0.0,0.0,0.0,0.0,0.0,,,,,,
ACAGAGTCACACACTGACACTCTCTGACAG,0.0,0.0,0.0,0.0,0.0,0.0,0.0,0.0,0.0,0.0,0.0,0.0,0.0,0.0,0.0,0.0,0.0,81.0,0.0,0.0,0.0,0.0,0.0,0.0,0.0,0.0,0.0,0.0,0.0,0.0,0.0,0.0,0.0,0.0,0.0,0.0,0.0,0.0,0.0,0.0,0.0,0.0,0.0,0.0,0.0,0.0,0.0,0.0,0.0,0.0,0.0,0.0,0.0,0.0,0.0,0.0,0.0,0.0,,,,,,
AGAGACTGAGTGACTGTCTCTGTCTGTGTG,296.0,0.0,0.0,0.0,0.0,0.0,0.0,0.0,0.0,0.0,0.0,0.0,0.0,0.0,0.0,0.0,0.0,0.0,0.0,0.0,0.0,0.0,0.0,0.0,0.0,0.0,0.0,0.0,0.0,0.0,0.0,0.0,0.0,0.0,0.0,0.0,0.0,0.0,0.0,0.0,0.0,0.0,0.0,0.0,0.0,0.0,0.0,0.0,0.0006197265665892008,0.0,-0.0006197265665892008,-0.0006197265665892008,-0.0006197265665892008,-0.0006197265665892008,-0.0006197265665892008,-0.0006197265665892008,0.0,-0.000…
TGTGTGTGAGACTGAGAGTGTCAGTCACTG,0.0,0.0,0.0,0.0,0.0,0.0,0.0,0.0,0.0,0.0,0.0,0.0,0.0,0.0,590.0,0.0,0.0,0.0,0.0,0.0,0.0,0.0,0.0,0.0,0.0,0.0,0.0,0.0,0.0,0.0,0.0,0.0,0.0,0.0,0.0,0.0,0.0,0.0,0.0,0.0,0.0,0.0,0.0,0.0,0.0,0.0,0.0,0.0,0.0,0.0,0.0009943323058566173,0.0,0.0,0.0,0.0,0.0,0.0,0.0,inf,,,,,
TCTCAGTGACTCAGAGTCTGAGTCTGACAC,0.0,0.0,0.0,0.0,0.0,0.0,0.0,0.0,0.0,0.0,0.0,0.0,0.0,0.0,0.0,0.0,155.0,0.0,0.0,0.0,156.0,0.0,0.0,0.0,0.0,0.0,0.0,0.0,0.0,0.0,0.0,0.0,0.0,0.0,0.0,0.0,0.0,0.0,0.0,0.0,0.0,0.0,0.0,0.0,0.0,0.0,0.0,2.0,0.0,0.0,0.0,0.0,0.0004170489615480857,0.0,0.0,5.427806107910213e-06,0.0,0.0,,,inf,,,inf
AGACTGAGTGTGAGTGAGAGTGACTCAGAG,0.0,0.0,0.0,0.0,0.0,0.0,0.0,0.0,0.0,0.0,0.0,0.0,0.0,0.0,0.0,0.0,0.0,179.0,0.0,0.0,0.0,0.0,0.0,0.0,0.0,0.0,0.0,0.0,0.0,0.0,0.0,0.0,0.0,0.0,0.0,0.0,0.0,0.0,0.0,0.0,0.0,0.0,0.0,0.0,0.0,0.0,0.0,0.0,0.0,0.0,0.0,0.0,0.0,0.0,0.0,0.0,0.0,0.0,,,,,,
ACAGTGTGACAGTGTCAGTCTGTGTGTGAC,0.0,0.0,0.0,0.0,0.0,0.0,0.0,0.0,0.0,0.0,0.0,0.0,0.0,0.0,0.0,0.0,0.0,99.0,0.0,0.0,0.0,0.0,0.0,0.0,0.0,0.0,0.0,0.0,0.0,0.0,0.0,0.0,0.0,0.0,0.0,0.0,0.0,0.0,0.0,0.0,0.0,0.0,0.0,0.0,0.0,0.0,0.0,0.0,0.0,0.0,0.0,0.0,0.0,0.0,0.0,0.0,0.0,0.0,,,,,,
TGACTCTGACACTGTGAGTCAGTCTGTCAG,0.0,0.0,0.0,0.0,0.0,0.0,0.0,0.0,0.0,0.0,0.0,0.0,0.0,0.0,0.0,173.0,0.0,0.0,0.0,0.0,0.0,0.0,0.0,0.0,0.0,0.0,0.0,0.0,0.0,0.0,0.0,0.0,0.0,0.0,0.0,0.0,0.0,0.0,0.0,0.0,0.0,0.0,0.0,0.0,0.0,0.0,0.0,0.0,0.0,0.0,0.0,0.00028294557795314226,0.0,0.0,0.0,0.0,0.0,0.0,,inf,,,,
ACTGACACTGTGTCAGTGAGTCAGTCACAG,0.0,53.0,38.0,0.0,0.0,0.0,123.0,0.0,0.0,0.0,0.0,0.0,39.0,0.0,0.0,0.0,0.0,0.0,0.0,192.0,0.0,0.0,0.0,0.0,0.0,0.0,0.0,0.0,125.0,0.0,0.0,0.0,0.0,0.0,0.0,0.0,0.0,313.0,0.0,0.0,0.0,0.0,0.0,0.0,0.0,0.0,0.0,0.0,0.0,0.00012946280264983486,-0.00012946280264983486,-0.00012946280264983486,-0.00012946280264983486,-0.00012946280264983486,-0.00012946280264983486,-0.000129462802649…
TGTGTGAGTGTGAGTGACAGTCTGTGTGTG,0.0,0.0,217.0,0.0,0.0,0.0,0.0,0.0,0.0,0.0,0.0,0.0,0.0,0.0,0.0,0.0,0.0,174.0,0.0,0.0,0.0,0.0,0.0,0.0,0.0,0.0,0.0,0.0,0.0,0.0,0.0,0.0,0.0,0.0,0.0,0.0,0.0,0.0,0.0,0.0,0.0,0.0,0.0,0.0,0.0,0.0,0.0,0.0,0.0,0.0,0.0,0.0,0.0,0.0,0.0,0.0,0.0,0.0,,,,,,
AGTGAGTCACACTGACTGAGTCACTCAGAG,0.0,0.0,0.0,0.0,0.0,0.0,0.0,0.0,0.0,0.0,0.0,0.0,0.0,0.0,0.0,848.0,0.0,155.0,0.0,0.0,0.0,0.0,0.0,0.0,0.0,0.0,0.0,0.0,152.0,0.0,0.0,0.0,0.0,0.0,0.0,0.0,0.0,180.0,0.0,0.0,0.0,0.0,0.0,0.0,0.0,0.0,0.0,0.0,0.0,0.0,0.0,0.0013869239890419922,0.0,0.0,0.0,0.0,0.0,0.0,,inf,,,,
AGACAGACTCTGACACACTGAGAGAGTCAG,90.0,0.0,0.0,0.0,0.0,0.0,0.0,0.0,0.0,0.0,0.0,0.0,52.0,0.0,0.0,0.0,0.0,0.0,0.0,0.0,0.0,0.0,0.0,0.0,0.0,0.0,0.0,0.0,0.0,0.0,0.0,0.0,0.0,0.0,0.0,0.0,0.0,0.0,0.0,0.0,0.0,0.0,0.0,0.0,0.0,0.0,0.0,0.0,0.0001884303749764462,0.0,-0.0001884303749764462,-0.0001884303749764462,-0.0001884303749764462,-0.0001884303749764462,-0.0001884303749764462,-0.0001884303749764462,0.0,-0.000…
AGAGTGAGAGTCTGTGTGTCAGTGTCAGTG,0.0,0.0,0.0,0.0,0.0,0.0,0.0,0.0,0.0,0.0,0.0,0.0,0.0,0.0,0.0,0.0,0.0,0.0,0.0,0.0,0.0,0.0,0.0,0.0,0.0,0.0,0.0,0.0,0.0,0.0,0.0,0.0,0.0,0.0,0.0,0.0,0.0,0.0,0.0,0.0,0.0,0.0,0.0,0.0,0.0,0.0,2.0,0.0,0.0,0.0,0.0,0.0,0.0,0.0,6.727234198567772e-06,0.0,0.0,0.0,,,,,inf,
TCACAGTGAGAGAGTGTGTGTGTCTGACTG,0.0,0.0,0.0,0.0,357.0,0.0,0.0,0.0,0.0,0.0,190.0,0.0,133.0,146.0,0.0,0.0,0.0,179.0,187.0,0.0,0.0,0.0,0.0,0.0,0.0,0.0,0.0,0.0,167.0,0.0,0.0,0.0,0.0,0.0,0.0,0.0,0.0,0.0,0.0,0.0,0.0,0.0,0.0,0.0,0.0,0.0,0.0,0.0,0.0,0.0,0.0,0.0,0.0,0.0,0.0,0.0,0.0,0.0,,,,,,
ACTCTGTGAGAGTCTCTGACTGAGTGAGAG,0.0,0.0,0.0,0.0,0.0,0.0,0.0,0.0,0.0,32.0,0.0,0.0,74.0,0.0,0.0,0.0,0.0,111.0,0.0,108.0,0.0,0.0,0.0,0.0,0.0,0.0,0.0,0.0,0.0,0.0,0.0,0.0,0.0,0.0,0.0,0.0,0.0,0.0,0.0,0.0,0.0,0.0,0.0,0.0,0.0,0.0,0.0,0.0,0.0,0.0,0.0,0.0,0.0,0.0,0.0,0.0,0.0,0.0,,,,,,
ACACAGACACAGTCAGACTCAGTCAGAGAC,0.0,2.0,0.0,0.0,0.0,0.0,0.0,0.0,0.0,0.0,0.0,0.0,0.0,0.0,0.0,0.0,0.0,0.0,0.0,0.0,0.0,0.0,0.0,0.0,0.0,0.0,0.0,0.0,0.0,0.0,0.0,0.0,0.0,0.0,0.0,0.0,0.0,0.0,0.0,0.0,0.0,0.0,0.0,0.0,0.0,0.0,0.0,0.0,0.0,4.885388779239052e-06,-4.885388779239052e-06,-4.885388779239052e-06,-4.885388779239052e-06,-4.885388779239052e-06,-4.885388779239052e-06,-4.885388779239052e-06,-4.885388779…
AGTCACAGTGAGTGTGACTGAGACAGTCAC,267.0,0.0,0.0,0.0,0.0,0.0,0.0,0.0,0.0,0.0,0.0,0.0,0.0,83.0,0.0,0.0,0.0,0.0,0.0,0.0,0.0,0.0,0.0,0.0,0.0,0.0,0.0,0.0,0.0,0.0,0.0,0.0,0.0,0.0,0.0,0.0,0.0,0.0,0.0,0.0,0.0,0.0,0.0,0.0,0.0,0.0,0.0,0.0,0.0005590101124301238,0.0,-0.0005590101124301238,-0.0005590101124301238,-0.0005590101124301238,-0.0005590101124301238,-0.0005590101124301238,-0.0005590101124301238,0.0,-0.00…
ACTCACTGTGAGACACACACAGTCTGACAG,0.0,0.0,0.0,0.0,0.0,0.0,0.0,0.0,0.0,0.0,0.0,0.0,0.0,0.0,0.0,0.0,0.0,100.0,0.0,0.0,0.0,0.0,0.0,0.0,0.0,0.0,0.0,0.0,0.0,0.0,0.0,0.0,0.0,0.0,0.0,0.0,0.0,0.0,0.0,0.0,0.0,0.0,0.0,0.0,0.0,0.0,0.0,0.0,0.0,0.0,0.0,0.0,0.0,0.0,0.0,0.0,0.0,0.0,,,,,,
AGTGAGACTGACAGACAGTGAGTGTCTCAC,0.0,149.0,0.0,0.0,0.0,0.0,0.0,0.0,0.0,0.0,0.0,0.0,0.0,0.0,0.0,0.0,0.0,0.0,185.0,0.0,0.0,0.0,0.0,0.0,0.0,0.0,0.0,0.0,0.0,0.0,0.0,0.0,0.0,0.0,0.0,0.0,0.0,0.0,0.0,0.0,0.0,0.0,0.0,0.0,0.0,0.0,0.0,0.0,0.0,0.00036396146405330934,-0.00036396146405330934,-0.00036396146405330934,-0.00036396146405330934,-0.00036396146405330934,-0.00036396146405330934,-0.00036396146405330934,-…
TGAGAGTGACAGTCAGAGAGTGTGAGTGTG,0.0,0.0,0.0,0.0,0.0,0.0,0.0,0.0,0.0,0.0,0.0,0.0,0.0,0.0,0.0,0.0,0.0,0.0,0.0,0.0,0.0,0.0,0.0,0.0,0.0,0.0,0.0,0.0,0.0,0.0,0.0,0.0,0.0,0.0,0.0,0.0,0.0,0.0,0.0,0.0,0.0,0.0,0.0,0.0,0.0,1.0,0.0,0.0,0.0,0.0,0.0,0.0,0.0,1.7956706380915613e-06,0.0,0.0,0.0,0.0,,,,inf,,
TGACTGACTCTGTCTGTCTGTGTCTGACTG,0.0,0.0,0.0,0.0,0.0,0.0,0.0,0.0,0.0,0.0,0.0,0.0,0.0,0.0,1.0,0.0,0.0,0.0,0.0,0.0,0.0,0.0,0.0,0.0,0.0,0.0,0.0,0.0,0.0,0.0,0.0,0.0,0.0,0.0,0.0,0.0,0.0,0.0,0.0,0.0,0.0,0.0,0.0,0.0,0.0,0.0,0.0,0.0,0.0,0.0,1.6853089929773174e-06,0.0,0.0,0.0,0.0,0.0,0.0,0.0,inf,,,,,
ACAGACAGTGAGTCACTCTGTGACAGAGAG,0.0,0.0,0.0,0.0,0.0,0.0,0.0,0.0,0.0,0.0,0.0,0.0,0.0,0.0,0.0,0.0,0.0,162.0,0.0,0.0,0.0,0.0,0.0,0.0,0.0,0.0,0.0,0.0,0.0,0.0,0.0,0.0,0.0,0.0,0.0,0.0,0.0,0.0,0.0,0.0,0.0,0.0,0.0,0.0,0.0,0.0,0.0,0.0,0.0,0.0,0.0,0.0,0.0,0.0,0.0,0.0,0.0,0.0,,,,,,
TCTCTGTCTGTCACACAGTCAGTGTGTCTG,0.0,62.0,112.0,0.0,0.0,0.0,0.0,0.0,135.0,0.0,0.0,0.0,104.0,0.0,0.0,0.0,50.0,0.0,0.0,0.0,0.0,5.0,0.0,0.0,0.0,0.0,0.0,0.0,0.0,0.0,0.0,0.0,0.0,0.0,0.0,0.0,0.0,0.0,0.0,0.0,0.0,0.0,0.0,0.0,0.0,0.0,0.0,0.0,0.0,0.0001514470521564106,-0.0001514470521564106,-0.0001514470521564106,-1.6915129076382934e-05,-0.0001514470521564106,-0.0001514470521564106,-0.0001514470521564106,-0.…
TCTCTCTGTGACTCACAGTCACTCAGTGTG,0.0,0.0,0.0,0.0,0.0,0.0,0.0,0.0,0.0,0.0,0.0,0.0,0.0,0.0,0.0,0.0,0.0,144.0,0.0,0.0,0.0,0.0,0.0,0.0,0.0,0.0,0.0,0.0,0.0,0.0,0.0,0.0,0.0,0.0,0.0,0.0,0.0,0.0,0.0,0.0,0.0,0.0,0.0,0.0,0.0,0.0,0.0,0.0,0.0,0.0,0.0,0.0,0.0,0.0,0.0,0.0,0.0,0.0,,,,,,
ACAGTGTGACTGAGTGAGAGAGAGTGTGAG,0.0,0.0,0.0,0.0,0.0,0.0,0.0,0.0,0.0,0.0,0.0,0.0,0.0,0.0,0.0,0.0,0.0,33.0,0.0,0.0,0.0,0.0,0.0,0.0,0.0,0.0,0.0,0.0,0.0,0.0,0.0,0.0,0.0,0.0,0.0,0.0,0.0,0.0,0.0,0.0,0.0,0.0,0.0,0.0,0.0,0.0,0.0,0.0,0.0,0.0,0.0,0.0,0.0,0.0,0.0,0.0,0.0,0.0,,,,,,
ACACACTCTGTGTGTCTCACACAGTCACTG,0.0,0.0,51.0,0.0,0.0,0.0,0.0,0.0,0.0,0.0,0.0,0.0,0.0,0.0,0.0,0.0,0.0,98.0,0.0,0.0,0.0,0.0,0.0,0.0,0.0,0.0,0.0,0.0,0.0,0.0,0.0,0.0,0.0,0.0,0.0,0.0,0.0,0.0,0.0,0.0,0.0,0.0,0.0,0.0,0.0,0.0,0.0,0.0,0.0,0.0,0.0,0.0,0.0,0.0,0.0,0.0,0.0,0.0,,,,,,
AGTGACTCAGTGAGTCAGTGACTGTCTCTG,0.0,0.0,86.0,231.0,256.0,0.0,108.0,0.0,346.0,0.0,140.0,0.0,101.0,66.0,332.0,109.0,0.0,109.0,125.0,2.0,142.0,0.0,0.0,0.0,0.0,0.0,0.0,0.0,1.0,0.0,0.0,0.0,0.0,0.0,0.0,0.0,0.0,0.0,0.0,0.0,0.0,0.0,0.0,2.0,0.0,0.0,0.0,0.0,0.0,0.0,0.0005595225856684694,0.00017827206934619945,0.0,0.0,0.0,0.0,0.0,0.0,inf,inf,,,,
TGAGACTGACTGAGTGTGTGAGTCTGTGTG,0.0,0.0,138.0,0.0,0.0,0.0,0.0,0.0,279.0,0.0,0.0,0.0,0.0,7.0,0.0,246.0,0.0,193.0,0.0,0.0,0.0,0.0,0.0,0.0,0.0,0.0,0.0,0.0,0.0,0.0,0.0,0.0,0.0,0.0,0.0,0.0,0.0,0.0,0.0,0.0,0.0,0.0,0.0,0.0,0.0,248.0,0.0,0.0,0.0,0.0,0.0,0.0004023387987079364,0.0,0.0004453263182467072,0.0,0.0,0.0,0.0,,inf,,inf,,
TCACTCACTGAGTGAGTGAGTGAGTGAGAG,0.0,0.0,24.0,0.0,0.0,0.0,0.0,0.0,0.0,0.0,132.0,0.0,0.0,0.0,0.0,403.0,0.0,0.0,0.0,0.0,0.0,0.0,0.0,0.0,0.0,0.0,0.0,0.0,0.0,0.0,0.0,0.0,0.0,0.0,0.0,0.0,63.0,0.0,0.0,0.0,0.0,0.0,0.0,0.0,0.0,0.0,0.0,0.0,0.0,0.0,0.0,0.000659115999509343,0.0,0.0,0.0,0.0,0.0,0.0,,inf,,,,
TGTGTCACACTCTGTGAGAGTGAGACACTG,0.0,0.0,0.0,0.0,0.0,0.0,0.0,0.0,0.0,0.0,0.0,0.0,0.0,0.0,0.0,0.0,0.0,80.0,0.0,0.0,0.0,0.0,0.0,0.0,0.0,0.0,0.0,0.0,0.0,0.0,0.0,0.0,0.0,0.0,0.0,0.0,0.0,0.0,0.0,0.0,0.0,0.0,0.0,0.0,0.0,0.0,0.0,0.0,0.0,0.0,0.0,0.0,0.0,0.0,0.0,0.0,0.0,0.0,,,,,,
TGAGTGAGACTGAGACACAGTGTCTGACAC,0.0,0.0,0.0,0.0,0.0,0.0,0.0,0.0,0.0,0.0,0.0,0.0,0.0,0.0,0.0,0.0,0.0,172.0,0.0,0.0,0.0,0.0,0.0,0.0,0.0,0.0,0.0,0.0,0.0,0.0,0.0,0.0,0.0,0.0,0.0,0.0,0.0,0.0,0.0,0.0,0.0,0.0,0.0,0.0,0.0,0.0,0.0,0.0,0.0,0.0,0.0,0.0,0.0,0.0,0.0,0.0,0.0,0.0,,,,,,
TGAGAGAGACAGAGAGTGTGAGAGAGTGTC,0.0,0.0,15.0,0.0,0.0,0.0,0.0,0.0,0.0,0.0,0.0,0.0,0.0,0.0,209.0,0.0,0.0,8.0,0.0,0.0,0.0,0.0,0.0,0.0,0.0,0.0,0.0,0.0,0.0,0.0,0.0,0.0,0.0,0.0,0.0,0.0,0.0,0.0,0.0,0.0,0.0,0.0,0.0,0.0,0.0,0.0,0.0,0.0,0.0,0.0,0.00035222957953225933,0.0,0.0,0.0,0.0,0.0,0.0,0.0,inf,,,,,
TGAGTGACTCTCTCACACTGTCAGAGTGAG,0.0,0.0,0.0,0.0,0.0,0.0,0.0,0.0,0.0,0.0,0.0,0.0,0.0,0.0,0.0,0.0,0.0,60.0,0.0,0.0,0.0,0.0,0.0,0.0,0.0,0.0,0.0,0.0,0.0,0.0,0.0,0.0,0.0,0.0,0.0,0.0,0.0,0.0,0.0,0.0,0.0,0.0,0.0,0.0,0.0,0.0,0.0,0.0,0.0,0.0,0.0,0.0,0.0,0.0,0.0,0.0,0.0,0.0,,,,,,
ACAGAGTGAGACTGACAGAGAGTGTGAGAC,249.0,0.0,99.0,0.0,0.0,0.0,637.0,0.0,219.0,28.0,0.0,0.0,0.0,0.0,0.0,0.0,0.0,0.0,165.0,0.0,206.0,0.0,0.0,0.0,0.0,0.0,0.0,0.0,0.0,0.0,0.0,0.0,0.0,0.0,0.0,0.0,223.0,0.0,0.0,0.0,0.0,2.0,0.0,4.0,0.0,0.0,0.0,0.0,0.0005213240374348345,0.0,-0.0005213240374348345,-0.0005213240374348345,-0.0005213240374348345,-0.0005213240374348345,-0.0005213240374348345,-0.000521324037434834…
TCACTGTCTGTCTGTGTGAGACACTGAGAG,0.0,0.0,0.0,0.0,0.0,0.0,0.0,0.0,0.0,0.0,0.0,0.0,0.0,0.0,0.0,0.0,0.0,145.0,0.0,0.0,0.0,0.0,0.0,0.0,0.0,0.0,0.0,0.0,0.0,0.0,0.0,0.0,0.0,0.0,8.0,0.0,0.0,0.0,0.0,0.0,0.0,0.0,0.0,0.0,0.0,0.0,0.0,0.0,0.0,0.0,0.0,0.0,0.0,0.0,0.0,0.0,0.0,0.0,,,,,,
AGACAGACTGTCTGTGAGTGTGTGAGAGTG,0.0,14.0,45.0,0.0,0.0,0.0,0.0,0.0,0.0,0.0,132.0,0.0,0.0,0.0,0.0,0.0,0.0,0.0,0.0,0.0,0.0,0.0,0.0,0.0,0.0,0.0,0.0,0.0,0.0,0.0,0.0,0.0,0.0,0.0,0.0,0.0,0.0,0.0,0.0,0.0,0.0,0.0,0.0,0.0,0.0,0.0,0.0,0.0,0.0,3.4197721454673365e-05,-3.4197721454673365e-05,-3.4197721454673365e-05,-3.4197721454673365e-05,-3.4197721454673365e-05,-3.4197721454673365e-05,-3.4197721454673365e-05,-…
AGTGAGAGTGTGTCAGACAGTGTGTGTGTG,0.0,0.0,0.0,0.0,0.0,0.0,0.0,0.0,0.0,0.0,0.0,0.0,0.0,0.0,0.0,0.0,0.0,166.0,0.0,0.0,0.0,0.0,0.0,0.0,0.0,0.0,0.0,0.0,0.0,0.0,0.0,0.0,0.0,0.0,0.0,0.0,0.0,0.0,0.0,0.0,0.0,0.0,0.0,0.0,0.0,0.0,0.0,0.0,0.0,0.0,0.0,0.0,0.0,0.0,0.0,0.0,0.0,0.0,,,,,,
TCAGACAGTCAGTCTGACTGTGAGAGTGAG,93.0,71.0,12.0,0.0,0.0,0.0,30.0,0.0,0.0,0.0,0.0,0.0,0.0,0.0,0.0,0.0,0.0,0.0,13.0,0.0,0.0,0.0,0.0,0.0,0.0,0.0,0.0,0.0,0.0,0.0,0.0,0.0,0.0,0.0,0.0,0.0,35.0,26.0,0.0,0.0,0.0,0.0,0.0,0.0,0.0,0.0,0.0,0.0,0.00019471138747566107,0.00017343130166298635,-0.00019471138747566107,-0.00019471138747566107,-0.00019471138747566107,-0.00019471138747566107,-0.00019471138747566107,-0.…
ACTGAGACACAGAGTGTGACAGAGTCTGAG,0.0,0.0,0.0,0.0,0.0,0.0,0.0,0.0,0.0,0.0,0.0,0.0,0.0,0.0,0.0,0.0,0.0,96.0,0.0,0.0,0.0,0.0,0.0,0.0,0.0,0.0,0.0,0.0,0.0,0.0,0.0,0.0,0.0,0.0,0.0,0.0,0.0,0.0,0.0,0.0,0.0,0.0,0.0,0.0,0.0,0.0,0.0,0.0,0.0,0.0,0.0,0.0,0.0,0.0,0.0,0.0,0.0,0.0,,,,,,
AGACAGAGTGACACAGTGTCACACTGAGTC,365.0,0.0,133.0,0.0,0.0,0.0,0.0,0.0,0.0,68.0,97.0,0.0,0.0,164.0,0.0,0.0,0.0,0.0,0.0,0.0,0.0,0.0,0.0,0.0,0.0,0.0,0.0,0.0,0.0,284.0,0.0,0.0,0.0,0.0,0.0,0.0,0.0,0.0,0.0,0.0,0.0,0.0,0.0,0.0,0.0,0.0,0.0,0.0,0.000764189854071143,0.0,-0.000764189854071143,-0.000764189854071143,-0.000764189854071143,-0.000764189854071143,-0.000764189854071143,-0.000764189854071143,0.0,-0.00…
ACAGAGTGAGTGACAGACTCTGAGTCTGAC,0.0,0.0,0.0,0.0,0.0,0.0,0.0,0.0,0.0,0.0,0.0,0.0,0.0,0.0,0.0,0.0,0.0,114.0,0.0,0.0,0.0,0.0,0.0,0.0,75.0,0.0,0.0,0.0,0.0,0.0,0.0,0.0,0.0,0.0,0.0,0.0,0.0,0.0,0.0,0.0,0.0,0.0,0.0,0.0,0.0,0.0,0.0,0.0,0.0,0.0,0.0,0.0,0.0,0.0,0.0,0.0,0.0,0.0,,,,,,
AGTGTCTGTGAGACTCTGTGTGAGTCAGTG,0.0,0.0,0.0,0.0,0.0,0.0,0.0,0.0,0.0,0.0,0.0,0.0,0.0,0.0,0.0,0.0,0.0,0.0,0.0,0.0,0.0,0.0,0.0,0.0,0.0,0.0,0.0,0.0,0.0,0.0,0.0,0.0,0.0,0.0,0.0,0.0,0.0,0.0,0.0,0.0,0.0,0.0,0.0,0.0,0.0,0.0,1.0,0.0,0.0,0.0,0.0,0.0,0.0,0.0,3.363617099283886e-06,0.0,0.0,0.0,,,,,inf,
AGAGAGACAGTGAGTCAGTGACTGTGAGTG,0.0,0.0,0.0,0.0,0.0,0.0,0.0,0.0,0.0,0.0,0.0,0.0,0.0,0.0,0.0,0.0,0.0,152.0,0.0,0.0,0.0,0.0,0.0,0.0,0.0,0.0,0.0,0.0,77.0,0.0,0.0,0.0,0.0,0.0,0.0,0.0,0.0,0.0,0.0,0.0,0.0,0.0,0.0,0.0,0.0,0.0,0.0,0.0,0.0,0.0,0.0,0.0,0.0,0.0,0.0,0.0,0.0,0.0,,,,,,
TGTCTGTGTGAGTCTGTGACTGTGACAGTG,2.0,0.0,0.0,0.0,0.0,0.0,0.0,0.0,0.0,0.0,0.0,0.0,0.0,0.0,0.0,0.0,0.0,0.0,0.0,0.0,0.0,0.0,0.0,0.0,0.0,0.0,0.0,0.0,0.0,0.0,0.0,0.0,0.0,0.0,0.0,0.0,0.0,0.0,0.0,0.0,0.0,0.0,0.0,0.0,0.0,0.0,0.0,0.0,4.187341666143249e-06,0.0,-4.187341666143249e-06,-4.187341666143249e-06,-4.187341666143249e-06,-4.187341666143249e-06,-4.187341666143249e-06,-4.187341666143249e-06,0.0,-4.18734…
TGAGTGTGTGTGTCTCTGACAGAGAGACAG,0.0,0.0,0.0,0.0,0.0,0.0,0.0,0.0,0.0,0.0,0.0,0.0,0.0,0.0,0.0,0.0,0.0,2.0,0.0,0.0,0.0,0.0,0.0,0.0,0.0,0.0,0.0,0.0,0.0,0.0,0.0,0.0,0.0,0.0,0.0,0.0,0.0,0.0,0.0,0.0,0.0,0.0,0.0,0.0,0.0,0.0,0.0,0.0,0.0,0.0,0.0,0.0,0.0,0.0,0.0,0.0,0.0,0.0,,,,,,
ACAGAGTGTCTGACTGAGTGTGTCAGAGAC,0.0,0.0,0.0,0.0,0.0,0.0,0.0,0.0,0.0,0.0,0.0,0.0,0.0,0.0,345.0,0.0,0.0,0.0,0.0,0.0,0.0,0.0,0.0,0.0,0.0,0.0,0.0,0.0,0.0,0.0,0.0,0.0,0.0,0.0,0.0,0.0,0.0,0.0,0.0,0.0,0.0,0.0,0.0,0.0,0.0,0.0,0.0,0.0,0.0,0.0,0.0005814316025771746,0.0,0.0,0.0,0.0,0.0,0.0,0.0,inf,,,,,
TGAGTGTCTCACTGAGAGAGTGTCTGAGTG,339.0,0.0,0.0,0.0,0.0,0.0,0.0,0.0,0.0,0.0,0.0,0.0,0.0,0.0,0.0,0.0,0.0,0.0,0.0,0.0,0.0,0.0,0.0,0.0,0.0,0.0,0.0,0.0,0.0,0.0,0.0,0.0,0.0,0.0,0.0,0.0,0.0,0.0,0.0,0.0,0.0,0.0,0.0,0.0,0.0,0.0,0.0,0.0,0.0007097544124112807,0.0,-0.0007097544124112807,-0.0007097544124112807,-0.0007097544124112807,-0.0007097544124112807,-0.0007097544124112807,-0.0007097544124112807,0.0,-0.000…
TGAGTCACACAGAGTGTGAGTCTCTGTCAC,0.0,122.0,0.0,0.0,0.0,0.0,0.0,0.0,0.0,0.0,0.0,0.0,0.0,0.0,460.0,0.0,0.0,0.0,0.0,0.0,98.0,0.0,0.0,0.0,0.0,0.0,0.0,0.0,0.0,0.0,0.0,0.0,0.0,0.0,0.0,0.0,0.0,0.0,0.0,0.0,0.0,0.0,0.0,0.0,0.0,0.0,0.0,0.0,0.0,0.00029800871553358214,0.0004772334212359839,-0.00029800871553358214,-0.00029800871553358214,-0.00029800871553358214,-0.00029800871553358214,-0.00029800871553358214,-0…
TGTGTCTCTGAGAGTGTGAGAGTCAGAGTG,0.0,211.0,0.0,0.0,277.0,592.0,265.0,0.0,218.0,0.0,0.0,0.0,0.0,0.0,0.0,0.0,188.0,0.0,0.0,0.0,0.0,0.0,0.0,0.0,0.0,0.0,0.0,0.0,4.0,0.0,312.0,0.0,0.0,0.0,0.0,0.0,0.0,0.0,0.0,0.0,0.0,0.0,0.0,0.0,0.0,0.0,0.0,0.0,0.0,0.00051540851620972,-0.00051540851620972,-0.00051540851620972,-9.568485428816014e-06,-0.00051540851620972,-0.00051540851620972,-0.00051540851620972,-0.0005154…
TGTGTGAGAGAGTCTGAGTGTGTGTGTGTG,0.0,629.0,90.0,0.0,253.0,0.0,0.0,0.0,0.0,0.0,0.0,0.0,0.0,0.0,0.0,0.0,0.0,336.0,0.0,226.0,380.0,0.0,0.0,0.0,0.0,0.0,0.0,0.0,0.0,0.0,0.0,0.0,0.0,0.0,0.0,0.0,271.0,233.0,0.0,0.0,381.0,0.0,0.0,308.0,180.0,0.0,0.0,0.0,0.0,0.0015364547710706817,-0.0015364547710706817,-0.0015364547710706817,-0.0015364547710706817,-0.0015364547710706817,-0.0015364547710706817,-0.00153645477…
TGTGTCTCTGTCAGTGTGACACTCTGTGTG,0.0,0.0,0.0,0.0,0.0,0.0,0.0,0.0,0.0,0.0,0.0,0.0,0.0,0.0,0.0,0.0,149.0,0.0,0.0,0.0,0.0,0.0,0.0,0.0,0.0,0.0,0.0,0.0,0.0,0.0,0.0,0.0,0.0,0.0,0.0,0.0,0.0,0.0,0.0,0.0,0.0,0.0,0.0,0.0,0.0,0.0,0.0,0.0,0.0,0.0,0.0,0.0,0.0004009051307784824,0.0,0.0,0.0,0.0,0.0,,,inf,,,
TCACACAGTGTGACAGACAGTCTGACACTC,0.0,253.0,245.0,375.0,254.0,0.0,807.0,0.0,434.0,0.0,357.0,0.0,0.0,2.0,0.0,305.0,145.0,136.0,168.0,0.0,614.0,0.0,0.0,0.0,0.0,0.0,0.0,0.0,0.0,126.0,561.0,0.0,0.0,0.0,0.0,0.0,204.0,0.0,0.0,75.0,0.0,0.0,0.0,2.0,0.0,0.0,0.0,0.0,0.0,0.00061800168057374,-0.00061800168057374,-0.00011916699111877828,-0.00022785910364165983,-0.00061800168057374,-0.00061800168057374,-0.0006180…
AGTCTCTGAGTGTGTCTGTGACAGAGAGTG,0.0,0.0,0.0,0.0,190.0,0.0,0.0,0.0,43.0,93.0,0.0,0.0,0.0,0.0,396.0,78.0,75.0,0.0,0.0,0.0,170.0,0.0,0.0,0.0,0.0,0.0,0.0,0.0,0.0,0.0,0.0,0.0,0.0,0.0,0.0,0.0,0.0,0.0,0.0,0.0,0.0,0.0,0.0,0.0,0.0,2.0,0.0,0.0,0.0,0.0,0.0006673823612190177,0.00012757083861471153,0.00020179788462004148,3.5913412761831226e-06,0.0,0.0,0.0,0.0,inf,inf,inf,inf,,
TGACTGAGTGTGTGACAGACAGACAGTGAC,315.0,0.0,0.0,0.0,0.0,0.0,0.0,0.0,0.0,0.0,237.0,0.0,0.0,238.0,0.0,0.0,155.0,0.0,233.0,0.0,327.0,0.0,0.0,0.0,0.0,0.0,0.0,0.0,0.0,0.0,0.0,0.0,0.0,0.0,0.0,0.0,0.0,194.0,0.0,0.0,0.0,0.0,0.0,2.0,0.0,0.0,0.0,0.0,0.0006595063124175617,0.0,-0.0006595063124175617,-0.0006595063124175617,-0.00024245735086947596,-0.0006595063124175617,-0.0006595063124175617,-0.00065950631241756…
TGTCTGTGTGACAGAGAGAGTGAGAGTGAG,0.0,0.0,0.0,0.0,0.0,0.0,0.0,0.0,0.0,0.0,0.0,0.0,0.0,0.0,0.0,0.0,0.0,131.0,0.0,0.0,0.0,0.0,0.0,0.0,0.0,0.0,0.0,0.0,137.0,0.0,0.0,0.0,0.0,0.0,0.0,0.0,0.0,0.0,0.0,0.0,0.0,0.0,0.0,0.0,0.0,0.0,0.0,0.0,0.0,0.0,0.0,0.0,0.0,0.0,0.0,0.0,0.0,0.0,,,,,,
TGTCAGTGACACACTGAGTCAGAGTCACTG,0.0,0.0,0.0,0.0,0.0,0.0,0.0,0.0,0.0,0.0,0.0,0.0,0.0,0.0,0.0,0.0,0.0,98.0,0.0,0.0,0.0,0.0,0.0,0.0,0.0,0.0,0.0,0.0,0.0,0.0,0.0,0.0,0.0,0.0,0.0,0.0,0.0,0.0,0.0,0.0,0.0,0.0,0.0,0.0,0.0,0.0,0.0,0.0,0.0,0.0,0.0,0.0,0.0,0.0,0.0,0.0,0.0,0.0,,,,,,
AGAGTGAGTCTCTGTGTGAGTGTCTGAGTG,293.0,266.0,0.0,365.0,0.0,0.0,450.0,0.0,145.0,0.0,0.0,0.0,0.0,0.0,0.0,0.0,0.0,187.0,0.0,0.0,0.0,0.0,0.0,0.0,0.0,0.0,0.0,0.0,0.0,0.0,0.0,0.0,0.0,0.0,0.0,0.0,180.0,0.0,0.0,0.0,0.0,0.0,0.0,0.0,0.0,0.0,0.0,0.0,0.0006134455540899859,0.000649756707638794,-0.000649756707638794,-0.000649756707638794,-0.000649756707638794,-0.000649756707638794,-0.000649756707638794,-0.000649…
ACAGACAGACAGTGAGTGTGACACACACAG,0.0,0.0,0.0,0.0,0.0,0.0,0.0,0.0,0.0,0.0,0.0,0.0,0.0,0.0,0.0,0.0,0.0,192.0,0.0,0.0,0.0,0.0,0.0,0.0,0.0,0.0,0.0,0.0,0.0,0.0,0.0,0.0,0.0,0.0,0.0,0.0,0.0,0.0,0.0,0.0,0.0,0.0,0.0,0.0,0.0,0.0,0.0,0.0,0.0,0.0,0.0,0.0,0.0,0.0,0.0,0.0,0.0,0.0,,,,,,
AGTGACAGACAGTGACTCACTGTGTGTGAC,0.0,0.0,0.0,0.0,0.0,0.0,0.0,0.0,0.0,0.0,0.0,0.0,0.0,0.0,0.0,6.0,0.0,0.0,10.0,0.0,6.0,0.0,0.0,0.0,0.0,0.0,0.0,0.0,0.0,0.0,0.0,0.0,0.0,0.0,0.0,0.0,0.0,0.0,0.0,0.0,0.0,0.0,0.0,0.0,0.0,0.0,0.0,0.0,0.0,0.0,0.0,9.813141431900887e-06,0.0,0.0,0.0,0.0,0.0,0.0,,inf,,,,
TCTGACTCAGTGACAGTCTCAGTCACAGAG,0.0,200.0,92.0,0.0,0.0,0.0,0.0,0.0,0.0,0.0,0.0,0.0,62.0,0.0,0.0,192.0,0.0,0.0,264.0,0.0,0.0,0.0,0.0,0.0,0.0,0.0,0.0,0.0,0.0,125.0,0.0,0.0,0.0,0.0,0.0,0.0,0.0,169.0,0.0,0.0,0.0,0.0,0.0,0.0,0.0,0.0,0.0,0.0,0.0,0.0004885388779239052,-0.0004885388779239052,-0.0001745183521030768,-0.0004885388779239052,-0.0004885388779239052,-0.0004885388779239052,-0.0004885388779239052,…
TGTGAGAGAGACTGACTGTGTGTGTCTGTG,839.0,1106.0,345.0,878.0,2.0,0.0,839.0,0.0,646.0,75.0,725.0,0.0,441.0,141.0,150.0,0.0,0.0,218.0,482.0,1176.0,554.0,0.0,0.0,0.0,0.0,0.0,0.0,0.0,950.0,141.0,0.0,494.0,0.0,0.0,0.0,0.0,309.0,1535.0,0.0,0.0,0.0,0.0,0.0,4.0,0.0,0.0,0.0,0.0,0.0017565898289470928,0.002701619994919196,-0.002448823645972598,-0.002701619994919196,-0.002701619994919196,-0.002701619994919196,-0.…
ACAGTCTGTGTCAGTGTGACACAGTCTGTG,0.0,224.0,0.0,0.0,366.0,0.0,404.0,0.0,0.0,0.0,0.0,0.0,174.0,115.0,0.0,0.0,0.0,0.0,113.0,67.0,0.0,0.0,0.0,0.0,0.0,0.0,0.0,0.0,103.0,0.0,0.0,0.0,0.0,0.0,0.0,0.0,0.0,0.0,0.0,0.0,0.0,0.0,0.0,0.0,0.0,0.0,0.0,0.0,0.0,0.0005471635432747738,-0.0005471635432747738,-0.0005471635432747738,-0.0005471635432747738,-0.0005471635432747738,-0.0005471635432747738,-0.00054716354327477…
AGACACTCAGTGTCTGTGAGTGACAGTCAC,0.0,0.0,0.0,0.0,0.0,0.0,0.0,0.0,0.0,0.0,0.0,0.0,0.0,0.0,0.0,2.0,0.0,0.0,0.0,0.0,0.0,0.0,0.0,0.0,0.0,0.0,0.0,0.0,0.0,0.0,0.0,0.0,0.0,0.0,0.0,0.0,0.0,0.0,0.0,0.0,0.0,0.0,0.0,0.0,0.0,0.0,0.0,0.0,0.0,0.0,0.0,3.2710471439669623e-06,0.0,0.0,0.0,0.0,0.0,0.0,,inf,,,,
AGAGTCACACTGACTCAGACTGTGAGAGTG,0.0,0.0,0.0,0.0,0.0,0.0,0.0,0.0,0.0,0.0,0.0,0.0,0.0,0.0,0.0,0.0,0.0,109.0,0.0,0.0,0.0,0.0,0.0,0.0,0.0,0.0,0.0,0.0,0.0,0.0,0.0,0.0,0.0,0.0,0.0,0.0,0.0,0.0,0.0,0.0,0.0,0.0,0.0,0.0,0.0,0.0,0.0,0.0,0.0,0.0,0.0,0.0,0.0,0.0,0.0,0.0,0.0,0.0,,,,,,
ACTCTCAGTGTGTGTGTGAGTGTCACACAG,0.0,0.0,0.0,0.0,0.0,0.0,0.0,0.0,0.0,0.0,0.0,0.0,0.0,0.0,0.0,0.0,0.0,202.0,0.0,103.0,0.0,0.0,0.0,0.0,0.0,0.0,0.0,0.0,0.0,0.0,0.0,0.0,0.0,0.0,0.0,0.0,0.0,0.0,0.0,0.0,0.0,0.0,0.0,0.0,0.0,0.0,0.0,0.0,0.0,0.0,0.0,0.0,0.0,0.0,0.0,0.0,0.0,0.0,,,,,,
AGTGAGAGTGTGAGAGACAGTGTGTGTGAG,0.0,0.0,142.0,0.0,0.0,0.0,0.0,0.0,0.0,0.0,0.0,0.0,0.0,0.0,0.0,0.0,0.0,177.0,0.0,0.0,0.0,0.0,0.0,0.0,0.0,0.0,0.0,0.0,0.0,0.0,0.0,0.0,0.0,0.0,0.0,0.0,0.0,0.0,0.0,0.0,0.0,0.0,0.0,0.0,0.0,0.0,0.0,0.0,0.0,0.0,0.0,0.0,0.0,0.0,0.0,0.0,0.0,0.0,,,,,,
AGAGTGACTCAGAGACACAGTGAGTGTGAC,0.0,28.0,0.0,0.0,0.0,0.0,0.0,0.0,0.0,0.0,0.0,0.0,0.0,0.0,0.0,0.0,0.0,0.0,0.0,0.0,0.0,0.0,0.0,0.0,0.0,0.0,0.0,0.0,0.0,0.0,0.0,0.0,0.0,0.0,0.0,0.0,0.0,0.0,0.0,0.0,0.0,0.0,0.0,0.0,0.0,0.0,0.0,0.0,0.0,6.839544290934673e-05,-6.839544290934673e-05,-6.839544290934673e-05,-6.839544290934673e-05,-6.839544290934673e-05,-6.839544290934673e-05,-6.839544290934673e-05,-6.83954429…
AGAGTGTGAGAGAGAGTGAGACAGTGACTG,273.0,0.0,0.0,0.0,0.0,0.0,0.0,0.0,0.0,0.0,0.0,0.0,0.0,0.0,0.0,0.0,0.0,0.0,0.0,0.0,0.0,0.0,0.0,0.0,0.0,0.0,0.0,0.0,0.0,0.0,0.0,0.0,0.0,0.0,0.0,0.0,0.0,0.0,0.0,0.0,0.0,0.0,0.0,0.0,0.0,0.0,0.0,0.0,0.0005715721374285535,0.0,-0.0005715721374285535,-0.0005715721374285535,-0.0005715721374285535,-0.0005715721374285535,-0.0005715721374285535,-0.0005715721374285535,0.0,-0.000…
AGTGAGTGAGTGTGTCACTCTGACACTGTC,791.0,334.0,523.0,240.0,299.0,0.0,889.0,0.0,174.0,54.0,325.0,0.0,315.0,140.0,398.0,0.0,0.0,325.0,431.0,493.0,77.0,0.0,0.0,59.0,0.0,0.0,0.0,0.0,62.0,171.0,1.0,0.0,0.0,0.0,0.0,0.0,429.0,543.0,0.0,0.0,0.0,78.0,0.0,0.0,0.0,0.0,0.0,0.0,0.001656093628959655,0.0008158599261329217,-0.0009853406497546827,-0.001656093628959655,-0.001656093628959655,-0.001656093628959655,-0.00…
TGACACAGAGACTGTGACTCTCAGTCAGTG,0.0,0.0,0.0,0.0,0.0,0.0,0.0,0.0,0.0,0.0,0.0,0.0,0.0,0.0,0.0,0.0,0.0,42.0,0.0,0.0,0.0,0.0,0.0,0.0,0.0,0.0,0.0,0.0,0.0,0.0,0.0,0.0,0.0,0.0,0.0,0.0,0.0,0.0,0.0,0.0,0.0,0.0,0.0,0.0,0.0,0.0,0.0,0.0,0.0,0.0,0.0,0.0,0.0,0.0,0.0,0.0,0.0,0.0,,,,,,
AGAGTGAGTCAGAGTCAGAGTGTGAGTGAG,0.0,0.0,0.0,0.0,0.0,0.0,0.0,0.0,0.0,0.0,0.0,0.0,0.0,51.0,360.0,0.0,0.0,223.0,0.0,0.0,0.0,0.0,0.0,0.0,0.0,0.0,0.0,0.0,0.0,0.0,0.0,0.0,0.0,0.0,0.0,0.0,0.0,0.0,0.0,0.0,0.0,0.0,0.0,0.0,0.0,0.0,0.0,0.0,0.0,0.0,0.0006067112374718343,0.0,0.0,0.0,0.0,0.0,0.0,0.0,inf,,,,,
ACTCTGAGTGAGTCAGACTGTCTGACTGTG,0.0,0.0,0.0,0.0,0.0,0.0,0.0,0.0,0.0,0.0,0.0,0.0,0.0,0.0,0.0,212.0,0.0,118.0,0.0,0.0,0.0,0.0,0.0,0.0,0.0,0.0,0.0,0.0,0.0,0.0,0.0,0.0,0.0,0.0,0.0,0.0,0.0,0.0,0.0,0.0,0.0,0.0,0.0,0.0,0.0,0.0,0.0,0.0,0.0,0.0,0.0,0.00034673099726049804,0.0,0.0,0.0,0.0,0.0,0.0,,inf,,,,
AGACTCAGTGTGAGAGTCACACAGTGAGTG,0.0,0.0,0.0,0.0,0.0,0.0,0.0,0.0,0.0,0.0,0.0,0.0,0.0,0.0,0.0,0.0,0.0,190.0,0.0,0.0,0.0,0.0,0.0,0.0,0.0,0.0,0.0,0.0,0.0,0.0,0.0,0.0,0.0,0.0,0.0,0.0,0.0,0.0,0.0,0.0,0.0,0.0,0.0,0.0,0.0,0.0,0.0,0.0,0.0,0.0,0.0,0.0,0.0,0.0,0.0,0.0,0.0,0.0,,,,,,
AGAGTCAGTGACAGACTGAGAGTGTGAGAG,0.0,0.0,0.0,0.0,0.0,0.0,0.0,0.0,0.0,46.0,0.0,0.0,379.0,0.0,396.0,162.0,0.0,0.0,0.0,0.0,115.0,0.0,0.0,0.0,0.0,0.0,0.0,0.0,0.0,0.0,0.0,0.0,0.0,0.0,0.0,0.0,0.0,0.0,0.0,0.0,0.0,0.0,0.0,0.0,0.0,0.0,0.0,0.0,0.0,0.0,0.0006673823612190177,0.000264954818661324,0.0,0.0,0.0,0.0,0.0,0.0,inf,inf,,,,
ACAGTGTGAGAGACAGTGAGAGACACTGTG,0.0,2.0,0.0,0.0,0.0,0.0,0.0,0.0,0.0,0.0,0.0,0.0,0.0,0.0,0.0,259.0,0.0,0.0,0.0,0.0,0.0,0.0,0.0,0.0,0.0,0.0,0.0,0.0,0.0,0.0,0.0,0.0,0.0,0.0,0.0,0.0,0.0,0.0,0.0,0.0,0.0,0.0,0.0,0.0,0.0,0.0,0.0,0.0,0.0,4.885388779239052e-06,-4.885388779239052e-06,0.0004187152163644826,-4.885388779239052e-06,-4.885388779239052e-06,-4.885388779239052e-06,-4.885388779239052e-06,-4.88538877…
TGTGTGACAGAGTCAGAGTGTCTGTCAGTC,0.0,317.0,84.0,0.0,579.0,0.0,166.0,0.0,0.0,39.0,200.0,0.0,0.0,232.0,0.0,0.0,244.0,0.0,0.0,132.0,0.0,0.0,0.0,0.0,0.0,0.0,0.0,0.0,107.0,0.0,0.0,0.0,0.0,0.0,0.0,0.0,0.0,0.0,0.0,0.0,0.0,0.0,0.0,0.0,59.0,0.0,0.0,0.0,0.0,0.0007743341215093897,-0.0007743341215093897,-0.0007743341215093897,-0.00011781833687885468,-0.0007743341215093897,-0.0007743341215093897,-0.000774334121…
TGTCTGTGTGACAGTGAGTGACTGAGTGTC,0.0,0.0,0.0,0.0,0.0,0.0,0.0,0.0,0.0,0.0,0.0,0.0,0.0,0.0,0.0,0.0,0.0,366.0,0.0,0.0,0.0,0.0,0.0,0.0,0.0,0.0,0.0,0.0,0.0,0.0,0.0,0.0,0.0,0.0,0.0,0.0,0.0,0.0,0.0,0.0,0.0,0.0,0.0,0.0,0.0,0.0,0.0,0.0,0.0,0.0,0.0,0.0,0.0,0.0,0.0,0.0,0.0,0.0,,,,,,
TCTGTCACTGTGAGACTGAGTGACAGTGAG,0.0,0.0,110.0,0.0,371.0,0.0,0.0,0.0,807.0,380.0,0.0,0.0,914.0,152.0,1155.0,714.0,838.0,0.0,0.0,158.0,173.0,0.0,0.0,0.0,0.0,0.0,0.0,0.0,115.0,0.0,0.0,0.0,1.0,0.0,0.0,0.0,0.0,0.0,0.0,0.0,0.0,0.0,0.0,3.0,59.0,0.0,0.0,0.0,0.0,0.0,0.0019465318868888016,0.0011677638303962056,0.0022547550308212637,0.0,0.0,0.0,0.0,0.0,inf,inf,inf,,,
TGTGTCACACTGAGAGAGAGTGTCTGACAC,110.0,232.0,122.0,992.0,463.0,1099.0,651.0,0.0,431.0,51.0,763.0,0.0,706.0,262.0,567.0,425.0,731.0,0.0,389.0,194.0,286.0,0.0,129.0,0.0,0.0,0.0,0.0,0.0,174.0,0.0,0.0,114.0,0.0,0.0,0.0,2.0,567.0,174.0,0.0,78.0,18.0,0.0,0.0,2.0,0.0,0.0,0.0,4.0,0.00023030379163787868,0.00056670509839173,0.00038886510062640896,0.00012839241970124952,0.0014001516170382743,-0.00056670509839…
TCTCACTCTGTGACACAGACAGTGTCACTG,182.0,0.0,67.0,0.0,0.0,0.0,0.0,0.0,0.0,0.0,0.0,0.0,119.0,0.0,0.0,0.0,0.0,0.0,0.0,0.0,0.0,0.0,0.0,0.0,0.0,0.0,0.0,0.0,0.0,0.0,0.0,0.0,0.0,0.0,0.0,0.0,102.0,0.0,0.0,0.0,0.0,0.0,0.0,0.0,0.0,0.0,0.0,0.0,0.00038104809161903564,0.0,-0.00038104809161903564,-0.00038104809161903564,-0.00038104809161903564,-0.00038104809161903564,-0.00038104809161903564,-0.0003810480916190356…
ACTCTCTGTGTGTCTGAGTCACTGAGTGTG,0.0,0.0,0.0,0.0,0.0,0.0,0.0,0.0,0.0,0.0,0.0,0.0,0.0,0.0,0.0,0.0,0.0,130.0,0.0,0.0,0.0,0.0,0.0,0.0,0.0,0.0,0.0,0.0,0.0,161.0,0.0,0.0,0.0,0.0,0.0,0.0,169.0,0.0,0.0,0.0,0.0,0.0,0.0,0.0,0.0,0.0,0.0,0.0,0.0,0.0,0.0,0.0,0.0,0.0,0.0,0.0,0.0,0.0,,,,,,
TGTCTGACACAGTGTGTCAGTGACAGTCAG,0.0,0.0,0.0,0.0,0.0,0.0,0.0,0.0,0.0,0.0,0.0,0.0,0.0,0.0,0.0,0.0,0.0,132.0,0.0,0.0,0.0,0.0,0.0,0.0,0.0,0.0,0.0,0.0,0.0,0.0,0.0,0.0,0.0,0.0,0.0,0.0,0.0,0.0,0.0,0.0,0.0,0.0,0.0,0.0,0.0,0.0,0.0,0.0,0.0,0.0,0.0,0.0,0.0,0.0,0.0,0.0,0.0,0.0,,,,,,
TGTGAGAGTCAGTGTGACTGTGTGTCTCAC,454.0,0.0,179.0,0.0,0.0,0.0,0.0,0.0,224.0,0.0,0.0,0.0,0.0,0.0,0.0,0.0,0.0,0.0,0.0,0.0,0.0,0.0,0.0,0.0,0.0,0.0,0.0,0.0,0.0,0.0,0.0,0.0,0.0,0.0,0.0,0.0,0.0,0.0,0.0,0.0,0.0,0.0,0.0,0.0,0.0,0.0,0.0,0.0,0.0009505265582145175,0.0,-0.0009505265582145175,-0.0009505265582145175,-0.0009505265582145175,-0.0009505265582145175,-0.0009505265582145175,-0.0009505265582145175,0.0,-0…
ACAGAGAGTGAGAGTCAGACTGAGTGTGTG,0.0,146.0,0.0,0.0,0.0,0.0,0.0,0.0,0.0,0.0,0.0,0.0,27.0,0.0,0.0,0.0,0.0,0.0,0.0,0.0,0.0,0.0,281.0,0.0,0.0,0.0,0.0,0.0,0.0,0.0,0.0,0.0,0.0,0.0,0.0,0.0,0.0,0.0,0.0,0.0,0.0,0.0,0.0,0.0,0.0,0.0,0.0,0.0,0.0,0.0003566333808844508,-0.0003566333808844508,-0.0003566333808844508,-0.0003566333808844508,-0.0003566333808844508,-0.0003566333808844508,-0.0003566333808844508,-0.0003…
TGTCAGTCAGAGTGTGACTCAGAGTCAGAG,224.0,0.0,0.0,0.0,0.0,0.0,179.0,0.0,0.0,0.0,0.0,0.0,0.0,0.0,0.0,0.0,0.0,0.0,0.0,0.0,82.0,0.0,0.0,0.0,0.0,0.0,0.0,0.0,0.0,0.0,0.0,0.0,0.0,0.0,0.0,0.0,0.0,0.0,0.0,0.0,0.0,0.0,0.0,0.0,0.0,0.0,0.0,0.0,0.00046898226660804386,0.0,-0.00046898226660804386,-0.00046898226660804386,-0.00046898226660804386,-0.00046898226660804386,-0.00046898226660804386,-0.00046898226660804386,…
TGACTCTCTGACTCTGTGTGTGTGTCAGAC,2.0,0.0,48.0,0.0,1176.0,0.0,0.0,0.0,779.0,183.0,0.0,0.0,794.0,736.0,964.0,268.0,165.0,0.0,0.0,2.0,1782.0,0.0,0.0,0.0,0.0,0.0,0.0,0.0,4.0,0.0,0.0,0.0,0.0,0.0,0.0,0.0,0.0,212.0,0.0,0.0,0.0,0.0,0.0,5.0,168.0,0.0,0.0,0.0,4.187341666143249e-06,0.0,0.0016204505275639908,0.0004341329756254297,0.000439768004497948,-4.187341666143249e-06,-4.187341666143249e-06,-4.18734166614…
TGAGAGTGAGAGAGTGTGTGTGTGTGTGAG,427.0,565.0,159.0,166.0,662.0,0.0,938.0,0.0,570.0,136.0,624.0,0.0,1.0,120.0,0.0,235.0,224.0,584.0,687.0,376.0,558.0,0.0,0.0,0.0,0.0,0.0,0.0,0.0,145.0,198.0,0.0,0.0,0.0,0.0,0.0,0.0,1241.0,0.0,0.0,0.0,0.0,0.0,0.0,2.0,18.0,0.0,0.0,0.0,0.0008939974457215837,0.001380122330135032,-0.001380122330135032,-0.000995774290718914,-0.0007774193147365081,-0.001380122330135032,-0.0…
TCTGTGTGACTGAGAGTGTGACTGAGACTG,407.0,0.0,0.0,0.0,0.0,0.0,0.0,0.0,0.0,0.0,0.0,0.0,0.0,0.0,0.0,0.0,0.0,0.0,0.0,0.0,0.0,0.0,0.0,0.0,0.0,0.0,0.0,0.0,0.0,0.0,0.0,0.0,0.0,0.0,0.0,0.0,0.0,0.0,0.0,0.0,0.0,0.0,0.0,0.0,0.0,0.0,0.0,0.0,0.0008521240290601512,0.0,-0.0008521240290601512,-0.0008521240290601512,-0.0008521240290601512,-0.0008521240290601512,-0.0008521240290601512,-0.0008521240290601512,0.0,-0.000…
ACAGTCTGTCAGAGTCAGTGTCTGTGAGAG,0.0,124.0,129.0,315.0,0.0,0.0,0.0,0.0,0.0,0.0,0.0,0.0,0.0,0.0,0.0,0.0,0.0,0.0,0.0,0.0,0.0,0.0,0.0,0.0,0.0,0.0,0.0,0.0,0.0,0.0,0.0,0.0,0.0,0.0,0.0,0.0,0.0,228.0,0.0,0.0,0.0,0.0,0.0,0.0,0.0,0.0,0.0,0.0,0.0,0.0003028941043128212,-0.0003028941043128212,-0.0003028941043128212,-0.0003028941043128212,-0.0003028941043128212,-0.0003028941043128212,-0.0003028941043128212,-0.0…
ACAGAGTGACTGACAGAGAGAGAGTGAGTG,270.0,0.0,163.0,0.0,0.0,0.0,157.0,0.0,0.0,0.0,319.0,0.0,99.0,178.0,0.0,0.0,0.0,0.0,2.0,0.0,101.0,0.0,0.0,0.0,0.0,0.0,0.0,0.0,0.0,0.0,0.0,0.0,0.0,0.0,0.0,0.0,0.0,198.0,0.0,0.0,0.0,0.0,0.0,0.0,31.0,0.0,0.0,0.0,0.0005652911249293386,0.0,-0.0005652911249293386,-0.0005652911249293386,-0.0005652911249293386,-0.0005652911249293386,-0.0005652911249293386,-0.0005652911249293…
AGACACTCTCTGAGTCTGACACTCAGTGTG,0.0,0.0,0.0,0.0,0.0,0.0,0.0,0.0,0.0,0.0,0.0,0.0,0.0,0.0,0.0,0.0,0.0,145.0,0.0,0.0,0.0,0.0,0.0,0.0,0.0,0.0,0.0,0.0,0.0,0.0,0.0,0.0,0.0,0.0,0.0,0.0,0.0,0.0,0.0,0.0,0.0,0.0,0.0,0.0,0.0,0.0,0.0,0.0,0.0,0.0,0.0,0.0,0.0,0.0,0.0,0.0,0.0,0.0,,,,,,
TGTGTGACTCTCAGAGACACTGTGACTCTC,0.0,0.0,0.0,0.0,0.0,0.0,0.0,0.0,0.0,0.0,0.0,0.0,0.0,0.0,0.0,0.0,0.0,129.0,0.0,0.0,0.0,0.0,0.0,0.0,0.0,0.0,0.0,0.0,0.0,0.0,0.0,0.0,0.0,0.0,0.0,0.0,0.0,0.0,0.0,0.0,0.0,0.0,0.0,0.0,0.0,0.0,0.0,0.0,0.0,0.0,0.0,0.0,0.0,0.0,0.0,0.0,0.0,0.0,,,,,,
ACACTGACACACAGTGTCACACAGTGAGAC,0.0,2.0,83.0,0.0,419.0,0.0,0.0,0.0,0.0,145.0,0.0,0.0,42.0,0.0,0.0,240.0,0.0,0.0,0.0,0.0,120.0,0.0,265.0,0.0,0.0,0.0,0.0,0.0,0.0,0.0,0.0,0.0,0.0,0.0,0.0,0.0,0.0,244.0,0.0,0.0,0.0,0.0,0.0,0.0,0.0,0.0,0.0,0.0,0.0,4.885388779239052e-06,-4.885388779239052e-06,0.00038764026849679643,-4.885388779239052e-06,-4.885388779239052e-06,-4.885388779239052e-06,-4.885388779239052e-0…
TGAGTGTGAGACTGACAGTCTGTGTGAGTG,464.0,0.0,0.0,0.0,226.0,0.0,0.0,0.0,0.0,0.0,0.0,0.0,0.0,0.0,0.0,0.0,0.0,0.0,0.0,0.0,0.0,0.0,0.0,0.0,0.0,0.0,0.0,0.0,0.0,0.0,0.0,0.0,0.0,0.0,0.0,0.0,0.0,0.0,0.0,0.0,0.0,0.0,0.0,0.0,0.0,0.0,0.0,0.0,0.0009714632665452338,0.0,-0.0009714632665452338,-0.0009714632665452338,-0.0009714632665452338,-0.0009714632665452338,-0.0009714632665452338,-0.0009714632665452338,0.0,-0.0…
TGTCAGTGTGTGTCAGAGTGAGTGAGTCTG,0.0,0.0,0.0,0.0,0.0,0.0,0.0,0.0,0.0,0.0,0.0,0.0,0.0,0.0,0.0,0.0,0.0,185.0,0.0,0.0,0.0,0.0,0.0,0.0,0.0,0.0,0.0,0.0,0.0,0.0,0.0,0.0,0.0,0.0,0.0,0.0,0.0,0.0,0.0,0.0,0.0,0.0,0.0,0.0,0.0,0.0,0.0,0.0,0.0,0.0,0.0,0.0,0.0,0.0,0.0,0.0,0.0,0.0,,,,,,
ACAGTGACAGTGTGTCTCTGTGAGAGTGAG,0.0,0.0,0.0,0.0,0.0,0.0,0.0,0.0,0.0,0.0,0.0,0.0,0.0,0.0,0.0,0.0,537.0,0.0,0.0,0.0,0.0,0.0,0.0,0.0,0.0,0.0,0.0,0.0,0.0,0.0,0.0,0.0,0.0,0.0,0.0,0.0,0.0,0.0,0.0,0.0,0.0,0.0,0.0,0.0,0.0,0.0,0.0,0.0,0.0,0.0,0.0,0.0,0.001444872853879497,0.0,0.0,0.0,0.0,0.0,,,inf,,,
TGTGACTCAGTGAGACTGAGAGAGACAGAG,0.0,0.0,0.0,0.0,0.0,0.0,0.0,0.0,0.0,0.0,0.0,0.0,0.0,0.0,0.0,241.0,0.0,0.0,0.0,0.0,0.0,0.0,0.0,0.0,0.0,0.0,0.0,0.0,0.0,0.0,0.0,0.0,0.0,0.0,0.0,0.0,0.0,0.0,0.0,0.0,0.0,0.0,0.0,0.0,0.0,0.0,0.0,0.0,0.0,0.0,0.0,0.000394161180848019,0.0,0.0,0.0,0.0,0.0,0.0,,inf,,,,
TGACAGACTGACACTCTCTGTCTCAGACAC,0.0,0.0,0.0,348.0,806.0,0.0,2.0,0.0,172.0,174.0,0.0,0.0,380.0,500.0,831.0,611.0,308.0,0.0,0.0,0.0,546.0,0.0,0.0,0.0,0.0,0.0,0.0,0.0,2.0,0.0,0.0,0.0,0.0,0.0,0.0,0.0,98.0,0.0,0.0,103.0,0.0,0.0,0.0,6.0,0.0,0.0,0.0,0.0,0.0,0.0,0.0014004917731641508,0.000999304902481907,0.0008287166461729703,0.0,0.0,0.0,0.0,0.0,inf,inf,inf,,,
TGTGAGTGTGTGTCTGAGAGACACTGACTC,0.0,0.0,0.0,0.0,0.0,0.0,0.0,0.0,0.0,0.0,0.0,0.0,0.0,0.0,1.0,0.0,0.0,0.0,0.0,0.0,0.0,0.0,0.0,0.0,0.0,0.0,0.0,0.0,0.0,0.0,0.0,0.0,0.0,0.0,0.0,0.0,0.0,0.0,0.0,0.0,0.0,0.0,0.0,0.0,0.0,0.0,0.0,0.0,0.0,0.0,1.6853089929773174e-06,0.0,0.0,0.0,0.0,0.0,0.0,0.0,inf,,,,,
AGTGTGTCAGAGAGTGAGAGAGTGAGTGAG,0.0,67.0,53.0,823.0,376.0,0.0,240.0,0.0,1351.0,226.0,0.0,0.0,466.0,613.0,2065.0,2543.0,1301.0,427.0,122.0,0.0,942.0,0.0,0.0,0.0,0.0,0.0,0.0,0.0,118.0,0.0,0.0,0.0,0.0,0.0,0.0,0.0,86.0,135.0,0.0,0.0,0.0,0.0,0.0,5.0,0.0,0.0,0.0,0.0,0.0,0.00016366052410450823,0.003316502546393652,0.0039954759194494845,0.0033368601144378113,-0.00016366052410450823,-0.00016366052410450823…
ACTGAGTCTGTCTGACTGTGAGTCTGAGTG,0.0,0.0,0.0,0.0,0.0,0.0,0.0,0.0,0.0,0.0,0.0,0.0,0.0,0.0,0.0,0.0,0.0,0.0,0.0,0.0,0.0,0.0,1.0,0.0,0.0,0.0,0.0,0.0,0.0,0.0,0.0,0.0,0.0,0.0,0.0,0.0,0.0,0.0,0.0,0.0,0.0,0.0,0.0,0.0,0.0,0.0,2.0,0.0,0.0,0.0,0.0,0.0,0.0,0.0,6.727234198567772e-06,0.0,0.0,0.0,,,,,inf,
AGTGTGACTGTGAGAGAGAGTGTGAGACAC,0.0,0.0,0.0,0.0,0.0,0.0,0.0,0.0,0.0,0.0,0.0,0.0,0.0,0.0,0.0,0.0,0.0,140.0,0.0,0.0,0.0,0.0,0.0,0.0,0.0,0.0,0.0,0.0,0.0,0.0,0.0,0.0,0.0,0.0,0.0,0.0,0.0,0.0,0.0,0.0,0.0,0.0,0.0,0.0,0.0,0.0,0.0,0.0,0.0,0.0,0.0,0.0,0.0,0.0,0.0,0.0,0.0,0.0,,,,,,
AGAGTGAGAGTCTGTGTGTGAGAGACTGTG,0.0,4.0,23.0,535.0,303.0,663.0,176.0,0.0,146.0,243.0,233.0,0.0,420.0,306.0,0.0,731.0,0.0,1.0,0.0,343.0,658.0,995.0,7580.0,5530.0,4658.0,4033.0,5556.0,0.0,104.0,1821.0,343.0,6233.0,3901.0,4427.0,7314.0,2153.0,2.0,170.0,0.0,670.0,3506.0,3548.0,5299.0,2740.0,5847.0,6068.0,3351.0,4965.0,0.0,9.770777558478104e-06,-9.770777558478104e-06,0.0011857969535614466,-9.7707775584…
AGACAGACACAGACAGTGTGACTCAGTCTC,234.0,11.0,63.0,0.0,515.0,0.0,194.0,0.0,324.0,41.0,0.0,0.0,220.0,167.0,0.0,0.0,248.0,0.0,0.0,0.0,0.0,0.0,0.0,0.0,0.0,0.0,0.0,0.0,0.0,0.0,0.0,0.0,0.0,0.0,0.0,0.0,0.0,0.0,0.0,0.0,0.0,0.0,0.0,0.0,0.0,0.0,0.0,0.0,0.0004899189749387601,2.6869638285814786e-05,-0.0004899189749387601,-0.0004899189749387601,0.00017735936353817708,-0.0004899189749387601,-0.0004899189749387601…
TGTGAGTGACTGTGTGTGAGACAGAGTGTG,0.0,0.0,89.0,0.0,0.0,0.0,0.0,0.0,0.0,0.0,0.0,0.0,0.0,72.0,294.0,830.0,0.0,0.0,0.0,0.0,170.0,241.0,428.0,0.0,0.0,0.0,0.0,0.0,0.0,137.0,0.0,340.0,0.0,0.0,0.0,0.0,0.0,172.0,0.0,118.0,0.0,0.0,0.0,0.0,0.0,0.0,0.0,0.0,0.0,0.0,0.0004954808439353313,0.0013574845647462894,0.0,0.0,0.0,0.0,0.0,0.0,inf,inf,,,,
TCTGTGTGACAGTGTCTGTGAGAGAGTCTG,0.0,0.0,0.0,0.0,0.0,0.0,0.0,0.0,0.0,0.0,0.0,0.0,0.0,0.0,0.0,0.0,0.0,139.0,0.0,0.0,0.0,0.0,0.0,0.0,0.0,0.0,0.0,0.0,0.0,0.0,0.0,0.0,0.0,0.0,0.0,0.0,0.0,0.0,0.0,0.0,0.0,0.0,0.0,0.0,0.0,0.0,0.0,0.0,0.0,0.0,0.0,0.0,0.0,0.0,0.0,0.0,0.0,0.0,,,,,,
TGACTGACAGTGAGACTGAGTGTCAGTGTG,0.0,0.0,0.0,0.0,0.0,0.0,0.0,0.0,0.0,0.0,0.0,0.0,115.0,0.0,0.0,0.0,141.0,0.0,0.0,0.0,173.0,0.0,0.0,0.0,0.0,0.0,0.0,0.0,0.0,0.0,0.0,0.0,0.0,0.0,0.0,0.0,478.0,71.0,0.0,0.0,0.0,0.0,0.0,2.0,0.0,0.0,0.0,0.0,0.0,0.0,0.0,0.0,0.000379380023085678,0.0,0.0,0.0,0.0,0.0,,,inf,,,
AGTGTGACTGAGTGTGTGACACTGTCTGAG,0.0,0.0,0.0,0.0,0.0,0.0,0.0,0.0,0.0,0.0,0.0,0.0,0.0,0.0,1.0,0.0,0.0,0.0,0.0,0.0,0.0,0.0,0.0,0.0,0.0,0.0,0.0,0.0,0.0,0.0,0.0,0.0,0.0,0.0,0.0,0.0,0.0,0.0,0.0,0.0,0.0,0.0,0.0,0.0,0.0,0.0,0.0,0.0,0.0,0.0,1.6853089929773174e-06,0.0,0.0,0.0,0.0,0.0,0.0,0.0,inf,,,,,
TGTGAGTGAGAGTGAGTGTCAGAGAGAGAG,232.0,158.0,85.0,0.0,0.0,0.0,0.0,0.0,0.0,0.0,0.0,0.0,0.0,0.0,0.0,0.0,0.0,0.0,0.0,90.0,0.0,0.0,0.0,0.0,0.0,0.0,0.0,0.0,0.0,0.0,0.0,0.0,0.0,0.0,0.0,0.0,0.0,0.0,0.0,0.0,0.0,0.0,0.0,0.0,0.0,0.0,0.0,0.0,0.0004857316332726169,0.0003859457135598851,-0.0004857316332726169,-0.0004857316332726169,-0.0004857316332726169,-0.0004857316332726169,-0.0004857316332726169,-0.00048573…
TCTCACAGTCACAGTGACTCTGACAGAGTC,0.0,0.0,53.0,0.0,0.0,0.0,0.0,0.0,0.0,0.0,0.0,0.0,0.0,0.0,0.0,0.0,0.0,127.0,0.0,0.0,145.0,0.0,0.0,0.0,0.0,0.0,0.0,0.0,0.0,0.0,0.0,0.0,0.0,0.0,0.0,0.0,0.0,0.0,0.0,0.0,0.0,0.0,0.0,4.0,0.0,0.0,0.0,0.0,0.0,0.0,0.0,0.0,0.0,0.0,0.0,0.0,0.0,0.0,,,,,,
AGACAGAGTGTGAGAGTGAGTCTGTGAGAG,0.0,0.0,0.0,0.0,0.0,0.0,0.0,0.0,0.0,0.0,0.0,0.0,0.0,0.0,0.0,0.0,0.0,160.0,0.0,0.0,0.0,0.0,0.0,0.0,0.0,0.0,0.0,0.0,0.0,0.0,0.0,0.0,0.0,0.0,0.0,0.0,0.0,0.0,0.0,0.0,0.0,0.0,0.0,0.0,0.0,0.0,0.0,0.0,0.0,0.0,0.0,0.0,0.0,0.0,0.0,0.0,0.0,0.0,,,,,,
TGAGAGACAGACTGAGAGTCTCTCAGTCTG,333.0,424.0,415.0,256.0,651.0,0.0,582.0,0.0,1004.0,188.0,144.0,0.0,679.0,1185.0,542.0,418.0,401.0,518.0,366.0,154.0,938.0,0.0,0.0,0.0,0.0,0.0,0.0,0.0,381.0,130.0,0.0,0.0,0.0,0.0,0.0,0.0,246.0,540.0,0.0,89.0,0.0,107.0,0.0,6.0,103.0,0.0,0.0,0.0,0.000697192387412851,0.001035702421198679,-0.0001222649470049729,-0.00035205356810958375,4.324360190314288e-05,-0.00103570242…
AGACACTCAGACTCTGTGACACAGAGACAC,0.0,35.0,0.0,0.0,0.0,0.0,135.0,0.0,0.0,0.0,0.0,0.0,0.0,0.0,0.0,114.0,109.0,0.0,0.0,0.0,0.0,0.0,0.0,0.0,0.0,0.0,0.0,0.0,0.0,0.0,0.0,0.0,0.0,0.0,0.0,0.0,0.0,0.0,0.0,0.0,0.0,0.0,0.0,0.0,0.0,0.0,0.0,0.0,0.0,8.54943036366834e-05,-8.54943036366834e-05,0.00010095538356943347,0.0002077852886777769,-8.54943036366834e-05,-8.54943036366834e-05,-8.54943036366834e-05,-8.54943036…
AGACTGACTGTGTGTGTGTGTCTCTGAGTG,0.0,112.0,0.0,0.0,0.0,0.0,0.0,0.0,0.0,0.0,0.0,0.0,0.0,0.0,0.0,0.0,0.0,0.0,0.0,0.0,0.0,0.0,0.0,0.0,0.0,0.0,0.0,0.0,0.0,0.0,0.0,0.0,0.0,0.0,0.0,0.0,0.0,0.0,0.0,0.0,0.0,0.0,0.0,0.0,0.0,0.0,0.0,0.0,0.0,0.0002735817716373869,-0.0002735817716373869,-0.0002735817716373869,-0.0002735817716373869,-0.0002735817716373869,-0.0002735817716373869,-0.0002735817716373869,-0.0002735…
TCAGAGTGTCTGAGTGTGAGTGAGTGTCAG,0.0,11.0,89.0,0.0,0.0,0.0,0.0,0.0,0.0,0.0,83.0,0.0,0.0,0.0,0.0,0.0,0.0,0.0,57.0,0.0,0.0,0.0,0.0,0.0,0.0,0.0,0.0,0.0,31.0,43.0,0.0,0.0,0.0,0.0,0.0,0.0,0.0,47.0,0.0,0.0,0.0,0.0,0.0,0.0,43.0,0.0,0.0,0.0,0.0,2.6869638285814786e-05,-2.6869638285814786e-05,-2.6869638285814786e-05,-2.6869638285814786e-05,-2.6869638285814786e-05,-2.6869638285814786e-05,-2.6869638285814786e-…
AGACACACTGTGACACACAGACAGTGAGTC,0.0,0.0,0.0,0.0,0.0,0.0,0.0,0.0,0.0,0.0,0.0,0.0,0.0,0.0,0.0,0.0,0.0,155.0,0.0,0.0,0.0,0.0,0.0,0.0,0.0,0.0,0.0,0.0,0.0,0.0,0.0,0.0,0.0,0.0,0.0,0.0,0.0,0.0,0.0,0.0,0.0,0.0,0.0,0.0,0.0,0.0,0.0,0.0,0.0,0.0,0.0,0.0,0.0,0.0,0.0,0.0,0.0,0.0,,,,,,
TGACAGACTGAGAGAGTGAGAGTGTGTGTG,0.0,0.0,0.0,0.0,0.0,0.0,0.0,0.0,0.0,0.0,0.0,0.0,0.0,0.0,0.0,0.0,0.0,145.0,0.0,0.0,0.0,0.0,0.0,0.0,0.0,0.0,0.0,0.0,0.0,0.0,0.0,0.0,0.0,0.0,0.0,0.0,0.0,0.0,0.0,0.0,0.0,0.0,0.0,0.0,0.0,0.0,0.0,0.0,0.0,0.0,0.0,0.0,0.0,0.0,0.0,0.0,0.0,0.0,,,,,,
TGTGAGAGAGTGTCTGAGACTGTGAGTCTG,0.0,0.0,0.0,0.0,0.0,0.0,0.0,0.0,0.0,0.0,0.0,0.0,0.0,0.0,0.0,0.0,1.0,0.0,0.0,0.0,0.0,0.0,0.0,0.0,0.0,0.0,0.0,0.0,0.0,0.0,0.0,0.0,0.0,0.0,0.0,0.0,0.0,0.0,0.0,0.0,0.0,0.0,0.0,0.0,0.0,0.0,0.0,0.0,0.0,0.0,0.0,0.0,2.6906384616005533e-06,0.0,0.0,0.0,0.0,0.0,,,inf,,,
TCTGACAGTCTGTGTCTCTGTGTGTCACAG,0.0,0.0,0.0,0.0,0.0,0.0,0.0,0.0,0.0,0.0,0.0,0.0,0.0,0.0,0.0,0.0,0.0,41.0,0.0,0.0,0.0,0.0,0.0,0.0,0.0,0.0,0.0,0.0,0.0,0.0,0.0,0.0,0.0,0.0,0.0,0.0,0.0,0.0,0.0,0.0,0.0,0.0,0.0,0.0,0.0,0.0,0.0,0.0,0.0,0.0,0.0,0.0,0.0,0.0,0.0,0.0,0.0,0.0,,,,,,
TCTGTGTGAGACAGTGTCTCTCTGTGAGTC,0.0,434.0,0.0,0.0,0.0,0.0,0.0,0.0,0.0,0.0,0.0,0.0,0.0,0.0,0.0,0.0,0.0,0.0,0.0,0.0,0.0,0.0,0.0,0.0,0.0,0.0,0.0,0.0,0.0,0.0,0.0,0.0,0.0,0.0,0.0,0.0,0.0,0.0,0.0,0.0,0.0,0.0,0.0,0.0,0.0,0.0,0.0,0.0,0.0,0.0010601293650948742,-0.0010601293650948742,-0.0010601293650948742,-0.0010601293650948742,-0.0010601293650948742,-0.0010601293650948742,-0.0010601293650948742,-0.0010601…
ACAGTGAGAGAGTGACTGAGACTCTGAGAG,0.0,131.0,0.0,0.0,396.0,0.0,211.0,0.0,0.0,0.0,0.0,0.0,0.0,0.0,0.0,0.0,0.0,0.0,0.0,0.0,0.0,0.0,0.0,0.0,0.0,0.0,0.0,0.0,0.0,0.0,0.0,0.0,0.0,0.0,0.0,0.0,0.0,1.0,0.0,0.0,0.0,0.0,0.0,0.0,0.0,0.0,0.0,0.0,0.0,0.0003199929650401579,-0.0003199929650401579,-0.0003199929650401579,-0.0003199929650401579,-0.0003199929650401579,-0.0003199929650401579,-0.0003199929650401579,-0.000…
TCTGTGTGAGTGAGAGAGTGAGAGTGAGTG,0.0,203.0,0.0,0.0,0.0,533.0,833.0,0.0,196.0,38.0,0.0,0.0,134.0,0.0,0.0,0.0,68.0,0.0,0.0,0.0,0.0,0.0,0.0,0.0,0.0,0.0,0.0,0.0,112.0,0.0,0.0,0.0,0.0,0.0,0.0,0.0,0.0,0.0,0.0,0.0,0.0,0.0,0.0,0.0,0.0,0.0,0.0,0.0,0.0,0.0004958669610927637,-0.0004958669610927637,-0.0004958669610927637,-0.00031290354570392607,-0.0004958669610927637,-0.0004958669610927637,-0.00049586696109276…
ACACTCAGTCTCAGACACTCTCTGACTCAG,0.0,0.0,0.0,0.0,0.0,0.0,0.0,0.0,0.0,0.0,0.0,0.0,0.0,0.0,0.0,0.0,0.0,87.0,0.0,0.0,0.0,0.0,0.0,0.0,0.0,0.0,0.0,0.0,0.0,0.0,0.0,0.0,0.0,0.0,0.0,0.0,0.0,0.0,0.0,0.0,0.0,0.0,0.0,0.0,0.0,0.0,0.0,0.0,0.0,0.0,0.0,0.0,0.0,0.0,0.0,0.0,0.0,0.0,,,,,,
AGTCTCAGACACTGAGTGTGACTGTCAGTG,0.0,0.0,80.0,0.0,0.0,0.0,150.0,0.0,0.0,34.0,0.0,0.0,70.0,0.0,0.0,653.0,0.0,0.0,0.0,0.0,79.0,0.0,0.0,0.0,0.0,0.0,0.0,0.0,0.0,0.0,0.0,0.0,0.0,0.0,0.0,0.0,0.0,0.0,0.0,0.0,0.0,0.0,0.0,0.0,0.0,0.0,0.0,0.0,0.0,0.0,0.0,0.0010679968925052133,0.0,0.0,0.0,0.0,0.0,0.0,,inf,,,,
AGAGAGTGACACTGAGAGTGTGTGTGTGAG,0.0,235.0,0.0,0.0,0.0,0.0,0.0,0.0,0.0,0.0,0.0,0.0,0.0,0.0,0.0,0.0,0.0,0.0,0.0,0.0,0.0,0.0,0.0,0.0,0.0,0.0,0.0,0.0,0.0,0.0,0.0,0.0,0.0,0.0,0.0,0.0,0.0,0.0,0.0,0.0,0.0,0.0,0.0,0.0,0.0,0.0,0.0,0.0,0.0,0.0005740331815605886,-0.0005740331815605886,-0.0005740331815605886,-0.0005740331815605886,-0.0005740331815605886,-0.0005740331815605886,-0.0005740331815605886,-0.0005740…
ACAGACACTGACACACTGAGTGTCTCACTG,0.0,0.0,0.0,400.0,0.0,0.0,0.0,0.0,0.0,0.0,0.0,0.0,0.0,0.0,0.0,0.0,0.0,302.0,0.0,0.0,0.0,0.0,0.0,0.0,0.0,0.0,0.0,0.0,0.0,0.0,0.0,0.0,0.0,0.0,0.0,0.0,0.0,0.0,0.0,0.0,0.0,0.0,0.0,0.0,0.0,0.0,0.0,0.0,0.0,0.0,0.0,0.0,0.0,0.0,0.0,0.0,0.0,0.0,,,,,,
TGTCTCAGAGAGTGTCACTGACTGAGTGTG,0.0,0.0,0.0,0.0,0.0,0.0,0.0,0.0,0.0,0.0,0.0,0.0,0.0,0.0,0.0,0.0,0.0,153.0,0.0,0.0,0.0,0.0,0.0,0.0,0.0,0.0,0.0,0.0,0.0,0.0,0.0,0.0,0.0,0.0,0.0,0.0,0.0,0.0,0.0,0.0,0.0,0.0,0.0,0.0,0.0,0.0,0.0,0.0,0.0,0.0,0.0,0.0,0.0,0.0,0.0,0.0,0.0,0.0,,,,,,
TCTGAGAGTGTGAGTGTGAGAGAGTGAGAG,0.0,160.0,84.0,0.0,0.0,0.0,0.0,0.0,0.0,0.0,0.0,0.0,0.0,0.0,0.0,0.0,0.0,0.0,0.0,0.0,0.0,0.0,0.0,0.0,0.0,0.0,0.0,0.0,0.0,0.0,0.0,0.0,0.0,0.0,0.0,0.0,0.0,0.0,0.0,0.0,0.0,0.0,0.0,0.0,0.0,0.0,0.0,0.0,0.0,0.00039083110233912417,-0.00039083110233912417,-0.00039083110233912417,-0.00039083110233912417,-0.00039083110233912417,-0.00039083110233912417,-0.00039083110233912417,-0…
ACAGTGTCTCTGTCTGTGACAGTGTCTCTC,0.0,2.0,0.0,0.0,0.0,0.0,0.0,0.0,0.0,0.0,0.0,0.0,0.0,0.0,0.0,0.0,0.0,0.0,0.0,0.0,0.0,0.0,0.0,0.0,0.0,0.0,0.0,0.0,0.0,0.0,0.0,0.0,0.0,0.0,0.0,0.0,0.0,0.0,0.0,0.0,0.0,0.0,0.0,0.0,0.0,0.0,0.0,0.0,0.0,4.885388779239052e-06,-4.885388779239052e-06,-4.885388779239052e-06,-4.885388779239052e-06,-4.885388779239052e-06,-4.885388779239052e-06,-4.885388779239052e-06,-4.885388779…
TCTGTCACTGACAGAGTCAGTCTCTCACAG,0.0,382.0,2.0,0.0,0.0,0.0,0.0,0.0,0.0,0.0,0.0,0.0,0.0,0.0,0.0,0.0,0.0,0.0,0.0,0.0,0.0,0.0,0.0,0.0,0.0,0.0,0.0,0.0,0.0,0.0,0.0,0.0,0.0,0.0,0.0,0.0,0.0,173.0,0.0,0.0,0.0,0.0,0.0,0.0,0.0,0.0,0.0,0.0,0.0,0.0009331092568346589,-0.0009331092568346589,-0.0009331092568346589,-0.0009331092568346589,-0.0009331092568346589,-0.0009331092568346589,-0.0009331092568346589,-0.00093…
ACTCACAGTGAGTGTCAGTGTGAGTCTCTC,0.0,0.0,0.0,0.0,0.0,0.0,0.0,0.0,0.0,0.0,0.0,0.0,0.0,0.0,2.0,0.0,0.0,0.0,0.0,0.0,0.0,0.0,0.0,0.0,0.0,0.0,0.0,0.0,0.0,0.0,0.0,0.0,0.0,0.0,0.0,0.0,0.0,0.0,0.0,0.0,0.0,0.0,0.0,0.0,0.0,0.0,0.0,0.0,0.0,0.0,3.370617985954635e-06,0.0,0.0,0.0,0.0,0.0,0.0,0.0,inf,,,,,
TGTCTGACTCTCTGAGACACTGAGAGTCAC,0.0,0.0,0.0,0.0,0.0,0.0,0.0,0.0,0.0,0.0,0.0,0.0,0.0,0.0,0.0,0.0,0.0,126.0,0.0,0.0,0.0,0.0,0.0,0.0,0.0,0.0,0.0,0.0,0.0,0.0,0.0,0.0,0.0,0.0,0.0,0.0,0.0,0.0,0.0,0.0,0.0,0.0,0.0,0.0,0.0,0.0,0.0,0.0,0.0,0.0,0.0,0.0,0.0,0.0,0.0,0.0,0.0,0.0,,,,,,
AGTGTCACACTGTGTCTGTGTGTCAGAGTG,0.0,0.0,0.0,0.0,0.0,0.0,0.0,0.0,0.0,0.0,0.0,0.0,0.0,0.0,0.0,0.0,188.0,0.0,0.0,0.0,0.0,0.0,0.0,0.0,0.0,0.0,0.0,0.0,0.0,0.0,0.0,0.0,0.0,0.0,0.0,0.0,0.0,0.0,0.0,0.0,0.0,0.0,0.0,0.0,0.0,0.0,0.0,0.0,0.0,0.0,0.0,0.0,0.000505840030780904,0.0,0.0,0.0,0.0,0.0,,,inf,,,
AGTGACACAGACAGTGAGAGTGTGTGAGTG,1.0,0.0,0.0,0.0,0.0,0.0,0.0,0.0,0.0,0.0,0.0,0.0,0.0,0.0,0.0,0.0,0.0,118.0,0.0,0.0,0.0,0.0,0.0,0.0,0.0,0.0,0.0,0.0,0.0,0.0,0.0,0.0,0.0,0.0,0.0,0.0,0.0,0.0,0.0,0.0,0.0,0.0,0.0,0.0,0.0,0.0,0.0,0.0,2.0936708330716246e-06,0.0,-2.0936708330716246e-06,-2.0936708330716246e-06,-2.0936708330716246e-06,-2.0936708330716246e-06,-2.0936708330716246e-06,-2.0936708330716246e-06,0.0…
AGTGAGTGAGTGAGAGAGTCAGTCACTGTG,0.0,0.0,0.0,0.0,0.0,0.0,0.0,0.0,0.0,0.0,0.0,0.0,0.0,0.0,0.0,55.0,0.0,0.0,0.0,0.0,0.0,0.0,0.0,0.0,0.0,0.0,0.0,0.0,0.0,0.0,0.0,0.0,0.0,0.0,0.0,0.0,0.0,0.0,0.0,0.0,0.0,0.0,0.0,0.0,0.0,0.0,0.0,0.0,0.0,0.0,0.0,8.995379645909147e-05,0.0,0.0,0.0,0.0,0.0,0.0,,inf,,,,
ACTCACAGAGTGTGACTGTGTGACAGAGTG,0.0,163.0,103.0,0.0,0.0,0.0,0.0,0.0,0.0,0.0,0.0,0.0,0.0,149.0,0.0,0.0,126.0,0.0,0.0,0.0,0.0,0.0,0.0,0.0,0.0,0.0,0.0,0.0,281.0,0.0,0.0,0.0,2.0,0.0,0.0,0.0,0.0,177.0,0.0,0.0,0.0,0.0,0.0,0.0,0.0,0.0,0.0,0.0,0.0,0.0003981591855079827,-0.0003981591855079827,-0.0003981591855079827,-5.913873934631299e-05,-0.0003981591855079827,-0.0003981591855079827,-0.0003981591855079827,…
TGTGAGTGAGACTCACACAGAGTGACTCAG,147.0,0.0,0.0,0.0,0.0,0.0,0.0,0.0,0.0,0.0,0.0,0.0,0.0,0.0,0.0,0.0,0.0,0.0,0.0,0.0,0.0,0.0,0.0,0.0,0.0,0.0,0.0,0.0,0.0,0.0,0.0,0.0,0.0,0.0,0.0,0.0,0.0,0.0,0.0,0.0,0.0,0.0,0.0,0.0,0.0,0.0,0.0,0.0,0.0003077696124615288,0.0,-0.0003077696124615288,-0.0003077696124615288,-0.0003077696124615288,-0.0003077696124615288,-0.0003077696124615288,-0.0003077696124615288,0.0,-0.000…
ACTGTGACTGTGTCACAGTGAGAGTGACAC,0.0,0.0,0.0,0.0,0.0,0.0,0.0,0.0,0.0,0.0,0.0,0.0,0.0,0.0,0.0,0.0,0.0,104.0,0.0,0.0,0.0,0.0,0.0,0.0,0.0,0.0,0.0,0.0,0.0,0.0,0.0,0.0,0.0,0.0,0.0,0.0,0.0,0.0,0.0,0.0,0.0,0.0,0.0,0.0,0.0,0.0,0.0,0.0,0.0,0.0,0.0,0.0,0.0,0.0,0.0,0.0,0.0,0.0,,,,,,
TCACAGTGACAGTGACACACTCAGAGTGTG,0.0,1.0,0.0,0.0,0.0,0.0,0.0,0.0,0.0,0.0,0.0,0.0,0.0,0.0,0.0,0.0,0.0,0.0,0.0,0.0,0.0,0.0,0.0,0.0,0.0,0.0,0.0,0.0,0.0,0.0,0.0,0.0,0.0,0.0,0.0,0.0,0.0,0.0,0.0,0.0,0.0,0.0,0.0,0.0,0.0,0.0,0.0,0.0,0.0,2.442694389619526e-06,-2.442694389619526e-06,-2.442694389619526e-06,-2.442694389619526e-06,-2.442694389619526e-06,-2.442694389619526e-06,-2.442694389619526e-06,-2.442694389…
TGAGTCTGTCTCTGTGTGTGAGTGAGACTG,0.0,388.0,0.0,0.0,0.0,0.0,0.0,0.0,0.0,0.0,0.0,0.0,0.0,0.0,0.0,0.0,0.0,0.0,0.0,0.0,0.0,0.0,0.0,0.0,0.0,0.0,0.0,0.0,0.0,0.0,0.0,0.0,0.0,0.0,0.0,0.0,0.0,0.0,0.0,0.0,0.0,0.0,0.0,0.0,0.0,0.0,0.0,0.0,0.0,0.0009477654231723761,-0.0009477654231723761,-0.0009477654231723761,-0.0009477654231723761,-0.0009477654231723761,-0.0009477654231723761,-0.0009477654231723761,-0.0009477…
AGAGTGACACAGAGTGTGTGACAGTGAGAG,0.0,0.0,0.0,0.0,0.0,0.0,0.0,0.0,0.0,0.0,0.0,0.0,0.0,0.0,0.0,0.0,0.0,179.0,0.0,0.0,0.0,0.0,0.0,0.0,0.0,0.0,0.0,0.0,0.0,0.0,0.0,0.0,0.0,0.0,0.0,0.0,0.0,0.0,0.0,0.0,0.0,0.0,0.0,0.0,0.0,0.0,0.0,0.0,0.0,0.0,0.0,0.0,0.0,0.0,0.0,0.0,0.0,0.0,,,,,,
TGTGAGACTGTGTCTGAGACAGAGTGACTG,0.0,0.0,0.0,0.0,0.0,0.0,0.0,0.0,0.0,0.0,0.0,0.0,0.0,0.0,0.0,0.0,0.0,163.0,0.0,0.0,0.0,0.0,0.0,0.0,0.0,0.0,0.0,0.0,0.0,0.0,0.0,0.0,0.0,0.0,0.0,0.0,0.0,0.0,0.0,0.0,0.0,0.0,0.0,0.0,0.0,0.0,0.0,0.0,0.0,0.0,0.0,0.0,0.0,0.0,0.0,0.0,0.0,0.0,,,,,,
TGTGTGAGTGAGAGAGTCAGTGTCTGAGTG,36.0,8.0,31.0,0.0,0.0,0.0,0.0,0.0,0.0,6.0,84.0,0.0,45.0,0.0,0.0,0.0,0.0,0.0,18.0,0.0,4.0,0.0,0.0,0.0,0.0,0.0,0.0,0.0,0.0,0.0,0.0,0.0,0.0,0.0,0.0,0.0,0.0,0.0,0.0,0.0,0.0,0.0,0.0,0.0,0.0,0.0,0.0,0.0,7.537214999057848e-05,1.954155511695621e-05,-7.537214999057848e-05,-7.537214999057848e-05,-7.537214999057848e-05,-7.537214999057848e-05,-7.537214999057848e-05,-7.537214999…
AGAGTGAGTGACAGTGTCAGAGACTGAGAG,0.0,0.0,0.0,0.0,0.0,0.0,0.0,0.0,0.0,0.0,0.0,0.0,0.0,0.0,0.0,0.0,0.0,146.0,0.0,0.0,0.0,0.0,0.0,0.0,0.0,0.0,0.0,0.0,0.0,0.0,0.0,0.0,0.0,0.0,0.0,0.0,0.0,0.0,0.0,0.0,0.0,0.0,0.0,0.0,0.0,0.0,0.0,0.0,0.0,0.0,0.0,0.0,0.0,0.0,0.0,0.0,0.0,0.0,,,,,,
TGTCACAGTGTGAGTGTGACAGACACAGTG,0.0,0.0,0.0,0.0,0.0,0.0,0.0,0.0,0.0,0.0,0.0,0.0,0.0,0.0,0.0,0.0,0.0,124.0,0.0,0.0,0.0,0.0,0.0,0.0,0.0,0.0,0.0,0.0,0.0,0.0,0.0,0.0,0.0,0.0,0.0,0.0,0.0,0.0,0.0,0.0,0.0,0.0,0.0,0.0,0.0,0.0,0.0,0.0,0.0,0.0,0.0,0.0,0.0,0.0,0.0,0.0,0.0,0.0,,,,,,
TCACTGAGAGACAGAGAGTCTGTCTGAGAC,0.0,0.0,0.0,0.0,0.0,0.0,0.0,0.0,0.0,0.0,0.0,0.0,0.0,0.0,0.0,0.0,0.0,1.0,0.0,0.0,0.0,0.0,0.0,0.0,0.0,0.0,0.0,0.0,0.0,0.0,0.0,0.0,0.0,0.0,0.0,0.0,0.0,0.0,0.0,0.0,0.0,0.0,0.0,0.0,0.0,0.0,0.0,0.0,0.0,0.0,0.0,0.0,0.0,0.0,0.0,0.0,0.0,0.0,,,,,,
ACTGAGAGTCTGAGTGAGACTGACTGAGTG,0.0,0.0,0.0,0.0,0.0,0.0,0.0,0.0,0.0,0.0,0.0,0.0,0.0,0.0,0.0,0.0,122.0,0.0,0.0,0.0,0.0,0.0,0.0,0.0,0.0,0.0,0.0,0.0,0.0,0.0,0.0,0.0,0.0,0.0,0.0,0.0,0.0,0.0,0.0,0.0,0.0,0.0,0.0,0.0,0.0,0.0,0.0,0.0,0.0,0.0,0.0,0.0,0.0003282578923152675,0.0,0.0,0.0,0.0,0.0,,,inf,,,
TGAGTGTCTGACTCAGTGAGTCTCAGACAC,0.0,0.0,0.0,0.0,0.0,0.0,0.0,0.0,0.0,0.0,0.0,0.0,0.0,0.0,0.0,0.0,0.0,131.0,0.0,0.0,0.0,0.0,0.0,0.0,0.0,0.0,0.0,0.0,0.0,0.0,0.0,0.0,0.0,0.0,0.0,0.0,0.0,0.0,0.0,0.0,0.0,0.0,0.0,0.0,0.0,0.0,0.0,0.0,0.0,0.0,0.0,0.0,0.0,0.0,0.0,0.0,0.0,0.0,,,,,,
AGTCTCTGTGTCTCTGTGTGTGTCTGACTC,0.0,0.0,108.0,0.0,0.0,0.0,281.0,0.0,4.0,0.0,0.0,0.0,0.0,0.0,0.0,105.0,0.0,0.0,0.0,138.0,0.0,0.0,0.0,0.0,0.0,0.0,0.0,0.0,0.0,0.0,0.0,0.0,0.0,0.0,0.0,0.0,0.0,198.0,0.0,0.0,0.0,0.0,0.0,0.0,0.0,0.0,0.0,0.0,0.0,0.0,0.0,0.00017172997505826552,0.0,0.0,0.0,0.0,0.0,0.0,,inf,,,,
TGTCTCAGAGTCTGTGACACTCAGTCAGAG,0.0,0.0,0.0,0.0,0.0,0.0,0.0,0.0,0.0,0.0,0.0,0.0,0.0,0.0,0.0,0.0,0.0,101.0,0.0,0.0,0.0,0.0,0.0,0.0,0.0,0.0,0.0,0.0,0.0,0.0,0.0,0.0,0.0,0.0,0.0,0.0,0.0,0.0,0.0,0.0,0.0,0.0,0.0,0.0,0.0,0.0,0.0,0.0,0.0,0.0,0.0,0.0,0.0,0.0,0.0,0.0,0.0,0.0,,,,,,
AGTCAGTGTGTCTCTGAGAGTGTGTCTGTC,0.0,0.0,0.0,0.0,0.0,0.0,0.0,0.0,0.0,0.0,0.0,0.0,0.0,0.0,0.0,0.0,0.0,59.0,152.0,0.0,0.0,0.0,0.0,0.0,0.0,0.0,0.0,0.0,0.0,0.0,0.0,0.0,0.0,0.0,0.0,0.0,0.0,0.0,0.0,0.0,0.0,0.0,0.0,0.0,0.0,0.0,0.0,0.0,0.0,0.0,0.0,0.0,0.0,0.0,0.0,0.0,0.0,0.0,,,,,,
ACTCACTGTGTCTGAGACACAGAGACAGAG,181.0,191.0,92.0,509.0,0.0,0.0,0.0,0.0,367.0,18.0,671.0,0.0,0.0,72.0,0.0,206.0,133.0,0.0,64.0,689.0,146.0,0.0,0.0,0.0,120.0,0.0,0.0,0.0,683.0,303.0,0.0,0.0,117.0,0.0,0.0,0.0,275.0,233.0,0.0,67.0,200.0,0.0,176.0,0.0,0.0,14.0,0.0,0.0,0.00037895442078596405,0.00046655462841732945,-0.00046655462841732945,-0.00012963677258873233,-0.00010869971302445585,-0.000441415239484…
AGACTGTGTCTGACTGTCTCACACTGAGAC,0.0,0.0,0.0,0.0,0.0,0.0,0.0,0.0,0.0,0.0,0.0,0.0,0.0,0.0,0.0,0.0,0.0,79.0,0.0,0.0,0.0,0.0,0.0,0.0,0.0,0.0,0.0,0.0,0.0,0.0,0.0,0.0,0.0,0.0,0.0,0.0,0.0,0.0,0.0,0.0,0.0,0.0,0.0,0.0,0.0,0.0,0.0,0.0,0.0,0.0,0.0,0.0,0.0,0.0,0.0,0.0,0.0,0.0,,,,,,
AGTCTGAGACTCTCAGTGACAGTCACACTG,0.0,0.0,0.0,0.0,0.0,0.0,0.0,0.0,0.0,0.0,0.0,0.0,0.0,0.0,0.0,0.0,0.0,141.0,0.0,0.0,0.0,0.0,0.0,0.0,0.0,0.0,0.0,0.0,0.0,0.0,0.0,0.0,0.0,0.0,0.0,0.0,0.0,0.0,0.0,0.0,0.0,0.0,0.0,0.0,0.0,0.0,0.0,0.0,0.0,0.0,0.0,0.0,0.0,0.0,0.0,0.0,0.0,0.0,,,,,,
TCTGACTCAGTGAGACAGTCTGACTCAGTG,325.0,174.0,293.0,0.0,0.0,0.0,0.0,0.0,0.0,0.0,0.0,0.0,0.0,0.0,0.0,0.0,0.0,0.0,0.0,0.0,0.0,0.0,0.0,0.0,0.0,0.0,0.0,0.0,266.0,0.0,0.0,224.0,0.0,0.0,0.0,0.0,0.0,162.0,0.0,0.0,0.0,0.0,0.0,0.0,0.0,0.0,0.0,0.0,0.000680443020748278,0.0004250288237937975,-0.000680443020748278,-0.000680443020748278,-0.000680443020748278,-0.000680443020748278,-0.000680443020748278,-0.00068044…
TCTGTGTGAGAGAGTGTGAGTGTGACTGAG,7550.0,5278.0,3975.0,428.0,2088.0,314.0,2251.0,0.0,4238.0,1127.0,1652.0,0.0,2629.0,2754.0,3267.0,1694.0,1738.0,0.0,1622.0,767.0,2564.0,1537.0,0.0,0.0,0.0,0.0,0.0,0.0,2876.0,319.0,914.0,0.0,0.0,0.0,0.0,0.0,2649.0,1488.0,0.0,495.0,0.0,0.0,270.0,9.0,0.0,2.0,0.0,0.0,0.015807214789690764,0.012892540988411859,-0.010301310309633868,-0.013036637858750748,-0.0111308851434290…
AGTGACTGTGTGTGAGTGACTCAGTGTGAG,0.0,0.0,0.0,0.0,0.0,0.0,0.0,0.0,0.0,0.0,0.0,0.0,0.0,0.0,0.0,0.0,0.0,352.0,0.0,0.0,0.0,0.0,0.0,0.0,0.0,0.0,0.0,0.0,0.0,0.0,0.0,0.0,0.0,0.0,0.0,0.0,0.0,0.0,0.0,0.0,0.0,0.0,0.0,0.0,0.0,0.0,0.0,0.0,0.0,0.0,0.0,0.0,0.0,0.0,0.0,0.0,0.0,0.0,,,,,,
ACAGTCAGAGACTGTGACTGACAGTGTCAG,228.0,0.0,0.0,0.0,0.0,0.0,2.0,0.0,0.0,0.0,0.0,0.0,108.0,0.0,0.0,0.0,0.0,0.0,171.0,125.0,0.0,0.0,201.0,0.0,0.0,0.0,0.0,0.0,0.0,0.0,0.0,0.0,0.0,0.0,0.0,0.0,266.0,0.0,0.0,0.0,0.0,0.0,0.0,0.0,0.0,0.0,0.0,0.0,0.0004773569499403304,0.0,-0.0004773569499403304,-0.0004773569499403304,-0.0004773569499403304,-0.0004773569499403304,-0.0004773569499403304,-0.0004773569499403304,…
TCACAGAGTGTGTGACTGTGAGAGTGAGAC,0.0,0.0,0.0,0.0,0.0,0.0,0.0,0.0,0.0,0.0,0.0,0.0,0.0,0.0,0.0,0.0,0.0,101.0,0.0,0.0,0.0,0.0,0.0,0.0,0.0,0.0,0.0,0.0,0.0,0.0,0.0,0.0,0.0,0.0,0.0,0.0,0.0,0.0,0.0,0.0,0.0,0.0,0.0,0.0,0.0,0.0,0.0,0.0,0.0,0.0,0.0,0.0,0.0,0.0,0.0,0.0,0.0,0.0,,,,,,
TGAGTGTGACACTGTGTGTGTGAGAGTCTG,275.0,0.0,0.0,0.0,0.0,0.0,0.0,0.0,221.0,46.0,0.0,0.0,0.0,78.0,0.0,0.0,0.0,0.0,0.0,0.0,147.0,0.0,0.0,0.0,0.0,0.0,0.0,0.0,142.0,0.0,0.0,0.0,0.0,0.0,0.0,0.0,0.0,0.0,0.0,0.0,0.0,0.0,0.0,2.0,0.0,0.0,0.0,0.0,0.0005757594790946968,0.0,-0.0005757594790946968,-0.0005757594790946968,-0.0005757594790946968,-0.0005757594790946968,-0.0005757594790946968,-0.0005757594790946968,0.…
ACTCAGTGAGTCACACACACTCTCAGTGTG,0.0,0.0,0.0,0.0,0.0,0.0,0.0,0.0,0.0,0.0,0.0,0.0,0.0,0.0,0.0,0.0,0.0,73.0,0.0,0.0,0.0,0.0,0.0,0.0,0.0,0.0,0.0,0.0,0.0,0.0,0.0,0.0,0.0,0.0,0.0,0.0,0.0,0.0,0.0,0.0,0.0,0.0,0.0,0.0,0.0,0.0,0.0,0.0,0.0,0.0,0.0,0.0,0.0,0.0,0.0,0.0,0.0,0.0,,,,,,
ACTGTCTGAGACACTGTGTGTGTGACTGTC,0.0,293.0,66.0,0.0,914.0,0.0,262.0,0.0,523.0,238.0,152.0,0.0,234.0,116.0,455.0,215.0,239.0,0.0,0.0,0.0,87.0,0.0,0.0,0.0,0.0,0.0,0.0,0.0,134.0,0.0,0.0,0.0,0.0,0.0,0.0,0.0,97.0,187.0,0.0,0.0,0.0,0.0,0.0,0.0,0.0,0.0,1.0,0.0,0.0,0.0007157094561585211,5.110613564615824e-05,-0.0003640718881820727,-7.264686383598896e-05,-0.0007157094561585211,-0.0007123458390592372,-0.0007…
ACACAGAGAGAGACTGACAGTCTGACTGTG,0.0,0.0,89.0,285.0,0.0,0.0,0.0,0.0,0.0,57.0,0.0,0.0,269.0,126.0,0.0,219.0,133.0,0.0,0.0,0.0,0.0,0.0,0.0,0.0,0.0,0.0,0.0,0.0,0.0,0.0,0.0,0.0,0.0,0.0,0.0,0.0,0.0,0.0,0.0,0.0,0.0,0.0,0.0,0.0,0.0,0.0,0.0,0.0,0.0,0.0,0.0,0.00035817966226438236,0.0003578549153928736,0.0,0.0,0.0,0.0,0.0,,inf,inf,,,
TGTGTGTGTGTGTGTCACTGACTGACAGAC,274.0,0.0,0.0,0.0,0.0,0.0,0.0,0.0,0.0,0.0,0.0,0.0,0.0,0.0,0.0,0.0,0.0,0.0,0.0,0.0,0.0,0.0,0.0,0.0,0.0,0.0,0.0,0.0,0.0,0.0,0.0,0.0,0.0,0.0,0.0,0.0,0.0,0.0,0.0,0.0,0.0,0.0,0.0,0.0,0.0,0.0,0.0,0.0,0.0005736658082616251,0.0,-0.0005736658082616251,-0.0005736658082616251,-0.0005736658082616251,-0.0005736658082616251,-0.0005736658082616251,-0.0005736658082616251,0.0,-0.000…
AGAGTGTGAGAGTGTGAGAGTGTCACTGAG,0.0,0.0,0.0,0.0,0.0,0.0,0.0,0.0,0.0,0.0,0.0,0.0,0.0,0.0,1.0,0.0,0.0,0.0,0.0,0.0,0.0,0.0,0.0,0.0,0.0,0.0,0.0,0.0,0.0,0.0,0.0,0.0,0.0,0.0,0.0,0.0,0.0,0.0,0.0,0.0,0.0,0.0,0.0,0.0,0.0,0.0,0.0,0.0,0.0,0.0,1.6853089929773174e-06,0.0,0.0,0.0,0.0,0.0,0.0,0.0,inf,,,,,
TGAGTGTGAGAGACTCAGTGACACAGACTC,0.0,284.0,181.0,534.0,0.0,113.0,319.0,0.0,0.0,0.0,0.0,0.0,109.0,148.0,0.0,0.0,0.0,109.0,215.0,0.0,95.0,0.0,0.0,0.0,0.0,0.0,0.0,0.0,477.0,0.0,0.0,0.0,0.0,0.0,0.0,0.0,147.0,350.0,0.0,0.0,0.0,0.0,0.0,0.0,0.0,0.0,0.0,0.0,0.0,0.0006937252066519454,-0.0006937252066519454,-0.0006937252066519454,-0.0006937252066519454,-0.0006937252066519454,-0.0006937252066519454,-0.0006937…
TCACTCTCTGTGAGACTGTGAGTGAGTCAG,0.0,0.0,0.0,0.0,0.0,0.0,0.0,0.0,0.0,0.0,0.0,0.0,0.0,0.0,0.0,0.0,0.0,63.0,0.0,0.0,0.0,0.0,0.0,0.0,0.0,0.0,0.0,0.0,0.0,0.0,0.0,0.0,0.0,0.0,0.0,0.0,0.0,0.0,0.0,0.0,0.0,0.0,0.0,0.0,0.0,0.0,0.0,0.0,0.0,0.0,0.0,0.0,0.0,0.0,0.0,0.0,0.0,0.0,,,,,,
AGAGAGTGTGTCTGAGTCTGAGAGTGACTG,0.0,176.0,53.0,0.0,0.0,0.0,0.0,0.0,0.0,46.0,0.0,0.0,0.0,0.0,0.0,260.0,0.0,0.0,163.0,0.0,0.0,0.0,0.0,0.0,0.0,0.0,0.0,0.0,0.0,0.0,0.0,0.0,0.0,0.0,0.0,0.0,0.0,0.0,0.0,0.0,0.0,0.0,0.0,0.0,0.0,0.0,0.0,0.0,0.0,0.0004299142125730366,-0.0004299142125730366,-4.678083857331491e-06,-0.0004299142125730366,-0.0004299142125730366,-0.0004299142125730366,-0.0004299142125730366,-0.0…
ACAGTGTGAGTGACTCACAGTCACACAGTG,3292.0,928.0,945.0,1720.0,2786.0,9240.0,1338.0,0.0,1497.0,635.0,1820.0,0.0,2261.0,1641.0,831.0,1184.0,1214.0,0.0,1568.0,6571.0,990.0,1430.0,0.0,250.0,3.0,2.0,0.0,0.0,4981.0,5335.0,1172.0,0.0,0.0,238.0,169.0,0.0,2224.0,3629.0,0.0,1522.0,2001.0,607.0,1409.0,4038.0,2027.0,3.0,0.0,5810.0,0.0068923643824717875,0.00226682039356692,-0.0054918726093076365,-0.004955904473243…
TGTGAGTGAGAGTCTGTGAGTGACAGAGAC,0.0,0.0,0.0,0.0,403.0,0.0,0.0,0.0,267.0,85.0,0.0,0.0,339.0,114.0,0.0,0.0,415.0,0.0,0.0,0.0,0.0,0.0,0.0,0.0,0.0,0.0,0.0,0.0,166.0,0.0,0.0,0.0,0.0,0.0,0.0,0.0,189.0,0.0,0.0,0.0,0.0,0.0,0.0,0.0,0.0,0.0,0.0,0.0,0.0,0.0,0.0,0.0,0.0011166149615642296,0.0,0.0,0.0,0.0,0.0,,,inf,,,
ACACTGTGTCACTGTGACTCAGTGAGTGAG,246.0,0.0,198.0,0.0,0.0,0.0,0.0,0.0,0.0,0.0,0.0,0.0,0.0,0.0,0.0,0.0,0.0,250.0,130.0,0.0,0.0,0.0,0.0,0.0,0.0,0.0,0.0,0.0,0.0,0.0,0.0,0.0,0.0,0.0,0.0,0.0,354.0,0.0,0.0,0.0,0.0,0.0,0.0,0.0,0.0,0.0,0.0,0.0,0.0005150430249356196,0.0,-0.0005150430249356196,-0.0005150430249356196,-0.0005150430249356196,-0.0005150430249356196,-0.0005150430249356196,-0.0005150430249356196,0.…
AGTGTGTCACTGTGACTGTGTGAGACTGAG,0.0,0.0,0.0,0.0,0.0,0.0,0.0,0.0,0.0,0.0,0.0,0.0,0.0,0.0,0.0,0.0,0.0,185.0,176.0,0.0,0.0,0.0,0.0,0.0,0.0,0.0,0.0,0.0,147.0,0.0,0.0,0.0,0.0,0.0,0.0,0.0,0.0,0.0,0.0,0.0,0.0,0.0,0.0,0.0,0.0,0.0,0.0,0.0,0.0,0.0,0.0,0.0,0.0,0.0,0.0,0.0,0.0,0.0,,,,,,
AGTGAGTCTGACACACAGAGAGTGTGTCTC,0.0,2.0,140.0,278.0,501.0,0.0,2.0,0.0,393.0,47.0,348.0,0.0,224.0,128.0,0.0,118.0,0.0,99.0,0.0,0.0,0.0,0.0,219.0,0.0,0.0,0.0,0.0,0.0,0.0,0.0,0.0,0.0,0.0,0.0,0.0,0.0,111.0,0.0,0.0,0.0,0.0,0.0,0.0,0.0,0.0,0.0,0.0,0.0,0.0,4.885388779239052e-06,-4.885388779239052e-06,0.00018810639271481174,-4.885388779239052e-06,-4.885388779239052e-06,-4.885388779239052e-06,-4.8853887792…
ACACTCTGTGAGTGTGACTGAGAGAGAGAC,928.0,40.0,837.0,297.0,467.0,0.0,1239.0,0.0,224.0,113.0,744.0,0.0,53.0,31.0,983.0,0.0,0.0,155.0,194.0,114.0,252.0,0.0,0.0,0.0,0.0,0.0,0.0,0.0,189.0,0.0,0.0,0.0,0.0,0.0,0.0,0.0,340.0,491.0,0.0,0.0,0.0,0.0,0.0,2.0,0.0,0.0,0.0,0.0,0.0019429265330904676,9.770777558478104e-05,-0.0002862677929937646,-0.0019429265330904676,-0.0019429265330904676,-0.0019429265330904676,-0.0…
TGTGTGTGTCTGTGTGACAGAGTGAGTGTG,363.0,0.0,0.0,0.0,0.0,0.0,0.0,0.0,0.0,58.0,0.0,0.0,151.0,129.0,0.0,0.0,0.0,0.0,0.0,157.0,103.0,0.0,0.0,0.0,0.0,0.0,0.0,0.0,0.0,0.0,283.0,0.0,0.0,0.0,0.0,0.0,0.0,0.0,0.0,0.0,0.0,0.0,0.0,0.0,0.0,0.0,0.0,0.0,0.0007600025124049997,0.0,-0.0007600025124049997,-0.0007600025124049997,-0.0007600025124049997,-0.0007600025124049997,-0.0007600025124049997,-0.0007600025124049997…
AGTCTCACTGACACACTCTCTGACTCTCTG,0.0,0.0,0.0,0.0,0.0,0.0,0.0,0.0,0.0,0.0,0.0,0.0,0.0,0.0,0.0,0.0,0.0,159.0,0.0,0.0,0.0,0.0,0.0,0.0,0.0,0.0,0.0,0.0,0.0,0.0,0.0,0.0,0.0,0.0,0.0,0.0,0.0,0.0,0.0,0.0,0.0,0.0,0.0,0.0,0.0,0.0,0.0,0.0,0.0,0.0,0.0,0.0,0.0,0.0,0.0,0.0,0.0,0.0,,,,,,
TGTCTGTGAGTGTGTCTCTCTCTCTCAGAC,552.0,0.0,0.0,0.0,0.0,0.0,0.0,0.0,0.0,0.0,0.0,0.0,0.0,0.0,0.0,0.0,0.0,0.0,0.0,0.0,0.0,0.0,0.0,0.0,0.0,0.0,0.0,0.0,0.0,0.0,0.0,0.0,0.0,0.0,0.0,0.0,0.0,0.0,0.0,0.0,0.0,0.0,0.0,0.0,0.0,0.0,0.0,0.0,0.0011557062998555367,0.0,-0.0011557062998555367,-0.0011557062998555367,-0.0011557062998555367,-0.0011557062998555367,-0.0011557062998555367,-0.0011557062998555367,0.0,-0.001…
AGTGTGAGAGAGAGACAGTGAGACTGAGAG,0.0,92.0,0.0,0.0,0.0,0.0,0.0,0.0,0.0,44.0,0.0,0.0,0.0,228.0,0.0,0.0,0.0,0.0,0.0,0.0,96.0,0.0,0.0,0.0,0.0,0.0,0.0,0.0,0.0,0.0,0.0,0.0,0.0,0.0,0.0,0.0,0.0,0.0,0.0,0.0,0.0,0.0,0.0,2.0,0.0,0.0,0.0,0.0,0.0,0.00022472788384499638,-0.00022472788384499638,-0.00022472788384499638,-0.00022472788384499638,-0.00022472788384499638,-0.00022472788384499638,-0.00022472788384499638,…
AGTGTGAGAGAGACTGTGACACTGTGTGTG,374.0,0.0,0.0,0.0,0.0,0.0,0.0,0.0,0.0,0.0,0.0,0.0,0.0,0.0,0.0,252.0,0.0,164.0,93.0,0.0,0.0,0.0,0.0,0.0,0.0,0.0,0.0,0.0,0.0,0.0,0.0,0.0,0.0,0.0,0.0,0.0,0.0,0.0,0.0,0.0,0.0,0.0,0.0,0.0,0.0,0.0,0.0,0.0,0.0007830328915687876,0.0,-0.0007830328915687876,-0.0003708809514289503,-0.0007830328915687876,-0.0007830328915687876,-0.0007830328915687876,-0.0007830328915687876,0.0,-…
TCAGACAGAGTGTGTGACTCACACAGACTC,81.0,0.0,0.0,0.0,0.0,0.0,0.0,0.0,0.0,0.0,0.0,0.0,0.0,0.0,0.0,0.0,0.0,0.0,0.0,0.0,0.0,0.0,0.0,0.0,0.0,0.0,0.0,0.0,0.0,0.0,0.0,0.0,0.0,0.0,0.0,0.0,0.0,0.0,0.0,0.0,0.0,0.0,0.0,0.0,0.0,0.0,0.0,0.0,0.0001695873374788016,0.0,-0.0001695873374788016,-0.0001695873374788016,-0.0001695873374788016,-0.0001695873374788016,-0.0001695873374788016,-0.0001695873374788016,0.0,-0.0001…
TGAGAGTGAGACTGTGTCAGAGTGAGTGTG,0.0,0.0,0.0,0.0,0.0,0.0,0.0,0.0,0.0,0.0,0.0,0.0,0.0,0.0,0.0,0.0,0.0,69.0,0.0,0.0,0.0,0.0,0.0,0.0,0.0,0.0,0.0,0.0,0.0,0.0,0.0,0.0,0.0,0.0,0.0,0.0,0.0,0.0,0.0,0.0,0.0,0.0,0.0,0.0,0.0,0.0,0.0,0.0,0.0,0.0,0.0,0.0,0.0,0.0,0.0,0.0,0.0,0.0,,,,,,
ACACACAGACAGAGTCACAGTGACTCAGTC,0.0,0.0,0.0,0.0,0.0,0.0,0.0,0.0,0.0,0.0,0.0,0.0,0.0,0.0,0.0,0.0,0.0,123.0,0.0,0.0,0.0,0.0,0.0,0.0,0.0,0.0,0.0,0.0,0.0,0.0,0.0,0.0,0.0,0.0,0.0,0.0,0.0,0.0,0.0,0.0,0.0,0.0,0.0,0.0,0.0,0.0,0.0,0.0,0.0,0.0,0.0,0.0,0.0,0.0,0.0,0.0,0.0,0.0,,,,,,
TGTGAGACTGAGACTCACAGAGTGTGTGAC,351.0,0.0,133.0,0.0,533.0,0.0,185.0,0.0,0.0,0.0,0.0,0.0,139.0,90.0,0.0,0.0,0.0,0.0,0.0,0.0,0.0,0.0,0.0,0.0,0.0,0.0,0.0,0.0,250.0,0.0,0.0,0.0,0.0,0.0,0.0,0.0,0.0,0.0,0.0,0.0,0.0,0.0,0.0,0.0,132.0,0.0,0.0,0.0,0.0007348784624081402,0.0,-0.0007348784624081402,-0.0007348784624081402,-0.0007348784624081402,-0.0007348784624081402,-0.0007348784624081402,-0.00073487846240814…
TGTCTCTGTCAGTGTGAGTGTGAGTCAGAG,0.0,0.0,0.0,0.0,0.0,0.0,0.0,0.0,0.0,0.0,0.0,0.0,0.0,0.0,0.0,0.0,2.0,0.0,0.0,0.0,0.0,0.0,0.0,0.0,0.0,0.0,0.0,0.0,0.0,0.0,0.0,0.0,0.0,0.0,0.0,0.0,0.0,0.0,0.0,0.0,0.0,0.0,0.0,0.0,0.0,0.0,0.0,0.0,0.0,0.0,0.0,0.0,5.381276923201107e-06,0.0,0.0,0.0,0.0,0.0,,,inf,,,
TGAGTGTGTGTCAGACAGTGTCTCAGTGAG,53.0,0.0,101.0,0.0,0.0,0.0,0.0,0.0,0.0,0.0,0.0,0.0,0.0,0.0,0.0,0.0,0.0,0.0,0.0,0.0,0.0,0.0,0.0,0.0,0.0,0.0,0.0,0.0,0.0,0.0,0.0,0.0,0.0,0.0,0.0,0.0,0.0,242.0,0.0,0.0,0.0,0.0,0.0,0.0,0.0,0.0,0.0,0.0,0.0001109645541527961,0.0,-0.0001109645541527961,-0.0001109645541527961,-0.0001109645541527961,-0.0001109645541527961,-0.0001109645541527961,-0.0001109645541527961,0.0,-0.…
AGACAGAGAGACTCAGAGTGTGTCTGACTG,0.0,0.0,0.0,0.0,0.0,0.0,0.0,0.0,0.0,0.0,0.0,0.0,0.0,0.0,0.0,0.0,0.0,2.0,0.0,0.0,0.0,0.0,0.0,0.0,0.0,0.0,0.0,0.0,0.0,0.0,0.0,0.0,0.0,0.0,0.0,0.0,0.0,0.0,0.0,0.0,0.0,0.0,0.0,0.0,0.0,0.0,0.0,0.0,0.0,0.0,0.0,0.0,0.0,0.0,0.0,0.0,0.0,0.0,,,,,,
ACAGTGTCTGTGAGACTGACACTGAGAGTC,0.0,0.0,0.0,0.0,0.0,0.0,0.0,0.0,0.0,0.0,0.0,0.0,0.0,0.0,0.0,0.0,0.0,45.0,0.0,0.0,0.0,0.0,0.0,0.0,0.0,0.0,0.0,0.0,0.0,0.0,0.0,0.0,0.0,0.0,0.0,0.0,0.0,0.0,0.0,0.0,0.0,0.0,0.0,0.0,0.0,0.0,0.0,0.0,0.0,0.0,0.0,0.0,0.0,0.0,0.0,0.0,0.0,0.0,,,,,,
ACACTCAGTGAGAGAGAGAGTCACACTGAG,446.0,0.0,0.0,0.0,0.0,0.0,0.0,0.0,0.0,0.0,0.0,0.0,0.0,0.0,0.0,0.0,0.0,0.0,0.0,0.0,116.0,0.0,0.0,0.0,0.0,0.0,0.0,0.0,0.0,0.0,0.0,0.0,0.0,0.0,0.0,0.0,0.0,0.0,0.0,0.0,0.0,0.0,0.0,4.0,0.0,0.0,0.0,0.0,0.0009337771915499445,0.0,-0.0009337771915499445,-0.0009337771915499445,-0.0009337771915499445,-0.0009337771915499445,-0.0009337771915499445,-0.0009337771915499445,0.0,-0.0…
TCACTGTCAGACTGTCAGAGTGAGAGTGTG,78.0,38.0,66.0,645.0,964.0,310.0,175.0,0.0,256.0,63.0,70.0,0.0,163.0,170.0,248.0,0.0,70.0,0.0,49.0,152.0,171.0,0.0,0.0,0.0,0.0,0.0,0.0,0.0,2.0,0.0,0.0,0.0,0.0,0.0,0.0,0.0,0.0,88.0,0.0,0.0,0.0,0.0,0.0,0.0,0.0,0.0,0.0,0.0,0.0001633063249795867,9.282238680554198e-05,0.000254650305278788,-0.0001633063249795867,2.503836733245204e-05,-0.0001633063249795867,-0.000163306324…
TGAGTGAGTGACAGTGTCAGACACTCTGTG,0.0,0.0,0.0,0.0,0.0,0.0,0.0,0.0,0.0,0.0,0.0,0.0,0.0,0.0,0.0,0.0,0.0,121.0,0.0,0.0,0.0,0.0,0.0,0.0,0.0,0.0,0.0,0.0,0.0,0.0,0.0,0.0,0.0,0.0,0.0,0.0,0.0,0.0,0.0,0.0,0.0,0.0,0.0,0.0,0.0,0.0,0.0,0.0,0.0,0.0,0.0,0.0,0.0,0.0,0.0,0.0,0.0,0.0,,,,,,
ACACTCACACAGACTCTCAGTCAGTGACTC,0.0,0.0,0.0,0.0,0.0,0.0,0.0,0.0,0.0,0.0,0.0,0.0,0.0,0.0,0.0,0.0,0.0,6.0,0.0,0.0,0.0,0.0,0.0,0.0,0.0,0.0,0.0,0.0,0.0,0.0,0.0,0.0,0.0,0.0,0.0,0.0,0.0,0.0,0.0,0.0,0.0,0.0,0.0,0.0,0.0,0.0,0.0,0.0,0.0,0.0,0.0,0.0,0.0,0.0,0.0,0.0,0.0,0.0,,,,,,
ACACTGTGTGAGTGTCACTGACAGTCACAG,670.0,0.0,52.0,0.0,0.0,0.0,615.0,0.0,0.0,0.0,0.0,0.0,0.0,0.0,0.0,0.0,0.0,0.0,233.0,0.0,0.0,0.0,0.0,0.0,0.0,0.0,0.0,0.0,50.0,0.0,0.0,0.0,0.0,0.0,0.0,0.0,217.0,0.0,0.0,0.0,0.0,0.0,0.0,0.0,0.0,0.0,0.0,0.0,0.0014027594581579885,0.0,-0.0014027594581579885,-0.0014027594581579885,-0.0014027594581579885,-0.0014027594581579885,-0.0014027594581579885,-0.0014027594581579885,0.…
TGAGAGACACAGTGAGTGTGAGAGAGTGTG,184.0,175.0,207.0,685.0,2.0,0.0,443.0,0.0,761.0,48.0,308.0,0.0,854.0,96.0,244.0,423.0,328.0,127.0,182.0,132.0,488.0,0.0,0.0,0.0,0.0,0.0,0.0,0.0,286.0,0.0,0.0,0.0,0.0,0.0,0.0,0.0,199.0,0.0,0.0,0.0,0.0,0.0,0.0,4.0,48.0,2.0,0.0,0.0,0.0003852354332851789,0.00042747151818341703,-1.6256123896951592e-05,0.0002643549527655955,0.0004550578972215644,-0.0004238801769072339,-0.…
TGACACACTGAGTGACAGACACTGAGAGTG,0.0,1.0,0.0,0.0,0.0,0.0,0.0,0.0,0.0,0.0,0.0,0.0,0.0,0.0,0.0,0.0,0.0,154.0,0.0,0.0,0.0,0.0,0.0,0.0,0.0,0.0,0.0,0.0,0.0,0.0,0.0,0.0,0.0,0.0,0.0,0.0,0.0,0.0,0.0,0.0,0.0,0.0,0.0,0.0,0.0,0.0,0.0,0.0,0.0,2.442694389619526e-06,-2.442694389619526e-06,-2.442694389619526e-06,-2.442694389619526e-06,-2.442694389619526e-06,-2.442694389619526e-06,-2.442694389619526e-06,-2.4426943…
AGTGTCAGAGAGTGTCACTGAGTCACAGAG,0.0,399.0,308.0,0.0,0.0,0.0,147.0,0.0,0.0,0.0,188.0,0.0,0.0,2.0,0.0,0.0,0.0,0.0,0.0,0.0,0.0,0.0,0.0,0.0,0.0,0.0,0.0,0.0,254.0,0.0,332.0,0.0,0.0,0.0,0.0,0.0,1042.0,0.0,0.0,0.0,0.0,0.0,0.0,152.0,0.0,0.0,0.0,0.0,0.0,0.0009746350614581908,-0.0009746350614581908,-0.0009746350614581908,-0.0009746350614581908,-0.0009746350614581908,-0.0009746350614581908,-0.000974635061458…
TCTCACTCTCTGAGACTCTCTCTGTGAGTG,0.0,0.0,0.0,0.0,0.0,0.0,0.0,0.0,0.0,0.0,0.0,0.0,0.0,0.0,0.0,0.0,0.0,0.0,0.0,0.0,0.0,0.0,0.0,0.0,0.0,0.0,0.0,0.0,0.0,0.0,0.0,698.0,0.0,0.0,260.0,0.0,0.0,196.0,0.0,0.0,0.0,0.0,2.0,0.0,0.0,0.0,153.0,0.0,0.0,0.0,0.0,0.0,0.0,0.0,0.0005146334161904346,0.0,0.0,0.0,,,,,inf,
TGTGACTCAGTCTGTGACTGTGAGTCTGTG,0.0,0.0,0.0,0.0,211.0,0.0,0.0,0.0,0.0,0.0,0.0,0.0,0.0,0.0,0.0,0.0,0.0,66.0,0.0,0.0,0.0,0.0,0.0,0.0,0.0,0.0,0.0,0.0,0.0,0.0,0.0,0.0,0.0,0.0,0.0,0.0,0.0,0.0,0.0,0.0,0.0,0.0,0.0,0.0,0.0,0.0,0.0,0.0,0.0,0.0,0.0,0.0,0.0,0.0,0.0,0.0,0.0,0.0,,,,,,
AGTGTGAGTGTGACAGAGAGACAGTGTGAG,0.0,0.0,0.0,0.0,0.0,0.0,0.0,0.0,0.0,0.0,0.0,0.0,0.0,0.0,0.0,0.0,0.0,154.0,0.0,0.0,0.0,0.0,0.0,0.0,0.0,0.0,0.0,0.0,0.0,0.0,0.0,0.0,0.0,0.0,0.0,0.0,0.0,0.0,0.0,0.0,0.0,0.0,0.0,0.0,0.0,0.0,0.0,0.0,0.0,0.0,0.0,0.0,0.0,0.0,0.0,0.0,0.0,0.0,,,,,,
TCTGAGAGACACACACAGAGTGTCACAGAG,0.0,0.0,94.0,0.0,0.0,0.0,0.0,0.0,0.0,0.0,0.0,0.0,0.0,0.0,0.0,0.0,143.0,0.0,0.0,0.0,0.0,0.0,0.0,0.0,0.0,0.0,0.0,0.0,0.0,0.0,0.0,0.0,0.0,0.0,0.0,0.0,0.0,0.0,0.0,0.0,0.0,0.0,0.0,0.0,0.0,0.0,0.0,0.0,0.0,0.0,0.0,0.0,0.00038476130000887913,0.0,0.0,0.0,0.0,0.0,,,inf,,,
AGTCACAGTGAGTGACAGTGAGTCTGAGAC,0.0,0.0,0.0,0.0,0.0,0.0,0.0,0.0,0.0,0.0,0.0,0.0,0.0,0.0,0.0,0.0,0.0,137.0,0.0,0.0,0.0,0.0,0.0,0.0,0.0,0.0,0.0,0.0,0.0,0.0,0.0,0.0,0.0,0.0,0.0,0.0,0.0,0.0,0.0,0.0,0.0,0.0,0.0,0.0,0.0,0.0,0.0,0.0,0.0,0.0,0.0,0.0,0.0,0.0,0.0,0.0,0.0,0.0,,,,,,
TGAGTGAGAGAGTCACTCAGTCACAGTCAC,0.0,0.0,0.0,4.0,0.0,0.0,0.0,0.0,0.0,0.0,0.0,0.0,0.0,0.0,561.0,0.0,0.0,0.0,0.0,0.0,503.0,0.0,0.0,0.0,0.0,0.0,0.0,0.0,0.0,0.0,0.0,0.0,0.0,0.0,0.0,0.0,0.0,0.0,0.0,0.0,0.0,0.0,0.0,4.0,0.0,0.0,0.0,0.0,0.0,0.0,0.0009454583450602751,0.0,0.0,0.0,0.0,0.0,0.0,0.0,inf,,,,,
AGTGAGTGTGACTGAGAGAGAGTGAGTGTG,0.0,0.0,0.0,0.0,0.0,0.0,0.0,0.0,0.0,0.0,0.0,0.0,0.0,0.0,0.0,1.0,0.0,141.0,0.0,0.0,0.0,0.0,0.0,0.0,0.0,0.0,0.0,0.0,0.0,0.0,0.0,0.0,0.0,0.0,0.0,0.0,0.0,0.0,0.0,0.0,0.0,0.0,0.0,0.0,0.0,0.0,0.0,0.0,0.0,0.0,0.0,1.6355235719834812e-06,0.0,0.0,0.0,0.0,0.0,0.0,,inf,,,,
TGTGAGTCTGAGACTGACTGTGACAGAGTG,632.0,250.0,1374.0,0.0,192.0,0.0,1808.0,0.0,0.0,0.0,370.0,0.0,131.0,133.0,664.0,545.0,0.0,555.0,647.0,151.0,0.0,0.0,0.0,0.0,0.0,0.0,0.0,0.0,152.0,0.0,1.0,354.0,0.0,0.0,0.0,0.0,871.0,596.0,0.0,0.0,0.0,0.0,0.0,0.0,0.0,0.0,0.0,0.0,0.0013231999665012668,0.0006106735974048815,-0.00020415479516432806,-0.00043183961977026955,-0.0013231999665012668,-0.0013231999665012668,-0…
TGTGTGACTGAGACAGTCAGTCTCTGTCAC,0.0,0.0,0.0,0.0,0.0,0.0,0.0,0.0,0.0,0.0,0.0,0.0,0.0,0.0,0.0,0.0,0.0,17.0,0.0,0.0,0.0,0.0,0.0,0.0,0.0,0.0,0.0,0.0,0.0,0.0,0.0,0.0,0.0,0.0,0.0,0.0,0.0,0.0,0.0,0.0,0.0,0.0,0.0,0.0,0.0,0.0,0.0,0.0,0.0,0.0,0.0,0.0,0.0,0.0,0.0,0.0,0.0,0.0,,,,,,
ACAGAGAGAGTGACTCACACTGACAGAGTG,0.0,1.0,0.0,0.0,0.0,0.0,0.0,0.0,0.0,0.0,0.0,0.0,0.0,0.0,0.0,0.0,0.0,0.0,0.0,0.0,0.0,0.0,0.0,0.0,0.0,0.0,0.0,0.0,0.0,0.0,0.0,0.0,0.0,0.0,0.0,0.0,0.0,0.0,0.0,0.0,0.0,0.0,0.0,0.0,0.0,0.0,0.0,0.0,0.0,2.442694389619526e-06,-2.442694389619526e-06,-2.442694389619526e-06,-2.442694389619526e-06,-2.442694389619526e-06,-2.442694389619526e-06,-2.442694389619526e-06,-2.442694389…
TGTCAGACAGTGTGAGTGTGTGTCTCTGTG,160.0,114.0,547.0,0.0,0.0,517.0,168.0,0.0,174.0,0.0,462.0,0.0,0.0,0.0,0.0,0.0,0.0,0.0,368.0,514.0,0.0,819.0,327.0,986.0,516.0,462.0,31.0,0.0,495.0,274.0,2.0,638.0,123.0,358.0,997.0,218.0,315.0,298.0,0.0,114.0,0.0,374.0,128.0,366.0,375.0,247.0,176.0,0.0,0.00033498733329145994,0.00027846716041662596,-0.00033498733329145994,-0.00033498733329145994,-0.000334987333291459…
ACTGTGACAGTGAGTGTCAGACAGACTCAC,0.0,0.0,0.0,0.0,0.0,0.0,0.0,0.0,0.0,0.0,0.0,0.0,0.0,0.0,0.0,0.0,98.0,0.0,0.0,0.0,103.0,0.0,0.0,0.0,0.0,0.0,0.0,0.0,0.0,0.0,0.0,0.0,0.0,0.0,0.0,0.0,0.0,0.0,0.0,0.0,0.0,0.0,0.0,0.0,0.0,0.0,0.0,0.0,0.0,0.0,0.0,0.0,0.0002636825692368542,0.0,0.0,0.0,0.0,0.0,,,inf,,,
ACACTGTGTGTGTGACTGAGACACTGTGTC,0.0,0.0,115.0,0.0,0.0,0.0,0.0,0.0,268.0,0.0,0.0,0.0,0.0,0.0,0.0,0.0,281.0,0.0,0.0,0.0,0.0,0.0,0.0,0.0,0.0,0.0,0.0,0.0,0.0,0.0,0.0,0.0,0.0,0.0,0.0,0.0,0.0,0.0,0.0,0.0,0.0,0.0,0.0,0.0,0.0,0.0,0.0,0.0,0.0,0.0,0.0,0.0,0.0007560694077097554,0.0,0.0,0.0,0.0,0.0,,,inf,,,
AGAGAGAGAGTCTGACTGTGAGTGTGTGTG,238.0,0.0,0.0,0.0,0.0,0.0,0.0,0.0,0.0,0.0,0.0,0.0,0.0,0.0,0.0,0.0,0.0,0.0,0.0,0.0,0.0,0.0,0.0,0.0,0.0,0.0,0.0,0.0,128.0,0.0,0.0,0.0,0.0,0.0,0.0,0.0,0.0,0.0,0.0,0.0,0.0,0.0,0.0,0.0,0.0,0.0,0.0,0.0,0.0004982936582710466,0.0,-0.0004982936582710466,-0.0004982936582710466,-0.0004982936582710466,-0.0004982936582710466,-0.0004982936582710466,-0.0004982936582710466,0.0,-0.0…
TGAGAGAGTGTCTCAGTGACTCTGAGAGAC,0.0,0.0,0.0,281.0,0.0,0.0,0.0,0.0,0.0,0.0,0.0,0.0,0.0,88.0,327.0,0.0,0.0,0.0,0.0,0.0,0.0,0.0,0.0,0.0,0.0,0.0,0.0,0.0,0.0,0.0,0.0,0.0,0.0,0.0,0.0,0.0,0.0,0.0,0.0,0.0,0.0,0.0,0.0,0.0,0.0,0.0,0.0,0.0,0.0,0.0,0.0005510960407035828,0.0,0.0,0.0,0.0,0.0,0.0,0.0,inf,,,,,
TCACTGTGTCACAGTGTGTCAGTCTGTGAG,0.0,0.0,0.0,0.0,0.0,0.0,0.0,0.0,0.0,0.0,0.0,0.0,0.0,0.0,0.0,0.0,0.0,119.0,0.0,0.0,0.0,0.0,0.0,0.0,0.0,0.0,0.0,0.0,0.0,0.0,0.0,0.0,0.0,0.0,0.0,0.0,0.0,0.0,0.0,0.0,0.0,0.0,0.0,0.0,0.0,0.0,0.0,0.0,0.0,0.0,0.0,0.0,0.0,0.0,0.0,0.0,0.0,0.0,,,,,,
TGTCTGTGAGTGTGTGAGAGAGAGTCACAG,0.0,0.0,0.0,0.0,0.0,581.0,0.0,0.0,273.0,189.0,0.0,0.0,0.0,13.0,0.0,18.0,160.0,0.0,0.0,0.0,195.0,0.0,0.0,143.0,0.0,0.0,0.0,0.0,0.0,0.0,0.0,374.0,154.0,0.0,0.0,0.0,0.0,0.0,0.0,0.0,0.0,0.0,0.0,0.0,0.0,0.0,0.0,0.0,0.0,0.0,0.0,2.943942429570266e-05,0.0004305021538560885,0.0,0.0,0.0,0.0,0.0,,inf,inf,,,
TGACTGAGAGAGAGTCTGAGTCAGTCACTG,0.0,0.0,0.0,0.0,0.0,0.0,0.0,0.0,0.0,0.0,0.0,0.0,0.0,0.0,2.0,0.0,0.0,0.0,0.0,0.0,0.0,0.0,0.0,0.0,0.0,0.0,0.0,0.0,0.0,0.0,0.0,0.0,0.0,0.0,0.0,0.0,0.0,0.0,0.0,0.0,0.0,0.0,0.0,0.0,0.0,0.0,0.0,0.0,0.0,0.0,3.370617985954635e-06,0.0,0.0,0.0,0.0,0.0,0.0,0.0,inf,,,,,
AGTGAGTCAGACAGTGTCTGTGTCTCTGTC,0.0,0.0,0.0,0.0,0.0,0.0,0.0,0.0,0.0,56.0,0.0,0.0,102.0,0.0,0.0,442.0,0.0,147.0,0.0,0.0,0.0,0.0,0.0,0.0,0.0,0.0,0.0,0.0,106.0,0.0,0.0,0.0,0.0,0.0,0.0,0.0,0.0,0.0,0.0,0.0,0.0,0.0,0.0,0.0,0.0,0.0,0.0,0.0,0.0,0.0,0.0,0.0007229014188166987,0.0,0.0,0.0,0.0,0.0,0.0,,inf,,,,
AGTCACTCTGTGTCTGAGAGTGAGAGTGTG,0.0,0.0,0.0,0.0,0.0,0.0,0.0,0.0,2.0,0.0,0.0,0.0,0.0,0.0,2.0,2.0,0.0,0.0,0.0,0.0,0.0,0.0,0.0,0.0,0.0,0.0,0.0,0.0,2.0,0.0,0.0,0.0,0.0,0.0,0.0,0.0,0.0,0.0,0.0,0.0,0.0,0.0,0.0,0.0,0.0,0.0,0.0,0.0,0.0,0.0,3.370617985954635e-06,3.2710471439669623e-06,0.0,0.0,0.0,0.0,0.0,0.0,inf,inf,,,,
TGAGAGTGAGTCTGAGTGTGAGAGAGTGTG,0.0,0.0,0.0,0.0,0.0,0.0,0.0,0.0,0.0,0.0,0.0,0.0,0.0,0.0,0.0,0.0,1.0,0.0,0.0,0.0,0.0,0.0,0.0,0.0,0.0,0.0,0.0,0.0,0.0,0.0,0.0,0.0,0.0,0.0,0.0,0.0,0.0,0.0,0.0,0.0,0.0,0.0,0.0,0.0,0.0,0.0,0.0,0.0,0.0,0.0,0.0,0.0,2.6906384616005533e-06,0.0,0.0,0.0,0.0,0.0,,,inf,,,
ACTGACTGTCAGAGAGTCACAGTGAGTGTC,2.0,0.0,32.0,255.0,0.0,0.0,118.0,0.0,94.0,31.0,120.0,0.0,74.0,0.0,0.0,0.0,0.0,0.0,0.0,0.0,69.0,0.0,0.0,0.0,0.0,0.0,0.0,0.0,71.0,0.0,0.0,0.0,0.0,0.0,0.0,0.0,0.0,86.0,0.0,0.0,0.0,0.0,0.0,0.0,0.0,0.0,0.0,0.0,4.187341666143249e-06,0.0,-4.187341666143249e-06,-4.187341666143249e-06,-4.187341666143249e-06,-4.187341666143249e-06,-4.187341666143249e-06,-4.187341666143249e-06…
TCAGAGTGTGTGTGAGTGTCAGAGAGTCTG,0.0,0.0,0.0,0.0,0.0,0.0,0.0,0.0,0.0,0.0,0.0,0.0,0.0,0.0,0.0,0.0,2.0,140.0,38.0,0.0,0.0,0.0,0.0,0.0,0.0,0.0,0.0,0.0,0.0,0.0,0.0,0.0,0.0,0.0,0.0,0.0,0.0,0.0,0.0,0.0,0.0,0.0,0.0,0.0,0.0,0.0,0.0,0.0,0.0,0.0,0.0,0.0,5.381276923201107e-06,0.0,0.0,0.0,0.0,0.0,,,inf,,,
AGTCTCAGTCACTGTCTGTCTGTCTGTGTC,0.0,0.0,0.0,0.0,0.0,0.0,0.0,0.0,0.0,0.0,0.0,0.0,0.0,0.0,0.0,0.0,0.0,22.0,0.0,0.0,0.0,0.0,0.0,0.0,0.0,0.0,0.0,0.0,0.0,0.0,0.0,0.0,0.0,0.0,0.0,0.0,0.0,0.0,0.0,0.0,0.0,0.0,0.0,0.0,0.0,0.0,0.0,0.0,0.0,0.0,0.0,0.0,0.0,0.0,0.0,0.0,0.0,0.0,,,,,,
AGTGTCAGAGACTGACTCACAGTGACAGTG,0.0,0.0,0.0,0.0,0.0,0.0,0.0,0.0,0.0,0.0,0.0,0.0,0.0,0.0,0.0,0.0,0.0,118.0,0.0,0.0,0.0,0.0,0.0,0.0,0.0,0.0,0.0,0.0,142.0,0.0,0.0,0.0,0.0,0.0,0.0,0.0,0.0,0.0,0.0,0.0,0.0,0.0,0.0,0.0,0.0,0.0,0.0,0.0,0.0,0.0,0.0,0.0,0.0,0.0,0.0,0.0,0.0,0.0,,,,,,
AGTCAGTGAGTCTGAGAGACTCACAGTGAG,0.0,0.0,0.0,0.0,0.0,0.0,0.0,0.0,0.0,31.0,0.0,0.0,0.0,0.0,0.0,0.0,136.0,0.0,0.0,0.0,0.0,0.0,0.0,0.0,0.0,0.0,0.0,0.0,0.0,0.0,0.0,0.0,0.0,0.0,0.0,0.0,0.0,0.0,0.0,0.0,0.0,0.0,0.0,0.0,0.0,0.0,0.0,0.0,0.0,0.0,0.0,0.0,0.00036592683077767526,0.0,0.0,0.0,0.0,0.0,,,inf,,,
AGTGACTGACAGTGTGTCTGACACAGTGTC,998.0,1024.0,741.0,0.0,367.0,1150.0,512.0,0.0,365.0,0.0,574.0,0.0,119.0,0.0,0.0,900.0,158.0,0.0,803.0,975.0,0.0,0.0,238.0,0.0,0.0,0.0,2.0,0.0,884.0,1165.0,168.0,0.0,0.0,0.0,0.0,0.0,918.0,640.0,0.0,221.0,306.0,0.0,0.0,0.0,0.0,0.0,0.0,0.0,0.002089483491405481,0.0025013190549703947,-0.0025013190549703947,-0.0010293478401852615,-0.002076198178037507,-0.00250131905497039…
TCAGAGAGACTCTGTCTCTGTCAGAGTCAC,191.0,0.0,50.0,0.0,0.0,0.0,83.0,0.0,0.0,15.0,0.0,0.0,24.0,0.0,0.0,103.0,0.0,0.0,0.0,0.0,95.0,224.0,237.0,353.0,224.0,1097.0,527.0,0.0,29.0,0.0,129.0,636.0,178.0,929.0,264.0,267.0,0.0,0.0,0.0,48.0,403.0,99.0,764.0,280.0,239.0,525.0,192.0,381.0,0.0003998911291166803,0.0,-0.0003998911291166803,-0.00023143220120238172,-0.0003998911291166803,0.0005428359558813894,0.00024…
ACTGTCAGTCAGAGTGTGTGTCAGTGTCTG,1.0,0.0,0.0,0.0,0.0,0.0,0.0,0.0,0.0,0.0,0.0,0.0,0.0,0.0,0.0,0.0,0.0,0.0,0.0,0.0,0.0,0.0,0.0,0.0,0.0,0.0,0.0,0.0,0.0,0.0,0.0,0.0,0.0,0.0,0.0,0.0,0.0,0.0,0.0,0.0,0.0,0.0,0.0,0.0,0.0,0.0,0.0,0.0,2.0936708330716246e-06,0.0,-2.0936708330716246e-06,-2.0936708330716246e-06,-2.0936708330716246e-06,-2.0936708330716246e-06,-2.0936708330716246e-06,-2.0936708330716246e-06,0.0,-…
AGTCAGAGTCTGACTGACTGAGACTGAGTG,0.0,0.0,0.0,0.0,0.0,0.0,0.0,0.0,0.0,0.0,0.0,0.0,0.0,111.0,327.0,191.0,124.0,0.0,0.0,0.0,0.0,0.0,0.0,0.0,0.0,0.0,0.0,0.0,0.0,0.0,0.0,0.0,0.0,0.0,0.0,0.0,0.0,0.0,0.0,0.0,0.0,0.0,0.0,0.0,0.0,0.0,0.0,0.0,0.0,0.0,0.0005510960407035828,0.0003123850022488449,0.0003336391692384686,0.0,0.0,0.0,0.0,0.0,inf,inf,inf,,,
TGACAGTCAGTGACTGTGAGAGACTGACTG,0.0,16.0,0.0,0.0,0.0,0.0,0.0,0.0,0.0,0.0,0.0,0.0,71.0,0.0,0.0,0.0,0.0,0.0,0.0,0.0,0.0,0.0,0.0,0.0,0.0,0.0,0.0,0.0,0.0,0.0,0.0,0.0,0.0,0.0,0.0,0.0,0.0,0.0,0.0,0.0,0.0,0.0,0.0,0.0,0.0,0.0,0.0,0.0,0.0,3.908311023391242e-05,-3.908311023391242e-05,-3.908311023391242e-05,-3.908311023391242e-05,-3.908311023391242e-05,-3.908311023391242e-05,-3.908311023391242e-05,-3.9083110…
TGTGTCTCAGTGTGAGAGTGAGTGAGTGTG,0.0,0.0,115.0,0.0,2.0,0.0,233.0,0.0,0.0,34.0,0.0,0.0,144.0,266.0,516.0,0.0,0.0,0.0,0.0,192.0,100.0,0.0,82.0,631.0,168.0,0.0,0.0,0.0,0.0,0.0,0.0,0.0,0.0,0.0,0.0,0.0,0.0,0.0,0.0,0.0,0.0,0.0,0.0,0.0,0.0,0.0,0.0,0.0,0.0,0.0,0.0008696194403762958,0.0,0.0,0.0,0.0,0.0,0.0,0.0,inf,,,,,
TGAGAGAGAGTGTCAGAGAGAGTGTGACTG,1645.0,574.0,408.0,445.0,0.0,661.0,522.0,0.0,0.0,0.0,211.0,0.0,348.0,0.0,0.0,268.0,0.0,0.0,247.0,685.0,350.0,0.0,0.0,0.0,0.0,0.0,0.0,0.0,511.0,273.0,0.0,0.0,2.0,0.0,0.0,0.0,502.0,258.0,0.0,166.0,389.0,0.0,2.0,1.0,0.0,0.0,0.0,0.0,0.003444088520402822,0.001402106579641608,-0.003444088520402822,-0.003005768203111249,-0.003444088520402822,-0.003444088520402822,-0.003444…
TGTCTGACAGAGAGAGACAGTCAGAGTCTG,0.0,0.0,0.0,0.0,0.0,0.0,0.0,0.0,0.0,0.0,0.0,0.0,0.0,0.0,0.0,0.0,0.0,146.0,0.0,0.0,0.0,0.0,0.0,0.0,0.0,0.0,0.0,0.0,0.0,0.0,0.0,0.0,0.0,0.0,0.0,0.0,0.0,0.0,0.0,0.0,0.0,0.0,0.0,0.0,0.0,0.0,0.0,0.0,0.0,0.0,0.0,0.0,0.0,0.0,0.0,0.0,0.0,0.0,,,,,,
AGTGTCTCTGTGTCTGACACTGAGTCAGAC,82.0,46.0,0.0,0.0,0.0,0.0,0.0,0.0,0.0,0.0,223.0,0.0,0.0,0.0,279.0,0.0,0.0,167.0,0.0,74.0,32.0,0.0,0.0,0.0,0.0,0.0,0.0,0.0,53.0,71.0,0.0,0.0,0.0,0.0,0.0,0.0,0.0,0.0,0.0,0.0,0.0,0.0,0.0,0.0,0.0,0.0,0.0,0.0,0.00017168100831187321,0.00011236394192249819,0.0002985202007287983,-0.00017168100831187321,-0.00017168100831187321,-0.00017168100831187321,-0.00017168100831187321,…
AGAGTGAGACTGACTGTCACTGACTCTGTG,162.0,0.0,197.0,0.0,0.0,0.0,0.0,0.0,0.0,0.0,0.0,0.0,0.0,0.0,0.0,0.0,0.0,0.0,0.0,0.0,0.0,0.0,0.0,0.0,0.0,0.0,0.0,0.0,0.0,0.0,0.0,0.0,0.0,0.0,0.0,0.0,0.0,0.0,0.0,0.0,0.0,0.0,0.0,0.0,0.0,0.0,0.0,0.0,0.0003391746749576032,0.0,-0.0003391746749576032,-0.0003391746749576032,-0.0003391746749576032,-0.0003391746749576032,-0.0003391746749576032,-0.0003391746749576032,0.0,-0.0…
AGTGTGTGTCAGTGAGAGTCTGAGTGTGAG,240.0,0.0,0.0,0.0,0.0,0.0,0.0,0.0,0.0,0.0,0.0,0.0,0.0,0.0,0.0,0.0,0.0,0.0,0.0,0.0,0.0,0.0,0.0,0.0,0.0,0.0,0.0,0.0,0.0,0.0,0.0,0.0,0.0,0.0,0.0,0.0,0.0,0.0,0.0,0.0,0.0,0.0,0.0,0.0,0.0,0.0,0.0,0.0,0.0005024809999371898,0.0,-0.0005024809999371898,-0.0005024809999371898,-0.0005024809999371898,-0.0005024809999371898,-0.0005024809999371898,-0.0005024809999371898,0.0,-0.000…
AGTGACTCTCTGTGTGTGTGAGTGAGTGAG,0.0,0.0,0.0,0.0,0.0,0.0,0.0,0.0,0.0,0.0,0.0,0.0,0.0,0.0,0.0,0.0,0.0,93.0,0.0,0.0,0.0,0.0,0.0,0.0,0.0,0.0,0.0,0.0,0.0,0.0,0.0,0.0,0.0,0.0,0.0,0.0,0.0,0.0,0.0,0.0,0.0,0.0,0.0,0.0,0.0,0.0,0.0,0.0,0.0,0.0,0.0,0.0,0.0,0.0,0.0,0.0,0.0,0.0,,,,,,
TGTCAGTGAGTCACTGACTCTCTCACAGTC,140.0,0.0,0.0,0.0,0.0,0.0,0.0,0.0,0.0,0.0,0.0,0.0,0.0,0.0,0.0,0.0,0.0,0.0,0.0,0.0,0.0,0.0,0.0,0.0,0.0,0.0,0.0,0.0,0.0,0.0,0.0,0.0,0.0,0.0,0.0,0.0,0.0,0.0,0.0,0.0,0.0,0.0,0.0,0.0,0.0,0.0,0.0,0.0,0.0002931139166300274,0.0,-0.0002931139166300274,-0.0002931139166300274,-0.0002931139166300274,-0.0002931139166300274,-0.0002931139166300274,-0.0002931139166300274,0.0,-0.000…
TGAGTCACAGTGTGACACTCACACAGTGTG,319.0,681.0,941.0,0.0,0.0,0.0,920.0,0.0,0.0,0.0,597.0,0.0,180.0,0.0,0.0,0.0,0.0,0.0,901.0,485.0,0.0,1.0,0.0,0.0,0.0,0.0,0.0,0.0,408.0,0.0,1.0,0.0,0.0,0.0,0.0,0.0,0.0,0.0,0.0,0.0,0.0,0.0,0.0,0.0,0.0,0.0,0.0,0.0,0.0006678809957498482,0.0016634748793308972,-0.0016634748793308972,-0.0016634748793308972,-0.0016634748793308972,-0.0016634748793308972,-0.0016634748793308972…
AGTGAGAGAGACAGTGTGAGTGAGTCAGTG,0.0,233.0,284.0,0.0,2.0,0.0,0.0,0.0,0.0,0.0,0.0,0.0,74.0,206.0,443.0,0.0,215.0,0.0,252.0,0.0,0.0,0.0,0.0,0.0,0.0,0.0,0.0,0.0,0.0,0.0,0.0,0.0,0.0,0.0,0.0,0.0,0.0,0.0,0.0,0.0,0.0,0.0,0.0,0.0,0.0,0.0,0.0,0.0,0.0,0.0005691477927813496,0.00017744409110760206,-0.0005691477927813496,9.339476462769331e-06,-0.0005691477927813496,-0.0005691477927813496,-0.0005691477927813496,…
TGAGAGAGTGTGTCAGTGAGTGTCAGACTG,0.0,0.0,166.0,1.0,0.0,0.0,2.0,0.0,0.0,71.0,0.0,0.0,0.0,0.0,0.0,0.0,0.0,0.0,206.0,0.0,0.0,0.0,0.0,0.0,0.0,0.0,0.0,0.0,0.0,0.0,0.0,0.0,0.0,0.0,0.0,56.0,0.0,0.0,0.0,0.0,0.0,0.0,0.0,0.0,0.0,0.0,176.0,0.0,0.0,0.0,0.0,0.0,0.0,0.0,0.0005919966094739639,0.0,0.0,0.0,,,,,inf,
ACTCTCACACAGACTCTGAGAGTGAGTGTG,0.0,0.0,0.0,0.0,0.0,0.0,0.0,0.0,0.0,0.0,0.0,0.0,0.0,0.0,0.0,0.0,0.0,113.0,0.0,0.0,0.0,0.0,0.0,0.0,0.0,0.0,0.0,0.0,0.0,0.0,0.0,0.0,0.0,0.0,0.0,0.0,0.0,0.0,0.0,0.0,0.0,0.0,0.0,0.0,0.0,0.0,0.0,0.0,0.0,0.0,0.0,0.0,0.0,0.0,0.0,0.0,0.0,0.0,,,,,,
TGTGAGACTCTGAGTGTGACTGAGTGTGTG,0.0,0.0,0.0,0.0,202.0,0.0,0.0,0.0,0.0,0.0,0.0,0.0,0.0,0.0,0.0,0.0,0.0,61.0,0.0,0.0,0.0,0.0,0.0,0.0,0.0,0.0,0.0,0.0,2.0,0.0,0.0,0.0,0.0,0.0,0.0,0.0,0.0,0.0,0.0,0.0,0.0,0.0,0.0,0.0,0.0,0.0,0.0,0.0,0.0,0.0,0.0,0.0,0.0,0.0,0.0,0.0,0.0,0.0,,,,,,
TGTGTGAGTGTGTGAGTGTCTCAGTCAGAG,0.0,0.0,0.0,0.0,0.0,0.0,0.0,0.0,0.0,0.0,0.0,0.0,0.0,0.0,0.0,1.0,0.0,0.0,0.0,0.0,0.0,0.0,0.0,0.0,0.0,0.0,0.0,0.0,0.0,0.0,0.0,0.0,0.0,0.0,0.0,0.0,0.0,0.0,0.0,0.0,0.0,0.0,0.0,0.0,0.0,0.0,0.0,0.0,0.0,0.0,0.0,1.6355235719834812e-06,0.0,0.0,0.0,0.0,0.0,0.0,,inf,,,,
AGTGAGTGTGACTGAGTGTGTCTCACTCAG,221.0,0.0,0.0,199.0,0.0,0.0,0.0,0.0,0.0,0.0,0.0,0.0,0.0,0.0,0.0,0.0,0.0,0.0,0.0,0.0,0.0,0.0,0.0,0.0,0.0,0.0,0.0,0.0,0.0,0.0,0.0,0.0,0.0,0.0,0.0,0.0,0.0,0.0,0.0,0.0,0.0,0.0,0.0,0.0,0.0,0.0,0.0,0.0,0.000462701254108829,0.0,-0.000462701254108829,-0.000462701254108829,-0.000462701254108829,-0.000462701254108829,-0.000462701254108829,-0.000462701254108829,0.0,-0.00046270…
AGACTGTGACTGAGTGAGTGTCTGAGTGAG,2.0,0.0,0.0,222.0,0.0,0.0,126.0,0.0,0.0,0.0,441.0,0.0,0.0,193.0,854.0,0.0,162.0,0.0,0.0,246.0,99.0,0.0,0.0,0.0,0.0,0.0,0.0,0.0,0.0,119.0,0.0,316.0,0.0,0.0,0.0,0.0,102.0,0.0,0.0,0.0,0.0,0.0,0.0,0.0,0.0,0.0,0.0,0.0,4.187341666143249e-06,0.0,0.0014350665383364859,-4.187341666143249e-06,0.00043169608911314635,-4.187341666143249e-06,-4.187341666143249e-06,-4.187341666143…
TGTCTGTCAGTGACTGACTGAGTGAGTCAG,392.0,436.0,286.0,346.0,333.0,0.0,563.0,0.0,1505.0,407.0,313.0,0.0,618.0,728.0,1788.0,345.0,742.0,0.0,201.0,220.0,937.0,0.0,0.0,0.0,0.0,0.0,0.0,0.0,161.0,0.0,0.0,153.0,0.0,0.0,0.0,0.0,729.0,172.0,0.0,295.0,0.0,0.0,213.0,6.0,0.0,0.0,0.0,2.0,0.0008207189665640768,0.0010650147538741133,0.00194831772556933,-0.0005007591215398123,0.0009314389846334973,-0.0010650147538741…
TGAGTGTGTCACAGTGAGAGAGAGTCACAG,0.0,0.0,0.0,0.0,0.0,0.0,0.0,0.0,0.0,0.0,0.0,0.0,0.0,0.0,0.0,1.0,0.0,0.0,0.0,0.0,0.0,0.0,0.0,0.0,0.0,0.0,0.0,0.0,0.0,0.0,0.0,0.0,0.0,0.0,0.0,0.0,0.0,0.0,0.0,0.0,0.0,0.0,0.0,0.0,0.0,0.0,0.0,0.0,0.0,0.0,0.0,1.6355235719834812e-06,0.0,0.0,0.0,0.0,0.0,0.0,,inf,,,,
AGAGAGTGAGTGTGTGTGTGTCTCACTCAC,177.0,0.0,0.0,0.0,0.0,0.0,0.0,0.0,0.0,0.0,0.0,0.0,0.0,0.0,0.0,0.0,0.0,0.0,0.0,0.0,0.0,0.0,0.0,0.0,0.0,0.0,0.0,0.0,0.0,0.0,0.0,0.0,0.0,0.0,0.0,0.0,0.0,0.0,0.0,0.0,0.0,0.0,0.0,0.0,0.0,0.0,0.0,0.0,0.00037057973745367755,0.0,-0.00037057973745367755,-0.00037057973745367755,-0.00037057973745367755,-0.00037057973745367755,-0.00037057973745367755,-0.00037057973745367755,0.0…
TGTGAGTGACTGACAGTGAGAGTGTGACAG,0.0,0.0,0.0,0.0,0.0,0.0,0.0,0.0,0.0,61.0,0.0,0.0,0.0,0.0,0.0,0.0,0.0,36.0,0.0,0.0,0.0,0.0,0.0,0.0,0.0,0.0,0.0,0.0,0.0,0.0,0.0,0.0,0.0,0.0,0.0,0.0,0.0,0.0,0.0,0.0,0.0,0.0,0.0,0.0,0.0,0.0,0.0,0.0,0.0,0.0,0.0,0.0,0.0,0.0,0.0,0.0,0.0,0.0,,,,,,
AGTGTCACTGAGTGAGTCAGTCAGTCAGAC,97.0,0.0,115.0,14.0,0.0,0.0,85.0,0.0,64.0,75.0,0.0,0.0,65.0,110.0,104.0,0.0,0.0,0.0,0.0,15.0,171.0,10.0,0.0,56.0,0.0,0.0,0.0,0.0,72.0,23.0,0.0,0.0,0.0,0.0,0.0,0.0,74.0,165.0,0.0,0.0,16.0,0.0,28.0,2.0,0.0,0.0,0.0,0.0,0.00020308607080794759,0.0,-2.7813935538306586e-05,-0.00020308607080794759,-0.00020308607080794759,-0.00020308607080794759,-0.00020308607080794759,-0.00…
TGTGAGAGAGTCTGACTGACACAGTGAGAC,0.0,0.0,0.0,0.0,0.0,0.0,0.0,0.0,0.0,0.0,0.0,0.0,0.0,0.0,0.0,0.0,0.0,118.0,0.0,0.0,0.0,0.0,0.0,0.0,0.0,0.0,0.0,0.0,0.0,0.0,0.0,0.0,0.0,0.0,0.0,0.0,0.0,0.0,0.0,0.0,0.0,0.0,0.0,0.0,0.0,0.0,0.0,0.0,0.0,0.0,0.0,0.0,0.0,0.0,0.0,0.0,0.0,0.0,,,,,,
TGTGACAGTGTGAGTGTGACACTGTGTGAG,745.0,0.0,187.0,347.0,0.0,0.0,529.0,0.0,545.0,0.0,224.0,0.0,0.0,0.0,738.0,0.0,0.0,204.0,289.0,210.0,0.0,0.0,0.0,0.0,0.0,0.0,0.0,0.0,0.0,0.0,0.0,0.0,0.0,0.0,0.0,0.0,594.0,0.0,0.0,0.0,0.0,0.0,0.0,0.0,0.0,0.0,0.0,0.0,0.0015597847706383602,0.0,-0.00031602673382109987,-0.0015597847706383602,-0.0015597847706383602,-0.0015597847706383602,-0.0015597847706383602,-0.001559784…
AGTGAGACTGTGTGAGACTGTCTGAGAGAG,0.0,0.0,0.0,0.0,0.0,0.0,0.0,0.0,0.0,0.0,0.0,0.0,0.0,0.0,0.0,0.0,0.0,171.0,0.0,0.0,0.0,0.0,0.0,0.0,0.0,0.0,0.0,0.0,0.0,0.0,0.0,0.0,0.0,0.0,0.0,0.0,0.0,0.0,0.0,0.0,0.0,0.0,0.0,0.0,0.0,0.0,0.0,0.0,0.0,0.0,0.0,0.0,0.0,0.0,0.0,0.0,0.0,0.0,,,,,,
TCTGTCACACTGTCTCAGACTGAGAGAGTC,0.0,0.0,0.0,0.0,0.0,0.0,0.0,0.0,0.0,51.0,136.0,0.0,59.0,0.0,1.0,160.0,64.0,60.0,0.0,0.0,75.0,0.0,0.0,0.0,0.0,0.0,0.0,0.0,0.0,0.0,0.0,0.0,0.0,0.0,0.0,0.0,0.0,0.0,0.0,0.0,107.0,0.0,1.0,0.0,66.0,0.0,0.0,0.0,0.0,0.0,1.6853089929773174e-06,0.00026168377151735697,0.0001722008615424354,0.0,0.0,0.0,0.0,0.0,inf,inf,inf,,,
ACACAGTCTGTGTCTGACTCTGAGACAGAC,0.0,0.0,0.0,0.0,0.0,0.0,0.0,0.0,0.0,0.0,0.0,0.0,0.0,0.0,0.0,0.0,0.0,102.0,0.0,0.0,0.0,0.0,0.0,0.0,0.0,0.0,0.0,0.0,0.0,0.0,0.0,0.0,0.0,0.0,0.0,0.0,0.0,0.0,0.0,0.0,0.0,0.0,0.0,0.0,0.0,0.0,0.0,0.0,0.0,0.0,0.0,0.0,0.0,0.0,0.0,0.0,0.0,0.0,,,,,,
ACTGTCTCTGTGTGTCTGTGAGAGTCAGAG,0.0,39.0,2.0,0.0,0.0,0.0,63.0,0.0,0.0,6.0,0.0,0.0,11.0,8.0,0.0,0.0,0.0,60.0,63.0,0.0,0.0,0.0,0.0,0.0,0.0,0.0,0.0,0.0,46.0,63.0,0.0,0.0,0.0,0.0,0.0,0.0,0.0,66.0,0.0,0.0,0.0,0.0,0.0,0.0,0.0,0.0,0.0,0.0,0.0,9.52650811951615e-05,-9.52650811951615e-05,-9.52650811951615e-05,-9.52650811951615e-05,-9.52650811951615e-05,-9.52650811951615e-05,-9.52650811951615e-05,-9.52650811…
TGTGTGTGAGTGAGAGACTGTGTCAGACTG,1476.0,2150.0,1127.0,1201.0,1532.0,1997.0,1655.0,0.0,2156.0,252.0,1443.0,0.0,1218.0,1241.0,0.0,277.0,395.0,151.0,226.0,1187.0,1294.0,0.0,0.0,179.0,0.0,0.0,0.0,0.0,977.0,484.0,556.0,356.0,0.0,0.0,0.0,0.0,437.0,665.0,0.0,446.0,144.0,242.0,0.0,16.0,0.0,0.0,0.0,1.0,0.003090258149613718,0.005251792937681981,-0.005251792937681981,-0.0047987529082425566,-0.0041889907453497…
AGTCAGTCTGAGAGTGTGTGTGTCAGTGTC,0.0,142.0,73.0,0.0,0.0,0.0,0.0,0.0,0.0,0.0,0.0,0.0,0.0,0.0,0.0,0.0,0.0,36.0,0.0,0.0,0.0,0.0,0.0,0.0,0.0,0.0,0.0,0.0,0.0,0.0,0.0,0.0,0.0,0.0,0.0,0.0,0.0,0.0,0.0,0.0,0.0,0.0,0.0,0.0,0.0,0.0,0.0,0.0,0.0,0.0003468626033259727,-0.0003468626033259727,-0.0003468626033259727,-0.0003468626033259727,-0.0003468626033259727,-0.0003468626033259727,-0.0003468626033259727,-0.00034…
TGTGTGTGACACTCTCTGTGAGACACTGAG,617.0,2.0,249.0,0.0,0.0,0.0,228.0,0.0,375.0,0.0,0.0,0.0,134.0,0.0,0.0,595.0,0.0,0.0,262.0,345.0,154.0,0.0,0.0,0.0,0.0,0.0,0.0,0.0,142.0,0.0,0.0,0.0,0.0,0.0,0.0,0.0,196.0,218.0,0.0,0.0,0.0,0.0,0.0,0.0,0.0,2.0,0.0,0.0,0.0012917949040051923,4.885388779239052e-06,-0.0012917949040051923,-0.000318658378675021,-0.0012917949040051923,-0.0012882035627290091,-0.00129179490400…
TGAGTCAGTCACTGTGTGACAGTGTGAGAC,0.0,0.0,0.0,0.0,0.0,322.0,0.0,0.0,205.0,59.0,0.0,0.0,0.0,0.0,0.0,289.0,289.0,232.0,0.0,100.0,391.0,0.0,0.0,0.0,0.0,0.0,0.0,0.0,0.0,0.0,0.0,156.0,0.0,0.0,0.0,0.0,0.0,0.0,0.0,0.0,0.0,0.0,0.0,1.0,0.0,0.0,0.0,0.0,0.0,0.0,0.0,0.0004726663123032261,0.0007775945154025599,0.0,0.0,0.0,0.0,0.0,,inf,inf,,,
AGTGTCTCTCACAGTCTCTGTGTCAGAGAG,0.0,161.0,0.0,0.0,0.0,0.0,84.0,0.0,0.0,0.0,0.0,0.0,0.0,0.0,0.0,260.0,0.0,0.0,0.0,0.0,0.0,0.0,0.0,0.0,0.0,0.0,0.0,0.0,0.0,0.0,0.0,0.0,0.0,0.0,0.0,0.0,0.0,0.0,0.0,0.0,0.0,0.0,0.0,0.0,0.0,0.0,0.0,0.0,0.0,0.00039327379672874366,-0.00039327379672874366,3.196233198696143e-05,-0.00039327379672874366,-0.00039327379672874366,-0.00039327379672874366,-0.00039327379672874366,-0…
AGTGACACTGTGTGAGTGAGACAGAGTGAG,0.0,0.0,0.0,0.0,0.0,0.0,0.0,0.0,0.0,0.0,0.0,0.0,0.0,0.0,0.0,0.0,0.0,196.0,0.0,0.0,0.0,0.0,0.0,0.0,0.0,0.0,0.0,0.0,0.0,0.0,0.0,0.0,0.0,0.0,0.0,0.0,0.0,0.0,0.0,0.0,0.0,0.0,0.0,0.0,0.0,0.0,0.0,0.0,0.0,0.0,0.0,0.0,0.0,0.0,0.0,0.0,0.0,0.0,,,,,,
TGTCTGTGTGAGTGTGACAGTGTGTGAGTG,598.0,280.0,533.0,460.0,595.0,0.0,240.0,0.0,782.0,247.0,499.0,0.0,311.0,749.0,1185.0,1288.0,701.0,49.0,286.0,147.0,1294.0,0.0,0.0,0.0,0.0,0.0,0.0,0.0,2.0,0.0,0.0,0.0,0.0,0.0,0.0,0.0,0.0,212.0,0.0,0.0,0.0,0.0,0.0,4.0,0.0,0.0,0.0,0.0,0.0012520151581768314,0.0006839544290934672,0.0007450759985012899,0.0008545392025378924,0.0006341224034051563,-0.0012520151581768314,-0.…
TCTGACAGTGTCAGTGTGACAGTCTCTGTC,0.0,0.0,0.0,0.0,0.0,0.0,0.0,0.0,0.0,0.0,0.0,0.0,0.0,0.0,0.0,0.0,0.0,183.0,0.0,0.0,0.0,0.0,0.0,0.0,0.0,0.0,0.0,0.0,0.0,0.0,0.0,0.0,0.0,0.0,0.0,0.0,0.0,0.0,0.0,0.0,0.0,0.0,0.0,0.0,0.0,0.0,0.0,0.0,0.0,0.0,0.0,0.0,0.0,0.0,0.0,0.0,0.0,0.0,,,,,,
TCAGTCAGTCTCTGACACTGAGTGAGACAG,33.0,50.0,0.0,0.0,0.0,0.0,0.0,0.0,0.0,0.0,0.0,0.0,0.0,0.0,0.0,0.0,0.0,0.0,2.0,0.0,0.0,0.0,0.0,0.0,0.0,0.0,0.0,0.0,0.0,0.0,0.0,0.0,0.0,0.0,0.0,0.0,0.0,0.0,0.0,0.0,0.0,0.0,0.0,0.0,0.0,0.0,0.0,0.0,6.909113749136361e-05,0.0001221347194809763,-0.0001221347194809763,-0.0001221347194809763,-0.0001221347194809763,-0.0001221347194809763,-0.0001221347194809763,-0.000122134719…
TCTGACTCTGAGACAGAGTGAGTGAGAGAG,0.0,207.0,0.0,0.0,356.0,1.0,0.0,0.0,0.0,0.0,0.0,0.0,0.0,0.0,0.0,0.0,0.0,90.0,216.0,0.0,0.0,0.0,0.0,0.0,0.0,0.0,0.0,0.0,0.0,0.0,0.0,0.0,0.0,0.0,0.0,0.0,0.0,0.0,0.0,0.0,0.0,0.0,0.0,0.0,0.0,0.0,0.0,0.0,0.0,0.0005056377386512418,-0.0005056377386512418,-0.0005056377386512418,-0.0005056377386512418,-0.0005056377386512418,-0.0005056377386512418,-0.0005056377386512418,-0.00…
TGAGTCACACAGAGAGTCAGAGTGTCACAG,0.0,395.0,112.0,0.0,0.0,0.0,0.0,0.0,0.0,0.0,0.0,0.0,0.0,350.0,0.0,0.0,0.0,0.0,0.0,248.0,267.0,0.0,0.0,0.0,0.0,0.0,0.0,0.0,0.0,0.0,0.0,0.0,0.0,0.0,0.0,0.0,0.0,0.0,0.0,0.0,0.0,0.0,0.0,2.0,0.0,0.0,0.0,0.0,0.0,0.0009648642838997127,-0.0009648642838997127,-0.0009648642838997127,-0.0009648642838997127,-0.0009648642838997127,-0.0009648642838997127,-0.0009648642838997127,-0…
AGAGACTGAGAGAGTCTGTGAGAGAGTCTG,0.0,0.0,0.0,0.0,0.0,0.0,0.0,0.0,0.0,0.0,0.0,0.0,0.0,0.0,0.0,0.0,0.0,142.0,0.0,0.0,0.0,0.0,0.0,0.0,0.0,0.0,0.0,0.0,0.0,0.0,0.0,0.0,0.0,0.0,0.0,0.0,0.0,0.0,0.0,0.0,0.0,0.0,0.0,0.0,0.0,0.0,0.0,0.0,0.0,0.0,0.0,0.0,0.0,0.0,0.0,0.0,0.0,0.0,,,,,,
TGTGTGTGTGTGACAGAGAGAGTGTCAGTG,386.0,287.0,310.0,385.0,119.0,1904.0,422.0,0.0,0.0,0.0,0.0,0.0,0.0,185.0,0.0,0.0,0.0,0.0,0.0,174.0,0.0,2289.0,1383.0,643.0,0.0,695.0,220.0,0.0,121.0,297.0,489.0,1039.0,0.0,143.0,0.0,0.0,0.0,0.0,0.0,156.0,1.0,139.0,0.0,0.0,0.0,312.0,0.0,331.0,0.000808156941565647,0.000701053289820804,-0.000808156941565647,-0.000808156941565647,-0.000808156941565647,-0.000247907702481…
AGTCAGAGAGAGAGAGTGTGAGAGAGAGAG,0.0,0.0,0.0,0.0,0.0,0.0,0.0,0.0,0.0,0.0,0.0,0.0,0.0,0.0,0.0,0.0,0.0,14.0,0.0,0.0,0.0,0.0,0.0,0.0,0.0,0.0,0.0,0.0,0.0,0.0,0.0,0.0,0.0,0.0,0.0,0.0,0.0,0.0,0.0,0.0,0.0,0.0,0.0,0.0,0.0,0.0,0.0,0.0,0.0,0.0,0.0,0.0,0.0,0.0,0.0,0.0,0.0,0.0,,,,,,
TGTGTCTGAGACTCTGACACTCAGTGTGTC,0.0,0.0,0.0,0.0,0.0,0.0,0.0,0.0,0.0,0.0,0.0,0.0,0.0,0.0,0.0,0.0,0.0,86.0,0.0,0.0,0.0,0.0,0.0,0.0,0.0,0.0,0.0,0.0,0.0,0.0,0.0,0.0,0.0,0.0,0.0,0.0,0.0,0.0,0.0,0.0,0.0,0.0,0.0,0.0,0.0,0.0,0.0,0.0,0.0,0.0,0.0,0.0,0.0,0.0,0.0,0.0,0.0,0.0,,,,,,
AGTGTGTCTGTGAGACACAGAGTCTCAGAC,0.0,0.0,0.0,0.0,0.0,0.0,0.0,0.0,0.0,0.0,0.0,0.0,0.0,0.0,0.0,0.0,0.0,59.0,0.0,0.0,0.0,0.0,0.0,0.0,0.0,0.0,0.0,0.0,0.0,0.0,0.0,0.0,0.0,0.0,0.0,0.0,0.0,0.0,0.0,0.0,0.0,0.0,0.0,0.0,0.0,0.0,0.0,0.0,0.0,0.0,0.0,0.0,0.0,0.0,0.0,0.0,0.0,0.0,,,,,,
AGACTGTGAGTGTGTGAGAGAGTGACTGTC,240.0,0.0,0.0,0.0,0.0,0.0,0.0,0.0,0.0,0.0,0.0,0.0,0.0,0.0,0.0,0.0,0.0,118.0,0.0,0.0,0.0,0.0,0.0,0.0,0.0,0.0,0.0,0.0,0.0,0.0,0.0,0.0,0.0,0.0,0.0,0.0,0.0,0.0,0.0,0.0,0.0,0.0,0.0,0.0,0.0,0.0,0.0,0.0,0.0005024809999371898,0.0,-0.0005024809999371898,-0.0005024809999371898,-0.0005024809999371898,-0.0005024809999371898,-0.0005024809999371898,-0.0005024809999371898,0.0,-0.0…
AGAGTCTGACAGTGAGAGAGTGAGAGTGTG,0.0,0.0,0.0,0.0,0.0,1.0,0.0,0.0,0.0,0.0,0.0,0.0,0.0,0.0,1.0,0.0,0.0,0.0,0.0,0.0,0.0,0.0,0.0,0.0,1.0,0.0,0.0,0.0,0.0,0.0,0.0,0.0,0.0,0.0,1.0,0.0,0.0,0.0,0.0,0.0,1.0,0.0,0.0,0.0,0.0,0.0,0.0,0.0,0.0,0.0,1.6853089929773174e-06,0.0,0.0,0.0,0.0,0.0,0.0,0.0,inf,,,,,
AGACTCTGAGAGTGTCACAGAGTCACAGAC,110.0,0.0,0.0,0.0,0.0,0.0,0.0,0.0,0.0,0.0,173.0,0.0,0.0,0.0,0.0,0.0,0.0,0.0,0.0,0.0,0.0,0.0,0.0,0.0,0.0,0.0,0.0,0.0,0.0,134.0,0.0,0.0,0.0,0.0,0.0,0.0,0.0,0.0,0.0,0.0,0.0,0.0,0.0,0.0,0.0,0.0,0.0,0.0,0.00023030379163787868,0.0,-0.00023030379163787868,-0.00023030379163787868,-0.00023030379163787868,-0.00023030379163787868,-0.00023030379163787868,-0.00023030379163787868…
TGTGTGAGAGAGTGTGAGTGTGTGTCACAG,0.0,0.0,0.0,0.0,0.0,0.0,0.0,0.0,246.0,0.0,0.0,0.0,0.0,0.0,0.0,262.0,0.0,0.0,0.0,0.0,0.0,0.0,0.0,0.0,0.0,0.0,0.0,0.0,0.0,0.0,0.0,0.0,0.0,0.0,0.0,0.0,0.0,0.0,0.0,0.0,0.0,0.0,0.0,0.0,0.0,0.0,0.0,0.0,0.0,0.0,0.0,0.0004285071758596721,0.0,0.0,0.0,0.0,0.0,0.0,,inf,,,,
AGTGAGAGTGTGTGAGAGTGACTCTGTGAG,0.0,239.0,0.0,0.0,268.0,0.0,0.0,0.0,0.0,0.0,0.0,0.0,130.0,0.0,0.0,0.0,0.0,0.0,0.0,0.0,0.0,0.0,0.0,0.0,0.0,0.0,0.0,0.0,0.0,0.0,0.0,0.0,0.0,0.0,0.0,0.0,0.0,0.0,0.0,0.0,0.0,0.0,0.0,0.0,0.0,0.0,0.0,0.0,0.0,0.0005838039591190666,-0.0005838039591190666,-0.0005838039591190666,-0.0005838039591190666,-0.0005838039591190666,-0.0005838039591190666,-0.0005838039591190666,-0.000…
TGTGTGAGACTGTCTGTGACACTGAGAGTC,0.0,0.0,0.0,0.0,0.0,0.0,0.0,0.0,0.0,0.0,0.0,0.0,0.0,0.0,0.0,0.0,0.0,54.0,0.0,0.0,0.0,0.0,0.0,0.0,0.0,0.0,0.0,0.0,0.0,0.0,0.0,0.0,0.0,0.0,0.0,0.0,0.0,0.0,0.0,0.0,0.0,0.0,0.0,0.0,0.0,0.0,0.0,0.0,0.0,0.0,0.0,0.0,0.0,0.0,0.0,0.0,0.0,0.0,,,,,,
TGTGTCTGACACACAGTCTCAGTGTGTGAG,0.0,0.0,0.0,0.0,0.0,0.0,0.0,0.0,0.0,0.0,0.0,0.0,0.0,0.0,0.0,0.0,0.0,190.0,0.0,0.0,164.0,0.0,0.0,0.0,0.0,0.0,0.0,0.0,0.0,0.0,0.0,0.0,0.0,0.0,0.0,0.0,0.0,0.0,0.0,0.0,0.0,0.0,0.0,2.0,0.0,0.0,0.0,0.0,0.0,0.0,0.0,0.0,0.0,0.0,0.0,0.0,0.0,0.0,,,,,,
ACTGTCTCTGTGTGACTGACTCACACTGAC,0.0,0.0,0.0,0.0,0.0,0.0,95.0,0.0,0.0,0.0,0.0,0.0,0.0,0.0,0.0,0.0,0.0,123.0,0.0,0.0,0.0,0.0,0.0,0.0,0.0,0.0,0.0,0.0,0.0,0.0,0.0,0.0,0.0,0.0,0.0,0.0,0.0,0.0,0.0,0.0,0.0,0.0,0.0,0.0,0.0,0.0,0.0,0.0,0.0,0.0,0.0,0.0,0.0,0.0,0.0,0.0,0.0,0.0,,,,,,
TGTCACTGAGTGTGTGACACACAGTGTCAG,0.0,0.0,0.0,275.0,0.0,0.0,0.0,0.0,77.0,0.0,182.0,0.0,0.0,0.0,0.0,295.0,0.0,0.0,0.0,0.0,155.0,0.0,0.0,0.0,0.0,0.0,0.0,0.0,0.0,0.0,0.0,0.0,0.0,0.0,0.0,0.0,219.0,0.0,0.0,0.0,0.0,0.0,0.0,0.0,0.0,0.0,2.0,0.0,0.0,0.0,0.0,0.00048247945373512696,0.0,0.0,6.727234198567772e-06,0.0,0.0,0.0,,inf,,,inf,
AGTCAGTGTGTCTCAGAGTCTGACAGAGAC,0.0,0.0,0.0,0.0,0.0,0.0,0.0,0.0,0.0,0.0,0.0,0.0,0.0,0.0,0.0,0.0,0.0,41.0,0.0,0.0,0.0,0.0,0.0,0.0,0.0,0.0,0.0,0.0,0.0,0.0,0.0,0.0,0.0,0.0,0.0,0.0,0.0,0.0,0.0,0.0,0.0,0.0,0.0,0.0,0.0,0.0,0.0,0.0,0.0,0.0,0.0,0.0,0.0,0.0,0.0,0.0,0.0,0.0,,,,,,
AGAGACTCAGACACTCTGTCTCTCAGTCTG,34.0,0.0,22.0,0.0,0.0,0.0,149.0,0.0,0.0,0.0,120.0,0.0,0.0,0.0,0.0,82.0,0.0,0.0,138.0,0.0,53.0,0.0,0.0,0.0,0.0,0.0,0.0,0.0,0.0,0.0,0.0,0.0,0.0,0.0,0.0,0.0,0.0,0.0,0.0,0.0,0.0,0.0,0.0,0.0,0.0,0.0,0.0,0.0,7.118480832443523e-05,0.0,-7.118480832443523e-05,6.292812457821023e-05,-7.118480832443523e-05,-7.118480832443523e-05,-7.118480832443523e-05,-7.118480832443523e-05,0.0…
AGTGACTGAGTGACTCTGAGACTGTGACAG,0.0,0.0,0.0,0.0,0.0,0.0,0.0,0.0,0.0,0.0,0.0,0.0,0.0,0.0,0.0,0.0,0.0,144.0,0.0,0.0,0.0,0.0,0.0,0.0,0.0,0.0,0.0,0.0,0.0,0.0,0.0,0.0,0.0,0.0,0.0,0.0,0.0,0.0,0.0,0.0,0.0,0.0,0.0,0.0,0.0,0.0,0.0,0.0,0.0,0.0,0.0,0.0,0.0,0.0,0.0,0.0,0.0,0.0,,,,,,
AGTGTGTCTGTGTGTCAGTGTGTGACAGTG,1.0,0.0,470.0,0.0,925.0,2734.0,1102.0,0.0,0.0,134.0,159.0,0.0,224.0,0.0,0.0,0.0,0.0,0.0,536.0,1222.0,352.0,0.0,0.0,0.0,0.0,0.0,0.0,0.0,2099.0,217.0,0.0,0.0,0.0,0.0,0.0,0.0,208.0,2106.0,0.0,0.0,0.0,0.0,0.0,184.0,1.0,0.0,0.0,0.0,2.0936708330716246e-06,0.0,-2.0936708330716246e-06,-2.0936708330716246e-06,-2.0936708330716246e-06,-2.0936708330716246e-06,-2.093670833071624…
ACTGTGAGTGAGTGTCTGAGTGTGTCAGAG,0.0,2.0,61.0,0.0,215.0,0.0,0.0,0.0,0.0,47.0,215.0,0.0,0.0,0.0,996.0,0.0,491.0,0.0,0.0,0.0,0.0,0.0,0.0,0.0,0.0,0.0,0.0,0.0,140.0,0.0,0.0,0.0,0.0,0.0,0.0,0.0,0.0,174.0,0.0,0.0,0.0,0.0,0.0,0.0,0.0,0.0,0.0,0.0,0.0,4.885388779239052e-06,0.001673682368226169,-4.885388779239052e-06,0.0013162180958666324,-4.885388779239052e-06,-4.885388779239052e-06,-4.885388779239052e-06,-…
TGAGAGACACTCTGAGTCAGTCTCTGAGTG,0.0,0.0,137.0,0.0,0.0,0.0,2.0,0.0,0.0,0.0,0.0,0.0,0.0,0.0,0.0,0.0,148.0,0.0,0.0,0.0,0.0,0.0,0.0,0.0,0.0,0.0,0.0,0.0,0.0,0.0,0.0,0.0,0.0,0.0,0.0,0.0,0.0,0.0,0.0,0.0,0.0,0.0,0.0,0.0,0.0,0.0,0.0,0.0,0.0,0.0,0.0,0.0,0.00039821449231688185,0.0,0.0,0.0,0.0,0.0,,,inf,,,
ACTGTCTGACTCACAGTGACTGACACAGTG,0.0,0.0,0.0,0.0,0.0,0.0,0.0,0.0,0.0,0.0,0.0,0.0,0.0,0.0,0.0,0.0,0.0,110.0,0.0,0.0,0.0,0.0,0.0,0.0,0.0,0.0,0.0,0.0,0.0,0.0,0.0,0.0,0.0,0.0,0.0,0.0,0.0,0.0,0.0,0.0,0.0,0.0,0.0,0.0,0.0,0.0,0.0,0.0,0.0,0.0,0.0,0.0,0.0,0.0,0.0,0.0,0.0,0.0,,,,,,
AGTGAGTGTCTCAGACTCAGAGAGAGTCTC,0.0,0.0,0.0,0.0,0.0,0.0,0.0,0.0,0.0,0.0,0.0,0.0,0.0,0.0,0.0,0.0,0.0,63.0,0.0,0.0,0.0,0.0,0.0,0.0,0.0,0.0,0.0,0.0,0.0,0.0,0.0,0.0,0.0,0.0,0.0,0.0,0.0,0.0,0.0,0.0,0.0,0.0,0.0,0.0,0.0,0.0,0.0,0.0,0.0,0.0,0.0,0.0,0.0,0.0,0.0,0.0,0.0,0.0,,,,,,
TCTGTGACAGTGTGAGTGTGACAGTCTCAG,0.0,0.0,0.0,0.0,0.0,0.0,0.0,0.0,0.0,0.0,0.0,0.0,0.0,0.0,0.0,0.0,0.0,102.0,0.0,0.0,0.0,0.0,0.0,0.0,0.0,0.0,0.0,0.0,0.0,0.0,0.0,0.0,0.0,0.0,0.0,0.0,160.0,0.0,0.0,0.0,0.0,0.0,0.0,0.0,0.0,0.0,0.0,0.0,0.0,0.0,0.0,0.0,0.0,0.0,0.0,0.0,0.0,0.0,,,,,,
AGACTCACTGACTCAGAGACAGTCTGACTG,0.0,0.0,0.0,0.0,0.0,0.0,0.0,0.0,0.0,0.0,0.0,0.0,0.0,0.0,0.0,0.0,0.0,126.0,0.0,0.0,0.0,0.0,0.0,0.0,0.0,0.0,0.0,0.0,0.0,0.0,0.0,0.0,0.0,0.0,0.0,0.0,0.0,0.0,0.0,0.0,0.0,0.0,0.0,0.0,0.0,0.0,0.0,0.0,0.0,0.0,0.0,0.0,0.0,0.0,0.0,0.0,0.0,0.0,,,,,,
TCACAGTGTGTCTCAGACTCACACAGTGAG,219.0,0.0,0.0,0.0,0.0,0.0,0.0,0.0,0.0,2.0,0.0,0.0,0.0,0.0,0.0,0.0,0.0,0.0,0.0,0.0,0.0,0.0,0.0,0.0,0.0,0.0,0.0,0.0,0.0,0.0,0.0,0.0,0.0,0.0,0.0,0.0,0.0,0.0,0.0,0.0,0.0,0.0,0.0,0.0,0.0,0.0,0.0,0.0,0.00045851391244268577,0.0,-0.00045851391244268577,-0.00045851391244268577,-0.00045851391244268577,-0.00045851391244268577,-0.00045851391244268577,-0.00045851391244268577,0.0…
TCAGACTGTGTCACTCACAGTGTGTGTCTG,0.0,0.0,0.0,0.0,0.0,0.0,0.0,0.0,0.0,0.0,0.0,0.0,0.0,0.0,0.0,0.0,0.0,15.0,0.0,0.0,0.0,0.0,0.0,0.0,0.0,0.0,0.0,0.0,0.0,0.0,0.0,0.0,0.0,0.0,0.0,0.0,0.0,0.0,0.0,0.0,0.0,0.0,0.0,0.0,0.0,0.0,0.0,0.0,0.0,0.0,0.0,0.0,0.0,0.0,0.0,0.0,0.0,0.0,,,,,,
TGAGAGACACACTGACTGAGTCACTCAGAG,0.0,0.0,0.0,0.0,0.0,0.0,0.0,0.0,0.0,0.0,0.0,0.0,0.0,0.0,0.0,2.0,0.0,0.0,0.0,0.0,0.0,0.0,0.0,0.0,0.0,0.0,0.0,0.0,0.0,0.0,0.0,0.0,0.0,0.0,0.0,0.0,0.0,0.0,0.0,0.0,0.0,0.0,0.0,0.0,0.0,0.0,0.0,0.0,0.0,0.0,0.0,3.2710471439669623e-06,0.0,0.0,0.0,0.0,0.0,0.0,,inf,,,,
AGAGAGAGTCAGTGACTCTGTCTGAGTCAG,0.0,0.0,0.0,0.0,0.0,0.0,0.0,0.0,0.0,0.0,0.0,0.0,0.0,0.0,0.0,0.0,71.0,0.0,0.0,0.0,0.0,0.0,0.0,0.0,0.0,0.0,0.0,0.0,0.0,0.0,0.0,0.0,0.0,0.0,0.0,0.0,108.0,0.0,0.0,0.0,0.0,0.0,0.0,0.0,0.0,0.0,0.0,0.0,0.0,0.0,0.0,0.0,0.0001910353307736393,0.0,0.0,0.0,0.0,0.0,,,inf,,,
TGAGAGTGTCTGAGAGTGTGTGACACAGTC,1662.0,937.0,515.0,614.0,1655.0,0.0,447.0,0.0,354.0,294.0,607.0,0.0,754.0,302.0,1066.0,636.0,932.0,0.0,885.0,148.0,555.0,0.0,0.0,154.0,0.0,0.0,0.0,0.0,174.0,159.0,0.0,0.0,0.0,0.0,249.0,86.0,229.0,785.0,0.0,0.0,0.0,0.0,0.0,2.0,0.0,0.0,0.0,6.0,0.0034796809245650397,0.0022888046430734957,-0.0016831415380512194,-0.0024394879327835454,-0.0009720058783533243,-0.0034796809…
ACAGACTCTCACAGTCTCTCTGACTGTCAC,0.0,0.0,0.0,0.0,0.0,0.0,0.0,0.0,0.0,0.0,0.0,0.0,0.0,84.0,0.0,0.0,251.0,0.0,0.0,0.0,0.0,0.0,0.0,0.0,0.0,0.0,0.0,0.0,0.0,0.0,0.0,0.0,0.0,0.0,0.0,0.0,0.0,0.0,0.0,0.0,0.0,0.0,0.0,0.0,0.0,0.0,0.0,0.0,0.0,0.0,0.0,0.0,0.0006753502538617388,0.0,0.0,0.0,0.0,0.0,,,inf,,,
TCAGTCACACAGACTCTGACTGTGAGACTG,0.0,0.0,0.0,0.0,0.0,0.0,0.0,0.0,0.0,0.0,0.0,0.0,0.0,0.0,4.0,0.0,0.0,0.0,0.0,0.0,15.0,0.0,0.0,0.0,0.0,0.0,0.0,0.0,0.0,0.0,0.0,0.0,0.0,0.0,0.0,0.0,0.0,0.0,0.0,0.0,0.0,0.0,0.0,0.0,0.0,0.0,0.0,0.0,0.0,0.0,6.74123597190927e-06,0.0,0.0,0.0,0.0,0.0,0.0,0.0,inf,,,,,
TGTGTGTCTGTCAGTGACACAGTGTGTCTG,0.0,0.0,0.0,0.0,0.0,0.0,0.0,0.0,0.0,0.0,0.0,0.0,0.0,0.0,0.0,0.0,0.0,31.0,0.0,0.0,0.0,0.0,0.0,0.0,0.0,0.0,0.0,0.0,0.0,0.0,0.0,0.0,0.0,0.0,0.0,0.0,0.0,0.0,0.0,0.0,0.0,0.0,0.0,0.0,0.0,0.0,0.0,0.0,0.0,0.0,0.0,0.0,0.0,0.0,0.0,0.0,0.0,0.0,,,,,,
ACACTCTCAGACAGACAGAGTCACTGAGAG,0.0,0.0,0.0,0.0,0.0,0.0,0.0,0.0,0.0,0.0,0.0,0.0,0.0,0.0,400.0,0.0,0.0,0.0,178.0,0.0,0.0,0.0,0.0,0.0,0.0,0.0,0.0,0.0,0.0,0.0,0.0,0.0,0.0,0.0,0.0,0.0,0.0,0.0,0.0,0.0,0.0,0.0,0.0,0.0,0.0,0.0,0.0,0.0,0.0,0.0,0.000674123597190927,0.0,0.0,0.0,0.0,0.0,0.0,0.0,inf,,,,,
TGTGACAGTGAGAGTGACAGTGACAGAGTG,0.0,0.0,0.0,0.0,0.0,0.0,0.0,0.0,0.0,0.0,0.0,0.0,0.0,0.0,0.0,0.0,0.0,167.0,0.0,0.0,0.0,0.0,0.0,0.0,0.0,0.0,0.0,0.0,0.0,0.0,0.0,0.0,0.0,0.0,0.0,0.0,0.0,0.0,0.0,0.0,0.0,0.0,0.0,0.0,0.0,0.0,0.0,0.0,0.0,0.0,0.0,0.0,0.0,0.0,0.0,0.0,0.0,0.0,,,,,,
ACTGAGACTCAGTGTCACAGTCTCACACAG,0.0,0.0,0.0,0.0,0.0,0.0,0.0,0.0,0.0,0.0,0.0,0.0,0.0,0.0,0.0,0.0,163.0,0.0,0.0,0.0,0.0,0.0,0.0,0.0,0.0,0.0,0.0,0.0,0.0,0.0,0.0,0.0,0.0,0.0,0.0,0.0,0.0,0.0,0.0,0.0,0.0,0.0,0.0,0.0,0.0,0.0,0.0,0.0,0.0,0.0,0.0,0.0,0.00043857406924089015,0.0,0.0,0.0,0.0,0.0,,,inf,,,
TCTGTCACTGTCAGAGAGACAGAGACTCTG,0.0,57.0,0.0,0.0,0.0,0.0,0.0,0.0,0.0,0.0,0.0,0.0,0.0,0.0,0.0,0.0,100.0,0.0,0.0,0.0,0.0,0.0,0.0,0.0,0.0,0.0,0.0,0.0,0.0,0.0,0.0,0.0,0.0,0.0,0.0,0.0,145.0,0.0,0.0,0.0,0.0,0.0,0.0,0.0,0.0,0.0,0.0,0.0,0.0,0.00013923358020831298,-0.00013923358020831298,-0.00013923358020831298,0.00012983026595174234,-0.00013923358020831298,-0.00013923358020831298,-0.00013923358020831298,-…
TGACTGTGTGAGTCTGAGAGAGTCTCTGTG,0.0,0.0,134.0,0.0,0.0,0.0,0.0,0.0,0.0,0.0,222.0,0.0,0.0,0.0,0.0,0.0,0.0,149.0,0.0,0.0,0.0,0.0,0.0,0.0,0.0,0.0,0.0,0.0,0.0,0.0,0.0,0.0,0.0,0.0,0.0,0.0,241.0,234.0,0.0,0.0,0.0,0.0,0.0,0.0,0.0,0.0,0.0,0.0,0.0,0.0,0.0,0.0,0.0,0.0,0.0,0.0,0.0,0.0,,,,,,
AGAGTGACTCTGTGAGTGTGTGACAGTGTC,0.0,0.0,0.0,0.0,0.0,0.0,0.0,0.0,0.0,0.0,0.0,0.0,0.0,0.0,0.0,0.0,0.0,158.0,0.0,0.0,0.0,0.0,0.0,0.0,0.0,0.0,0.0,0.0,0.0,0.0,0.0,0.0,0.0,0.0,0.0,0.0,0.0,0.0,0.0,0.0,0.0,0.0,0.0,0.0,0.0,0.0,0.0,0.0,0.0,0.0,0.0,0.0,0.0,0.0,0.0,0.0,0.0,0.0,,,,,,
AGTGTGTGAGACACAGAGTGACAGACTGTC,0.0,164.0,0.0,0.0,0.0,0.0,701.0,0.0,0.0,0.0,247.0,0.0,0.0,0.0,0.0,0.0,0.0,155.0,67.0,138.0,0.0,0.0,0.0,0.0,0.0,0.0,0.0,0.0,109.0,0.0,0.0,0.0,0.0,0.0,0.0,0.0,194.0,0.0,0.0,0.0,0.0,0.0,0.0,0.0,0.0,0.0,0.0,0.0,0.0,0.00040060187989760226,-0.00040060187989760226,-0.00040060187989760226,-0.00040060187989760226,-0.00040060187989760226,-0.00040060187989760226,-0.00040060187…
AGAGAGAGAGTCAGTGTCACTGAGAGAGTC,0.0,0.0,59.0,0.0,800.0,1.0,165.0,0.0,0.0,0.0,0.0,0.0,0.0,58.0,0.0,0.0,251.0,0.0,0.0,147.0,0.0,0.0,0.0,0.0,0.0,0.0,0.0,0.0,0.0,0.0,0.0,0.0,0.0,0.0,0.0,0.0,0.0,0.0,0.0,0.0,0.0,0.0,0.0,0.0,0.0,0.0,0.0,0.0,0.0,0.0,0.0,0.0,0.0006753502538617388,0.0,0.0,0.0,0.0,0.0,,,inf,,,
ACAGTGTGTCACTGACAGTGACACAGTGAG,0.0,0.0,0.0,0.0,0.0,0.0,0.0,0.0,0.0,0.0,0.0,0.0,0.0,0.0,0.0,0.0,0.0,0.0,0.0,0.0,0.0,0.0,0.0,0.0,0.0,0.0,0.0,0.0,0.0,0.0,0.0,0.0,0.0,0.0,0.0,0.0,0.0,0.0,0.0,0.0,0.0,0.0,0.0,0.0,0.0,1.0,0.0,0.0,0.0,0.0,0.0,0.0,0.0,1.7956706380915613e-06,0.0,0.0,0.0,0.0,,,,inf,,
AGACAGTGAGAGAGACTCAGAGTGTCAGTG,0.0,0.0,0.0,0.0,0.0,0.0,0.0,0.0,0.0,0.0,0.0,0.0,0.0,0.0,0.0,215.0,0.0,0.0,0.0,0.0,0.0,0.0,0.0,0.0,0.0,0.0,0.0,0.0,0.0,0.0,0.0,0.0,0.0,0.0,0.0,0.0,0.0,0.0,0.0,0.0,0.0,0.0,0.0,0.0,0.0,0.0,0.0,0.0,0.0,0.0,0.0,0.00035163756797644845,0.0,0.0,0.0,0.0,0.0,0.0,,inf,,,,
TGACTCTGTGACTCAGTGAGAGAGTGTGAG,0.0,0.0,0.0,0.0,0.0,0.0,0.0,0.0,0.0,0.0,0.0,0.0,0.0,0.0,0.0,0.0,0.0,136.0,0.0,0.0,0.0,0.0,0.0,0.0,0.0,0.0,0.0,0.0,0.0,0.0,0.0,0.0,0.0,0.0,0.0,0.0,0.0,0.0,0.0,0.0,0.0,0.0,0.0,0.0,0.0,0.0,0.0,0.0,0.0,0.0,0.0,0.0,0.0,0.0,0.0,0.0,0.0,0.0,,,,,,
AGAGTGTGTGTCTCTGTGACACAGAGAGAG,135.0,136.0,137.0,515.0,297.0,507.0,249.0,0.0,630.0,100.0,401.0,0.0,0.0,66.0,375.0,556.0,97.0,0.0,244.0,1039.0,163.0,201.0,0.0,0.0,0.0,0.0,0.0,0.0,898.0,248.0,0.0,505.0,200.0,217.0,248.0,18.0,0.0,642.0,0.0,0.0,0.0,0.0,133.0,0.0,94.0,0.0,0.0,0.0,0.0002826455624646693,0.0003322064369882555,0.00029978443537823855,0.00057714466903456,-7.121450621300185e-05,-0.0003322064…
AGTGTGAGTGAGTGAGTCTCAGACAGTCAG,0.0,0.0,0.0,0.0,0.0,0.0,0.0,0.0,0.0,19.0,158.0,0.0,0.0,0.0,0.0,207.0,0.0,0.0,0.0,0.0,342.0,0.0,0.0,0.0,0.0,0.0,0.0,0.0,0.0,0.0,0.0,0.0,0.0,0.0,0.0,0.0,0.0,0.0,0.0,0.0,0.0,0.0,0.0,2.0,0.0,0.0,0.0,0.0,0.0,0.0,0.0,0.0003385533794005806,0.0,0.0,0.0,0.0,0.0,0.0,,inf,,,,
TCACTCACACTCTGTCAGTGTCAGTGTCAG,0.0,0.0,150.0,0.0,0.0,0.0,0.0,0.0,0.0,0.0,0.0,0.0,86.0,0.0,554.0,0.0,0.0,0.0,0.0,0.0,443.0,0.0,0.0,0.0,0.0,0.0,0.0,0.0,106.0,0.0,0.0,0.0,0.0,0.0,0.0,0.0,0.0,0.0,0.0,0.0,0.0,0.0,0.0,2.0,0.0,0.0,0.0,0.0,0.0,0.0,0.0009336611821094339,0.0,0.0,0.0,0.0,0.0,0.0,0.0,inf,,,,,
AGAGTCACTCACAGAGTGTCACACTCACTC,0.0,0.0,0.0,0.0,0.0,0.0,0.0,0.0,0.0,0.0,172.0,0.0,0.0,2.0,0.0,2.0,139.0,0.0,0.0,0.0,0.0,0.0,467.0,1413.0,948.0,1800.0,1009.0,0.0,0.0,362.0,0.0,344.0,794.0,1467.0,1030.0,536.0,193.0,0.0,0.0,2.0,0.0,710.0,240.0,286.0,139.0,1544.0,567.0,297.0,0.0,0.0,0.0,3.2710471439669623e-06,0.0003739987461624769,0.0027725154652133706,0.0019071708952939632,0.0008060292070246667,0.0,0…
TGTCAGAGAGTGTGACAGTGAGTGAGACAC,282.0,152.0,224.0,0.0,2.0,0.0,0.0,0.0,0.0,117.0,213.0,0.0,0.0,132.0,0.0,0.0,0.0,0.0,0.0,0.0,0.0,0.0,0.0,0.0,0.0,0.0,0.0,0.0,0.0,0.0,0.0,0.0,0.0,0.0,0.0,0.0,2.0,0.0,0.0,0.0,0.0,0.0,0.0,0.0,0.0,0.0,0.0,0.0,0.0005904151749261982,0.00037128954722216793,-0.0005904151749261982,-0.0005904151749261982,-0.0005904151749261982,-0.0005904151749261982,-0.0005904151749261982,-0.0…
AGTCACACAGAGTCTGAGTCAGTCAGAGAG,0.0,152.0,0.0,0.0,0.0,0.0,0.0,0.0,0.0,0.0,0.0,0.0,0.0,0.0,0.0,0.0,0.0,0.0,0.0,0.0,0.0,0.0,0.0,0.0,0.0,0.0,0.0,0.0,0.0,0.0,0.0,0.0,0.0,0.0,0.0,0.0,0.0,0.0,0.0,0.0,0.0,0.0,0.0,0.0,0.0,0.0,0.0,0.0,0.0,0.00037128954722216793,-0.00037128954722216793,-0.00037128954722216793,-0.00037128954722216793,-0.00037128954722216793,-0.00037128954722216793,-0.00037128954722216793,-0.…
TGAGTCAGACTGAGAGTGTGTGAGTGAGTG,0.0,92.0,114.0,0.0,0.0,0.0,372.0,0.0,0.0,0.0,335.0,0.0,0.0,0.0,0.0,0.0,0.0,0.0,148.0,292.0,0.0,0.0,0.0,0.0,0.0,0.0,0.0,0.0,0.0,0.0,0.0,0.0,0.0,0.0,0.0,0.0,59.0,370.0,0.0,0.0,0.0,0.0,0.0,0.0,0.0,0.0,0.0,0.0,0.0,0.00022472788384499638,-0.00022472788384499638,-0.00022472788384499638,-0.00022472788384499638,-0.00022472788384499638,-0.00022472788384499638,-0.000224727883…
TGAGAGTGTGACTCACTCAGAGACTGTCTG,0.0,0.0,0.0,0.0,0.0,0.0,0.0,0.0,0.0,0.0,0.0,0.0,0.0,0.0,0.0,0.0,105.0,0.0,0.0,0.0,0.0,0.0,0.0,0.0,0.0,0.0,0.0,0.0,0.0,0.0,0.0,0.0,0.0,0.0,0.0,0.0,0.0,0.0,0.0,0.0,0.0,0.0,0.0,0.0,0.0,0.0,0.0,0.0,0.0,0.0,0.0,0.0,0.0002825170384680581,0.0,0.0,0.0,0.0,0.0,,,inf,,,
TCAGAGTGAGAGTGTGAGTGTGACACTGTG,207.0,809.0,162.0,0.0,164.0,0.0,174.0,0.0,323.0,86.0,59.0,0.0,200.0,84.0,318.0,0.0,0.0,0.0,84.0,46.0,217.0,0.0,0.0,0.0,0.0,0.0,0.0,0.0,114.0,0.0,0.0,0.0,0.0,0.0,0.0,0.0,96.0,0.0,0.0,1.0,0.0,0.0,0.0,0.0,0.0,0.0,0.0,0.0,0.00043338986244582624,0.0019761397612021963,-0.0014402115014354095,-0.0019761397612021963,-0.0019761397612021963,-0.0019761397612021963,-0.0019761397…
AGTGAGTGTGACACTGTCTCTGTGTGTCTG,0.0,0.0,0.0,0.0,0.0,0.0,0.0,0.0,0.0,0.0,0.0,0.0,0.0,0.0,0.0,0.0,0.0,145.0,0.0,0.0,0.0,0.0,0.0,0.0,0.0,0.0,0.0,0.0,0.0,0.0,0.0,0.0,0.0,0.0,0.0,0.0,0.0,0.0,0.0,0.0,0.0,0.0,0.0,0.0,0.0,0.0,0.0,0.0,0.0,0.0,0.0,0.0,0.0,0.0,0.0,0.0,0.0,0.0,,,,,,
TGTGACTGTGTGTGTGTCTGTGAGTGAGTG,0.0,0.0,0.0,0.0,0.0,0.0,2.0,0.0,0.0,0.0,0.0,0.0,0.0,112.0,0.0,0.0,0.0,135.0,472.0,0.0,0.0,0.0,0.0,0.0,0.0,0.0,0.0,0.0,0.0,0.0,0.0,0.0,0.0,0.0,0.0,0.0,0.0,0.0,0.0,0.0,0.0,0.0,0.0,0.0,0.0,0.0,0.0,0.0,0.0,0.0,0.0,0.0,0.0,0.0,0.0,0.0,0.0,0.0,,,,,,
TCTCACTCTCTCACTCAGTCTGACAGTGTG,0.0,0.0,0.0,0.0,0.0,0.0,0.0,0.0,0.0,0.0,0.0,0.0,0.0,0.0,0.0,0.0,0.0,157.0,0.0,0.0,0.0,0.0,0.0,0.0,0.0,0.0,0.0,0.0,0.0,0.0,0.0,0.0,0.0,0.0,0.0,0.0,0.0,0.0,0.0,0.0,0.0,0.0,0.0,0.0,0.0,0.0,0.0,0.0,0.0,0.0,0.0,0.0,0.0,0.0,0.0,0.0,0.0,0.0,,,,,,
TGAGTCAGAGTGTCTGAGTGTGTGTGAGAG,0.0,0.0,115.0,0.0,2.0,0.0,0.0,0.0,241.0,0.0,0.0,0.0,194.0,0.0,535.0,219.0,192.0,2.0,0.0,0.0,199.0,2.0,0.0,0.0,0.0,0.0,0.0,0.0,0.0,2.0,0.0,0.0,0.0,0.0,0.0,0.0,0.0,0.0,0.0,0.0,0.0,0.0,2.0,2.0,0.0,2.0,0.0,0.0,0.0,0.0,0.0009016403112428648,0.00035817966226438236,0.0005166025846273062,3.5913412761831226e-06,0.0,0.0,0.0,0.0,inf,inf,inf,inf,,
ACTGAGTGTCTGAGAGAGTCAGTGAGAGTG,213.0,0.0,0.0,0.0,0.0,282.0,407.0,0.0,0.0,0.0,171.0,0.0,0.0,0.0,0.0,0.0,112.0,0.0,186.0,319.0,0.0,0.0,0.0,0.0,0.0,0.0,0.0,0.0,202.0,0.0,2.0,0.0,0.0,0.0,0.0,0.0,0.0,0.0,0.0,0.0,0.0,0.0,0.0,0.0,0.0,0.0,0.0,0.0,0.00044595188744425603,0.0,-0.00044595188744425603,-0.00044595188744425603,-0.00014460037974499407,-0.00044595188744425603,-0.00044595188744425603,-0.0004459518…
TGAGTCTCTGAGTGACTGTCAGTGTGTGAG,0.0,266.0,0.0,0.0,0.0,0.0,0.0,0.0,0.0,0.0,0.0,0.0,0.0,0.0,0.0,0.0,0.0,0.0,0.0,0.0,0.0,0.0,0.0,0.0,0.0,0.0,0.0,0.0,0.0,0.0,0.0,0.0,0.0,0.0,0.0,0.0,0.0,0.0,0.0,0.0,0.0,0.0,0.0,0.0,0.0,0.0,0.0,0.0,0.0,0.000649756707638794,-0.000649756707638794,-0.000649756707638794,-0.000649756707638794,-0.000649756707638794,-0.000649756707638794,-0.000649756707638794,-0.00064975670763…
ACTGTGAGACAGAGTCTGAGACTCACAGAG,0.0,0.0,0.0,0.0,0.0,0.0,0.0,0.0,125.0,0.0,328.0,0.0,0.0,0.0,0.0,172.0,111.0,125.0,0.0,0.0,0.0,0.0,0.0,0.0,0.0,0.0,0.0,0.0,0.0,0.0,0.0,0.0,0.0,0.0,0.0,0.0,0.0,0.0,0.0,0.0,0.0,0.0,0.0,0.0,0.0,0.0,0.0,0.0,0.0,0.0,0.0,0.00028131005438115876,0.0002986608692376614,0.0,0.0,0.0,0.0,0.0,,inf,inf,,,
TGTGTGTGTCAGAGAGTCTGTGTGAGTGTG,0.0,0.0,0.0,0.0,0.0,0.0,0.0,0.0,0.0,0.0,0.0,0.0,0.0,0.0,0.0,0.0,0.0,1.0,0.0,0.0,0.0,0.0,0.0,0.0,0.0,0.0,0.0,0.0,0.0,0.0,0.0,0.0,0.0,0.0,0.0,0.0,0.0,0.0,0.0,0.0,0.0,0.0,0.0,0.0,0.0,0.0,0.0,0.0,0.0,0.0,0.0,0.0,0.0,0.0,0.0,0.0,0.0,0.0,,,,,,
AGTCACACTGTGAGAGAGTGACAGTGACAG,0.0,0.0,0.0,0.0,2.0,0.0,0.0,0.0,0.0,0.0,213.0,0.0,0.0,0.0,0.0,0.0,0.0,177.0,0.0,127.0,226.0,0.0,0.0,0.0,0.0,0.0,0.0,0.0,0.0,0.0,0.0,0.0,0.0,0.0,0.0,0.0,0.0,399.0,0.0,0.0,0.0,0.0,0.0,0.0,0.0,0.0,0.0,0.0,0.0,0.0,0.0,0.0,0.0,0.0,0.0,0.0,0.0,0.0,,,,,,
AGTCTGACACTGTCACACTCAGTCTGACAG,0.0,0.0,52.0,0.0,0.0,0.0,0.0,0.0,103.0,0.0,70.0,0.0,140.0,61.0,0.0,212.0,92.0,0.0,89.0,0.0,89.0,0.0,0.0,0.0,0.0,0.0,0.0,0.0,0.0,0.0,0.0,0.0,0.0,0.0,0.0,0.0,0.0,0.0,0.0,0.0,0.0,0.0,0.0,0.0,0.0,0.0,0.0,0.0,0.0,0.0,0.0,0.00034673099726049804,0.0002475387384672509,0.0,0.0,0.0,0.0,0.0,,inf,inf,,,
AGTGTGACAGAGACTCTCAGAGAGAGTGTG,136.0,0.0,61.0,0.0,0.0,0.0,164.0,0.0,0.0,0.0,0.0,0.0,0.0,0.0,0.0,0.0,0.0,0.0,0.0,0.0,0.0,0.0,0.0,0.0,0.0,0.0,0.0,0.0,0.0,0.0,0.0,0.0,0.0,0.0,0.0,0.0,0.0,0.0,0.0,0.0,0.0,0.0,0.0,0.0,0.0,0.0,0.0,0.0,0.00028473923329774093,0.0,-0.00028473923329774093,-0.00028473923329774093,-0.00028473923329774093,-0.00028473923329774093,-0.00028473923329774093,-0.00028473923329774093,…
AGTGACTGTGTGAGACTGACTCTCAGAGTG,0.0,0.0,0.0,0.0,0.0,0.0,0.0,0.0,0.0,0.0,0.0,0.0,0.0,0.0,0.0,0.0,0.0,0.0,0.0,0.0,0.0,0.0,0.0,129.0,2.0,144.0,143.0,0.0,0.0,0.0,0.0,0.0,0.0,0.0,0.0,0.0,168.0,0.0,0.0,0.0,0.0,0.0,0.0,537.0,288.0,0.0,0.0,239.0,0.0,0.0,0.0,0.0,0.0,0.0,0.0,0.0006486228298952705,0.0,0.0,,,,,,inf
TCTCTCTGTGTCACAGTGAGTGTGTCTCTG,0.0,0.0,0.0,0.0,0.0,0.0,0.0,0.0,0.0,0.0,0.0,0.0,0.0,0.0,0.0,0.0,0.0,125.0,0.0,0.0,0.0,0.0,0.0,0.0,0.0,0.0,0.0,0.0,0.0,0.0,0.0,0.0,0.0,0.0,0.0,0.0,0.0,0.0,0.0,0.0,0.0,0.0,0.0,0.0,0.0,0.0,0.0,0.0,0.0,0.0,0.0,0.0,0.0,0.0,0.0,0.0,0.0,0.0,,,,,,
TCAGTGAGTGTCAGACACTCTGACTGACTC,0.0,45.0,0.0,0.0,0.0,0.0,0.0,0.0,0.0,0.0,0.0,0.0,13.0,0.0,0.0,1.0,0.0,0.0,0.0,0.0,0.0,0.0,0.0,0.0,0.0,0.0,0.0,0.0,0.0,0.0,0.0,0.0,0.0,0.0,0.0,4.0,5.0,2.0,0.0,0.0,0.0,0.0,0.0,0.0,0.0,0.0,0.0,0.0,0.0,0.00010992124753287867,-0.00010992124753287867,-0.00010828572396089519,-0.00010992124753287867,-0.00010992124753287867,-0.00010992124753287867,-0.00010992124753287867,-0.…
AGAGTGACACTGAGAGAGAGTCTGTGTGTG,0.0,0.0,0.0,0.0,0.0,0.0,0.0,0.0,0.0,0.0,0.0,0.0,0.0,0.0,0.0,0.0,0.0,108.0,0.0,0.0,0.0,0.0,0.0,0.0,0.0,0.0,0.0,0.0,0.0,0.0,0.0,0.0,0.0,0.0,0.0,0.0,0.0,0.0,0.0,0.0,0.0,0.0,0.0,0.0,0.0,0.0,0.0,0.0,0.0,0.0,0.0,0.0,0.0,0.0,0.0,0.0,0.0,0.0,,,,,,
TGACTGAGACACACAGTGTGTGAGTGTGTG,0.0,0.0,0.0,0.0,0.0,0.0,0.0,0.0,0.0,0.0,0.0,0.0,0.0,0.0,0.0,2.0,0.0,0.0,0.0,0.0,0.0,0.0,0.0,0.0,0.0,0.0,0.0,0.0,0.0,0.0,0.0,0.0,0.0,0.0,0.0,0.0,0.0,0.0,0.0,0.0,0.0,0.0,0.0,0.0,0.0,0.0,0.0,0.0,0.0,0.0,0.0,3.2710471439669623e-06,0.0,0.0,0.0,0.0,0.0,0.0,,inf,,,,
TGTGACTCAGACTCTGAGTGTGTGTGAGAG,21.0,0.0,0.0,0.0,0.0,0.0,0.0,0.0,0.0,0.0,0.0,0.0,0.0,0.0,0.0,0.0,0.0,0.0,0.0,0.0,0.0,0.0,0.0,0.0,0.0,0.0,0.0,0.0,0.0,0.0,0.0,0.0,0.0,0.0,0.0,0.0,0.0,0.0,0.0,0.0,0.0,0.0,0.0,0.0,0.0,0.0,0.0,0.0,4.3967087494504115e-05,0.0,-4.3967087494504115e-05,-4.3967087494504115e-05,-4.3967087494504115e-05,-4.3967087494504115e-05,-4.3967087494504115e-05,-4.3967087494504115e-05,0.0,…
TGACAGAGTGAGAGTGAGACACAGAGTCAC,0.0,0.0,0.0,0.0,0.0,0.0,0.0,0.0,0.0,0.0,0.0,0.0,0.0,0.0,0.0,0.0,0.0,160.0,0.0,0.0,0.0,0.0,0.0,0.0,0.0,0.0,0.0,0.0,0.0,0.0,0.0,0.0,0.0,0.0,0.0,0.0,0.0,0.0,0.0,0.0,0.0,0.0,0.0,0.0,0.0,0.0,0.0,0.0,0.0,0.0,0.0,0.0,0.0,0.0,0.0,0.0,0.0,0.0,,,,,,
TCTGAGTGTCAGTGTGTGTGAGTGTGTGAG,7.0,0.0,0.0,0.0,0.0,0.0,0.0,0.0,22.0,2.0,0.0,0.0,0.0,0.0,62.0,0.0,0.0,0.0,0.0,86.0,0.0,116.0,0.0,0.0,0.0,0.0,0.0,0.0,0.0,0.0,0.0,0.0,0.0,0.0,0.0,0.0,0.0,125.0,0.0,0.0,0.0,0.0,0.0,0.0,0.0,0.0,0.0,0.0,1.465569583150137e-05,0.0,8.98334617330923e-05,-1.465569583150137e-05,-1.465569583150137e-05,-1.465569583150137e-05,-1.465569583150137e-05,-1.465569583150137e-05,0.0,-1.…
AGACTGTGAGTGTGACTGTGAGTGTGAGTC,0.0,0.0,0.0,0.0,0.0,0.0,0.0,0.0,0.0,0.0,0.0,0.0,0.0,0.0,0.0,0.0,0.0,102.0,0.0,0.0,0.0,0.0,0.0,0.0,0.0,0.0,0.0,0.0,0.0,0.0,0.0,0.0,0.0,0.0,0.0,0.0,0.0,0.0,0.0,0.0,0.0,0.0,0.0,0.0,0.0,0.0,0.0,0.0,0.0,0.0,0.0,0.0,0.0,0.0,0.0,0.0,0.0,0.0,,,,,,
AGTGTCTCTCAGTCAGTCAGTGACTGTCTC,245.0,90.0,121.0,2.0,0.0,0.0,44.0,0.0,172.0,115.0,19.0,0.0,102.0,227.0,63.0,87.0,0.0,0.0,49.0,0.0,355.0,0.0,0.0,0.0,0.0,0.0,0.0,0.0,18.0,0.0,0.0,0.0,0.0,0.0,0.0,0.0,104.0,106.0,0.0,0.0,0.0,0.0,0.0,2.0,0.0,0.0,0.0,0.0,0.000512949354102548,0.00021984249506575734,-0.000406774887544977,-0.0003706588033399852,-0.000512949354102548,-0.000512949354102548,-0.000512949354102…
AGTCACACAGACTGTGTGACACTGAGTGAG,0.0,0.0,89.0,0.0,0.0,0.0,0.0,0.0,0.0,0.0,0.0,0.0,0.0,0.0,0.0,0.0,77.0,0.0,0.0,0.0,0.0,0.0,0.0,0.0,0.0,0.0,0.0,0.0,0.0,0.0,0.0,0.0,0.0,0.0,0.0,0.0,145.0,0.0,0.0,0.0,0.0,0.0,0.0,0.0,0.0,0.0,0.0,0.0,0.0,0.0,0.0,0.0,0.00020717916154324259,0.0,0.0,0.0,0.0,0.0,,,inf,,,
TGAGAGAGACACTGAGTGTGTGTGAGAGTG,0.0,1.0,0.0,0.0,0.0,0.0,0.0,0.0,0.0,0.0,0.0,0.0,0.0,0.0,0.0,0.0,0.0,0.0,0.0,0.0,0.0,0.0,0.0,0.0,0.0,0.0,0.0,0.0,0.0,0.0,0.0,0.0,0.0,0.0,0.0,0.0,0.0,0.0,0.0,0.0,0.0,0.0,0.0,0.0,0.0,0.0,0.0,0.0,0.0,2.442694389619526e-06,-2.442694389619526e-06,-2.442694389619526e-06,-2.442694389619526e-06,-2.442694389619526e-06,-2.442694389619526e-06,-2.442694389619526e-06,-2.442694389…
TGAGACAGAGAGTGTGTGTCTGTCAGAGAG,0.0,0.0,0.0,0.0,0.0,0.0,0.0,0.0,210.0,0.0,0.0,0.0,0.0,0.0,447.0,211.0,0.0,0.0,0.0,0.0,0.0,0.0,0.0,0.0,0.0,0.0,0.0,0.0,0.0,0.0,0.0,0.0,0.0,182.0,0.0,0.0,0.0,0.0,0.0,0.0,0.0,0.0,0.0,0.0,0.0,0.0,0.0,0.0,0.0,0.0,0.0007533331198608608,0.00034509547368851454,0.0,0.0,0.0,0.0,0.0,0.0,inf,inf,,,,
ACAGAGTCACAGTGAGAGTCTGTGTCACTG,0.0,1.0,0.0,0.0,0.0,0.0,0.0,0.0,0.0,0.0,0.0,0.0,0.0,0.0,559.0,0.0,0.0,0.0,0.0,0.0,0.0,0.0,0.0,0.0,0.0,0.0,0.0,0.0,0.0,0.0,0.0,0.0,0.0,0.0,0.0,0.0,0.0,0.0,0.0,0.0,0.0,0.0,0.0,0.0,0.0,0.0,0.0,0.0,0.0,2.442694389619526e-06,0.0009396450326847009,-2.442694389619526e-06,-2.442694389619526e-06,-2.442694389619526e-06,-2.442694389619526e-06,-2.442694389619526e-06,-2.44269438…
ACAGAGAGACTGAGAGTCACTCAGTGTCTC,0.0,125.0,291.0,360.0,0.0,667.0,149.0,0.0,169.0,56.0,21.0,0.0,244.0,0.0,277.0,185.0,13.0,115.0,61.0,405.0,111.0,347.0,883.0,661.0,481.0,283.0,0.0,0.0,0.0,816.0,305.0,632.0,860.0,161.0,0.0,45.0,621.0,198.0,0.0,121.0,328.0,0.0,2.0,2.0,4.0,218.0,0.0,0.0,0.0,0.00030533679870244074,0.0001614937923522762,-2.7649378854967396e-06,-0.00027035849870163354,8.611940040151962e-0…
TGACAGAGAGACTGAGTCAGTGAGTCTGAG,0.0,0.0,0.0,0.0,0.0,0.0,0.0,0.0,0.0,0.0,0.0,0.0,0.0,0.0,0.0,1.0,0.0,0.0,0.0,0.0,0.0,0.0,0.0,0.0,0.0,0.0,0.0,0.0,0.0,0.0,0.0,0.0,0.0,0.0,0.0,0.0,0.0,0.0,0.0,0.0,0.0,0.0,0.0,0.0,0.0,0.0,0.0,0.0,0.0,0.0,0.0,1.6355235719834812e-06,0.0,0.0,0.0,0.0,0.0,0.0,,inf,,,,
AGAGTCTGTCAGTCTGTCTGTCAGTGTCTG,0.0,0.0,0.0,0.0,0.0,0.0,0.0,0.0,0.0,0.0,0.0,0.0,0.0,0.0,0.0,0.0,0.0,112.0,0.0,0.0,0.0,0.0,0.0,0.0,0.0,0.0,0.0,0.0,0.0,0.0,0.0,0.0,0.0,0.0,0.0,0.0,0.0,0.0,0.0,0.0,0.0,0.0,0.0,0.0,0.0,0.0,0.0,0.0,0.0,0.0,0.0,0.0,0.0,0.0,0.0,0.0,0.0,0.0,,,,,,
TGTGTCTGTCAGAGAGTCTGTCTCACTGAC,0.0,0.0,0.0,0.0,0.0,0.0,0.0,0.0,0.0,0.0,0.0,0.0,0.0,0.0,0.0,0.0,0.0,38.0,0.0,0.0,0.0,0.0,0.0,0.0,0.0,0.0,0.0,0.0,0.0,0.0,0.0,0.0,0.0,0.0,0.0,0.0,0.0,0.0,0.0,0.0,0.0,0.0,0.0,0.0,0.0,0.0,0.0,0.0,0.0,0.0,0.0,0.0,0.0,0.0,0.0,0.0,0.0,0.0,,,,,,
TGAGTGAGTGACTCAGTGTGAGAGAGTGTG,0.0,0.0,0.0,0.0,0.0,0.0,0.0,0.0,0.0,0.0,0.0,0.0,0.0,0.0,0.0,0.0,154.0,0.0,0.0,0.0,0.0,0.0,0.0,0.0,0.0,0.0,0.0,0.0,0.0,0.0,0.0,0.0,0.0,0.0,0.0,0.0,0.0,0.0,0.0,0.0,0.0,0.0,0.0,0.0,0.0,0.0,0.0,0.0,0.0,0.0,0.0,0.0,0.00041435832308648517,0.0,0.0,0.0,0.0,0.0,,,inf,,,
AGTGTGAGTGACTCAGTCTGACAGTGTGTG,0.0,0.0,0.0,0.0,0.0,0.0,0.0,0.0,0.0,0.0,0.0,0.0,0.0,0.0,0.0,0.0,73.0,0.0,0.0,0.0,0.0,0.0,0.0,0.0,0.0,0.0,0.0,0.0,107.0,0.0,0.0,0.0,0.0,0.0,0.0,0.0,0.0,0.0,0.0,0.0,0.0,0.0,0.0,0.0,0.0,0.0,0.0,0.0,0.0,0.0,0.0,0.0,0.00019641660769684037,0.0,0.0,0.0,0.0,0.0,,,inf,,,
TGTGTGAGTCTCTCTGACTGTGAGTGACAG,85.0,0.0,79.0,0.0,0.0,0.0,0.0,0.0,0.0,0.0,215.0,0.0,0.0,293.0,0.0,0.0,0.0,0.0,0.0,0.0,0.0,0.0,0.0,0.0,0.0,0.0,0.0,0.0,0.0,0.0,0.0,0.0,0.0,0.0,0.0,0.0,157.0,0.0,0.0,0.0,0.0,0.0,0.0,0.0,0.0,0.0,0.0,0.0,0.00017796202081108808,0.0,-0.00017796202081108808,-0.00017796202081108808,-0.00017796202081108808,-0.00017796202081108808,-0.00017796202081108808,-0.000177962020811088…
TGTCTCTGTGACAGTGAGTGTGTGACTGTG,0.0,0.0,0.0,0.0,0.0,0.0,0.0,0.0,0.0,0.0,0.0,0.0,0.0,0.0,0.0,0.0,0.0,171.0,0.0,0.0,0.0,0.0,0.0,0.0,0.0,0.0,0.0,0.0,0.0,0.0,0.0,0.0,0.0,0.0,0.0,0.0,0.0,0.0,0.0,0.0,0.0,0.0,0.0,0.0,0.0,0.0,0.0,0.0,0.0,0.0,0.0,0.0,0.0,0.0,0.0,0.0,0.0,0.0,,,,,,
AGAGAGTCTGACTGACAGAGTGTGACAGAC,0.0,0.0,0.0,0.0,0.0,0.0,0.0,0.0,0.0,0.0,0.0,0.0,0.0,0.0,0.0,0.0,0.0,141.0,0.0,0.0,0.0,0.0,0.0,0.0,0.0,0.0,0.0,0.0,0.0,0.0,0.0,0.0,0.0,0.0,0.0,0.0,0.0,0.0,0.0,0.0,0.0,0.0,0.0,0.0,0.0,0.0,0.0,0.0,0.0,0.0,0.0,0.0,0.0,0.0,0.0,0.0,0.0,0.0,,,,,,
ACAGTCAGTCTGACTCTCTGACAGAGACAG,0.0,46.0,53.0,0.0,0.0,0.0,0.0,0.0,0.0,0.0,0.0,0.0,0.0,0.0,0.0,0.0,0.0,2.0,0.0,0.0,0.0,0.0,0.0,0.0,0.0,0.0,0.0,0.0,7.0,0.0,0.0,0.0,0.0,0.0,0.0,0.0,0.0,0.0,0.0,0.0,0.0,0.0,0.0,0.0,0.0,0.0,0.0,0.0,0.0,0.00011236394192249819,-0.00011236394192249819,-0.00011236394192249819,-0.00011236394192249819,-0.00011236394192249819,-0.00011236394192249819,-0.00011236394192249819,-0.…
TCTGAGTGAGAGTGTGACACAGAGAGTCTG,0.0,63.0,150.0,0.0,0.0,0.0,403.0,0.0,0.0,0.0,0.0,0.0,0.0,0.0,0.0,0.0,0.0,0.0,861.0,0.0,0.0,0.0,510.0,0.0,0.0,0.0,0.0,0.0,0.0,0.0,0.0,0.0,0.0,0.0,0.0,0.0,0.0,0.0,0.0,0.0,0.0,0.0,0.0,0.0,0.0,0.0,0.0,0.0,0.0,0.00015388974654603014,-0.00015388974654603014,-0.00015388974654603014,-0.00015388974654603014,-0.00015388974654603014,-0.00015388974654603014,-0.00015388974654603…
TCTGTGACAGAGTGACTCTGTGTGTCACTC,323.0,423.0,0.0,0.0,0.0,0.0,0.0,0.0,0.0,0.0,0.0,0.0,0.0,0.0,0.0,0.0,0.0,0.0,0.0,0.0,0.0,0.0,0.0,0.0,0.0,0.0,0.0,0.0,0.0,0.0,0.0,0.0,0.0,0.0,0.0,0.0,0.0,0.0,0.0,0.0,0.0,0.0,0.0,0.0,0.0,0.0,0.0,0.0,0.0006762556790821347,0.0010332597268090595,-0.0010332597268090595,-0.0010332597268090595,-0.0010332597268090595,-0.0010332597268090595,-0.0010332597268090595,-0.0010332597…
TGTGACTGACAGTGAGAGTCACACAGACAC,0.0,0.0,129.0,0.0,0.0,0.0,0.0,0.0,0.0,0.0,0.0,0.0,0.0,0.0,0.0,0.0,0.0,125.0,0.0,0.0,0.0,0.0,0.0,0.0,0.0,0.0,0.0,0.0,0.0,0.0,0.0,0.0,0.0,0.0,0.0,0.0,0.0,0.0,0.0,0.0,0.0,0.0,0.0,0.0,0.0,0.0,0.0,0.0,0.0,0.0,0.0,0.0,0.0,0.0,0.0,0.0,0.0,0.0,,,,,,
AGACTGTGTGAGAGACACACAGACAGTCAC,0.0,0.0,126.0,0.0,0.0,680.0,0.0,0.0,0.0,33.0,0.0,0.0,0.0,84.0,0.0,0.0,145.0,0.0,0.0,135.0,189.0,0.0,0.0,0.0,309.0,0.0,0.0,0.0,0.0,0.0,146.0,0.0,0.0,0.0,0.0,0.0,0.0,0.0,0.0,0.0,289.0,0.0,0.0,0.0,2.0,0.0,0.0,244.0,0.0,0.0,0.0,0.0,0.0003901425769320802,0.0,0.0,0.000662192345165046,0.0,0.0,,,inf,,,inf
AGTCTCTGTCTCTGTGAGTGTGACTGTGTG,0.0,0.0,0.0,0.0,0.0,0.0,0.0,0.0,0.0,0.0,0.0,0.0,0.0,0.0,0.0,2.0,0.0,148.0,0.0,0.0,0.0,0.0,0.0,0.0,0.0,0.0,0.0,0.0,0.0,0.0,0.0,0.0,0.0,0.0,0.0,0.0,0.0,0.0,0.0,0.0,0.0,0.0,0.0,0.0,0.0,0.0,0.0,0.0,0.0,0.0,0.0,3.2710471439669623e-06,0.0,0.0,0.0,0.0,0.0,0.0,,inf,,,,
TCTCAGTGTCACTGAGTGTCACTGAGTCTC,0.0,0.0,0.0,0.0,0.0,0.0,0.0,0.0,0.0,0.0,0.0,0.0,0.0,0.0,0.0,0.0,0.0,113.0,0.0,0.0,0.0,0.0,0.0,0.0,0.0,0.0,0.0,0.0,0.0,0.0,0.0,0.0,0.0,0.0,0.0,0.0,0.0,0.0,0.0,0.0,0.0,0.0,0.0,0.0,0.0,0.0,0.0,0.0,0.0,0.0,0.0,0.0,0.0,0.0,0.0,0.0,0.0,0.0,,,,,,
ACAGTCTGAGAGACACTGTGTGTGTGTGTC,0.0,0.0,0.0,0.0,0.0,0.0,0.0,0.0,0.0,44.0,0.0,0.0,154.0,0.0,0.0,0.0,0.0,67.0,0.0,0.0,0.0,0.0,0.0,0.0,0.0,0.0,0.0,0.0,0.0,0.0,0.0,0.0,0.0,0.0,0.0,0.0,0.0,0.0,0.0,0.0,0.0,0.0,0.0,0.0,0.0,0.0,0.0,0.0,0.0,0.0,0.0,0.0,0.0,0.0,0.0,0.0,0.0,0.0,,,,,,
TCTGTCTCTGTGTGTGTGACTGAGTGTGAG,0.0,0.0,0.0,0.0,0.0,0.0,0.0,0.0,0.0,0.0,0.0,0.0,0.0,0.0,0.0,0.0,0.0,80.0,0.0,0.0,0.0,0.0,0.0,0.0,0.0,0.0,0.0,0.0,0.0,0.0,0.0,0.0,0.0,0.0,0.0,0.0,0.0,0.0,0.0,0.0,0.0,0.0,0.0,0.0,0.0,0.0,0.0,0.0,0.0,0.0,0.0,0.0,0.0,0.0,0.0,0.0,0.0,0.0,,,,,,
TGTCACTGTCTGACTCTGTGACTGTGAGAG,203.0,0.0,0.0,0.0,0.0,0.0,0.0,0.0,0.0,0.0,0.0,0.0,0.0,0.0,0.0,0.0,0.0,0.0,0.0,0.0,0.0,0.0,0.0,0.0,0.0,0.0,0.0,0.0,0.0,0.0,0.0,0.0,0.0,0.0,0.0,0.0,0.0,0.0,0.0,0.0,0.0,0.0,0.0,0.0,0.0,0.0,0.0,0.0,0.00042501517911353975,0.0,-0.00042501517911353975,-0.00042501517911353975,-0.00042501517911353975,-0.00042501517911353975,-0.00042501517911353975,-0.00042501517911353975,0.0…
TCACTCAGAGTCTGTGAGACACAGTGAGTG,0.0,0.0,0.0,0.0,0.0,0.0,0.0,0.0,0.0,0.0,0.0,0.0,0.0,0.0,0.0,0.0,0.0,169.0,0.0,0.0,0.0,0.0,0.0,0.0,0.0,0.0,0.0,0.0,210.0,0.0,0.0,0.0,0.0,0.0,0.0,0.0,0.0,0.0,0.0,0.0,0.0,0.0,0.0,0.0,0.0,0.0,0.0,0.0,0.0,0.0,0.0,0.0,0.0,0.0,0.0,0.0,0.0,0.0,,,,,,
TGTGAGTGACTGTCTGTCACTGTGACACTC,385.0,0.0,0.0,0.0,0.0,0.0,0.0,0.0,0.0,0.0,0.0,0.0,0.0,0.0,0.0,0.0,0.0,0.0,0.0,0.0,0.0,0.0,0.0,0.0,0.0,0.0,0.0,0.0,0.0,0.0,0.0,0.0,0.0,0.0,0.0,0.0,0.0,0.0,0.0,0.0,0.0,0.0,0.0,0.0,0.0,0.0,0.0,0.0,0.0008060632707325754,0.0,-0.0008060632707325754,-0.0008060632707325754,-0.0008060632707325754,-0.0008060632707325754,-0.0008060632707325754,-0.0008060632707325754,0.0,-0.000…
ACAGAGTGTCAGACTGAGTGAGACTGAGAC,0.0,0.0,0.0,0.0,0.0,0.0,2.0,0.0,0.0,0.0,0.0,0.0,0.0,0.0,0.0,0.0,0.0,0.0,133.0,0.0,0.0,0.0,0.0,0.0,0.0,0.0,0.0,0.0,0.0,0.0,0.0,0.0,0.0,0.0,0.0,0.0,0.0,0.0,0.0,0.0,0.0,0.0,0.0,0.0,0.0,97.0,0.0,0.0,0.0,0.0,0.0,0.0,0.0,0.00017418005189488145,0.0,0.0,0.0,0.0,,,,inf,,
AGTGTGACAGTGTCACTCTGAGACTGAGAG,0.0,0.0,0.0,0.0,0.0,0.0,0.0,0.0,0.0,0.0,0.0,0.0,0.0,0.0,0.0,0.0,0.0,143.0,0.0,0.0,0.0,0.0,0.0,0.0,0.0,0.0,0.0,0.0,0.0,0.0,0.0,0.0,0.0,0.0,0.0,0.0,0.0,0.0,0.0,0.0,0.0,0.0,0.0,0.0,0.0,0.0,0.0,0.0,0.0,0.0,0.0,0.0,0.0,0.0,0.0,0.0,0.0,0.0,,,,,,
TGTGAGAGTGTCAGTGAGAGTCTGAGAGTG,0.0,0.0,0.0,0.0,0.0,0.0,0.0,0.0,0.0,0.0,0.0,0.0,0.0,0.0,0.0,0.0,0.0,135.0,0.0,0.0,0.0,0.0,0.0,0.0,0.0,0.0,0.0,0.0,0.0,0.0,0.0,0.0,0.0,0.0,0.0,0.0,0.0,0.0,0.0,0.0,0.0,0.0,0.0,0.0,0.0,0.0,0.0,0.0,0.0,0.0,0.0,0.0,0.0,0.0,0.0,0.0,0.0,0.0,,,,,,
AGTGACAGAGACTCAGACAGAGTGTCTGAC,0.0,0.0,0.0,0.0,0.0,0.0,0.0,0.0,0.0,0.0,0.0,0.0,0.0,0.0,0.0,0.0,0.0,99.0,0.0,0.0,0.0,0.0,0.0,0.0,0.0,0.0,0.0,0.0,0.0,0.0,0.0,0.0,0.0,0.0,0.0,0.0,0.0,0.0,0.0,0.0,0.0,0.0,0.0,0.0,0.0,0.0,0.0,0.0,0.0,0.0,0.0,0.0,0.0,0.0,0.0,0.0,0.0,0.0,,,,,,
AGAGTCACAGTGACTGTGTGTGAGTGTGTG,0.0,0.0,0.0,0.0,0.0,0.0,0.0,0.0,0.0,0.0,0.0,0.0,0.0,0.0,0.0,0.0,0.0,0.0,0.0,0.0,0.0,0.0,0.0,0.0,0.0,0.0,0.0,0.0,0.0,0.0,0.0,0.0,0.0,0.0,0.0,0.0,0.0,0.0,0.0,0.0,0.0,0.0,0.0,0.0,0.0,0.0,1.0,0.0,0.0,0.0,0.0,0.0,0.0,0.0,3.363617099283886e-06,0.0,0.0,0.0,,,,,inf,
AGTGAGTGTGAGTGTGAGTGAGACTGTGAC,0.0,1.0,0.0,0.0,0.0,0.0,0.0,0.0,0.0,0.0,0.0,0.0,0.0,0.0,0.0,0.0,0.0,0.0,0.0,0.0,0.0,0.0,0.0,0.0,0.0,0.0,0.0,0.0,0.0,0.0,0.0,0.0,0.0,0.0,0.0,0.0,0.0,0.0,0.0,0.0,0.0,0.0,0.0,0.0,0.0,0.0,0.0,0.0,0.0,2.442694389619526e-06,-2.442694389619526e-06,-2.442694389619526e-06,-2.442694389619526e-06,-2.442694389619526e-06,-2.442694389619526e-06,-2.442694389619526e-06,-2.442694389…
TGACTGTGTGACAGTGAGTCTGTCAGAGTG,0.0,0.0,0.0,0.0,0.0,0.0,0.0,0.0,0.0,0.0,0.0,0.0,0.0,0.0,0.0,0.0,0.0,140.0,0.0,0.0,0.0,0.0,0.0,0.0,0.0,0.0,0.0,0.0,0.0,0.0,0.0,0.0,0.0,0.0,0.0,0.0,0.0,0.0,0.0,0.0,0.0,0.0,0.0,0.0,0.0,0.0,0.0,0.0,0.0,0.0,0.0,0.0,0.0,0.0,0.0,0.0,0.0,0.0,,,,,,
AGAGAGTGACTCTGACTGAGTGAGTCTCAG,0.0,148.0,97.0,0.0,0.0,0.0,0.0,0.0,0.0,26.0,0.0,0.0,38.0,0.0,0.0,0.0,140.0,0.0,0.0,221.0,0.0,0.0,0.0,0.0,0.0,0.0,0.0,0.0,0.0,0.0,0.0,0.0,0.0,0.0,0.0,0.0,0.0,0.0,0.0,0.0,0.0,0.0,0.0,0.0,0.0,0.0,0.0,0.0,0.0,0.00036151876966368984,-0.00036151876966368984,-0.00036151876966368984,1.5170614960387631e-05,-0.00036151876966368984,-0.00036151876966368984,-0.000361518769663689…
TCAGTGTGAGACACTCAGACACTGTCTGTC,57.0,22.0,35.0,0.0,0.0,0.0,0.0,0.0,12.0,15.0,0.0,0.0,3.0,29.0,0.0,0.0,0.0,0.0,0.0,0.0,40.0,0.0,0.0,0.0,0.0,0.0,0.0,0.0,2.0,0.0,0.0,0.0,0.0,0.0,0.0,0.0,0.0,0.0,0.0,0.0,0.0,0.0,0.0,1.0,0.0,0.0,0.0,0.0,0.0001193392374850826,5.373927657162957e-05,-0.0001193392374850826,-0.0001193392374850826,-0.0001193392374850826,-0.0001193392374850826,-0.0001193392374850826,-0.0001193…
ACACTGAGTGTGTGAGAGAGACTGTGTGTG,0.0,0.0,0.0,218.0,0.0,0.0,0.0,0.0,0.0,58.0,214.0,0.0,0.0,0.0,0.0,0.0,0.0,197.0,0.0,185.0,0.0,0.0,0.0,0.0,0.0,0.0,0.0,0.0,189.0,0.0,0.0,0.0,0.0,0.0,0.0,0.0,200.0,135.0,0.0,0.0,0.0,0.0,0.0,0.0,0.0,0.0,0.0,0.0,0.0,0.0,0.0,0.0,0.0,0.0,0.0,0.0,0.0,0.0,,,,,,
TGTGTGTCACTCTGTGAGACACAGACTCTC,0.0,90.0,0.0,0.0,0.0,0.0,0.0,0.0,112.0,0.0,0.0,0.0,0.0,0.0,0.0,0.0,0.0,0.0,0.0,0.0,0.0,0.0,0.0,0.0,0.0,0.0,0.0,0.0,0.0,0.0,0.0,0.0,0.0,0.0,0.0,0.0,0.0,0.0,0.0,0.0,0.0,0.0,0.0,0.0,0.0,0.0,0.0,0.0,0.0,0.00021984249506575734,-0.00021984249506575734,-0.00021984249506575734,-0.00021984249506575734,-0.00021984249506575734,-0.00021984249506575734,-0.00021984249506575734,-0…
ACTCACACAGAGAGACACTGTGTCACTCTG,0.0,102.0,262.0,321.0,0.0,0.0,178.0,0.0,488.0,25.0,153.0,0.0,94.0,167.0,757.0,0.0,85.0,0.0,0.0,0.0,166.0,0.0,0.0,0.0,0.0,0.0,0.0,0.0,190.0,137.0,0.0,0.0,0.0,0.0,0.0,0.0,338.0,129.0,0.0,0.0,0.0,0.0,0.0,0.0,0.0,0.0,0.0,0.0,0.0,0.00024915482774119164,0.0010266240799426376,-0.00024915482774119164,-2.045055850514462e-05,-0.00024915482774119164,-0.00024915482774119164,-0.…
ACAGTCACTGTCAGTCTGTGAGTGTCTGAG,0.0,0.0,0.0,0.0,0.0,0.0,141.0,0.0,0.0,0.0,0.0,0.0,0.0,0.0,0.0,0.0,0.0,150.0,0.0,0.0,0.0,0.0,0.0,0.0,0.0,0.0,0.0,0.0,0.0,0.0,0.0,0.0,0.0,0.0,0.0,0.0,0.0,0.0,0.0,0.0,0.0,0.0,0.0,0.0,0.0,0.0,0.0,0.0,0.0,0.0,0.0,0.0,0.0,0.0,0.0,0.0,0.0,0.0,,,,,,
TGACACAGAGTCTGAGTCTCTGAGTGAGAG,338.0,2.0,84.0,0.0,0.0,0.0,0.0,0.0,0.0,0.0,221.0,0.0,0.0,0.0,0.0,213.0,422.0,0.0,0.0,0.0,0.0,0.0,0.0,0.0,0.0,0.0,0.0,0.0,0.0,0.0,0.0,0.0,0.0,0.0,0.0,0.0,0.0,0.0,0.0,0.0,0.0,0.0,0.0,0.0,0.0,0.0,0.0,0.0,0.000707660741578209,4.885388779239052e-06,-0.000707660741578209,-0.00035929422074572754,0.0004277886892172243,-0.000707660741578209,-0.000707660741578209,-0.000707660…
ACAGACAGTGTGACAGACACAGACAGAGAG,0.0,0.0,0.0,0.0,0.0,0.0,0.0,0.0,0.0,0.0,0.0,0.0,0.0,0.0,0.0,0.0,0.0,85.0,0.0,0.0,0.0,0.0,0.0,0.0,0.0,0.0,0.0,0.0,0.0,0.0,0.0,0.0,0.0,0.0,0.0,0.0,0.0,0.0,0.0,0.0,0.0,0.0,0.0,0.0,0.0,0.0,0.0,0.0,0.0,0.0,0.0,0.0,0.0,0.0,0.0,0.0,0.0,0.0,,,,,,
TGAGACTCTGAGAGTGAGTCAGACTCTGAC,0.0,0.0,0.0,0.0,0.0,0.0,0.0,0.0,0.0,0.0,0.0,0.0,0.0,0.0,283.0,0.0,0.0,0.0,0.0,0.0,0.0,0.0,0.0,52.0,134.0,0.0,0.0,0.0,0.0,0.0,0.0,0.0,0.0,0.0,0.0,0.0,0.0,0.0,0.0,0.0,162.0,0.0,0.0,46.0,0.0,0.0,0.0,120.0,0.0,0.0,0.0004769424450125808,0.0,0.0,0.0,0.0,0.0003256683664746128,0.0,0.0,inf,,,,,inf
ACTCACACACTCTCACACACACTGTGACAC,0.0,0.0,0.0,0.0,0.0,0.0,0.0,0.0,0.0,0.0,0.0,0.0,0.0,0.0,0.0,0.0,0.0,126.0,0.0,0.0,0.0,0.0,0.0,0.0,0.0,0.0,0.0,0.0,0.0,0.0,0.0,0.0,0.0,0.0,0.0,0.0,0.0,0.0,0.0,0.0,0.0,0.0,0.0,0.0,0.0,0.0,0.0,0.0,0.0,0.0,0.0,0.0,0.0,0.0,0.0,0.0,0.0,0.0,,,,,,
TCTCTGTGTCTCACAGTGAGTGTGTGTCAC,0.0,3.0,0.0,0.0,0.0,0.0,0.0,0.0,648.0,196.0,0.0,0.0,0.0,289.0,1123.0,607.0,176.0,0.0,0.0,0.0,831.0,0.0,240.0,0.0,0.0,0.0,0.0,0.0,2.0,0.0,0.0,0.0,0.0,0.0,0.0,0.0,0.0,0.0,0.0,0.0,0.0,0.0,0.0,4.0,0.0,0.0,0.0,0.0,0.0,7.328083168858578e-06,0.0018852739159446689,0.0009854347250251145,0.00046622428607283876,-7.328083168858578e-06,-7.328083168858578e-06,-7.328083168858578e-…
TCACTGTGAGACAGAGTGTCACTCACTCAC,0.0,0.0,0.0,0.0,0.0,0.0,0.0,0.0,0.0,0.0,0.0,0.0,0.0,0.0,0.0,0.0,0.0,64.0,0.0,0.0,0.0,0.0,0.0,0.0,0.0,0.0,0.0,0.0,0.0,0.0,0.0,0.0,0.0,0.0,0.0,0.0,0.0,0.0,0.0,0.0,0.0,0.0,0.0,0.0,0.0,0.0,0.0,0.0,0.0,0.0,0.0,0.0,0.0,0.0,0.0,0.0,0.0,0.0,,,,,,
TCACTCTGTGTGACACTGAGAGACTCAGTG,331.0,0.0,0.0,0.0,0.0,0.0,0.0,0.0,0.0,0.0,0.0,0.0,0.0,0.0,0.0,0.0,0.0,0.0,0.0,0.0,0.0,0.0,0.0,0.0,0.0,0.0,0.0,0.0,0.0,0.0,0.0,0.0,0.0,0.0,0.0,0.0,0.0,0.0,0.0,0.0,0.0,0.0,0.0,0.0,0.0,0.0,0.0,0.0,0.0006930050457467078,0.0,-0.0006930050457467078,-0.0006930050457467078,-0.0006930050457467078,-0.0006930050457467078,-0.0006930050457467078,-0.0006930050457467078,0.0,-0.000…
AGAGTCTCAGTCAGAGTGAGTCACAGTGTC,0.0,0.0,0.0,0.0,0.0,0.0,0.0,0.0,0.0,0.0,0.0,0.0,0.0,0.0,0.0,0.0,0.0,158.0,0.0,0.0,0.0,0.0,0.0,0.0,0.0,0.0,0.0,0.0,0.0,0.0,0.0,0.0,0.0,0.0,0.0,0.0,0.0,0.0,0.0,0.0,0.0,0.0,0.0,0.0,0.0,0.0,0.0,0.0,0.0,0.0,0.0,0.0,0.0,0.0,0.0,0.0,0.0,0.0,,,,,,
TGTGTGAGTGTGACAGACACTGTCTGTCTG,0.0,0.0,0.0,0.0,0.0,0.0,0.0,0.0,0.0,0.0,0.0,0.0,0.0,0.0,0.0,0.0,0.0,164.0,0.0,0.0,0.0,0.0,0.0,0.0,0.0,0.0,0.0,0.0,0.0,0.0,0.0,0.0,0.0,0.0,0.0,0.0,0.0,0.0,0.0,0.0,0.0,0.0,0.0,0.0,0.0,0.0,0.0,0.0,0.0,0.0,0.0,0.0,0.0,0.0,0.0,0.0,0.0,0.0,,,,,,
AGAGAGTCTCAGTCTCTCAGTGACACACTG,0.0,0.0,0.0,344.0,0.0,0.0,0.0,0.0,166.0,0.0,0.0,0.0,0.0,0.0,0.0,0.0,0.0,101.0,0.0,0.0,0.0,0.0,0.0,0.0,0.0,0.0,0.0,0.0,0.0,0.0,0.0,0.0,0.0,0.0,0.0,0.0,0.0,0.0,0.0,0.0,0.0,0.0,0.0,0.0,0.0,0.0,0.0,0.0,0.0,0.0,0.0,0.0,0.0,0.0,0.0,0.0,0.0,0.0,,,,,,
ACTGTGAGTCTCTGTGTCACAGAGAGTGTG,0.0,0.0,13.0,0.0,0.0,0.0,108.0,0.0,0.0,0.0,0.0,0.0,0.0,0.0,0.0,0.0,120.0,0.0,157.0,0.0,0.0,0.0,0.0,0.0,0.0,0.0,0.0,0.0,39.0,80.0,0.0,0.0,0.0,0.0,0.0,0.0,99.0,0.0,0.0,0.0,0.0,0.0,0.0,0.0,0.0,0.0,0.0,0.0,0.0,0.0,0.0,0.0,0.0003228766153920664,0.0,0.0,0.0,0.0,0.0,,,inf,,,
AGACAGAGAGACTCAGAGAGTCACAGTGTC,0.0,0.0,185.0,0.0,0.0,0.0,205.0,0.0,0.0,0.0,154.0,0.0,0.0,0.0,0.0,270.0,0.0,267.0,0.0,0.0,131.0,0.0,0.0,0.0,0.0,0.0,0.0,0.0,0.0,0.0,0.0,0.0,0.0,0.0,0.0,0.0,0.0,0.0,0.0,0.0,0.0,0.0,0.0,0.0,0.0,0.0,0.0,0.0,0.0,0.0,0.0,0.0004415913644355399,0.0,0.0,0.0,0.0,0.0,0.0,,inf,,,,
TGAGAGACTCACACAGACTGAGACTGTGAG,167.0,0.0,51.0,0.0,0.0,0.0,177.0,0.0,146.0,0.0,132.0,0.0,0.0,0.0,0.0,0.0,0.0,0.0,0.0,0.0,0.0,0.0,0.0,0.0,0.0,0.0,0.0,0.0,0.0,0.0,0.0,0.0,0.0,0.0,0.0,0.0,0.0,0.0,0.0,0.0,0.0,0.0,0.0,0.0,0.0,0.0,0.0,0.0,0.00034964302912296127,0.0,-0.00034964302912296127,-0.00034964302912296127,-0.00034964302912296127,-0.00034964302912296127,-0.00034964302912296127,-0.00034964302912296…
TCTCACACAGTGTCTCTGTGAGTCAGTGAG,0.0,0.0,0.0,0.0,0.0,0.0,0.0,0.0,0.0,0.0,0.0,0.0,0.0,0.0,0.0,0.0,0.0,146.0,0.0,0.0,0.0,0.0,0.0,0.0,0.0,0.0,0.0,0.0,0.0,0.0,0.0,0.0,0.0,0.0,0.0,0.0,0.0,0.0,0.0,0.0,0.0,0.0,0.0,0.0,0.0,0.0,0.0,0.0,0.0,0.0,0.0,0.0,0.0,0.0,0.0,0.0,0.0,0.0,,,,,,
TGAGACTGTGTCTGAGTGTGTCAGTGTGTG,0.0,0.0,0.0,0.0,0.0,0.0,0.0,0.0,0.0,0.0,0.0,0.0,0.0,0.0,0.0,0.0,0.0,184.0,0.0,0.0,0.0,0.0,0.0,0.0,0.0,0.0,0.0,0.0,0.0,0.0,0.0,0.0,0.0,0.0,0.0,0.0,0.0,0.0,0.0,0.0,0.0,0.0,0.0,0.0,0.0,0.0,0.0,0.0,0.0,0.0,0.0,0.0,0.0,0.0,0.0,0.0,0.0,0.0,,,,,,
ACACACACACTGTGTGTGAGAGAGACTGTG,0.0,172.0,0.0,0.0,0.0,0.0,0.0,0.0,0.0,0.0,0.0,0.0,0.0,0.0,0.0,0.0,0.0,0.0,0.0,0.0,0.0,0.0,0.0,0.0,0.0,0.0,0.0,0.0,0.0,0.0,0.0,0.0,0.0,0.0,0.0,0.0,0.0,0.0,0.0,0.0,0.0,0.0,0.0,0.0,0.0,0.0,0.0,0.0,0.0,0.00042014343501455844,-0.00042014343501455844,-0.00042014343501455844,-0.00042014343501455844,-0.00042014343501455844,-0.00042014343501455844,-0.00042014343501455844,-0.…
TGACTGAGAGTGTCAGAGTGAGTCTCTCAG,0.0,0.0,0.0,0.0,0.0,0.0,0.0,0.0,0.0,0.0,0.0,0.0,0.0,0.0,0.0,0.0,0.0,132.0,0.0,0.0,0.0,0.0,0.0,0.0,0.0,0.0,0.0,0.0,0.0,0.0,0.0,0.0,0.0,0.0,0.0,0.0,0.0,0.0,0.0,0.0,0.0,0.0,0.0,0.0,0.0,0.0,0.0,0.0,0.0,0.0,0.0,0.0,0.0,0.0,0.0,0.0,0.0,0.0,,,,,,
ACTGTGTGTGAGTGTCAGTGACTGTGAGTG,264.0,0.0,272.0,0.0,0.0,0.0,0.0,0.0,0.0,0.0,201.0,0.0,0.0,0.0,0.0,0.0,0.0,0.0,209.0,0.0,0.0,0.0,0.0,0.0,0.0,0.0,0.0,0.0,0.0,138.0,0.0,0.0,0.0,0.0,0.0,0.0,0.0,584.0,0.0,129.0,0.0,0.0,0.0,0.0,0.0,0.0,0.0,0.0,0.0005527290999309089,0.0,-0.0005527290999309089,-0.0005527290999309089,-0.0005527290999309089,-0.0005527290999309089,-0.0005527290999309089,-0.000552729099930908…
TGAGACTGTGTGAGTGTGTCTGAGTGACTG,342.0,188.0,0.0,0.0,0.0,0.0,292.0,0.0,0.0,0.0,0.0,0.0,0.0,0.0,0.0,329.0,0.0,0.0,249.0,173.0,0.0,2.0,693.0,0.0,0.0,0.0,0.0,0.0,0.0,0.0,0.0,382.0,0.0,0.0,0.0,0.0,0.0,0.0,0.0,132.0,2.0,0.0,0.0,0.0,0.0,0.0,0.0,0.0,0.0007160354249104955,0.00045922654524847086,-0.0007160354249104955,-0.0001779481697279302,-0.0007160354249104955,-0.0007160354249104955,-0.000716035424910495…
AGAGAGAGTCTGACTGTCTCTCAGTGAGTG,0.0,0.0,0.0,0.0,0.0,0.0,0.0,0.0,0.0,0.0,0.0,0.0,0.0,0.0,0.0,0.0,0.0,101.0,0.0,0.0,0.0,0.0,0.0,0.0,0.0,0.0,0.0,0.0,0.0,0.0,0.0,0.0,0.0,0.0,0.0,0.0,0.0,0.0,0.0,0.0,0.0,0.0,0.0,0.0,0.0,0.0,0.0,0.0,0.0,0.0,0.0,0.0,0.0,0.0,0.0,0.0,0.0,0.0,,,,,,
TGTGAGTGAGTGAGTGACTGTGTCTCTGTG,171.0,198.0,258.0,0.0,0.0,0.0,6.0,0.0,0.0,0.0,0.0,0.0,0.0,0.0,0.0,0.0,0.0,0.0,0.0,0.0,0.0,0.0,0.0,0.0,0.0,0.0,0.0,0.0,271.0,0.0,0.0,0.0,0.0,0.0,0.0,0.0,0.0,0.0,0.0,0.0,0.0,0.0,0.0,0.0,0.0,0.0,0.0,0.0,0.00035801771245524776,0.00048365348914466614,-0.00048365348914466614,-0.00048365348914466614,-0.00048365348914466614,-0.00048365348914466614,-0.00048365348914466614,-0…
TGACAGAGAGTGAGTGTCAGTGTCTGAGTC,0.0,0.0,0.0,0.0,0.0,0.0,0.0,0.0,0.0,0.0,0.0,0.0,0.0,0.0,0.0,0.0,0.0,177.0,0.0,0.0,0.0,0.0,0.0,0.0,0.0,0.0,0.0,0.0,0.0,0.0,0.0,0.0,0.0,0.0,0.0,0.0,0.0,0.0,0.0,0.0,0.0,0.0,0.0,0.0,0.0,0.0,0.0,0.0,0.0,0.0,0.0,0.0,0.0,0.0,0.0,0.0,0.0,0.0,,,,,,
TCTGTGTCACAGAGAGAGTCAGACTCACTG,0.0,434.0,58.0,0.0,823.0,0.0,276.0,0.0,331.0,176.0,0.0,0.0,170.0,338.0,675.0,445.0,130.0,38.0,0.0,103.0,706.0,188.0,0.0,0.0,0.0,0.0,0.0,0.0,186.0,97.0,0.0,69.0,0.0,0.0,0.0,0.0,76.0,0.0,0.0,0.0,0.0,0.0,0.0,6.0,0.0,0.0,0.0,0.0,0.0,0.0010601293650948742,7.745420516481506e-05,-0.0003323213755622251,-0.0007103463650868023,-0.0010601293650948742,-0.0010601293650948742,-0.…
AGAGTCACAGAGTGTGACTCAGTCTGTGTC,0.0,0.0,0.0,0.0,0.0,0.0,0.0,0.0,0.0,0.0,0.0,0.0,0.0,0.0,0.0,0.0,0.0,155.0,0.0,0.0,0.0,0.0,0.0,0.0,0.0,0.0,0.0,0.0,0.0,0.0,0.0,0.0,0.0,0.0,0.0,0.0,0.0,0.0,0.0,0.0,0.0,0.0,0.0,0.0,0.0,0.0,0.0,0.0,0.0,0.0,0.0,0.0,0.0,0.0,0.0,0.0,0.0,0.0,,,,,,
TGTGACTGTCTGTCTGACTGAGACACTGTC,267.0,0.0,34.0,0.0,0.0,0.0,0.0,0.0,0.0,0.0,0.0,0.0,0.0,0.0,0.0,0.0,0.0,0.0,0.0,0.0,0.0,0.0,0.0,0.0,0.0,0.0,0.0,0.0,0.0,130.0,0.0,0.0,0.0,0.0,0.0,0.0,0.0,0.0,0.0,0.0,0.0,0.0,0.0,0.0,0.0,0.0,0.0,0.0,0.0005590101124301238,0.0,-0.0005590101124301238,-0.0005590101124301238,-0.0005590101124301238,-0.0005590101124301238,-0.0005590101124301238,-0.0005590101124301238,0.0,-0.…
AGTGAGTGAGAGAGAGTGTGTGAGAGTCTC,0.0,0.0,0.0,0.0,0.0,0.0,140.0,0.0,0.0,0.0,0.0,0.0,0.0,98.0,0.0,0.0,156.0,138.0,0.0,0.0,0.0,0.0,0.0,0.0,0.0,0.0,0.0,0.0,0.0,0.0,0.0,0.0,0.0,0.0,0.0,0.0,0.0,0.0,0.0,0.0,0.0,0.0,0.0,0.0,0.0,0.0,0.0,0.0,0.0,0.0,0.0,0.0,0.0004197396000096863,0.0,0.0,0.0,0.0,0.0,,,inf,,,
AGTCACTGACTGTCTGTCTGTCACAGTCAC,0.0,0.0,0.0,0.0,0.0,0.0,0.0,0.0,0.0,0.0,0.0,0.0,0.0,0.0,0.0,0.0,0.0,129.0,0.0,0.0,0.0,0.0,0.0,0.0,0.0,0.0,0.0,0.0,0.0,0.0,0.0,0.0,0.0,0.0,0.0,0.0,0.0,0.0,0.0,0.0,0.0,0.0,0.0,0.0,0.0,0.0,0.0,0.0,0.0,0.0,0.0,0.0,0.0,0.0,0.0,0.0,0.0,0.0,,,,,,
TGACTCACTCTCTGAGTGTCACTGTGTCTG,283.0,0.0,0.0,0.0,0.0,0.0,0.0,0.0,0.0,0.0,0.0,0.0,0.0,0.0,0.0,0.0,0.0,98.0,0.0,0.0,0.0,0.0,0.0,0.0,0.0,0.0,0.0,0.0,275.0,0.0,0.0,0.0,0.0,0.0,0.0,0.0,0.0,0.0,0.0,0.0,0.0,0.0,0.0,0.0,0.0,0.0,0.0,0.0,0.0005925088457592697,0.0,-0.0005925088457592697,-0.0005925088457592697,-0.0005925088457592697,-0.0005925088457592697,-0.0005925088457592697,-0.0005925088457592697,0.0,-0.…
ACTCAGAGTGAGAGTGTGTGAGACAGACTC,0.0,42.0,0.0,0.0,305.0,0.0,0.0,0.0,0.0,0.0,0.0,0.0,0.0,0.0,0.0,0.0,0.0,0.0,0.0,0.0,0.0,0.0,0.0,0.0,0.0,0.0,0.0,0.0,0.0,0.0,0.0,0.0,0.0,0.0,0.0,0.0,0.0,0.0,0.0,0.0,0.0,0.0,0.0,0.0,0.0,0.0,0.0,0.0,0.0,0.00010259316436402009,-0.00010259316436402009,-0.00010259316436402009,-0.00010259316436402009,-0.00010259316436402009,-0.00010259316436402009,-0.00010259316436402009,-0…
ACTGACTGAGTGTGTGTCAGTGTGAGTCAC,137.0,64.0,121.0,0.0,0.0,0.0,0.0,0.0,0.0,51.0,165.0,0.0,68.0,90.0,0.0,438.0,0.0,147.0,169.0,0.0,0.0,0.0,0.0,0.0,0.0,0.0,0.0,0.0,112.0,0.0,0.0,0.0,0.0,0.0,0.0,0.0,0.0,0.0,0.0,0.0,0.0,0.0,0.0,0.0,0.0,1.0,0.0,0.0,0.00028683290413081253,0.00015633244093564967,-0.00028683290413081253,0.0004295264203979522,-0.00028683290413081253,-0.00028503723349272096,-0.000286832904130…
AGTGACTGTCAGTGACACACAGTGTGTGTC,0.0,0.0,0.0,0.0,0.0,0.0,0.0,0.0,0.0,0.0,0.0,0.0,0.0,0.0,0.0,0.0,0.0,92.0,0.0,0.0,0.0,0.0,0.0,0.0,0.0,0.0,0.0,0.0,0.0,0.0,0.0,0.0,0.0,0.0,0.0,0.0,0.0,0.0,0.0,0.0,0.0,0.0,0.0,0.0,0.0,0.0,0.0,0.0,0.0,0.0,0.0,0.0,0.0,0.0,0.0,0.0,0.0,0.0,,,,,,
AGTGAGTGAGAGTCACTCACAGTCAGAGAG,0.0,268.0,163.0,236.0,0.0,462.0,0.0,0.0,0.0,0.0,248.0,0.0,76.0,85.0,226.0,354.0,0.0,296.0,398.0,0.0,178.0,272.0,0.0,0.0,0.0,0.0,0.0,0.0,88.0,0.0,0.0,0.0,0.0,0.0,0.0,0.0,160.0,131.0,0.0,0.0,0.0,0.0,0.0,2.0,0.0,0.0,0.0,0.0,0.0,0.0006546420964180329,-0.0002737622640051592,-7.566675193588059e-05,-0.0006546420964180329,-0.0006546420964180329,-0.0006546420964180329,-0.000…
TGAGTCACTGACACTCTGAGTGACACTGAG,426.0,0.0,0.0,0.0,0.0,0.0,0.0,0.0,0.0,0.0,0.0,0.0,0.0,0.0,0.0,0.0,0.0,0.0,245.0,0.0,0.0,0.0,0.0,0.0,0.0,0.0,0.0,0.0,65.0,0.0,0.0,0.0,0.0,0.0,0.0,0.0,0.0,0.0,0.0,0.0,0.0,0.0,0.0,0.0,0.0,0.0,0.0,0.0,0.0008919037748885121,0.0,-0.0008919037748885121,-0.0008919037748885121,-0.0008919037748885121,-0.0008919037748885121,-0.0008919037748885121,-0.0008919037748885121,0.0,-0.…
TGTGAGAGACACTCAGACTGTCTCTGAGAG,0.0,0.0,0.0,0.0,0.0,0.0,0.0,0.0,0.0,0.0,0.0,0.0,0.0,0.0,0.0,0.0,0.0,90.0,0.0,0.0,0.0,0.0,0.0,0.0,0.0,0.0,0.0,0.0,0.0,0.0,0.0,0.0,0.0,0.0,0.0,0.0,0.0,0.0,0.0,0.0,0.0,0.0,0.0,0.0,0.0,0.0,0.0,0.0,0.0,0.0,0.0,0.0,0.0,0.0,0.0,0.0,0.0,0.0,,,,,,
AGTGTCTCTGAGTGTGTCAGTCTCAGTGAC,0.0,0.0,0.0,0.0,0.0,0.0,2.0,0.0,0.0,81.0,0.0,0.0,0.0,314.0,0.0,161.0,161.0,77.0,106.0,0.0,141.0,0.0,135.0,0.0,0.0,0.0,0.0,0.0,0.0,0.0,0.0,0.0,0.0,0.0,0.0,0.0,0.0,0.0,0.0,0.0,0.0,0.0,0.0,0.0,0.0,0.0,0.0,0.0,0.0,0.0,0.0,0.00026331929508934047,0.00043319279231768905,0.0,0.0,0.0,0.0,0.0,,inf,inf,,,
TGTGTCAGACAGAGAGTGTGACTGTGTGAG,0.0,0.0,0.0,0.0,0.0,0.0,0.0,0.0,0.0,0.0,0.0,0.0,0.0,0.0,0.0,0.0,0.0,97.0,0.0,0.0,0.0,0.0,0.0,0.0,0.0,0.0,0.0,0.0,0.0,0.0,0.0,0.0,0.0,0.0,0.0,0.0,0.0,0.0,0.0,0.0,0.0,0.0,0.0,0.0,0.0,0.0,0.0,0.0,0.0,0.0,0.0,0.0,0.0,0.0,0.0,0.0,0.0,0.0,,,,,,
ACTCTGTCTGAGAGTGTGACTCAGTGAGTG,0.0,0.0,0.0,0.0,0.0,0.0,0.0,0.0,0.0,0.0,0.0,0.0,0.0,0.0,0.0,0.0,0.0,42.0,0.0,0.0,0.0,0.0,0.0,0.0,0.0,0.0,0.0,0.0,0.0,0.0,0.0,0.0,0.0,0.0,0.0,0.0,0.0,0.0,0.0,0.0,0.0,0.0,0.0,0.0,0.0,0.0,0.0,0.0,0.0,0.0,0.0,0.0,0.0,0.0,0.0,0.0,0.0,0.0,,,,,,
TGAGTCTGTGAGTGTCAGTGACTGTCAGTG,0.0,0.0,417.0,0.0,0.0,0.0,716.0,0.0,154.0,0.0,609.0,0.0,0.0,0.0,0.0,240.0,0.0,0.0,163.0,0.0,0.0,0.0,0.0,0.0,0.0,0.0,0.0,0.0,1.0,0.0,0.0,0.0,0.0,0.0,0.0,0.0,248.0,239.0,0.0,0.0,0.0,0.0,0.0,0.0,0.0,0.0,0.0,0.0,0.0,0.0,0.0,0.0003925256572760355,0.0,0.0,0.0,0.0,0.0,0.0,,inf,,,,
TGAGACTGACAGTGTGTGTCAGTGTCAGTG,0.0,0.0,0.0,0.0,0.0,0.0,0.0,0.0,0.0,0.0,0.0,0.0,0.0,0.0,2.0,0.0,0.0,0.0,0.0,0.0,0.0,0.0,0.0,0.0,0.0,0.0,0.0,0.0,0.0,0.0,0.0,0.0,0.0,0.0,0.0,0.0,0.0,0.0,0.0,0.0,0.0,0.0,0.0,0.0,0.0,0.0,0.0,0.0,0.0,0.0,3.370617985954635e-06,0.0,0.0,0.0,0.0,0.0,0.0,0.0,inf,,,,,
TCAGAGAGTCACTGTGAGTGTCTGAGTGAG,0.0,0.0,0.0,0.0,0.0,0.0,0.0,0.0,0.0,0.0,0.0,0.0,0.0,0.0,0.0,0.0,0.0,40.0,0.0,0.0,0.0,0.0,0.0,0.0,0.0,0.0,0.0,0.0,0.0,0.0,0.0,0.0,0.0,0.0,0.0,0.0,0.0,0.0,0.0,0.0,0.0,0.0,0.0,0.0,0.0,0.0,0.0,0.0,0.0,0.0,0.0,0.0,0.0,0.0,0.0,0.0,0.0,0.0,,,,,,
TCTGTGTCAGTGTCAGTGAGAGTGAGAGAG,0.0,2.0,114.0,0.0,0.0,0.0,0.0,0.0,0.0,0.0,0.0,0.0,0.0,225.0,0.0,257.0,0.0,27.0,0.0,0.0,0.0,0.0,0.0,0.0,0.0,0.0,0.0,0.0,0.0,0.0,0.0,0.0,0.0,0.0,0.0,0.0,0.0,0.0,0.0,0.0,0.0,0.0,0.0,0.0,0.0,0.0,0.0,0.0,0.0,4.885388779239052e-06,-4.885388779239052e-06,0.00041544416922051564,-4.885388779239052e-06,-4.885388779239052e-06,-4.885388779239052e-06,-4.885388779239052e-06,-4.88…
AGTGTGAGTCACTCTGAGTGTGTGTGACAG,0.0,0.0,0.0,0.0,0.0,0.0,0.0,0.0,0.0,0.0,0.0,0.0,0.0,0.0,0.0,0.0,0.0,137.0,0.0,0.0,0.0,0.0,0.0,0.0,0.0,0.0,0.0,0.0,0.0,0.0,0.0,0.0,0.0,0.0,0.0,0.0,0.0,0.0,0.0,0.0,0.0,0.0,0.0,0.0,0.0,0.0,0.0,0.0,0.0,0.0,0.0,0.0,0.0,0.0,0.0,0.0,0.0,0.0,,,,,,
AGAGTGAGTGTGTCAGTCACAGTGTGTCAG,919.0,309.0,264.0,960.0,1250.0,0.0,778.0,0.0,471.0,212.0,173.0,0.0,379.0,552.0,573.0,139.0,305.0,491.0,0.0,0.0,412.0,0.0,0.0,0.0,0.0,0.0,0.0,0.0,384.0,110.0,0.0,0.0,0.0,0.0,0.0,0.0,0.0,707.0,0.0,0.0,0.0,0.0,0.0,0.0,0.0,0.0,0.0,0.0,0.001924083495592823,0.0007547925663924335,-0.00095840144261682,-0.001696745719087119,-0.001103438764804654,-0.001924083495592823,-0.0019…
TGTGTGTCTCAGTGAGAGAGTGAGTGTGTC,0.0,0.0,0.0,0.0,0.0,0.0,0.0,0.0,0.0,0.0,0.0,0.0,0.0,0.0,0.0,0.0,0.0,185.0,0.0,0.0,0.0,0.0,0.0,0.0,0.0,0.0,0.0,0.0,0.0,0.0,0.0,0.0,0.0,0.0,0.0,0.0,0.0,0.0,0.0,0.0,0.0,0.0,0.0,0.0,0.0,0.0,0.0,0.0,0.0,0.0,0.0,0.0,0.0,0.0,0.0,0.0,0.0,0.0,,,,,,
AGAGTCTGTGTGAGACACTGAGAGTGAGAG,0.0,0.0,0.0,0.0,0.0,0.0,0.0,0.0,0.0,24.0,0.0,0.0,0.0,0.0,0.0,0.0,113.0,0.0,0.0,0.0,0.0,0.0,0.0,0.0,0.0,0.0,0.0,0.0,0.0,0.0,0.0,0.0,0.0,0.0,0.0,0.0,0.0,0.0,0.0,0.0,0.0,0.0,0.0,0.0,0.0,0.0,0.0,0.0,0.0,0.0,0.0,0.0,0.0003040421461608625,0.0,0.0,0.0,0.0,0.0,,,inf,,,
TCAGTGTCAGTGACTCTGTGTGTGAGTCTG,0.0,0.0,0.0,0.0,0.0,0.0,0.0,0.0,0.0,0.0,0.0,0.0,0.0,0.0,1.0,0.0,0.0,0.0,0.0,0.0,0.0,0.0,0.0,0.0,0.0,0.0,0.0,0.0,0.0,0.0,0.0,0.0,0.0,0.0,0.0,0.0,0.0,0.0,0.0,0.0,0.0,0.0,0.0,0.0,0.0,0.0,0.0,0.0,0.0,0.0,1.6853089929773174e-06,0.0,0.0,0.0,0.0,0.0,0.0,0.0,inf,,,,,
AGACTCACTCTCAGTGAGAGTCTGTGAGAC,192.0,0.0,118.0,0.0,0.0,521.0,164.0,0.0,0.0,31.0,139.0,0.0,81.0,0.0,0.0,0.0,0.0,0.0,0.0,0.0,74.0,0.0,0.0,0.0,0.0,0.0,0.0,0.0,0.0,0.0,0.0,0.0,0.0,0.0,0.0,0.0,0.0,0.0,0.0,0.0,0.0,0.0,0.0,4.0,0.0,0.0,0.0,0.0,0.0004019847999497519,0.0,-0.0004019847999497519,-0.0004019847999497519,-0.0004019847999497519,-0.0004019847999497519,-0.0004019847999497519,-0.0004019847999497519…
TGTGAGTGTCTGAGTGTGTGTGTGTGACTG,0.0,0.0,180.0,0.0,0.0,0.0,0.0,0.0,0.0,0.0,264.0,0.0,357.0,189.0,0.0,0.0,1063.0,323.0,0.0,158.0,2.0,0.0,0.0,0.0,0.0,0.0,0.0,0.0,0.0,0.0,0.0,0.0,0.0,0.0,0.0,2.0,0.0,0.0,0.0,0.0,0.0,0.0,0.0,0.0,0.0,0.0,0.0,0.0,0.0,0.0,0.0,0.0,0.002860148684681388,0.0,0.0,0.0,0.0,0.0,,,inf,,,
TGTCTGTCTGAGACAGTGAGAGTCTGAGTG,0.0,0.0,0.0,0.0,0.0,0.0,0.0,0.0,0.0,0.0,0.0,0.0,0.0,0.0,0.0,0.0,0.0,175.0,0.0,0.0,0.0,0.0,0.0,0.0,0.0,0.0,0.0,0.0,0.0,0.0,0.0,0.0,0.0,0.0,0.0,0.0,0.0,0.0,0.0,0.0,0.0,0.0,0.0,0.0,0.0,0.0,0.0,0.0,0.0,0.0,0.0,0.0,0.0,0.0,0.0,0.0,0.0,0.0,,,,,,
TGTGACTGTGAGAGTGTCTGTGTGAGACAC,0.0,0.0,0.0,0.0,0.0,0.0,0.0,0.0,0.0,0.0,0.0,0.0,0.0,0.0,0.0,0.0,0.0,172.0,0.0,0.0,0.0,0.0,0.0,0.0,0.0,0.0,0.0,0.0,0.0,0.0,0.0,0.0,0.0,0.0,0.0,0.0,0.0,0.0,0.0,0.0,0.0,0.0,0.0,0.0,0.0,0.0,0.0,0.0,0.0,0.0,0.0,0.0,0.0,0.0,0.0,0.0,0.0,0.0,,,,,,
TCACAGTGTGTCTCACTGACTGACACACAG,0.0,0.0,0.0,0.0,0.0,0.0,0.0,0.0,0.0,0.0,0.0,0.0,0.0,0.0,0.0,0.0,0.0,110.0,0.0,0.0,0.0,0.0,0.0,0.0,0.0,0.0,0.0,0.0,0.0,0.0,0.0,0.0,0.0,0.0,0.0,0.0,0.0,0.0,0.0,0.0,0.0,0.0,0.0,0.0,0.0,0.0,0.0,0.0,0.0,0.0,0.0,0.0,0.0,0.0,0.0,0.0,0.0,0.0,,,,,,
AGTGTGTGTGACTGAGTGAGTGACAGTCAC,0.0,0.0,47.0,0.0,0.0,0.0,0.0,0.0,0.0,0.0,162.0,0.0,106.0,0.0,0.0,268.0,0.0,125.0,0.0,0.0,0.0,0.0,0.0,0.0,0.0,0.0,0.0,0.0,0.0,0.0,0.0,0.0,0.0,0.0,0.0,0.0,0.0,0.0,0.0,0.0,0.0,0.0,0.0,0.0,0.0,273.0,0.0,0.0,0.0,0.0,0.0,0.00043832031729157297,0.0,0.0004902180841989962,0.0,0.0,0.0,0.0,,inf,,inf,,
AGTGTGAGAGTGTGAGTGTCTGTGAGAGTC,0.0,0.0,0.0,0.0,0.0,0.0,0.0,0.0,0.0,0.0,0.0,0.0,0.0,0.0,0.0,0.0,0.0,0.0,0.0,0.0,0.0,0.0,0.0,0.0,0.0,0.0,0.0,0.0,0.0,0.0,0.0,0.0,0.0,0.0,0.0,0.0,0.0,0.0,0.0,0.0,0.0,0.0,0.0,0.0,0.0,0.0,2.0,0.0,0.0,0.0,0.0,0.0,0.0,0.0,6.727234198567772e-06,0.0,0.0,0.0,,,,,inf,
ACTGAGTGAGAGTCTGTGTGAGTCTGAGAG,0.0,0.0,0.0,0.0,0.0,0.0,0.0,0.0,0.0,0.0,0.0,0.0,0.0,0.0,0.0,0.0,0.0,5.0,0.0,0.0,0.0,0.0,0.0,0.0,0.0,0.0,0.0,0.0,0.0,0.0,0.0,0.0,0.0,0.0,0.0,0.0,0.0,0.0,0.0,0.0,0.0,0.0,0.0,0.0,0.0,0.0,0.0,0.0,0.0,0.0,0.0,0.0,0.0,0.0,0.0,0.0,0.0,0.0,,,,,,
TCTCTCTCTGAGAGACAGTGACTCTGAGAC,2448.0,1057.0,1386.0,1029.0,445.0,1484.0,3178.0,0.0,678.0,63.0,1789.0,0.0,331.0,247.0,1634.0,384.0,180.0,0.0,2905.0,1039.0,570.0,1.0,0.0,0.0,0.0,0.0,0.0,0.0,2165.0,477.0,0.0,202.0,0.0,0.0,0.0,0.0,1432.0,2354.0,0.0,0.0,0.0,0.0,0.0,1.0,0.0,2.0,0.0,0.0,0.005125306199359337,0.002581927969827839,-0.0023715113048344,-0.00449726514771768,-0.004640991276271237,-0.0051217148…
TGAGTCTGAGTGTGTGTGTGTGAGTGACAG,0.0,0.0,70.0,0.0,0.0,0.0,0.0,0.0,0.0,59.0,0.0,0.0,164.0,223.0,0.0,0.0,216.0,0.0,0.0,0.0,0.0,0.0,0.0,0.0,0.0,306.0,0.0,0.0,145.0,0.0,261.0,0.0,217.0,321.0,0.0,118.0,0.0,0.0,0.0,259.0,0.0,0.0,0.0,340.0,0.0,0.0,0.0,2.0,0.0,0.0,0.0,0.0,0.0005811779077057195,0.0,0.0,5.427806107910213e-06,0.0,0.0,,,inf,,,inf
TCTCTGTCTGAGACTGTGAGTGACACTGTC,0.0,0.0,0.0,0.0,0.0,0.0,0.0,0.0,0.0,56.0,0.0,0.0,0.0,0.0,733.0,0.0,0.0,0.0,0.0,0.0,341.0,0.0,0.0,0.0,0.0,0.0,0.0,0.0,0.0,0.0,0.0,0.0,0.0,0.0,0.0,0.0,0.0,0.0,0.0,0.0,0.0,0.0,0.0,2.0,161.0,0.0,0.0,0.0,0.0,0.0,0.0012353314918523736,0.0,0.0,0.0,0.0,0.0,0.0,0.0,inf,,,,,
TGACTGTCAGACTGACAGTGACTGAGAGAC,0.0,29.0,31.0,0.0,0.0,0.0,111.0,0.0,0.0,20.0,131.0,0.0,0.0,37.0,0.0,0.0,0.0,0.0,0.0,121.0,23.0,0.0,0.0,0.0,0.0,0.0,0.0,0.0,48.0,0.0,0.0,0.0,0.0,0.0,0.0,0.0,0.0,0.0,0.0,0.0,0.0,0.0,0.0,0.0,0.0,0.0,0.0,0.0,0.0,7.083813729896625e-05,-7.083813729896625e-05,-7.083813729896625e-05,-7.083813729896625e-05,-7.083813729896625e-05,-7.083813729896625e-05,-7.083813729896625e-05,…
ACTGTGACAGTCAGAGTGTCAGACACTGTG,0.0,0.0,0.0,0.0,0.0,0.0,0.0,0.0,0.0,0.0,0.0,0.0,0.0,0.0,0.0,0.0,0.0,49.0,0.0,0.0,0.0,0.0,0.0,0.0,0.0,0.0,0.0,0.0,0.0,0.0,0.0,0.0,0.0,0.0,0.0,0.0,0.0,0.0,0.0,0.0,0.0,0.0,0.0,0.0,0.0,0.0,0.0,0.0,0.0,0.0,0.0,0.0,0.0,0.0,0.0,0.0,0.0,0.0,,,,,,
ACACACAGAGACACACTGTGTGAGACAGTG,0.0,0.0,0.0,0.0,0.0,0.0,0.0,0.0,0.0,0.0,0.0,0.0,0.0,0.0,606.0,0.0,221.0,0.0,0.0,0.0,0.0,0.0,0.0,0.0,0.0,0.0,0.0,0.0,0.0,0.0,0.0,0.0,0.0,0.0,0.0,0.0,0.0,0.0,0.0,0.0,0.0,0.0,0.0,0.0,0.0,0.0,0.0,0.0,0.0,0.0,0.0010212972497442544,0.0,0.0005946311000137222,0.0,0.0,0.0,0.0,0.0,inf,,inf,,,
AGTCAGACTGTGTGACAGAGTCAGACAGAG,0.0,0.0,0.0,0.0,0.0,0.0,0.0,0.0,0.0,0.0,0.0,0.0,0.0,0.0,0.0,0.0,0.0,47.0,0.0,0.0,0.0,0.0,0.0,0.0,0.0,0.0,0.0,0.0,0.0,0.0,0.0,0.0,0.0,0.0,0.0,0.0,0.0,0.0,0.0,0.0,0.0,0.0,0.0,0.0,0.0,0.0,0.0,0.0,0.0,0.0,0.0,0.0,0.0,0.0,0.0,0.0,0.0,0.0,,,,,,
ACACACTCTGTGTGAGAGTCAGTGTGAGTC,0.0,0.0,0.0,0.0,0.0,0.0,0.0,0.0,0.0,0.0,0.0,0.0,0.0,0.0,0.0,0.0,0.0,64.0,0.0,0.0,0.0,0.0,0.0,0.0,0.0,0.0,0.0,0.0,0.0,0.0,0.0,0.0,0.0,0.0,0.0,0.0,0.0,0.0,0.0,0.0,0.0,0.0,0.0,0.0,0.0,0.0,0.0,0.0,0.0,0.0,0.0,0.0,0.0,0.0,0.0,0.0,0.0,0.0,,,,,,
AGAGTGACTGAGAGTCAGTGAGAGTGAGTC,170.0,105.0,0.0,0.0,0.0,0.0,0.0,0.0,70.0,0.0,0.0,0.0,158.0,123.0,0.0,410.0,115.0,136.0,0.0,0.0,259.0,0.0,0.0,0.0,0.0,0.0,0.0,0.0,214.0,0.0,0.0,0.0,0.0,0.0,0.0,0.0,163.0,190.0,0.0,0.0,0.0,0.0,0.0,4.0,105.0,0.0,0.0,0.0,0.00035592404162217617,0.00025648291091005023,-0.00035592404162217617,0.00031464062289105117,-4.650061853811254e-05,-0.00035592404162217617,-0.00035592…
TGTGTGTGACTGAGTCACTGTGTCAGTGTG,0.0,0.0,0.0,0.0,536.0,758.0,0.0,0.0,0.0,0.0,0.0,0.0,0.0,2.0,103.0,333.0,0.0,145.0,0.0,325.0,0.0,0.0,0.0,0.0,0.0,0.0,0.0,0.0,453.0,48.0,380.0,0.0,0.0,0.0,0.0,0.0,310.0,261.0,0.0,0.0,269.0,0.0,0.0,0.0,0.0,0.0,0.0,0.0,0.0,0.0,0.0001735868262766637,0.0005446293494704992,0.0,0.0,0.0,0.0,0.0,0.0,inf,inf,,,,
TGTGTGAGTCTCTCTGACAGTCACTCTCTC,0.0,0.0,94.0,0.0,0.0,0.0,0.0,0.0,0.0,0.0,0.0,0.0,0.0,0.0,0.0,0.0,0.0,95.0,0.0,187.0,0.0,0.0,0.0,0.0,0.0,0.0,0.0,0.0,0.0,0.0,0.0,0.0,0.0,0.0,0.0,0.0,0.0,0.0,0.0,0.0,0.0,0.0,0.0,0.0,0.0,0.0,0.0,0.0,0.0,0.0,0.0,0.0,0.0,0.0,0.0,0.0,0.0,0.0,,,,,,
TGAGTGTCAGTCTGTGAGAGAGTGTGTGTG,0.0,0.0,0.0,0.0,0.0,0.0,0.0,0.0,0.0,0.0,0.0,0.0,0.0,0.0,0.0,0.0,0.0,123.0,0.0,0.0,0.0,0.0,0.0,0.0,0.0,0.0,0.0,0.0,0.0,0.0,0.0,0.0,0.0,0.0,0.0,0.0,0.0,0.0,0.0,0.0,0.0,0.0,0.0,0.0,0.0,0.0,0.0,0.0,0.0,0.0,0.0,0.0,0.0,0.0,0.0,0.0,0.0,0.0,,,,,,
ACTCAGTCTGTCTGTCTGAGTCAGAGTCAG,0.0,0.0,0.0,0.0,0.0,0.0,0.0,0.0,0.0,0.0,0.0,0.0,0.0,0.0,0.0,0.0,0.0,10.0,0.0,0.0,0.0,0.0,0.0,0.0,0.0,0.0,0.0,0.0,0.0,0.0,0.0,0.0,0.0,0.0,0.0,0.0,0.0,0.0,0.0,0.0,0.0,0.0,0.0,0.0,0.0,0.0,0.0,0.0,0.0,0.0,0.0,0.0,0.0,0.0,0.0,0.0,0.0,0.0,,,,,,
AGTGTGACAGTGTCTGTGTGACTGTCTGTG,0.0,191.0,117.0,203.0,0.0,0.0,0.0,0.0,0.0,0.0,0.0,0.0,137.0,23.0,0.0,0.0,0.0,0.0,0.0,0.0,0.0,0.0,0.0,0.0,0.0,0.0,0.0,0.0,0.0,0.0,0.0,0.0,0.0,0.0,0.0,0.0,263.0,0.0,0.0,0.0,0.0,0.0,0.0,0.0,0.0,0.0,0.0,0.0,0.0,0.00046655462841732945,-0.00046655462841732945,-0.00046655462841732945,-0.00046655462841732945,-0.00046655462841732945,-0.00046655462841732945,-0.000466554628417…
AGAGAGACTGAGAGTGACACTCACACAGTC,0.0,0.0,0.0,0.0,0.0,0.0,0.0,0.0,0.0,0.0,0.0,0.0,0.0,0.0,0.0,0.0,0.0,164.0,0.0,0.0,0.0,0.0,0.0,0.0,0.0,0.0,0.0,0.0,0.0,0.0,0.0,0.0,0.0,0.0,0.0,0.0,0.0,0.0,0.0,0.0,0.0,0.0,0.0,0.0,0.0,0.0,0.0,0.0,0.0,0.0,0.0,0.0,0.0,0.0,0.0,0.0,0.0,0.0,,,,,,
ACAGTGTGTCTGACTCAGTGTGACAGTGTG,0.0,115.0,0.0,0.0,0.0,0.0,0.0,0.0,0.0,0.0,0.0,0.0,0.0,0.0,0.0,0.0,0.0,0.0,0.0,0.0,0.0,0.0,0.0,0.0,0.0,0.0,0.0,0.0,0.0,0.0,0.0,0.0,0.0,0.0,0.0,0.0,0.0,0.0,0.0,0.0,0.0,0.0,0.0,0.0,0.0,0.0,0.0,0.0,0.0,0.00028090985480624546,-0.00028090985480624546,-0.00028090985480624546,-0.00028090985480624546,-0.00028090985480624546,-0.00028090985480624546,-0.00028090985480624546,-0.…
TGTCAGTCTGTGACAGACTCTGTGTGAGAG,0.0,0.0,0.0,0.0,0.0,0.0,0.0,0.0,104.0,0.0,0.0,0.0,0.0,0.0,0.0,0.0,166.0,0.0,0.0,0.0,0.0,0.0,0.0,0.0,0.0,0.0,0.0,0.0,0.0,0.0,0.0,459.0,0.0,0.0,0.0,0.0,0.0,0.0,0.0,0.0,0.0,0.0,0.0,0.0,0.0,0.0,0.0,0.0,0.0,0.0,0.0,0.0,0.0004466459846256918,0.0,0.0,0.0,0.0,0.0,,,inf,,,
TCAGAGACTGAGACACAGTGTGAGTCTGAC,0.0,0.0,0.0,0.0,0.0,0.0,0.0,0.0,0.0,0.0,0.0,0.0,0.0,0.0,0.0,0.0,0.0,16.0,0.0,0.0,0.0,0.0,0.0,0.0,0.0,0.0,0.0,0.0,0.0,0.0,0.0,0.0,0.0,0.0,0.0,0.0,0.0,0.0,0.0,0.0,0.0,0.0,0.0,0.0,0.0,0.0,0.0,0.0,0.0,0.0,0.0,0.0,0.0,0.0,0.0,0.0,0.0,0.0,,,,,,
AGTCACTGACTCTGTGTGTGTGTGAGAGAG,0.0,0.0,0.0,0.0,0.0,0.0,0.0,0.0,0.0,0.0,0.0,0.0,0.0,0.0,0.0,0.0,0.0,160.0,0.0,0.0,0.0,0.0,0.0,0.0,0.0,0.0,0.0,0.0,0.0,0.0,0.0,0.0,0.0,0.0,0.0,0.0,0.0,0.0,0.0,0.0,0.0,0.0,0.0,0.0,0.0,0.0,0.0,0.0,0.0,0.0,0.0,0.0,0.0,0.0,0.0,0.0,0.0,0.0,,,,,,
TGTCTCTGTGAGTGTGACTGTGACTGACTG,0.0,0.0,0.0,0.0,0.0,438.0,0.0,0.0,169.0,0.0,0.0,0.0,0.0,0.0,0.0,0.0,0.0,180.0,264.0,0.0,0.0,0.0,0.0,0.0,0.0,0.0,0.0,0.0,178.0,0.0,0.0,0.0,0.0,0.0,0.0,0.0,0.0,0.0,0.0,0.0,0.0,0.0,0.0,0.0,0.0,0.0,0.0,0.0,0.0,0.0,0.0,0.0,0.0,0.0,0.0,0.0,0.0,0.0,,,,,,
AGACTGTCAGTGTCTCTCTGTCTGAGACTC,0.0,74.0,48.0,0.0,0.0,0.0,0.0,0.0,0.0,0.0,0.0,0.0,0.0,59.0,0.0,0.0,0.0,0.0,0.0,0.0,0.0,0.0,0.0,0.0,0.0,0.0,0.0,0.0,0.0,0.0,0.0,0.0,0.0,0.0,0.0,0.0,0.0,0.0,0.0,0.0,0.0,0.0,0.0,0.0,0.0,0.0,0.0,0.0,0.0,0.00018075938483184492,-0.00018075938483184492,-0.00018075938483184492,-0.00018075938483184492,-0.00018075938483184492,-0.00018075938483184492,-0.00018075938483184492,-0…
TGTGTGTGACACACAGAGAGTCTGTGAGAC,466.0,0.0,0.0,0.0,0.0,0.0,0.0,0.0,0.0,0.0,0.0,0.0,0.0,0.0,0.0,1.0,0.0,0.0,0.0,0.0,0.0,0.0,0.0,0.0,0.0,0.0,0.0,0.0,0.0,0.0,0.0,0.0,0.0,0.0,0.0,0.0,0.0,0.0,0.0,0.0,0.0,0.0,0.0,0.0,0.0,0.0,0.0,0.0,0.000975650608211377,0.0,-0.000975650608211377,-0.0009740150846393935,-0.000975650608211377,-0.000975650608211377,-0.000975650608211377,-0.000975650608211377,0.0,-0.000975650…
ACTGTGAGAGTGTGTGAGTGTGTGTGTGTC,0.0,0.0,0.0,0.0,0.0,0.0,0.0,0.0,0.0,0.0,0.0,0.0,0.0,0.0,0.0,0.0,0.0,308.0,0.0,0.0,0.0,0.0,0.0,0.0,0.0,0.0,0.0,0.0,0.0,0.0,0.0,0.0,0.0,0.0,0.0,0.0,0.0,0.0,0.0,0.0,0.0,0.0,0.0,0.0,0.0,0.0,0.0,0.0,0.0,0.0,0.0,0.0,0.0,0.0,0.0,0.0,0.0,0.0,,,,,,
AGAGTCAGTGTGTCACAGTGTGTCACACTC,0.0,0.0,0.0,0.0,0.0,0.0,0.0,0.0,0.0,0.0,0.0,0.0,0.0,0.0,0.0,0.0,0.0,111.0,0.0,0.0,0.0,0.0,0.0,0.0,0.0,0.0,0.0,0.0,0.0,0.0,0.0,0.0,0.0,0.0,0.0,0.0,0.0,0.0,0.0,0.0,0.0,0.0,0.0,0.0,0.0,0.0,0.0,0.0,0.0,0.0,0.0,0.0,0.0,0.0,0.0,0.0,0.0,0.0,,,,,,
ACTCAGTGTCACAGAGTGAGAGTGTGACTG,0.0,0.0,0.0,0.0,0.0,0.0,0.0,0.0,0.0,0.0,0.0,0.0,0.0,0.0,0.0,0.0,0.0,94.0,0.0,0.0,0.0,0.0,0.0,0.0,0.0,0.0,0.0,0.0,0.0,0.0,0.0,0.0,0.0,0.0,0.0,0.0,0.0,0.0,0.0,0.0,0.0,0.0,0.0,0.0,0.0,0.0,0.0,0.0,0.0,0.0,0.0,0.0,0.0,0.0,0.0,0.0,0.0,0.0,,,,,,
TGTGTGAGTCTGTGTGACACTGAGACTCTC,0.0,0.0,75.0,0.0,0.0,0.0,0.0,0.0,0.0,0.0,0.0,0.0,0.0,0.0,0.0,0.0,0.0,256.0,0.0,0.0,0.0,0.0,0.0,0.0,0.0,0.0,0.0,0.0,0.0,0.0,0.0,0.0,0.0,0.0,0.0,0.0,0.0,0.0,0.0,0.0,0.0,0.0,0.0,0.0,0.0,0.0,0.0,0.0,0.0,0.0,0.0,0.0,0.0,0.0,0.0,0.0,0.0,0.0,,,,,,
AGACTGTGACAGAGTCACAGACTGACAGAG,0.0,4.0,44.0,0.0,323.0,2.0,342.0,0.0,0.0,0.0,122.0,0.0,0.0,0.0,0.0,0.0,0.0,90.0,324.0,108.0,0.0,0.0,0.0,124.0,272.0,0.0,145.0,0.0,86.0,0.0,0.0,0.0,102.0,0.0,171.0,45.0,275.0,0.0,0.0,0.0,0.0,2.0,221.0,95.0,0.0,0.0,0.0,0.0,0.0,9.770777558478104e-06,-9.770777558478104e-06,-9.770777558478104e-06,-9.770777558478104e-06,-9.770777558478104e-06,-9.770777558478104e-06,-9.770…
TCTCAGTCTGTGAGTGTCACAGTGAGTCTC,0.0,0.0,0.0,0.0,0.0,0.0,0.0,0.0,0.0,0.0,0.0,0.0,0.0,0.0,0.0,0.0,0.0,146.0,0.0,0.0,0.0,0.0,0.0,0.0,0.0,0.0,0.0,0.0,0.0,0.0,0.0,0.0,0.0,0.0,0.0,0.0,0.0,0.0,0.0,0.0,0.0,0.0,0.0,0.0,0.0,0.0,0.0,0.0,0.0,0.0,0.0,0.0,0.0,0.0,0.0,0.0,0.0,0.0,,,,,,
AGTGTGAGAGTCTGTCACACTGTGTCACTC,0.0,0.0,0.0,0.0,0.0,0.0,0.0,0.0,0.0,0.0,0.0,0.0,0.0,0.0,0.0,0.0,0.0,119.0,0.0,0.0,0.0,0.0,0.0,0.0,0.0,0.0,0.0,0.0,0.0,0.0,0.0,0.0,0.0,0.0,0.0,0.0,0.0,0.0,0.0,0.0,0.0,0.0,0.0,0.0,0.0,0.0,0.0,0.0,0.0,0.0,0.0,0.0,0.0,0.0,0.0,0.0,0.0,0.0,,,,,,
TGAGACACTGTGACTCAGTGTGACTCAGTG,298.0,0.0,118.0,0.0,0.0,0.0,0.0,0.0,0.0,0.0,156.0,0.0,0.0,0.0,0.0,0.0,0.0,0.0,165.0,0.0,0.0,0.0,0.0,0.0,0.0,0.0,0.0,0.0,0.0,0.0,0.0,0.0,0.0,0.0,0.0,0.0,196.0,0.0,0.0,0.0,0.0,0.0,0.0,0.0,0.0,0.0,0.0,0.0,0.0006239139082553441,0.0,-0.0006239139082553441,-0.0006239139082553441,-0.0006239139082553441,-0.0006239139082553441,-0.0006239139082553441,-0.0006239139082553441,0.…
AGTGACAGACTCTGAGACTCTGACACTGTC,0.0,0.0,61.0,0.0,0.0,0.0,2.0,0.0,0.0,0.0,0.0,0.0,0.0,0.0,0.0,0.0,0.0,99.0,155.0,0.0,0.0,0.0,0.0,0.0,0.0,0.0,0.0,0.0,0.0,0.0,0.0,0.0,0.0,0.0,0.0,0.0,115.0,0.0,0.0,0.0,0.0,0.0,0.0,0.0,0.0,0.0,0.0,0.0,0.0,0.0,0.0,0.0,0.0,0.0,0.0,0.0,0.0,0.0,,,,,,
TCTGAGTCTCAGAGAGACAGTGACTGTCTC,0.0,0.0,0.0,0.0,0.0,0.0,0.0,0.0,0.0,0.0,0.0,0.0,0.0,0.0,0.0,0.0,0.0,116.0,0.0,0.0,0.0,0.0,0.0,0.0,0.0,0.0,0.0,0.0,0.0,0.0,0.0,0.0,0.0,0.0,0.0,0.0,0.0,0.0,0.0,0.0,0.0,0.0,0.0,0.0,0.0,0.0,0.0,0.0,0.0,0.0,0.0,0.0,0.0,0.0,0.0,0.0,0.0,0.0,,,,,,
ACTGTGTGTGTGAGACAGAGTCTCTGTGAC,0.0,0.0,0.0,0.0,0.0,0.0,121.0,0.0,0.0,0.0,0.0,0.0,0.0,0.0,0.0,0.0,0.0,144.0,0.0,0.0,0.0,0.0,0.0,0.0,0.0,0.0,0.0,0.0,0.0,0.0,0.0,0.0,0.0,0.0,0.0,0.0,0.0,0.0,0.0,0.0,0.0,0.0,0.0,0.0,0.0,0.0,0.0,0.0,0.0,0.0,0.0,0.0,0.0,0.0,0.0,0.0,0.0,0.0,,,,,,
AGAGTCACTGAGTGACACTGTCACTGTGTG,0.0,3.0,0.0,0.0,0.0,0.0,0.0,0.0,0.0,0.0,0.0,0.0,0.0,0.0,0.0,882.0,0.0,0.0,0.0,0.0,196.0,0.0,0.0,0.0,0.0,0.0,0.0,0.0,0.0,0.0,0.0,0.0,0.0,0.0,0.0,0.0,0.0,0.0,0.0,0.0,0.0,0.0,0.0,2.0,0.0,0.0,0.0,0.0,0.0,7.328083168858578e-06,-7.328083168858578e-06,0.0014352037073205718,-7.328083168858578e-06,-7.328083168858578e-06,-7.328083168858578e-06,-7.328083168858578e-06,-7.328083…
TCAGAGTGTGTCTGTGAGTGAGAGTCTGAC,0.0,0.0,0.0,0.0,0.0,0.0,0.0,0.0,0.0,0.0,0.0,0.0,0.0,0.0,0.0,0.0,0.0,34.0,100.0,0.0,0.0,0.0,0.0,0.0,2.0,0.0,0.0,0.0,0.0,0.0,0.0,0.0,0.0,0.0,0.0,86.0,0.0,0.0,0.0,81.0,0.0,0.0,318.0,121.0,0.0,0.0,0.0,0.0,0.0,0.0,0.0,0.0,0.0,0.0,0.0,0.0,0.0,0.0,,,,,,
TCACAGACTCTGTGACACACTGTCACACAC,0.0,0.0,0.0,378.0,0.0,0.0,0.0,0.0,670.0,46.0,0.0,0.0,0.0,512.0,550.0,226.0,183.0,0.0,0.0,0.0,143.0,0.0,0.0,0.0,0.0,0.0,0.0,0.0,0.0,0.0,0.0,0.0,0.0,0.0,0.0,0.0,0.0,0.0,0.0,0.0,0.0,0.0,0.0,1.0,0.0,0.0,0.0,0.0,0.0,0.0,0.0009269199461375246,0.00036962832726826673,0.0004923868384729013,0.0,0.0,0.0,0.0,0.0,inf,inf,inf,,,
TGACAGTCTGTCAGTCTGTGTGTGTGTGAG,0.0,0.0,86.0,0.0,0.0,0.0,0.0,0.0,228.0,0.0,2.0,0.0,0.0,0.0,702.0,0.0,188.0,0.0,0.0,0.0,0.0,0.0,0.0,0.0,0.0,0.0,0.0,0.0,0.0,0.0,0.0,0.0,0.0,0.0,0.0,0.0,0.0,0.0,0.0,0.0,0.0,0.0,0.0,0.0,0.0,0.0,0.0,0.0,0.0,0.0,0.0011830869130700769,0.0,0.000505840030780904,0.0,0.0,0.0,0.0,0.0,inf,,inf,,,
TGAGAGTGAGTGACTGAGAGAGTCTGTGTG,0.0,0.0,0.0,0.0,2.0,0.0,0.0,0.0,0.0,0.0,0.0,0.0,0.0,0.0,0.0,0.0,0.0,184.0,0.0,0.0,0.0,0.0,0.0,0.0,0.0,0.0,0.0,0.0,171.0,0.0,0.0,0.0,0.0,0.0,0.0,0.0,0.0,0.0,0.0,0.0,0.0,0.0,0.0,0.0,0.0,0.0,0.0,0.0,0.0,0.0,0.0,0.0,0.0,0.0,0.0,0.0,0.0,0.0,,,,,,
ACTGTGAGTCTGTGTGTCTCTCAGAGAGAC,0.0,0.0,0.0,0.0,0.0,0.0,0.0,0.0,0.0,0.0,0.0,0.0,0.0,0.0,0.0,0.0,0.0,77.0,0.0,0.0,0.0,0.0,0.0,0.0,0.0,0.0,0.0,0.0,0.0,0.0,0.0,0.0,0.0,0.0,0.0,0.0,0.0,0.0,0.0,0.0,0.0,0.0,0.0,0.0,0.0,0.0,0.0,0.0,0.0,0.0,0.0,0.0,0.0,0.0,0.0,0.0,0.0,0.0,,,,,,
AGTCTCACTGTCTGTGTCAGAGAGTGTGAG,112.0,111.0,0.0,0.0,0.0,0.0,430.0,0.0,0.0,0.0,0.0,0.0,0.0,0.0,0.0,0.0,0.0,0.0,0.0,0.0,0.0,0.0,0.0,39.0,0.0,0.0,0.0,0.0,0.0,0.0,0.0,0.0,0.0,0.0,0.0,0.0,2.0,0.0,0.0,0.0,0.0,0.0,0.0,0.0,0.0,0.0,0.0,0.0,0.00023449113330402193,0.00027113907724776737,-0.00027113907724776737,-0.00027113907724776737,-0.00027113907724776737,-0.00027113907724776737,-0.00027113907724776737,-0.…
ACACTGTGTCACTGAGAGAGTGAGAGACAG,3075.0,3025.0,1631.0,11361.0,22189.0,44213.0,4014.0,0.0,22799.0,8284.0,2855.0,0.0,13480.0,17456.0,20347.0,32221.0,18357.0,324.0,1264.0,9839.0,23853.0,74098.0,106801.0,130328.0,94945.0,107615.0,83687.0,0.0,9656.0,29135.0,58571.0,124660.0,92222.0,91634.0,143114.0,67157.0,3701.0,12741.0,0.0,44708.0,107064.0,87598.0,143300.0,94682.0,85897.0,118738.0,65931.0,65828.0,0.00…
TGTGAGTCAGAGAGTGAGTGTGTGTCTGTG,0.0,0.0,0.0,0.0,0.0,0.0,0.0,0.0,0.0,0.0,0.0,0.0,0.0,0.0,0.0,0.0,0.0,182.0,0.0,0.0,0.0,0.0,0.0,0.0,0.0,0.0,0.0,0.0,0.0,0.0,0.0,0.0,0.0,0.0,0.0,0.0,0.0,0.0,0.0,0.0,0.0,0.0,0.0,0.0,0.0,0.0,0.0,0.0,0.0,0.0,0.0,0.0,0.0,0.0,0.0,0.0,0.0,0.0,,,,,,
ACTGTCTGAGACTCACACTCTGTCTGAGTC,1231.0,891.0,1582.0,1177.0,758.0,974.0,2855.0,0.0,1311.0,78.0,2558.0,0.0,678.0,385.0,1073.0,987.0,89.0,0.0,1795.0,1749.0,453.0,1.0,0.0,0.0,0.0,0.0,0.0,0.0,3228.0,157.0,514.0,0.0,0.0,0.0,0.0,0.0,2121.0,2856.0,0.0,2.0,138.0,211.0,2.0,4.0,49.0,0.0,0.0,0.0,0.00257730879551117,0.0021764407011509975,-0.0007689722460465084,-0.0009630470299634738,-0.0023378419724287207,-0.0…
AGTGTGTCAGAGAGTGTCACAGTGTGTCTG,0.0,308.0,0.0,0.0,0.0,0.0,0.0,0.0,124.0,57.0,0.0,0.0,0.0,0.0,0.0,0.0,0.0,0.0,0.0,0.0,0.0,0.0,0.0,0.0,0.0,0.0,0.0,0.0,0.0,0.0,0.0,0.0,0.0,0.0,0.0,0.0,0.0,0.0,0.0,0.0,0.0,0.0,0.0,0.0,0.0,0.0,0.0,0.0,0.0,0.000752349872002814,-0.000752349872002814,-0.000752349872002814,-0.000752349872002814,-0.000752349872002814,-0.000752349872002814,-0.000752349872002814,-0.00075234987…
AGAGACACTGTGTGTCAGTCACTCAGTGAC,0.0,0.0,0.0,0.0,0.0,342.0,0.0,0.0,0.0,0.0,0.0,0.0,0.0,0.0,0.0,0.0,0.0,274.0,0.0,0.0,0.0,0.0,0.0,0.0,0.0,0.0,0.0,0.0,0.0,0.0,0.0,0.0,0.0,0.0,0.0,0.0,0.0,0.0,0.0,0.0,0.0,0.0,0.0,0.0,0.0,0.0,0.0,0.0,0.0,0.0,0.0,0.0,0.0,0.0,0.0,0.0,0.0,0.0,,,,,,
ACACACAGTGAGTGTGAGACTGAGACTGAG,0.0,0.0,0.0,0.0,0.0,0.0,0.0,0.0,0.0,0.0,0.0,0.0,0.0,0.0,0.0,0.0,0.0,43.0,0.0,0.0,0.0,0.0,0.0,0.0,0.0,0.0,0.0,0.0,0.0,0.0,0.0,0.0,0.0,0.0,0.0,0.0,0.0,0.0,0.0,0.0,0.0,0.0,0.0,0.0,0.0,0.0,0.0,0.0,0.0,0.0,0.0,0.0,0.0,0.0,0.0,0.0,0.0,0.0,,,,,,
AGACAGTCAGACTCTGACAGTGTCTCTGAC,0.0,81.0,183.0,0.0,0.0,0.0,231.0,0.0,0.0,0.0,331.0,0.0,0.0,0.0,0.0,0.0,0.0,0.0,90.0,0.0,0.0,0.0,0.0,0.0,0.0,0.0,0.0,0.0,67.0,65.0,0.0,0.0,0.0,0.0,0.0,0.0,200.0,0.0,0.0,0.0,0.0,0.0,0.0,0.0,0.0,0.0,0.0,0.0,0.0,0.0001978582455591816,-0.0001978582455591816,-0.0001978582455591816,-0.0001978582455591816,-0.0001978582455591816,-0.0001978582455591816,-0.0001978582455591816,…
TGAGACACACACAGTGACACAGAGAGACTG,0.0,0.0,0.0,0.0,0.0,0.0,0.0,0.0,0.0,0.0,0.0,0.0,0.0,0.0,0.0,0.0,0.0,197.0,0.0,0.0,182.0,0.0,0.0,0.0,0.0,0.0,0.0,0.0,0.0,0.0,0.0,0.0,0.0,0.0,0.0,0.0,0.0,0.0,0.0,0.0,0.0,0.0,0.0,0.0,0.0,0.0,0.0,0.0,0.0,0.0,0.0,0.0,0.0,0.0,0.0,0.0,0.0,0.0,,,,,,
AGTGAGAGAGTCAGAGAGAGTGACACTCTC,169.0,0.0,53.0,0.0,0.0,0.0,608.0,0.0,0.0,0.0,0.0,0.0,0.0,0.0,0.0,0.0,0.0,0.0,0.0,0.0,37.0,0.0,0.0,0.0,0.0,0.0,0.0,0.0,0.0,0.0,0.0,0.0,0.0,0.0,0.0,0.0,0.0,0.0,0.0,0.0,0.0,0.0,0.0,0.0,0.0,0.0,0.0,0.0,0.0003538303707891045,0.0,-0.0003538303707891045,-0.0003538303707891045,-0.0003538303707891045,-0.0003538303707891045,-0.0003538303707891045,-0.0003538303707891045,0.0,-0…
AGAGACTGTGTGTGTGTCACACACAGTGTG,3.0,52.0,0.0,185.0,0.0,0.0,161.0,0.0,0.0,0.0,0.0,0.0,0.0,0.0,0.0,0.0,0.0,0.0,0.0,95.0,45.0,0.0,0.0,0.0,0.0,0.0,0.0,0.0,0.0,0.0,0.0,0.0,0.0,0.0,0.0,0.0,0.0,0.0,0.0,0.0,0.0,0.0,0.0,2.0,0.0,0.0,0.0,0.0,6.281012499214874e-06,0.00012702010826021534,-0.00012702010826021534,-0.00012702010826021534,-0.00012702010826021534,-0.00012702010826021534,-0.00012702010826021534,-0.0…
ACACACAGTGACAGAGAGTCTGAGAGAGAG,264.0,0.0,0.0,0.0,0.0,0.0,0.0,0.0,0.0,0.0,0.0,0.0,0.0,0.0,0.0,0.0,0.0,0.0,125.0,0.0,0.0,0.0,0.0,0.0,0.0,0.0,0.0,0.0,0.0,0.0,0.0,0.0,0.0,0.0,0.0,0.0,0.0,0.0,0.0,0.0,0.0,0.0,0.0,0.0,0.0,0.0,0.0,0.0,0.0005527290999309089,0.0,-0.0005527290999309089,-0.0005527290999309089,-0.0005527290999309089,-0.0005527290999309089,-0.0005527290999309089,-0.0005527290999309089,0.0,-0.0…
TCTGACTCACACTCTCTGACAGTCTCACAC,0.0,175.0,0.0,0.0,0.0,0.0,485.0,0.0,0.0,0.0,0.0,0.0,216.0,0.0,0.0,0.0,0.0,0.0,0.0,0.0,0.0,0.0,0.0,0.0,0.0,0.0,0.0,0.0,0.0,0.0,0.0,0.0,0.0,0.0,0.0,0.0,0.0,0.0,0.0,0.0,0.0,0.0,0.0,0.0,0.0,0.0,0.0,0.0,0.0,0.00042747151818341703,-0.00042747151818341703,-0.00042747151818341703,-0.00042747151818341703,-0.00042747151818341703,-0.00042747151818341703,-0.00042747151818341703…
AGTCTGACTGTCACACACTGTCTCTGACAG,0.0,0.0,0.0,0.0,0.0,0.0,0.0,0.0,0.0,0.0,0.0,0.0,0.0,0.0,0.0,0.0,0.0,121.0,0.0,0.0,0.0,0.0,0.0,0.0,0.0,0.0,0.0,0.0,0.0,0.0,0.0,0.0,0.0,0.0,0.0,0.0,0.0,0.0,0.0,0.0,0.0,0.0,0.0,0.0,0.0,0.0,0.0,0.0,0.0,0.0,0.0,0.0,0.0,0.0,0.0,0.0,0.0,0.0,,,,,,
TGTCTGACACAGACAGTGAGACTGAGAGAC,161.0,0.0,0.0,0.0,0.0,0.0,0.0,0.0,0.0,0.0,0.0,0.0,0.0,0.0,0.0,112.0,0.0,0.0,0.0,0.0,0.0,0.0,0.0,0.0,0.0,0.0,0.0,0.0,0.0,0.0,0.0,0.0,0.0,0.0,0.0,0.0,0.0,0.0,0.0,0.0,0.0,0.0,0.0,0.0,0.0,0.0,0.0,0.0,0.00033708100412453153,0.0,-0.00033708100412453153,-0.00015390236406238165,-0.00033708100412453153,-0.00033708100412453153,-0.00033708100412453153,-0.00033708100412453153,0…
TCAGACAGTGAGAGAGAGACACAGAGAGTG,123.0,0.0,0.0,0.0,0.0,0.0,0.0,0.0,0.0,0.0,0.0,0.0,0.0,0.0,0.0,0.0,0.0,0.0,79.0,0.0,0.0,0.0,0.0,0.0,0.0,0.0,0.0,0.0,0.0,0.0,0.0,0.0,0.0,0.0,0.0,0.0,41.0,0.0,0.0,0.0,0.0,0.0,0.0,0.0,0.0,0.0,0.0,0.0,0.0002575215124678098,0.0,-0.0002575215124678098,-0.0002575215124678098,-0.0002575215124678098,-0.0002575215124678098,-0.0002575215124678098,-0.0002575215124678098,0.0,-0.0…
TGAGTCAGTGAGTGAGACTCAGAGAGAGTG,0.0,0.0,0.0,0.0,0.0,0.0,0.0,0.0,0.0,0.0,0.0,0.0,0.0,0.0,0.0,0.0,0.0,112.0,0.0,0.0,0.0,0.0,0.0,0.0,0.0,0.0,0.0,0.0,0.0,0.0,0.0,0.0,0.0,0.0,0.0,0.0,0.0,0.0,0.0,0.0,0.0,0.0,0.0,0.0,0.0,0.0,0.0,0.0,0.0,0.0,0.0,0.0,0.0,0.0,0.0,0.0,0.0,0.0,,,,,,
TGAGTCAGAGTGTCTCAGACTGTGTGTGAC,0.0,0.0,0.0,0.0,0.0,0.0,0.0,0.0,0.0,0.0,0.0,0.0,0.0,0.0,0.0,0.0,0.0,1.0,0.0,0.0,0.0,0.0,0.0,0.0,0.0,0.0,0.0,0.0,0.0,0.0,0.0,0.0,0.0,0.0,0.0,0.0,0.0,0.0,0.0,0.0,0.0,0.0,0.0,0.0,0.0,0.0,0.0,0.0,0.0,0.0,0.0,0.0,0.0,0.0,0.0,0.0,0.0,0.0,,,,,,
TGTGTGAGTGAGACTGTGTCTGACTGACAC,0.0,0.0,0.0,0.0,0.0,0.0,0.0,0.0,0.0,0.0,0.0,0.0,0.0,0.0,0.0,0.0,0.0,136.0,0.0,0.0,0.0,0.0,0.0,0.0,0.0,0.0,0.0,0.0,0.0,0.0,0.0,0.0,0.0,0.0,0.0,0.0,0.0,0.0,0.0,0.0,0.0,0.0,0.0,0.0,0.0,0.0,0.0,0.0,0.0,0.0,0.0,0.0,0.0,0.0,0.0,0.0,0.0,0.0,,,,,,
ACTCTCACACTGAGTCAGTCAGAGACAGTG,0.0,0.0,0.0,0.0,0.0,0.0,0.0,0.0,0.0,0.0,0.0,0.0,0.0,0.0,0.0,2.0,0.0,0.0,0.0,0.0,0.0,0.0,0.0,0.0,0.0,0.0,0.0,0.0,0.0,0.0,0.0,0.0,0.0,0.0,0.0,0.0,0.0,0.0,0.0,0.0,0.0,0.0,0.0,0.0,0.0,0.0,0.0,0.0,0.0,0.0,0.0,3.2710471439669623e-06,0.0,0.0,0.0,0.0,0.0,0.0,,inf,,,,
AGAGAGAGTGACTGTGTGTCTGTGTGACTC,0.0,0.0,0.0,0.0,0.0,0.0,0.0,0.0,0.0,0.0,0.0,0.0,0.0,0.0,0.0,0.0,0.0,135.0,0.0,0.0,0.0,0.0,0.0,0.0,0.0,0.0,0.0,0.0,0.0,0.0,0.0,0.0,0.0,0.0,0.0,0.0,0.0,0.0,0.0,0.0,0.0,0.0,0.0,0.0,0.0,0.0,0.0,0.0,0.0,0.0,0.0,0.0,0.0,0.0,0.0,0.0,0.0,0.0,,,,,,
ACTCAGTCTGTGTCTCTCAGAGTCACTGTC,0.0,0.0,0.0,0.0,0.0,0.0,0.0,0.0,0.0,0.0,0.0,0.0,0.0,0.0,0.0,0.0,13.0,36.0,0.0,0.0,0.0,0.0,0.0,0.0,0.0,0.0,0.0,0.0,0.0,0.0,0.0,0.0,0.0,0.0,0.0,0.0,0.0,0.0,0.0,0.0,0.0,0.0,0.0,0.0,0.0,0.0,0.0,0.0,0.0,0.0,0.0,0.0,3.497830000080719e-05,0.0,0.0,0.0,0.0,0.0,,,inf,,,
TGTGTGTGAGACACTGTCACAGACAGACTG,0.0,0.0,0.0,0.0,0.0,0.0,0.0,0.0,0.0,0.0,0.0,0.0,0.0,0.0,0.0,0.0,0.0,91.0,0.0,0.0,0.0,0.0,0.0,0.0,0.0,0.0,0.0,0.0,0.0,0.0,0.0,0.0,0.0,0.0,0.0,0.0,0.0,0.0,0.0,0.0,0.0,0.0,0.0,0.0,0.0,0.0,0.0,0.0,0.0,0.0,0.0,0.0,0.0,0.0,0.0,0.0,0.0,0.0,,,,,,
TCTGTCTCTGAGTGAGTGTGTGAGTGTGAG,0.0,168.0,302.0,0.0,0.0,0.0,0.0,0.0,0.0,0.0,185.0,0.0,0.0,0.0,0.0,0.0,0.0,147.0,225.0,0.0,0.0,0.0,0.0,0.0,0.0,0.0,0.0,0.0,167.0,0.0,0.0,0.0,0.0,0.0,0.0,0.0,221.0,0.0,0.0,0.0,0.0,0.0,0.0,0.0,0.0,0.0,0.0,0.0,0.0,0.00041037265745608035,-0.00041037265745608035,-0.00041037265745608035,-0.00041037265745608035,-0.00041037265745608035,-0.00041037265745608035,-0.000410372657…
ACTCTGACTGTGTGAGACTGTCAGACTCAC,12.0,0.0,0.0,0.0,0.0,0.0,0.0,0.0,0.0,0.0,0.0,0.0,0.0,0.0,0.0,0.0,0.0,0.0,0.0,0.0,0.0,0.0,0.0,0.0,0.0,0.0,0.0,0.0,0.0,0.0,0.0,0.0,0.0,0.0,0.0,0.0,0.0,0.0,0.0,0.0,0.0,0.0,0.0,0.0,0.0,0.0,0.0,0.0,2.5124049996859495e-05,0.0,-2.5124049996859495e-05,-2.5124049996859495e-05,-2.5124049996859495e-05,-2.5124049996859495e-05,-2.5124049996859495e-05,-2.5124049996859495e-05,0.0,…
TGTCTGTGAGTGAGTGTGACAGACTGACAG,0.0,224.0,0.0,0.0,0.0,0.0,0.0,0.0,0.0,0.0,0.0,0.0,0.0,0.0,0.0,0.0,0.0,0.0,0.0,0.0,0.0,0.0,0.0,0.0,0.0,0.0,0.0,0.0,0.0,0.0,0.0,0.0,0.0,0.0,0.0,0.0,0.0,0.0,0.0,0.0,0.0,0.0,0.0,0.0,0.0,0.0,0.0,0.0,0.0,0.0005471635432747738,-0.0005471635432747738,-0.0005471635432747738,-0.0005471635432747738,-0.0005471635432747738,-0.0005471635432747738,-0.0005471635432747738,-0.0005471…
TCAGTCTCACACTCACAGACACAGTGAGTG,0.0,0.0,0.0,0.0,0.0,0.0,0.0,0.0,0.0,0.0,0.0,0.0,0.0,0.0,0.0,0.0,2.0,0.0,0.0,0.0,0.0,0.0,0.0,0.0,0.0,0.0,0.0,0.0,0.0,0.0,0.0,0.0,0.0,0.0,0.0,0.0,0.0,0.0,0.0,0.0,0.0,0.0,0.0,0.0,0.0,0.0,0.0,0.0,0.0,0.0,0.0,0.0,5.381276923201107e-06,0.0,0.0,0.0,0.0,0.0,,,inf,,,
ACTCACAGAGTGTGTCAGAGTGTGAGACAG,198.0,0.0,98.0,0.0,0.0,0.0,0.0,0.0,0.0,0.0,146.0,0.0,0.0,0.0,0.0,0.0,0.0,0.0,0.0,0.0,0.0,0.0,0.0,0.0,0.0,0.0,0.0,0.0,0.0,0.0,0.0,0.0,0.0,0.0,0.0,0.0,0.0,139.0,0.0,0.0,0.0,0.0,0.0,0.0,0.0,0.0,0.0,0.0,0.00041454682494818166,0.0,-0.00041454682494818166,-0.00041454682494818166,-0.00041454682494818166,-0.00041454682494818166,-0.00041454682494818166,-0.0004145468249481816…
TGTGTCTCACTGTGTGTGTGTCAGTCACAC,0.0,0.0,0.0,0.0,0.0,0.0,0.0,0.0,0.0,0.0,0.0,0.0,0.0,0.0,0.0,0.0,0.0,66.0,0.0,0.0,0.0,0.0,0.0,0.0,0.0,0.0,0.0,0.0,0.0,0.0,0.0,0.0,0.0,0.0,0.0,0.0,0.0,0.0,0.0,0.0,0.0,0.0,0.0,0.0,0.0,0.0,0.0,0.0,0.0,0.0,0.0,0.0,0.0,0.0,0.0,0.0,0.0,0.0,,,,,,
AGACACAGACTGTGTCTCTCAGTGTGTGTC,0.0,62.0,0.0,0.0,0.0,0.0,0.0,0.0,0.0,0.0,124.0,0.0,0.0,0.0,0.0,0.0,0.0,0.0,0.0,120.0,0.0,0.0,0.0,0.0,0.0,0.0,0.0,0.0,316.0,0.0,0.0,0.0,0.0,0.0,0.0,0.0,0.0,88.0,0.0,0.0,0.0,0.0,0.0,0.0,0.0,0.0,0.0,0.0,0.0,0.0001514470521564106,-0.0001514470521564106,-0.0001514470521564106,-0.0001514470521564106,-0.0001514470521564106,-0.0001514470521564106,-0.0001514470521564106,-0.0…
AGTGAGTCAGACACTCTCTGTGTGTGTGTG,0.0,0.0,0.0,0.0,0.0,0.0,0.0,0.0,0.0,0.0,0.0,0.0,0.0,0.0,37.0,0.0,0.0,0.0,0.0,0.0,159.0,0.0,0.0,0.0,0.0,0.0,0.0,0.0,0.0,0.0,0.0,0.0,0.0,0.0,0.0,0.0,0.0,0.0,0.0,0.0,0.0,0.0,0.0,0.0,0.0,0.0,0.0,0.0,0.0,0.0,6.235643274016075e-05,0.0,0.0,0.0,0.0,0.0,0.0,0.0,inf,,,,,
TCACTGTCTGACAGACAGAGAGAGAGACTG,0.0,247.0,0.0,0.0,0.0,0.0,190.0,0.0,0.0,0.0,0.0,0.0,0.0,0.0,0.0,0.0,0.0,0.0,0.0,0.0,0.0,0.0,0.0,0.0,0.0,0.0,0.0,0.0,0.0,0.0,0.0,0.0,0.0,0.0,0.0,0.0,0.0,0.0,0.0,0.0,0.0,0.0,0.0,0.0,0.0,0.0,0.0,0.0,0.0,0.0006033455142360229,-0.0006033455142360229,-0.0006033455142360229,-0.0006033455142360229,-0.0006033455142360229,-0.0006033455142360229,-0.0006033455142360229,-0.00060…
AGTGTCTCTGTGTCAGACTGTCAGTGAGTG,0.0,0.0,0.0,0.0,0.0,0.0,0.0,0.0,96.0,24.0,0.0,0.0,151.0,59.0,201.0,124.0,0.0,0.0,0.0,0.0,65.0,0.0,0.0,0.0,0.0,0.0,0.0,0.0,2.0,0.0,128.0,0.0,48.0,0.0,0.0,0.0,0.0,0.0,0.0,0.0,0.0,0.0,0.0,0.0,68.0,0.0,0.0,0.0,0.0,0.0,0.0003387471075884408,0.00020280492292595168,0.0,0.0,0.0,0.0,0.0,0.0,inf,inf,,,,
ACAGTCACTGTCTGTGACTGTGTCTGAGAG,157.0,0.0,119.0,280.0,1243.0,364.0,431.0,0.0,1063.0,209.0,0.0,0.0,1103.0,370.0,683.0,555.0,301.0,0.0,0.0,316.0,708.0,259.0,0.0,0.0,0.0,0.0,0.0,0.0,4.0,0.0,0.0,0.0,0.0,0.0,0.0,0.0,0.0,0.0,0.0,0.0,0.0,0.0,0.0,2.0,0.0,0.0,0.0,0.0,0.00032870632079224504,0.0,0.0008223597214112629,0.0005790092616585871,0.0004811758561495215,-0.00032870632079224504,-0.00032870632079224504,…
TGTGAGAGACAGACAGTGTCTGTGTGTCTC,290.0,0.0,0.0,0.0,0.0,0.0,0.0,0.0,0.0,0.0,0.0,0.0,0.0,0.0,0.0,0.0,0.0,0.0,0.0,0.0,0.0,0.0,0.0,0.0,0.0,0.0,0.0,0.0,0.0,0.0,0.0,0.0,0.0,0.0,0.0,0.0,0.0,0.0,0.0,0.0,0.0,0.0,0.0,0.0,0.0,0.0,0.0,0.0,0.0006071645415907711,0.0,-0.0006071645415907711,-0.0006071645415907711,-0.0006071645415907711,-0.0006071645415907711,-0.0006071645415907711,-0.0006071645415907711,0.0,-0.000…
TGAGAGTGTGTGTCAGAGTCAGTGTGTGTG,0.0,0.0,147.0,325.0,0.0,675.0,0.0,0.0,216.0,0.0,0.0,0.0,0.0,171.0,0.0,0.0,0.0,136.0,0.0,0.0,0.0,0.0,0.0,0.0,0.0,0.0,0.0,0.0,1.0,0.0,0.0,0.0,0.0,0.0,0.0,0.0,232.0,0.0,0.0,0.0,0.0,0.0,0.0,0.0,0.0,0.0,0.0,0.0,0.0,0.0,0.0,0.0,0.0,0.0,0.0,0.0,0.0,0.0,,,,,,
TGAGACAGACAGAGAGTGACTGAGTGTGTG,323.0,0.0,0.0,0.0,0.0,0.0,0.0,0.0,0.0,0.0,0.0,0.0,0.0,0.0,0.0,0.0,0.0,0.0,0.0,0.0,0.0,0.0,0.0,0.0,0.0,0.0,0.0,0.0,0.0,0.0,0.0,0.0,0.0,0.0,0.0,0.0,0.0,211.0,0.0,0.0,0.0,0.0,0.0,0.0,0.0,0.0,0.0,0.0,0.0006762556790821347,0.0,-0.0006762556790821347,-0.0006762556790821347,-0.0006762556790821347,-0.0006762556790821347,-0.0006762556790821347,-0.0006762556790821347,0.0,-0.0…
TGTCTGTGTGTGTGACAGACTGTCAGTGAC,0.0,0.0,95.0,0.0,0.0,0.0,0.0,0.0,0.0,0.0,0.0,0.0,0.0,0.0,0.0,255.0,0.0,0.0,0.0,0.0,175.0,0.0,0.0,0.0,0.0,0.0,0.0,0.0,0.0,0.0,0.0,0.0,0.0,0.0,0.0,0.0,0.0,0.0,0.0,0.0,0.0,0.0,0.0,0.0,0.0,0.0,0.0,0.0,0.0,0.0,0.0,0.00041705851085578773,0.0,0.0,0.0,0.0,0.0,0.0,,inf,,,,
AGTGTGTGTGTGACAGACTCTGAGTGAGTG,0.0,162.0,152.0,0.0,0.0,0.0,249.0,0.0,4.0,37.0,0.0,0.0,0.0,0.0,512.0,538.0,174.0,159.0,206.0,149.0,94.0,0.0,0.0,0.0,0.0,0.0,0.0,0.0,245.0,0.0,0.0,0.0,0.0,0.0,0.0,0.0,187.0,196.0,0.0,0.0,0.0,0.0,0.0,0.0,0.0,0.0,0.0,0.0,0.0,0.0003957164911183632,0.0004671617132860233,0.00048419519060874963,7.245460120013303e-05,-0.0003957164911183632,-0.0003957164911183632,-0.00039571…
AGTGAGTGAGAGTGTCACACAGTGACTGAC,0.0,0.0,116.0,0.0,0.0,0.0,0.0,0.0,0.0,0.0,0.0,0.0,0.0,0.0,0.0,0.0,103.0,0.0,0.0,0.0,0.0,0.0,0.0,0.0,0.0,0.0,0.0,0.0,0.0,0.0,0.0,0.0,0.0,0.0,0.0,0.0,0.0,0.0,0.0,0.0,0.0,0.0,0.0,0.0,0.0,0.0,0.0,0.0,0.0,0.0,0.0,0.0,0.000277135761544857,0.0,0.0,0.0,0.0,0.0,,,inf,,,
TGTCAGTCACAGTGACAGTGTCACACAGTG,0.0,0.0,0.0,0.0,0.0,0.0,0.0,0.0,0.0,0.0,0.0,0.0,0.0,0.0,0.0,0.0,0.0,215.0,0.0,0.0,0.0,0.0,0.0,0.0,0.0,0.0,0.0,0.0,0.0,0.0,0.0,0.0,0.0,0.0,0.0,0.0,0.0,0.0,0.0,0.0,0.0,0.0,0.0,0.0,0.0,0.0,0.0,0.0,0.0,0.0,0.0,0.0,0.0,0.0,0.0,0.0,0.0,0.0,,,,,,
TCTGACTCTGTGAGTGTCAGAGTGTGTGAG,0.0,0.0,0.0,0.0,0.0,0.0,0.0,0.0,0.0,0.0,0.0,0.0,0.0,0.0,0.0,0.0,0.0,115.0,0.0,0.0,0.0,0.0,0.0,0.0,0.0,0.0,0.0,0.0,0.0,0.0,0.0,0.0,0.0,0.0,0.0,0.0,0.0,0.0,0.0,0.0,0.0,0.0,0.0,0.0,0.0,0.0,0.0,0.0,0.0,0.0,0.0,0.0,0.0,0.0,0.0,0.0,0.0,0.0,,,,,,
AGACACTCAGTCAGAGAGAGTGTGAGACTC,266.0,238.0,95.0,254.0,0.0,0.0,290.0,0.0,277.0,53.0,138.0,0.0,192.0,4.0,1141.0,1130.0,417.0,352.0,266.0,206.0,604.0,607.0,1207.0,567.0,705.0,339.0,0.0,0.0,233.0,410.0,955.0,2893.0,1433.0,638.0,800.0,167.0,213.0,299.0,0.0,137.0,1777.0,0.0,418.0,5.0,0.0,420.0,378.0,0.0,0.0005569164415970521,0.0005813612647294472,0.001341576296257672,0.0012667803716118866,0.00054063497…
TGTCTCTGAGTGAGTGAGTGAGAGTGTGTC,0.0,0.0,0.0,0.0,0.0,0.0,0.0,0.0,0.0,0.0,0.0,0.0,0.0,0.0,0.0,0.0,0.0,111.0,0.0,0.0,0.0,0.0,0.0,0.0,0.0,0.0,0.0,0.0,0.0,0.0,0.0,0.0,0.0,0.0,0.0,0.0,0.0,0.0,0.0,0.0,0.0,0.0,0.0,0.0,0.0,0.0,0.0,0.0,0.0,0.0,0.0,0.0,0.0,0.0,0.0,0.0,0.0,0.0,,,,,,
TGTGAGTCACAGACTGAGTGACACACTGAG,0.0,0.0,0.0,0.0,0.0,0.0,0.0,0.0,0.0,0.0,0.0,0.0,0.0,0.0,0.0,0.0,0.0,157.0,0.0,0.0,0.0,0.0,0.0,0.0,0.0,0.0,0.0,0.0,0.0,0.0,0.0,0.0,0.0,0.0,0.0,0.0,0.0,0.0,0.0,0.0,0.0,0.0,0.0,0.0,0.0,0.0,0.0,0.0,0.0,0.0,0.0,0.0,0.0,0.0,0.0,0.0,0.0,0.0,,,,,,
TGAGACACACTGACTCTCTGTGAGAGAGAG,0.0,0.0,54.0,0.0,0.0,0.0,0.0,0.0,0.0,0.0,0.0,0.0,0.0,0.0,0.0,0.0,42.0,0.0,0.0,0.0,0.0,0.0,0.0,0.0,0.0,0.0,0.0,0.0,0.0,0.0,0.0,0.0,0.0,0.0,0.0,0.0,0.0,0.0,0.0,0.0,0.0,0.0,0.0,0.0,0.0,0.0,0.0,0.0,0.0,0.0,0.0,0.0,0.00011300681538722323,0.0,0.0,0.0,0.0,0.0,,,inf,,,
TGTGAGTGACAGAGAGAGAGACAGAGAGTC,0.0,0.0,57.0,0.0,0.0,0.0,0.0,0.0,0.0,86.0,0.0,0.0,450.0,247.0,463.0,296.0,164.0,0.0,0.0,0.0,133.0,0.0,0.0,0.0,0.0,0.0,0.0,0.0,0.0,0.0,0.0,0.0,0.0,0.0,0.0,0.0,0.0,0.0,0.0,0.0,0.0,0.0,0.0,0.0,0.0,0.0,0.0,0.0,0.0,0.0,0.0007802980637484979,0.00048411497730711046,0.0004412647077024907,0.0,0.0,0.0,0.0,0.0,inf,inf,inf,,,
AGTGTCTCACAGACACTGACAGACTCTGAC,90.0,0.0,0.0,0.0,0.0,0.0,0.0,0.0,0.0,0.0,0.0,0.0,0.0,0.0,0.0,0.0,0.0,0.0,0.0,0.0,0.0,0.0,0.0,0.0,0.0,0.0,0.0,0.0,0.0,0.0,0.0,0.0,0.0,0.0,0.0,0.0,0.0,0.0,0.0,0.0,0.0,0.0,0.0,0.0,0.0,0.0,0.0,0.0,0.0001884303749764462,0.0,-0.0001884303749764462,-0.0001884303749764462,-0.0001884303749764462,-0.0001884303749764462,-0.0001884303749764462,-0.0001884303749764462,0.0,-0.0001…
ACACAGTGAGAGTCTGTCAGACAGTGTGTG,0.0,0.0,0.0,0.0,0.0,0.0,0.0,0.0,0.0,0.0,0.0,0.0,0.0,0.0,0.0,0.0,0.0,0.0,0.0,0.0,0.0,0.0,0.0,0.0,0.0,0.0,0.0,0.0,0.0,0.0,0.0,0.0,0.0,0.0,0.0,0.0,0.0,0.0,0.0,0.0,0.0,0.0,0.0,0.0,0.0,1.0,0.0,2.0,0.0,0.0,0.0,0.0,0.0,1.7956706380915613e-06,0.0,5.427806107910213e-06,0.0,0.0,,,,inf,,inf
AGAGAGAGAGTGACTGAGTGTGTGAGTGTG,0.0,0.0,0.0,0.0,0.0,0.0,0.0,0.0,0.0,0.0,0.0,0.0,0.0,0.0,0.0,0.0,0.0,0.0,0.0,0.0,0.0,0.0,0.0,0.0,0.0,0.0,0.0,0.0,0.0,0.0,0.0,0.0,0.0,0.0,0.0,0.0,0.0,0.0,0.0,0.0,0.0,0.0,0.0,0.0,0.0,1.0,0.0,0.0,0.0,0.0,0.0,0.0,0.0,1.7956706380915613e-06,0.0,0.0,0.0,0.0,,,,inf,,
ACTGTGTGTCTCACTCAGACAGACAGACAG,0.0,0.0,0.0,0.0,0.0,0.0,0.0,0.0,0.0,0.0,0.0,0.0,0.0,0.0,0.0,0.0,0.0,88.0,0.0,0.0,0.0,0.0,0.0,0.0,0.0,0.0,0.0,0.0,0.0,0.0,0.0,0.0,0.0,0.0,0.0,0.0,0.0,0.0,0.0,0.0,0.0,0.0,0.0,0.0,0.0,0.0,0.0,0.0,0.0,0.0,0.0,0.0,0.0,0.0,0.0,0.0,0.0,0.0,,,,,,
TCACTCTGACTCAGTGTGAGAGTCAGTGAG,0.0,0.0,0.0,0.0,0.0,0.0,0.0,0.0,0.0,0.0,0.0,0.0,0.0,0.0,0.0,0.0,0.0,120.0,0.0,0.0,0.0,0.0,0.0,0.0,0.0,0.0,0.0,0.0,0.0,0.0,0.0,0.0,0.0,0.0,0.0,0.0,0.0,0.0,0.0,0.0,0.0,0.0,0.0,0.0,0.0,0.0,0.0,0.0,0.0,0.0,0.0,0.0,0.0,0.0,0.0,0.0,0.0,0.0,,,,,,
TCTCACACAGAGTGACACTCACACACAGTG,0.0,312.0,367.0,0.0,0.0,0.0,673.0,0.0,0.0,0.0,0.0,0.0,0.0,0.0,0.0,0.0,0.0,0.0,344.0,0.0,0.0,0.0,0.0,0.0,0.0,0.0,0.0,0.0,182.0,0.0,196.0,0.0,0.0,0.0,0.0,49.0,239.0,300.0,0.0,0.0,0.0,0.0,0.0,0.0,0.0,0.0,0.0,0.0,0.0,0.000762120649561292,-0.000762120649561292,-0.000762120649561292,-0.000762120649561292,-0.000762120649561292,-0.000762120649561292,-0.000762120649561292,-0…
TGAGTCTGTGTCACACTGTCTGACAGACAC,425.0,261.0,117.0,447.0,0.0,0.0,0.0,0.0,0.0,0.0,0.0,0.0,163.0,108.0,0.0,0.0,0.0,0.0,546.0,129.0,121.0,0.0,0.0,0.0,0.0,0.0,0.0,0.0,0.0,0.0,0.0,0.0,0.0,0.0,0.0,0.0,0.0,112.0,0.0,0.0,0.0,0.0,0.0,0.0,0.0,0.0,0.0,0.0,0.0008898101040554404,0.0006375432356906963,-0.0008898101040554404,-0.0008898101040554404,-0.0008898101040554404,-0.0008898101040554404,-0.00088981010405544…
ACTGTCTCAGAGTCAGTCAGTCAGTCTGAG,0.0,11.0,33.0,0.0,0.0,2.0,0.0,0.0,54.0,12.0,14.0,0.0,31.0,59.0,0.0,0.0,0.0,0.0,22.0,0.0,65.0,0.0,0.0,0.0,0.0,0.0,0.0,0.0,0.0,0.0,0.0,0.0,0.0,0.0,0.0,0.0,0.0,0.0,0.0,0.0,0.0,0.0,0.0,1.0,0.0,0.0,0.0,0.0,0.0,2.6869638285814786e-05,-2.6869638285814786e-05,-2.6869638285814786e-05,-2.6869638285814786e-05,-2.6869638285814786e-05,-2.6869638285814786e-05,-2.6869638285814786e…
TGTGAGTGTGAGAGAGACTCAGAGAGTGTG,0.0,111.0,0.0,0.0,0.0,0.0,0.0,0.0,0.0,40.0,0.0,0.0,0.0,0.0,0.0,0.0,123.0,0.0,0.0,0.0,0.0,0.0,0.0,0.0,0.0,0.0,0.0,0.0,0.0,0.0,0.0,0.0,0.0,0.0,0.0,0.0,0.0,297.0,0.0,0.0,0.0,0.0,0.0,0.0,0.0,0.0,0.0,0.0,0.0,0.00027113907724776737,-0.00027113907724776737,-0.00027113907724776737,5.980945352910069e-05,-0.00027113907724776737,-0.00027113907724776737,-0.00027113907724776737,…
ACACAGAGTCAGTGTGAGTGACAGTGTGAC,0.0,0.0,0.0,0.0,0.0,0.0,0.0,0.0,0.0,0.0,0.0,0.0,0.0,0.0,0.0,0.0,0.0,129.0,0.0,0.0,0.0,0.0,0.0,0.0,0.0,0.0,0.0,0.0,0.0,0.0,0.0,0.0,0.0,0.0,0.0,0.0,0.0,0.0,0.0,0.0,0.0,0.0,0.0,0.0,0.0,0.0,0.0,0.0,0.0,0.0,0.0,0.0,0.0,0.0,0.0,0.0,0.0,0.0,,,,,,
TCTCACAGAGTGTCTGTCTCAGTCTCAGAG,0.0,0.0,0.0,0.0,0.0,0.0,0.0,0.0,0.0,0.0,0.0,0.0,0.0,0.0,0.0,0.0,0.0,51.0,0.0,0.0,0.0,0.0,0.0,0.0,0.0,0.0,0.0,0.0,0.0,0.0,0.0,0.0,0.0,0.0,0.0,0.0,0.0,0.0,0.0,0.0,0.0,0.0,0.0,0.0,0.0,0.0,0.0,0.0,0.0,0.0,0.0,0.0,0.0,0.0,0.0,0.0,0.0,0.0,,,,,,
TCAGAGACACAGTCAGAGAGACTGAGTCAG,0.0,0.0,0.0,0.0,0.0,0.0,0.0,0.0,0.0,0.0,0.0,0.0,0.0,0.0,0.0,0.0,0.0,36.0,0.0,0.0,0.0,0.0,0.0,0.0,0.0,0.0,0.0,0.0,0.0,0.0,0.0,0.0,0.0,0.0,0.0,0.0,0.0,0.0,0.0,0.0,0.0,0.0,0.0,0.0,0.0,0.0,0.0,0.0,0.0,0.0,0.0,0.0,0.0,0.0,0.0,0.0,0.0,0.0,,,,,,
TGTGTGTCAGTGTGAGAGTGTGAGACTCAG,0.0,0.0,0.0,0.0,0.0,0.0,0.0,0.0,0.0,0.0,0.0,0.0,0.0,0.0,0.0,0.0,0.0,128.0,0.0,0.0,0.0,0.0,0.0,0.0,0.0,0.0,0.0,0.0,0.0,0.0,0.0,0.0,0.0,0.0,0.0,0.0,0.0,0.0,0.0,0.0,0.0,0.0,0.0,0.0,0.0,0.0,0.0,0.0,0.0,0.0,0.0,0.0,0.0,0.0,0.0,0.0,0.0,0.0,,,,,,
TCTCTGAGTCTGAGACACACTGACTCACTG,0.0,0.0,124.0,0.0,0.0,0.0,0.0,0.0,0.0,0.0,0.0,0.0,0.0,0.0,0.0,270.0,0.0,295.0,0.0,0.0,0.0,0.0,0.0,0.0,0.0,0.0,0.0,0.0,0.0,0.0,0.0,0.0,0.0,0.0,0.0,0.0,172.0,0.0,0.0,0.0,0.0,0.0,0.0,0.0,0.0,0.0,0.0,0.0,0.0,0.0,0.0,0.0004415913644355399,0.0,0.0,0.0,0.0,0.0,0.0,,inf,,,,
AGAGTCTCACTGAGTGTCACTGTGACTGAG,0.0,0.0,0.0,0.0,0.0,0.0,0.0,0.0,0.0,0.0,0.0,0.0,0.0,0.0,0.0,0.0,0.0,148.0,0.0,0.0,0.0,0.0,0.0,0.0,0.0,0.0,0.0,0.0,0.0,0.0,0.0,0.0,0.0,0.0,0.0,0.0,0.0,0.0,0.0,0.0,0.0,0.0,0.0,0.0,0.0,0.0,0.0,0.0,0.0,0.0,0.0,0.0,0.0,0.0,0.0,0.0,0.0,0.0,,,,,,
AGTGACTGAGAGTGTGTGAGTGTGTGAGTG,0.0,0.0,0.0,0.0,0.0,0.0,0.0,0.0,0.0,0.0,0.0,0.0,0.0,0.0,0.0,0.0,0.0,195.0,0.0,0.0,0.0,0.0,0.0,0.0,0.0,0.0,0.0,0.0,0.0,0.0,0.0,0.0,0.0,0.0,0.0,0.0,0.0,0.0,0.0,0.0,0.0,0.0,0.0,0.0,0.0,0.0,0.0,0.0,0.0,0.0,0.0,0.0,0.0,0.0,0.0,0.0,0.0,0.0,,,,,,
ACTGTGAGTGTGACACAGAGTGTGTCACTC,0.0,0.0,0.0,0.0,0.0,0.0,0.0,0.0,0.0,0.0,0.0,0.0,0.0,0.0,0.0,0.0,0.0,93.0,0.0,0.0,0.0,0.0,0.0,0.0,0.0,0.0,0.0,0.0,0.0,0.0,0.0,0.0,0.0,0.0,0.0,0.0,0.0,0.0,0.0,0.0,0.0,0.0,0.0,0.0,0.0,0.0,0.0,0.0,0.0,0.0,0.0,0.0,0.0,0.0,0.0,0.0,0.0,0.0,,,,,,
AGTCTGACACTGTCAGAGTGAGACAGTCTG,242.0,117.0,0.0,0.0,0.0,0.0,0.0,0.0,0.0,0.0,0.0,0.0,0.0,0.0,0.0,0.0,0.0,0.0,0.0,0.0,0.0,0.0,0.0,0.0,0.0,0.0,0.0,0.0,0.0,0.0,0.0,0.0,0.0,0.0,0.0,0.0,0.0,0.0,0.0,0.0,0.0,0.0,0.0,0.0,0.0,0.0,0.0,0.0,0.0005066683416033331,0.00028579524358548456,-0.0005066683416033331,-0.0005066683416033331,-0.0005066683416033331,-0.0005066683416033331,-0.0005066683416033331,-0.000506668…
ACAGTGACAGTGAGTGACACAGAGAGACTG,283.0,257.0,184.0,0.0,0.0,713.0,424.0,0.0,453.0,354.0,298.0,0.0,289.0,307.0,0.0,452.0,287.0,141.0,526.0,389.0,939.0,349.0,449.0,540.0,407.0,1182.0,343.0,0.0,420.0,317.0,1042.0,1230.0,112.0,172.0,238.0,230.0,0.0,742.0,0.0,135.0,739.0,604.0,887.0,460.0,670.0,1080.0,385.0,243.0,0.0005925088457592697,0.0006277724581322181,-0.0006277724581322181,0.00011148419640431536,0.…
ACAGACTGAGTGAGTGTGTGTGTGTCTCAG,236.0,0.0,0.0,0.0,0.0,0.0,0.0,0.0,0.0,145.0,0.0,0.0,0.0,0.0,0.0,1690.0,327.0,0.0,0.0,0.0,0.0,0.0,0.0,0.0,0.0,0.0,0.0,0.0,0.0,0.0,0.0,0.0,0.0,0.0,0.0,0.0,0.0,0.0,0.0,0.0,0.0,0.0,0.0,0.0,0.0,0.0,0.0,1.0,0.0004941063166049033,0.0,-0.0004941063166049033,0.00226992852004718,0.0003857324603384776,-0.0004941063166049033,-0.0004941063166049033,-0.0004913924135509483,0.0,-0.…
TGAGACAGTCTGTGTCTCAGAGTCTGTCTG,0.0,130.0,0.0,37.0,0.0,0.0,0.0,0.0,0.0,0.0,0.0,0.0,0.0,0.0,0.0,0.0,0.0,220.0,0.0,142.0,0.0,0.0,0.0,0.0,0.0,0.0,0.0,0.0,0.0,0.0,0.0,0.0,0.0,0.0,0.0,0.0,208.0,189.0,0.0,0.0,0.0,0.0,0.0,0.0,0.0,0.0,0.0,0.0,0.0,0.0003175502706505384,-0.0003175502706505384,-0.0003175502706505384,-0.0003175502706505384,-0.0003175502706505384,-0.0003175502706505384,-0.0003175502706505384,-…
TGAGTCTGAGTCAGTGACAGTCACTCAGAG,0.0,0.0,0.0,0.0,0.0,0.0,0.0,0.0,0.0,35.0,0.0,0.0,0.0,0.0,992.0,0.0,90.0,0.0,0.0,0.0,0.0,0.0,0.0,0.0,0.0,0.0,0.0,0.0,0.0,0.0,0.0,0.0,0.0,0.0,0.0,0.0,0.0,0.0,0.0,0.0,0.0,0.0,0.0,0.0,0.0,0.0,0.0,0.0,0.0,0.0,0.0016718265210334989,0.0,0.00024215746154404978,0.0,0.0,0.0,0.0,0.0,inf,,inf,,,
ACTGTGTCAGAGAGTCTGTGAGAGAGTCTG,0.0,0.0,0.0,0.0,0.0,0.0,0.0,0.0,0.0,0.0,0.0,0.0,0.0,0.0,0.0,0.0,0.0,1.0,0.0,0.0,0.0,0.0,0.0,0.0,0.0,0.0,0.0,0.0,0.0,0.0,0.0,0.0,0.0,0.0,0.0,0.0,0.0,0.0,0.0,0.0,0.0,0.0,0.0,0.0,0.0,0.0,0.0,0.0,0.0,0.0,0.0,0.0,0.0,0.0,0.0,0.0,0.0,0.0,,,,,,
TGTGTGAGTGAGTGAGACAGACTGTGTGAC,0.0,0.0,0.0,0.0,0.0,0.0,0.0,0.0,0.0,0.0,262.0,0.0,0.0,0.0,0.0,0.0,213.0,0.0,287.0,0.0,0.0,0.0,0.0,0.0,0.0,0.0,0.0,0.0,0.0,0.0,0.0,0.0,0.0,0.0,0.0,0.0,0.0,0.0,0.0,0.0,0.0,0.0,0.0,0.0,0.0,0.0,0.0,0.0,0.0,0.0,0.0,0.0,0.0005731059923209178,0.0,0.0,0.0,0.0,0.0,,,inf,,,
TGTCTGACTGTGACAGAGAGTGTGACTGAG,0.0,0.0,0.0,0.0,0.0,0.0,0.0,0.0,0.0,0.0,0.0,0.0,0.0,0.0,0.0,0.0,0.0,174.0,0.0,0.0,0.0,0.0,0.0,0.0,0.0,0.0,0.0,0.0,0.0,0.0,0.0,0.0,0.0,0.0,0.0,0.0,0.0,0.0,0.0,0.0,0.0,0.0,0.0,0.0,0.0,0.0,0.0,0.0,0.0,0.0,0.0,0.0,0.0,0.0,0.0,0.0,0.0,0.0,,,,,,
TGAGACTCAGACAGAGTCACAGTGAGACTG,0.0,0.0,0.0,0.0,0.0,0.0,0.0,0.0,0.0,0.0,0.0,0.0,0.0,0.0,0.0,0.0,0.0,45.0,0.0,0.0,19.0,0.0,0.0,0.0,0.0,0.0,0.0,0.0,0.0,0.0,0.0,0.0,0.0,0.0,0.0,0.0,0.0,0.0,0.0,0.0,0.0,0.0,0.0,0.0,0.0,0.0,0.0,0.0,0.0,0.0,0.0,0.0,0.0,0.0,0.0,0.0,0.0,0.0,,,,,,
TGAGTGAGAGAGTGTCTGTCACTCTCAGAC,394.0,940.0,618.0,688.0,2641.0,0.0,750.0,0.0,1014.0,691.0,911.0,0.0,1392.0,1040.0,1563.0,1211.0,918.0,2.0,404.0,303.0,1739.0,204.0,0.0,0.0,0.0,0.0,0.0,0.0,504.0,113.0,0.0,0.0,0.0,0.0,0.0,0.0,528.0,427.0,0.0,81.0,0.0,0.0,0.0,14.0,0.0,0.0,0.0,0.0,0.00082490630823022,0.0022961327262423542,0.00033800522978119293,-0.00031551368057035865,0.0001738733815069538,-0.002296132…
TGTGAGTGAGACTGACAGTCTGTCAGAGTG,0.0,0.0,0.0,0.0,0.0,0.0,0.0,0.0,0.0,0.0,0.0,0.0,0.0,0.0,0.0,0.0,0.0,292.0,0.0,0.0,164.0,0.0,0.0,0.0,0.0,0.0,0.0,0.0,0.0,0.0,0.0,0.0,51.0,0.0,0.0,0.0,209.0,0.0,0.0,0.0,0.0,0.0,0.0,0.0,0.0,0.0,0.0,0.0,0.0,0.0,0.0,0.0,0.0,0.0,0.0,0.0,0.0,0.0,,,,,,
TCAGAGTGACTGTGTCTCAGTCAGTGAGAC,0.0,122.0,0.0,0.0,0.0,0.0,0.0,0.0,0.0,0.0,10.0,0.0,0.0,0.0,0.0,0.0,20.0,0.0,0.0,0.0,0.0,0.0,0.0,0.0,0.0,0.0,0.0,0.0,0.0,0.0,0.0,0.0,0.0,0.0,0.0,0.0,0.0,0.0,0.0,0.0,0.0,0.0,0.0,0.0,0.0,0.0,0.0,0.0,0.0,0.00029800871553358214,-0.00029800871553358214,-0.00029800871553358214,-0.00024419594630157107,-0.00029800871553358214,-0.00029800871553358214,-0.00029800871553358214,-…
AGTGTCTGTGTGTGACTGTGTGTGTGTGAC,669.0,915.0,1379.0,294.0,480.0,0.0,1911.0,0.0,1369.0,56.0,1123.0,0.0,626.0,223.0,0.0,424.0,1079.0,808.0,1496.0,596.0,579.0,0.0,0.0,408.0,0.0,0.0,185.0,0.0,309.0,376.0,198.0,227.0,0.0,0.0,749.0,180.0,1008.0,295.0,0.0,0.0,356.0,0.0,2.0,2.0,0.0,0.0,0.0,0.0,0.0014006657873249168,0.0022350653665018662,-0.0022350653665018662,-0.00154160337198087,0.0006681335335651305,-0.0…
AGTGAGACAGTGAGACAGAGTGTGAGAGAG,255.0,174.0,0.0,0.0,0.0,0.0,0.0,0.0,0.0,0.0,0.0,0.0,0.0,0.0,0.0,0.0,0.0,0.0,0.0,0.0,0.0,0.0,0.0,0.0,0.0,0.0,0.0,0.0,0.0,0.0,0.0,0.0,0.0,0.0,0.0,0.0,0.0,0.0,0.0,0.0,0.0,0.0,0.0,0.0,0.0,0.0,0.0,0.0,0.0005338860624332642,0.0004250288237937975,-0.0005338860624332642,-0.0005338860624332642,-0.0005338860624332642,-0.0005338860624332642,-0.0005338860624332642,-0.0005338860…
TGTCAGTGTGACAGAGTGTGAGTGTGAGTG,0.0,0.0,0.0,0.0,0.0,0.0,0.0,0.0,0.0,0.0,0.0,0.0,0.0,0.0,0.0,0.0,0.0,223.0,0.0,0.0,0.0,0.0,0.0,0.0,0.0,0.0,0.0,0.0,0.0,0.0,0.0,0.0,0.0,0.0,0.0,0.0,0.0,0.0,0.0,0.0,0.0,0.0,0.0,0.0,0.0,0.0,0.0,0.0,0.0,0.0,0.0,0.0,0.0,0.0,0.0,0.0,0.0,0.0,,,,,,
ACTGAGAGAGTGACAGAGTCTGTGTGAGTC,253.0,292.0,395.0,0.0,0.0,0.0,479.0,0.0,225.0,57.0,503.0,0.0,151.0,165.0,0.0,311.0,0.0,156.0,0.0,167.0,0.0,0.0,0.0,0.0,0.0,0.0,0.0,0.0,283.0,0.0,0.0,0.0,0.0,0.0,0.0,0.0,419.0,300.0,0.0,0.0,371.0,0.0,0.0,0.0,0.0,0.0,0.0,0.0,0.000529698720767121,0.0007132667617689016,-0.0007132667617689016,-0.00020461893088203893,-0.0007132667617689016,-0.0007132667617689016,-0.000713…
AGACACTGAGAGAGTGAGAGAGTGAGACTG,0.0,0.0,0.0,0.0,0.0,0.0,0.0,0.0,0.0,0.0,0.0,0.0,0.0,0.0,0.0,0.0,1.0,0.0,0.0,0.0,0.0,0.0,0.0,0.0,0.0,0.0,0.0,0.0,0.0,0.0,0.0,0.0,0.0,0.0,0.0,0.0,0.0,0.0,0.0,0.0,0.0,0.0,0.0,0.0,0.0,0.0,0.0,0.0,0.0,0.0,0.0,0.0,2.6906384616005533e-06,0.0,0.0,0.0,0.0,0.0,,,inf,,,
TGTCTCTGAGTGTCTGTGTGTGAGAGTGTC,365.0,204.0,58.0,0.0,338.0,0.0,0.0,0.0,0.0,0.0,212.0,0.0,0.0,0.0,0.0,0.0,0.0,137.0,0.0,0.0,0.0,0.0,0.0,0.0,0.0,0.0,0.0,0.0,187.0,0.0,0.0,0.0,0.0,0.0,0.0,0.0,0.0,195.0,0.0,0.0,0.0,0.0,0.0,0.0,0.0,0.0,0.0,0.0,0.000764189854071143,0.0004983096554823833,-0.000764189854071143,-0.000764189854071143,-0.000764189854071143,-0.000764189854071143,-0.000764189854071143,-0.00076…
AGAGTGAGTCTGTCTGAGTGAGAGTGAGAG,0.0,0.0,0.0,0.0,0.0,0.0,0.0,0.0,0.0,0.0,0.0,0.0,0.0,0.0,0.0,0.0,112.0,0.0,0.0,0.0,73.0,0.0,0.0,0.0,0.0,0.0,0.0,0.0,0.0,0.0,0.0,0.0,0.0,0.0,0.0,0.0,0.0,0.0,0.0,0.0,0.0,0.0,0.0,0.0,0.0,0.0,0.0,0.0,0.0,0.0,0.0,0.0,0.00030135150769926197,0.0,0.0,0.0,0.0,0.0,,,inf,,,
TGAGTCACAGTGTGTCTCTGAGTGTGTGTG,0.0,0.0,0.0,0.0,0.0,0.0,0.0,0.0,0.0,0.0,0.0,0.0,0.0,0.0,0.0,0.0,0.0,11.0,0.0,0.0,0.0,0.0,0.0,0.0,0.0,0.0,0.0,0.0,0.0,0.0,0.0,0.0,0.0,0.0,0.0,0.0,0.0,0.0,0.0,0.0,0.0,0.0,0.0,0.0,0.0,0.0,0.0,0.0,0.0,0.0,0.0,0.0,0.0,0.0,0.0,0.0,0.0,0.0,,,,,,
AGTGACAGAGAGTGTCTCACTGAGAGACTG,0.0,0.0,0.0,0.0,0.0,0.0,0.0,0.0,0.0,0.0,0.0,0.0,0.0,0.0,0.0,0.0,0.0,284.0,0.0,0.0,0.0,0.0,0.0,0.0,0.0,0.0,0.0,0.0,0.0,0.0,0.0,0.0,0.0,0.0,0.0,0.0,0.0,0.0,0.0,0.0,0.0,0.0,0.0,0.0,0.0,0.0,0.0,0.0,0.0,0.0,0.0,0.0,0.0,0.0,0.0,0.0,0.0,0.0,,,,,,
TCTGTGAGACACACTGTGAGACTGAGTGAC,521.0,528.0,643.0,757.0,1044.0,0.0,1077.0,0.0,1145.0,469.0,610.0,0.0,1121.0,1664.0,626.0,1762.0,305.0,0.0,0.0,382.0,1648.0,0.0,0.0,0.0,0.0,0.0,0.0,0.0,1267.0,332.0,168.0,0.0,0.0,0.0,0.0,0.0,686.0,1116.0,0.0,0.0,299.0,0.0,0.0,12.0,77.0,0.0,0.0,0.0,0.0010908025040303163,0.0012897426377191097,-0.00023473920811530893,0.0015920498961157843,-0.00046909790693094096,-0.0012…
TGTCAGAGTGAGTGACACTGACAGTGAGTC,0.0,0.0,0.0,0.0,0.0,0.0,0.0,0.0,0.0,72.0,0.0,0.0,0.0,0.0,0.0,255.0,0.0,0.0,0.0,0.0,0.0,0.0,0.0,0.0,0.0,0.0,0.0,0.0,0.0,0.0,0.0,0.0,0.0,0.0,0.0,0.0,0.0,0.0,0.0,0.0,0.0,0.0,0.0,0.0,0.0,0.0,0.0,0.0,0.0,0.0,0.0,0.00041705851085578773,0.0,0.0,0.0,0.0,0.0,0.0,,inf,,,,
AGTGTGAGACAGTGACAGTGACTGTGAGAC,508.0,0.0,0.0,0.0,0.0,0.0,0.0,0.0,4.0,0.0,0.0,0.0,0.0,2.0,0.0,0.0,4.0,151.0,0.0,0.0,0.0,0.0,0.0,0.0,0.0,0.0,0.0,0.0,0.0,0.0,0.0,0.0,0.0,0.0,0.0,0.0,0.0,0.0,0.0,0.0,0.0,0.0,0.0,0.0,0.0,0.0,0.0,0.0,0.0010635847832003852,0.0,-0.0010635847832003852,-0.0010635847832003852,-0.001052822229353983,-0.0010635847832003852,-0.0010635847832003852,-0.0010635847832003852,0.0,-0.00…
AGTGTGTGTGTCACACTGAGTGTGACAGTG,0.0,161.0,0.0,0.0,0.0,631.0,0.0,0.0,0.0,0.0,0.0,0.0,0.0,0.0,0.0,0.0,0.0,0.0,0.0,0.0,99.0,306.0,0.0,0.0,0.0,0.0,0.0,0.0,189.0,0.0,0.0,0.0,0.0,0.0,0.0,0.0,0.0,0.0,0.0,0.0,0.0,0.0,0.0,0.0,0.0,0.0,0.0,0.0,0.0,0.00039327379672874366,-0.00039327379672874366,-0.00039327379672874366,-0.00039327379672874366,-0.00039327379672874366,-0.00039327379672874366,-0.00039327379672874…
TGACTGTGTCAGTGAGTGAGTGTGAGTCTG,1.0,0.0,0.0,0.0,0.0,0.0,0.0,0.0,0.0,0.0,0.0,0.0,0.0,0.0,1.0,0.0,0.0,0.0,0.0,0.0,0.0,0.0,0.0,0.0,0.0,0.0,0.0,0.0,0.0,0.0,0.0,0.0,0.0,1.0,0.0,0.0,0.0,0.0,0.0,0.0,0.0,0.0,0.0,0.0,0.0,0.0,0.0,0.0,2.0936708330716246e-06,0.0,-4.083618400943072e-07,-2.0936708330716246e-06,-2.0936708330716246e-06,-2.0936708330716246e-06,-2.0936708330716246e-06,-2.0936708330716246e-06,0.0,-2…
TGACTGTGTGTGAGACTGTGTGAGAGAGTG,0.0,0.0,0.0,0.0,0.0,0.0,0.0,0.0,0.0,0.0,0.0,0.0,0.0,0.0,0.0,0.0,0.0,139.0,0.0,0.0,0.0,0.0,0.0,0.0,0.0,0.0,0.0,0.0,0.0,0.0,0.0,0.0,0.0,0.0,0.0,0.0,0.0,0.0,0.0,0.0,0.0,0.0,0.0,0.0,0.0,0.0,0.0,0.0,0.0,0.0,0.0,0.0,0.0,0.0,0.0,0.0,0.0,0.0,,,,,,
TGAGTGAGACTCTGTGACTGTGTGACTGAG,0.0,0.0,0.0,0.0,0.0,0.0,0.0,0.0,0.0,0.0,0.0,0.0,0.0,0.0,0.0,0.0,0.0,143.0,0.0,0.0,0.0,0.0,0.0,0.0,0.0,0.0,0.0,0.0,0.0,0.0,0.0,0.0,0.0,0.0,0.0,0.0,0.0,0.0,0.0,0.0,0.0,0.0,0.0,0.0,0.0,0.0,0.0,0.0,0.0,0.0,0.0,0.0,0.0,0.0,0.0,0.0,0.0,0.0,,,,,,
ACACACACTGTCTGTGAGTGTGTGTGTCAG,0.0,0.0,0.0,0.0,311.0,0.0,98.0,0.0,0.0,0.0,0.0,0.0,0.0,82.0,0.0,0.0,214.0,0.0,0.0,0.0,0.0,0.0,0.0,0.0,0.0,0.0,0.0,0.0,0.0,0.0,0.0,0.0,0.0,0.0,0.0,0.0,0.0,0.0,0.0,0.0,0.0,0.0,0.0,0.0,0.0,0.0,0.0,0.0,0.0,0.0,0.0,0.0,0.0005757966307825184,0.0,0.0,0.0,0.0,0.0,,,inf,,,
TGTCTGAGAGTGTGTGAGAGTCAGTGTGAC,0.0,377.0,0.0,0.0,469.0,0.0,0.0,0.0,0.0,0.0,0.0,0.0,92.0,361.0,0.0,701.0,264.0,0.0,235.0,0.0,274.0,200.0,0.0,0.0,0.0,0.0,0.0,0.0,136.0,0.0,164.0,0.0,0.0,0.0,0.0,0.0,229.0,0.0,0.0,0.0,0.0,0.0,0.0,237.0,0.0,0.0,290.0,0.0,0.0,0.0009208957848865613,-0.0009208957848865613,0.00022560623907385917,-0.00021056723102401518,-0.0009208957848865613,5.45531739057657e-05,-0.000920…
AGAGAGTGTCTGTGTGTCTGTGAGTGTGAG,0.0,0.0,59.0,2.0,0.0,1129.0,0.0,0.0,0.0,0.0,0.0,0.0,0.0,6.0,0.0,0.0,0.0,0.0,0.0,0.0,0.0,0.0,170.0,361.0,396.0,2.0,1179.0,0.0,0.0,0.0,0.0,428.0,1949.0,2267.0,1350.0,1752.0,0.0,0.0,0.0,262.0,0.0,0.0,50.0,237.0,791.0,379.0,225.0,660.0,0.0,0.0,0.0,0.0,0.0,0.0006805591718367017,0.0007568138473388744,0.0017911760156103704,0.0,0.0,,,,inf,inf,inf
TCACACTCAGAGTGACAGTCAGTCAGTCTG,0.0,0.0,0.0,0.0,0.0,0.0,0.0,0.0,0.0,0.0,0.0,0.0,0.0,0.0,0.0,0.0,0.0,0.0,0.0,0.0,0.0,0.0,0.0,0.0,0.0,0.0,0.0,0.0,7.0,0.0,0.0,0.0,0.0,12.0,0.0,72.0,0.0,0.0,0.0,0.0,0.0,0.0,0.0,0.0,0.0,0.0,9.0,0.0,0.0,0.0,0.0,0.0,0.0,0.0,3.0272553893554972e-05,0.0,0.0,0.0,,,,,inf,
TCTGTGTGAGAGTGTCAGAGACAGAGAGAG,0.0,4.0,64.0,0.0,312.0,0.0,0.0,0.0,315.0,46.0,277.0,0.0,96.0,314.0,0.0,637.0,152.0,157.0,0.0,0.0,228.0,0.0,258.0,0.0,0.0,0.0,0.0,0.0,0.0,0.0,0.0,0.0,0.0,0.0,0.0,0.0,0.0,184.0,0.0,0.0,0.0,0.0,0.0,2.0,0.0,0.0,0.0,0.0,0.0,9.770777558478104e-06,-9.770777558478104e-06,0.0010320577377949994,0.00039920626860480597,-9.770777558478104e-06,-9.770777558478104e-06,-9.7707775584…
TGTCTCAGAGTGTCACAGAGACTGTCACAG,0.0,0.0,0.0,0.0,0.0,0.0,0.0,0.0,0.0,4.0,0.0,0.0,0.0,0.0,0.0,0.0,0.0,282.0,191.0,0.0,0.0,0.0,0.0,0.0,0.0,0.0,0.0,0.0,0.0,0.0,0.0,0.0,0.0,0.0,0.0,0.0,0.0,0.0,0.0,0.0,0.0,0.0,0.0,0.0,0.0,0.0,0.0,0.0,0.0,0.0,0.0,0.0,0.0,0.0,0.0,0.0,0.0,0.0,,,,,,
TGTGTGAGAGTGTCTGAGTCACACAGTGTC,275.0,0.0,0.0,0.0,0.0,0.0,0.0,0.0,0.0,0.0,0.0,0.0,0.0,0.0,0.0,0.0,0.0,0.0,0.0,0.0,0.0,0.0,0.0,0.0,0.0,0.0,0.0,0.0,0.0,0.0,0.0,0.0,0.0,0.0,0.0,0.0,0.0,0.0,0.0,0.0,0.0,2.0,0.0,0.0,0.0,0.0,0.0,0.0,0.0005757594790946968,0.0,-0.0005757594790946968,-0.0005757594790946968,-0.0005757594790946968,-0.0005757594790946968,-0.0005757594790946968,-0.0005757594790946968,0.0,-0.000…
TCTGTGAGAGAGTGAGTGTCTCAGTCACAC,0.0,0.0,0.0,0.0,0.0,0.0,0.0,0.0,0.0,0.0,0.0,0.0,0.0,0.0,0.0,0.0,0.0,125.0,0.0,0.0,0.0,0.0,0.0,0.0,0.0,0.0,0.0,0.0,0.0,0.0,0.0,0.0,0.0,0.0,0.0,0.0,0.0,0.0,0.0,0.0,0.0,0.0,0.0,0.0,0.0,0.0,0.0,0.0,0.0,0.0,0.0,0.0,0.0,0.0,0.0,0.0,0.0,0.0,,,,,,
ACACAGACACACACTGAGACTCACTCAGAG,0.0,388.0,36.0,0.0,0.0,0.0,225.0,0.0,0.0,32.0,546.0,0.0,0.0,202.0,0.0,356.0,152.0,0.0,157.0,130.0,102.0,0.0,0.0,0.0,0.0,0.0,0.0,0.0,0.0,0.0,0.0,0.0,0.0,0.0,0.0,0.0,0.0,0.0,0.0,0.0,0.0,0.0,0.0,0.0,0.0,0.0,0.0,0.0,0.0,0.0009477654231723761,-0.0009477654231723761,-0.00036551903154625673,-0.000538788377009092,-0.0009477654231723761,-0.0009477654231723761,-0.000947765423…
AGTCACAGACTCAGTGTGAGAGTGTGACAG,0.0,285.0,0.0,0.0,0.0,0.0,0.0,0.0,0.0,0.0,0.0,0.0,0.0,0.0,0.0,0.0,0.0,0.0,0.0,0.0,0.0,0.0,0.0,0.0,0.0,0.0,0.0,0.0,0.0,0.0,0.0,0.0,0.0,0.0,0.0,0.0,0.0,0.0,0.0,0.0,0.0,0.0,0.0,0.0,0.0,0.0,0.0,0.0,0.0,0.0006961679010415649,-0.0006961679010415649,-0.0006961679010415649,-0.0006961679010415649,-0.0006961679010415649,-0.0006961679010415649,-0.0006961679010415649,-0.0006961…
TGAGACACTCAGTGACACTGTCTGTGAGAG,0.0,0.0,0.0,0.0,0.0,0.0,0.0,0.0,0.0,0.0,0.0,0.0,0.0,0.0,0.0,0.0,0.0,127.0,0.0,0.0,0.0,0.0,0.0,0.0,0.0,0.0,0.0,0.0,0.0,0.0,0.0,0.0,0.0,0.0,0.0,0.0,0.0,0.0,0.0,0.0,0.0,0.0,0.0,0.0,0.0,0.0,0.0,0.0,0.0,0.0,0.0,0.0,0.0,0.0,0.0,0.0,0.0,0.0,,,,,,
TGTGAGAGTCACAGTGTCTGTGTGTGAGAG,597.0,376.0,978.0,97.0,516.0,0.0,495.0,0.0,0.0,0.0,1225.0,0.0,130.0,440.0,0.0,695.0,173.0,209.0,1160.0,223.0,281.0,364.0,2.0,0.0,0.0,0.0,0.0,0.0,123.0,4.0,159.0,0.0,0.0,0.0,0.0,0.0,335.0,617.0,0.0,181.0,0.0,0.0,19.0,2.0,0.0,0.0,0.0,0.0,0.0012499214873437597,0.0009184530904969417,-0.0012499214873437597,-0.00011323260481524021,-0.000784441033486864,-0.0012499214873437…
AGTGTGTGTGTGAGACTCTGAGACTGTCTG,0.0,0.0,0.0,0.0,0.0,0.0,0.0,0.0,0.0,0.0,0.0,0.0,0.0,0.0,0.0,0.0,0.0,139.0,0.0,0.0,0.0,0.0,0.0,0.0,0.0,0.0,0.0,0.0,0.0,0.0,0.0,0.0,0.0,0.0,0.0,0.0,0.0,0.0,0.0,0.0,0.0,0.0,0.0,0.0,0.0,0.0,0.0,0.0,0.0,0.0,0.0,0.0,0.0,0.0,0.0,0.0,0.0,0.0,,,,,,
TGTGAGAGTGTCTGTCACACAGTGTCACTG,0.0,0.0,0.0,0.0,0.0,0.0,0.0,0.0,0.0,0.0,0.0,0.0,0.0,0.0,0.0,0.0,2.0,0.0,0.0,0.0,0.0,0.0,0.0,0.0,0.0,0.0,0.0,0.0,0.0,0.0,0.0,0.0,0.0,0.0,0.0,0.0,0.0,0.0,0.0,0.0,0.0,0.0,0.0,0.0,0.0,0.0,0.0,0.0,0.0,0.0,0.0,0.0,5.381276923201107e-06,0.0,0.0,0.0,0.0,0.0,,,inf,,,
ACTGTCAGTCACACTGAGTGAGAGACACTG,0.0,67.0,0.0,0.0,0.0,0.0,0.0,0.0,67.0,0.0,0.0,0.0,0.0,0.0,0.0,0.0,0.0,0.0,66.0,48.0,52.0,0.0,0.0,0.0,0.0,0.0,0.0,0.0,0.0,0.0,0.0,0.0,31.0,0.0,0.0,0.0,0.0,0.0,0.0,0.0,0.0,0.0,0.0,0.0,0.0,0.0,0.0,0.0,0.0,0.00016366052410450823,-0.00016366052410450823,-0.00016366052410450823,-0.00016366052410450823,-0.00016366052410450823,-0.00016366052410450823,-0.00016366052410450823…
TCTGAGTCTCACTGAGTGAGTCTGTGTGTG,0.0,0.0,0.0,0.0,0.0,0.0,0.0,0.0,0.0,153.0,0.0,0.0,0.0,126.0,1082.0,144.0,192.0,173.0,0.0,209.0,476.0,0.0,0.0,0.0,0.0,0.0,0.0,0.0,0.0,0.0,0.0,0.0,0.0,0.0,0.0,0.0,0.0,0.0,0.0,0.0,0.0,0.0,0.0,6.0,0.0,0.0,0.0,0.0,0.0,0.0,0.0018235043304014574,0.0002355153943656213,0.0005166025846273062,0.0,0.0,0.0,0.0,0.0,inf,inf,inf,,,
ACACACTGTGTGAGTGTGTCAGAGACTGAG,0.0,141.0,6.0,288.0,0.0,0.0,0.0,0.0,252.0,42.0,0.0,0.0,91.0,89.0,0.0,195.0,0.0,0.0,176.0,0.0,0.0,0.0,0.0,0.0,0.0,0.0,0.0,0.0,0.0,0.0,0.0,0.0,0.0,0.0,0.0,0.0,0.0,0.0,0.0,0.0,0.0,0.0,0.0,0.0,0.0,0.0,0.0,0.0,0.0,0.00034441990893635316,-0.00034441990893635316,-2.5492812399574322e-05,-0.00034441990893635316,-0.00034441990893635316,-0.00034441990893635316,-0.0003444199089…
TGTGAGAGTGTCAGTGAGAGAGTGACAGAG,82.0,6.0,237.0,0.0,0.0,0.0,0.0,0.0,0.0,0.0,0.0,0.0,0.0,0.0,0.0,0.0,0.0,0.0,0.0,0.0,0.0,0.0,0.0,0.0,0.0,0.0,0.0,0.0,144.0,0.0,0.0,0.0,0.0,0.0,0.0,0.0,0.0,0.0,0.0,0.0,0.0,0.0,0.0,0.0,0.0,0.0,0.0,0.0,0.00017168100831187321,1.4656166337717156e-05,-0.00017168100831187321,-0.00017168100831187321,-0.00017168100831187321,-0.00017168100831187321,-0.00017168100831187321,-0.00…
AGACTGTGTGTGACTGTGTCACTGTCAGTC,0.0,0.0,0.0,0.0,0.0,0.0,0.0,0.0,0.0,0.0,0.0,0.0,0.0,0.0,0.0,0.0,0.0,122.0,0.0,0.0,0.0,0.0,0.0,0.0,0.0,0.0,0.0,0.0,0.0,0.0,0.0,0.0,0.0,0.0,0.0,0.0,0.0,0.0,0.0,0.0,0.0,0.0,0.0,0.0,0.0,0.0,0.0,0.0,0.0,0.0,0.0,0.0,0.0,0.0,0.0,0.0,0.0,0.0,,,,,,
TGAGACAGAGACTGTGTGTCTCTGTGTCTG,0.0,0.0,0.0,0.0,0.0,0.0,0.0,0.0,0.0,0.0,0.0,0.0,0.0,0.0,0.0,0.0,0.0,1.0,0.0,0.0,0.0,0.0,0.0,0.0,0.0,0.0,0.0,0.0,0.0,0.0,0.0,0.0,0.0,0.0,0.0,0.0,0.0,0.0,0.0,0.0,0.0,0.0,0.0,0.0,0.0,0.0,0.0,0.0,0.0,0.0,0.0,0.0,0.0,0.0,0.0,0.0,0.0,0.0,,,,,,
ACTGTGTCAGAGTCAGACTGAGTCAGACAC,0.0,5.0,0.0,0.0,0.0,0.0,0.0,0.0,0.0,0.0,0.0,0.0,0.0,0.0,0.0,0.0,0.0,0.0,24.0,20.0,0.0,0.0,0.0,0.0,0.0,0.0,0.0,0.0,0.0,0.0,0.0,0.0,0.0,0.0,0.0,0.0,0.0,0.0,0.0,0.0,0.0,0.0,0.0,0.0,0.0,0.0,0.0,0.0,0.0,1.221347194809763e-05,-1.221347194809763e-05,-1.221347194809763e-05,-1.221347194809763e-05,-1.221347194809763e-05,-1.221347194809763e-05,-1.221347194809763e-05,-1.2213471…
AGACACTGAGAGTGAGTCAGTGAGAGTGAG,154.0,0.0,0.0,0.0,0.0,0.0,0.0,0.0,0.0,0.0,0.0,0.0,0.0,0.0,0.0,0.0,0.0,0.0,0.0,0.0,0.0,0.0,0.0,0.0,0.0,0.0,0.0,0.0,0.0,0.0,0.0,0.0,0.0,0.0,0.0,0.0,0.0,0.0,0.0,0.0,0.0,0.0,0.0,0.0,0.0,0.0,0.0,0.0,0.00032242530829303015,0.0,-0.00032242530829303015,-0.00032242530829303015,-0.00032242530829303015,-0.00032242530829303015,-0.00032242530829303015,-0.00032242530829303015,0.0…
TGACTCAGTGTGTCAGACACACAGTCTCAG,473.0,0.0,0.0,0.0,0.0,0.0,0.0,0.0,0.0,0.0,0.0,0.0,0.0,0.0,0.0,0.0,154.0,0.0,0.0,0.0,0.0,0.0,0.0,0.0,0.0,0.0,0.0,0.0,0.0,0.0,0.0,0.0,0.0,0.0,0.0,0.0,0.0,0.0,0.0,0.0,218.0,0.0,0.0,0.0,0.0,0.0,0.0,0.0,0.0009903063040428784,0.0,-0.0009903063040428784,-0.0009903063040428784,-0.0005759479809563932,-0.0009903063040428784,-0.0009903063040428784,-0.0009903063040428784,0.0,-0…
TCTCTGTGAGTGTGTCTCAGAGAGTCTGTG,357.0,0.0,0.0,287.0,0.0,0.0,0.0,0.0,589.0,44.0,124.0,0.0,0.0,241.0,0.0,266.0,123.0,0.0,0.0,169.0,0.0,0.0,0.0,0.0,0.0,0.0,0.0,0.0,0.0,0.0,0.0,0.0,0.0,0.0,0.0,0.0,197.0,0.0,0.0,0.0,0.0,0.0,0.0,0.0,0.0,0.0,0.0,0.0,0.0007474404874065699,0.0,-0.0007474404874065699,-0.0003123912172589639,-0.00041649195662970184,-0.0007474404874065699,-0.0007474404874065699,-0.000747440487…
TCTGAGTGTGTGACACAGTGTCTGTGAGAG,0.0,0.0,0.0,0.0,0.0,0.0,0.0,0.0,0.0,0.0,0.0,0.0,0.0,0.0,0.0,0.0,0.0,221.0,0.0,0.0,0.0,0.0,0.0,0.0,0.0,0.0,0.0,0.0,0.0,0.0,0.0,0.0,0.0,0.0,0.0,0.0,0.0,0.0,0.0,0.0,0.0,0.0,0.0,0.0,0.0,0.0,0.0,0.0,0.0,0.0,0.0,0.0,0.0,0.0,0.0,0.0,0.0,0.0,,,,,,
TGAGACTGACAGTGTGAGTGTGTGAGACTG,0.0,0.0,0.0,0.0,0.0,0.0,0.0,0.0,0.0,0.0,0.0,0.0,0.0,0.0,0.0,0.0,0.0,0.0,0.0,0.0,0.0,0.0,0.0,0.0,0.0,0.0,0.0,0.0,0.0,0.0,0.0,0.0,0.0,0.0,0.0,0.0,0.0,0.0,0.0,0.0,0.0,0.0,2.0,0.0,0.0,2.0,0.0,0.0,0.0,0.0,0.0,0.0,0.0,3.5913412761831226e-06,0.0,0.0,0.0,0.0,,,,inf,,
TGTGACTGTGAGTGTGTCACTGACAGTGAG,385.0,2.0,0.0,0.0,335.0,0.0,220.0,0.0,948.0,188.0,0.0,0.0,437.0,861.0,0.0,322.0,179.0,272.0,0.0,0.0,742.0,0.0,0.0,0.0,0.0,0.0,0.0,0.0,0.0,0.0,0.0,0.0,0.0,0.0,0.0,0.0,0.0,0.0,0.0,0.0,1.0,0.0,0.0,3.0,0.0,0.0,0.0,0.0,0.0008060632707325754,4.885388779239052e-06,-0.0008060632707325754,-0.0002794246805538945,-0.00032443898610607643,-0.0008060632707325754,-0.00080606327073…
AGTGTGTGACTGTGAGTGTGTGAGTGAGAG,0.0,2.0,0.0,0.0,0.0,0.0,0.0,0.0,0.0,0.0,196.0,0.0,123.0,0.0,0.0,527.0,162.0,0.0,0.0,0.0,125.0,0.0,0.0,0.0,0.0,0.0,0.0,0.0,0.0,185.0,0.0,0.0,0.0,0.0,0.0,0.0,223.0,210.0,0.0,0.0,0.0,0.0,0.0,0.0,0.0,0.0,0.0,0.0,0.0,4.885388779239052e-06,-4.885388779239052e-06,0.0008570355336560555,0.00043099804200005056,-4.885388779239052e-06,-4.885388779239052e-06,-4.885388779239052e-…
TGACTGACAGTGAGACAGTGACAGTGTCAC,933.0,270.0,535.0,1191.0,2.0,1.0,668.0,0.0,691.0,226.0,0.0,0.0,833.0,185.0,0.0,0.0,218.0,142.0,522.0,1081.0,496.0,0.0,0.0,0.0,0.0,0.0,0.0,0.0,1853.0,174.0,0.0,0.0,0.0,0.0,0.0,0.0,1200.0,2564.0,0.0,0.0,0.0,0.0,0.0,2.0,0.0,0.0,0.0,0.0,0.0019533948872558255,0.000659527485197272,-0.0019533948872558255,-0.0019533948872558255,-0.0013668357026269048,-0.0019533948872558255,…
TGAGACTCTCACTGAGTGAGACAGTCTGTC,0.0,0.0,0.0,0.0,0.0,0.0,0.0,0.0,0.0,0.0,0.0,0.0,0.0,0.0,0.0,0.0,0.0,119.0,0.0,0.0,0.0,0.0,0.0,0.0,0.0,0.0,0.0,0.0,0.0,0.0,0.0,0.0,0.0,0.0,0.0,0.0,0.0,0.0,0.0,0.0,0.0,0.0,0.0,0.0,0.0,0.0,0.0,0.0,0.0,0.0,0.0,0.0,0.0,0.0,0.0,0.0,0.0,0.0,,,,,,
AGTGAGTGTGTGTCTGTCAGTCTCACAGAG,0.0,0.0,0.0,0.0,0.0,0.0,0.0,0.0,0.0,0.0,0.0,0.0,0.0,0.0,0.0,0.0,0.0,146.0,0.0,0.0,0.0,0.0,0.0,0.0,0.0,0.0,0.0,0.0,0.0,0.0,0.0,0.0,0.0,0.0,0.0,0.0,141.0,0.0,0.0,0.0,0.0,0.0,0.0,0.0,0.0,0.0,0.0,0.0,0.0,0.0,0.0,0.0,0.0,0.0,0.0,0.0,0.0,0.0,,,,,,
TGAGTGTGTGAGTCTCACAGACTGTGTCTC,0.0,0.0,0.0,0.0,0.0,0.0,0.0,0.0,0.0,0.0,0.0,0.0,0.0,0.0,0.0,0.0,0.0,193.0,0.0,0.0,0.0,0.0,0.0,0.0,0.0,0.0,0.0,0.0,0.0,0.0,0.0,0.0,0.0,0.0,0.0,0.0,0.0,0.0,0.0,0.0,0.0,0.0,0.0,0.0,0.0,0.0,0.0,0.0,0.0,0.0,0.0,0.0,0.0,0.0,0.0,0.0,0.0,0.0,,,,,,
AGACAGAGTGTGAGAGTGAGTCAGTGTCAG,0.0,0.0,0.0,0.0,0.0,0.0,0.0,0.0,0.0,0.0,0.0,0.0,0.0,0.0,0.0,0.0,0.0,2.0,0.0,0.0,0.0,0.0,0.0,0.0,0.0,0.0,0.0,0.0,0.0,0.0,0.0,0.0,0.0,0.0,0.0,0.0,0.0,0.0,0.0,0.0,0.0,0.0,0.0,0.0,0.0,0.0,0.0,0.0,0.0,0.0,0.0,0.0,0.0,0.0,0.0,0.0,0.0,0.0,,,,,,
TGACAGTGACTGACTCACAGTCACAGACTG,0.0,0.0,75.0,0.0,0.0,0.0,0.0,0.0,0.0,102.0,0.0,0.0,0.0,104.0,0.0,0.0,0.0,91.0,206.0,0.0,157.0,0.0,0.0,0.0,0.0,0.0,0.0,0.0,110.0,0.0,0.0,0.0,0.0,0.0,0.0,0.0,0.0,0.0,0.0,0.0,0.0,0.0,0.0,2.0,86.0,0.0,0.0,0.0,0.0,0.0,0.0,0.0,0.0,0.0,0.0,0.0,0.0,0.0,,,,,,
AGAGAGACACACTCAGTGTGTGTGTGTGAG,1.0,1.0,0.0,0.0,0.0,0.0,0.0,0.0,0.0,42.0,0.0,0.0,0.0,0.0,417.0,1040.0,0.0,0.0,0.0,0.0,0.0,0.0,0.0,0.0,0.0,0.0,0.0,0.0,0.0,0.0,0.0,0.0,0.0,0.0,0.0,0.0,0.0,0.0,0.0,0.0,0.0,0.0,0.0,0.0,0.0,0.0,0.0,0.0,2.0936708330716246e-06,2.442694389619526e-06,0.0007003311556819218,0.001698501820473201,-2.442694389619526e-06,-2.442694389619526e-06,-2.442694389619526e-06,-2.4426943896…
TGTCAGACTGTGTGTGTCTGAGTGTGTGAG,0.0,0.0,0.0,0.0,0.0,0.0,0.0,0.0,0.0,0.0,0.0,0.0,0.0,0.0,0.0,0.0,0.0,119.0,0.0,0.0,0.0,0.0,0.0,0.0,0.0,0.0,0.0,0.0,0.0,0.0,0.0,0.0,0.0,0.0,0.0,0.0,0.0,0.0,0.0,0.0,0.0,0.0,0.0,0.0,0.0,0.0,0.0,0.0,0.0,0.0,0.0,0.0,0.0,0.0,0.0,0.0,0.0,0.0,,,,,,
TGACACTGTCTGACACAGAGACAGTGACTG,0.0,0.0,0.0,0.0,0.0,0.0,0.0,0.0,0.0,0.0,0.0,0.0,0.0,0.0,0.0,0.0,0.0,143.0,0.0,0.0,0.0,0.0,0.0,0.0,0.0,0.0,0.0,0.0,0.0,0.0,0.0,0.0,0.0,0.0,0.0,0.0,0.0,0.0,0.0,0.0,0.0,0.0,0.0,0.0,0.0,0.0,0.0,0.0,0.0,0.0,0.0,0.0,0.0,0.0,0.0,0.0,0.0,0.0,,,,,,
ACAGTGACAGACTGTCTGAGAGTCTCAGTG,0.0,0.0,0.0,0.0,0.0,0.0,0.0,0.0,0.0,0.0,0.0,0.0,0.0,0.0,0.0,0.0,0.0,136.0,0.0,0.0,0.0,0.0,0.0,0.0,0.0,0.0,0.0,0.0,0.0,0.0,0.0,0.0,0.0,0.0,0.0,0.0,0.0,0.0,0.0,0.0,0.0,0.0,0.0,0.0,0.0,0.0,0.0,0.0,0.0,0.0,0.0,0.0,0.0,0.0,0.0,0.0,0.0,0.0,,,,,,
ACACACTGTCTGTGAGTCTCTGTCACTCTG,0.0,0.0,0.0,0.0,0.0,0.0,0.0,0.0,0.0,0.0,0.0,0.0,0.0,0.0,0.0,0.0,0.0,158.0,0.0,0.0,0.0,0.0,0.0,0.0,0.0,0.0,0.0,0.0,0.0,0.0,0.0,0.0,0.0,0.0,0.0,0.0,0.0,0.0,0.0,0.0,0.0,0.0,0.0,0.0,0.0,0.0,0.0,0.0,0.0,0.0,0.0,0.0,0.0,0.0,0.0,0.0,0.0,0.0,,,,,,
ACTGAGTGTGTGAGTGAGAGACTGAGTGTG,1139.0,1050.0,1727.0,1703.0,997.0,3616.0,3182.0,0.0,538.0,45.0,2150.0,0.0,790.0,675.0,2549.0,863.0,645.0,0.0,1955.0,1259.0,403.0,1.0,0.0,0.0,0.0,0.0,0.0,0.0,3199.0,160.0,288.0,0.0,0.0,0.0,0.0,0.0,988.0,3292.0,0.0,279.0,294.0,71.0,232.0,0.0,0.0,0.0,1.0,0.0,0.0023846910788685805,0.0025648291091005023,0.0017310235139986795,-0.001153372266478758,-0.0008293673013681454,-…
TGTCTGAGTGTGAGTGTGTGTGTGAGTGAG,0.0,0.0,0.0,0.0,0.0,0.0,0.0,0.0,0.0,33.0,210.0,0.0,0.0,0.0,562.0,0.0,0.0,0.0,0.0,0.0,156.0,0.0,0.0,0.0,0.0,0.0,0.0,0.0,0.0,0.0,0.0,0.0,0.0,0.0,0.0,0.0,0.0,0.0,0.0,0.0,0.0,0.0,0.0,2.0,0.0,0.0,0.0,0.0,0.0,0.0,0.0009471436540532524,0.0,0.0,0.0,0.0,0.0,0.0,0.0,inf,,,,,
TGTGAGTGTCAGTGACAGACAGTGAGACAC,0.0,0.0,124.0,0.0,0.0,0.0,0.0,0.0,0.0,0.0,0.0,0.0,0.0,0.0,552.0,0.0,0.0,0.0,0.0,0.0,0.0,0.0,0.0,0.0,0.0,0.0,0.0,0.0,0.0,0.0,0.0,0.0,0.0,0.0,0.0,0.0,2.0,0.0,0.0,0.0,0.0,0.0,0.0,0.0,0.0,0.0,0.0,0.0,0.0,0.0,0.0009302905641234792,0.0,0.0,0.0,0.0,0.0,0.0,0.0,inf,,,,,
AGTCTGTGAGAGTGTGACACTCTCACAGTG,0.0,0.0,0.0,0.0,0.0,0.0,0.0,0.0,0.0,0.0,0.0,0.0,0.0,0.0,0.0,0.0,0.0,35.0,0.0,0.0,0.0,0.0,0.0,0.0,0.0,0.0,0.0,0.0,0.0,0.0,0.0,0.0,0.0,0.0,0.0,0.0,0.0,0.0,0.0,0.0,0.0,0.0,0.0,0.0,0.0,0.0,0.0,0.0,0.0,0.0,0.0,0.0,0.0,0.0,0.0,0.0,0.0,0.0,,,,,,
AGACACTGAGACTGAGAGTGTGAGTCACTG,0.0,0.0,0.0,0.0,0.0,0.0,0.0,0.0,0.0,0.0,0.0,0.0,0.0,0.0,0.0,0.0,0.0,141.0,0.0,0.0,0.0,0.0,0.0,0.0,0.0,0.0,0.0,0.0,0.0,0.0,0.0,0.0,0.0,0.0,0.0,0.0,0.0,0.0,0.0,0.0,0.0,0.0,0.0,0.0,0.0,0.0,0.0,0.0,0.0,0.0,0.0,0.0,0.0,0.0,0.0,0.0,0.0,0.0,,,,,,
ACAGTGTGAGTGTGTGTGTGTGTGTGTCAG,0.0,0.0,0.0,0.0,0.0,0.0,0.0,0.0,0.0,0.0,0.0,0.0,0.0,305.0,0.0,0.0,154.0,0.0,0.0,0.0,185.0,0.0,0.0,0.0,0.0,0.0,0.0,0.0,0.0,0.0,0.0,0.0,0.0,0.0,0.0,0.0,0.0,223.0,0.0,0.0,0.0,0.0,0.0,0.0,0.0,0.0,0.0,0.0,0.0,0.0,0.0,0.0,0.00041435832308648517,0.0,0.0,0.0,0.0,0.0,,,inf,,,
TGTGTGAGTGTGACAGTCAGTGTGTGTCTC,0.0,7.0,0.0,0.0,0.0,0.0,0.0,0.0,0.0,0.0,0.0,0.0,0.0,0.0,0.0,0.0,0.0,0.0,0.0,0.0,0.0,0.0,0.0,0.0,0.0,0.0,0.0,0.0,0.0,0.0,0.0,0.0,0.0,0.0,0.0,0.0,0.0,0.0,0.0,0.0,0.0,0.0,0.0,0.0,0.0,0.0,0.0,0.0,0.0,1.7098860727336682e-05,-1.7098860727336682e-05,-1.7098860727336682e-05,-1.7098860727336682e-05,-1.7098860727336682e-05,-1.7098860727336682e-05,-1.7098860727336682e-05,-1.70…
TGAGAGTCTCTGACTCAGTCACTGACAGTG,0.0,2.0,169.0,0.0,0.0,0.0,0.0,0.0,0.0,0.0,165.0,0.0,0.0,0.0,797.0,426.0,133.0,0.0,0.0,87.0,303.0,0.0,0.0,0.0,0.0,0.0,0.0,0.0,111.0,0.0,0.0,0.0,140.0,0.0,0.0,0.0,0.0,0.0,0.0,0.0,0.0,0.0,0.0,2.0,0.0,0.0,0.0,0.0,0.0,4.885388779239052e-06,0.0013383058786236828,0.0006918476528857239,0.00035296952661363455,-4.885388779239052e-06,-4.885388779239052e-06,-4.885388779239052e-…
AGTCTGAGACTGAGTGTGTGTGTCAGTGAG,0.0,117.0,324.0,0.0,0.0,0.0,0.0,0.0,576.0,52.0,0.0,0.0,401.0,181.0,0.0,324.0,0.0,0.0,67.0,0.0,0.0,0.0,0.0,0.0,0.0,0.0,0.0,0.0,145.0,0.0,0.0,0.0,0.0,0.0,0.0,0.0,0.0,0.0,0.0,0.0,0.0,0.0,0.0,0.0,0.0,0.0,0.0,0.0,0.0,0.00028579524358548456,-0.00028579524358548456,0.0002441143937371634,-0.00028579524358548456,-0.00028579524358548456,-0.00028579524358548456,-0.000285795243…
AGTGTCTGTCAGAGAGACAGTGAGTGTGAG,0.0,0.0,0.0,0.0,2.0,0.0,0.0,0.0,210.0,122.0,0.0,0.0,360.0,169.0,512.0,0.0,137.0,0.0,0.0,0.0,181.0,0.0,0.0,0.0,0.0,0.0,0.0,0.0,0.0,0.0,0.0,0.0,0.0,0.0,0.0,0.0,0.0,0.0,0.0,0.0,0.0,0.0,0.0,0.0,0.0,0.0,0.0,0.0,0.0,0.0,0.0008628782044043865,0.0,0.0003686174692392758,0.0,0.0,0.0,0.0,0.0,inf,,inf,,,
TGAGTGTGTGACAGTCAGAGACTGACTCTC,0.0,0.0,176.0,0.0,0.0,0.0,0.0,0.0,0.0,0.0,0.0,0.0,106.0,0.0,0.0,0.0,0.0,134.0,196.0,0.0,0.0,2.0,0.0,0.0,0.0,0.0,0.0,0.0,159.0,0.0,0.0,0.0,0.0,0.0,0.0,0.0,0.0,0.0,0.0,0.0,0.0,0.0,0.0,0.0,0.0,0.0,0.0,0.0,0.0,0.0,0.0,0.0,0.0,0.0,0.0,0.0,0.0,0.0,,,,,,
TCTCACTGAGTGAGACTCTGTGAGTCTCAC,0.0,0.0,0.0,0.0,0.0,0.0,0.0,0.0,0.0,0.0,0.0,0.0,0.0,0.0,0.0,0.0,0.0,41.0,0.0,0.0,0.0,0.0,0.0,0.0,0.0,0.0,0.0,0.0,0.0,0.0,0.0,0.0,0.0,0.0,0.0,0.0,0.0,0.0,0.0,0.0,0.0,0.0,0.0,0.0,0.0,0.0,0.0,0.0,0.0,0.0,0.0,0.0,0.0,0.0,0.0,0.0,0.0,0.0,,,,,,
ACTGTGTGTGAGTGTCACTGAGTGAGTGTG,0.0,0.0,0.0,0.0,0.0,0.0,0.0,0.0,0.0,0.0,0.0,0.0,0.0,0.0,0.0,0.0,0.0,58.0,0.0,0.0,0.0,0.0,0.0,0.0,0.0,0.0,0.0,0.0,0.0,0.0,0.0,0.0,0.0,0.0,0.0,0.0,0.0,0.0,0.0,0.0,0.0,0.0,0.0,0.0,0.0,0.0,0.0,0.0,0.0,0.0,0.0,0.0,0.0,0.0,0.0,0.0,0.0,0.0,,,,,,
ACTGTCTGAGTGACTGAGTGTGTGTGTGTC,0.0,0.0,225.0,0.0,780.0,0.0,202.0,0.0,515.0,123.0,519.0,0.0,321.0,125.0,437.0,19.0,92.0,117.0,0.0,212.0,371.0,0.0,0.0,0.0,0.0,0.0,0.0,0.0,2.0,0.0,0.0,0.0,0.0,0.0,0.0,0.0,0.0,0.0,0.0,109.0,0.0,0.0,0.0,0.0,0.0,0.0,0.0,0.0,0.0,0.0,0.0007364800299310877,3.107494786768614e-05,0.0002475387384672509,0.0,0.0,0.0,0.0,0.0,inf,inf,inf,,,
TCACAGACAGTCTGTGAGAGAGTGTGTCAC,187.0,0.0,0.0,0.0,334.0,0.0,0.0,0.0,0.0,0.0,0.0,0.0,0.0,0.0,0.0,0.0,0.0,0.0,0.0,0.0,0.0,0.0,0.0,0.0,0.0,0.0,0.0,0.0,0.0,0.0,0.0,0.0,0.0,0.0,0.0,0.0,0.0,0.0,0.0,0.0,0.0,0.0,0.0,0.0,0.0,0.0,0.0,0.0,0.0003915164457843938,0.0,-0.0003915164457843938,-0.0003915164457843938,-0.0003915164457843938,-0.0003915164457843938,-0.0003915164457843938,-0.0003915164457843938,0.0,-0.0…
TCAGAGTGTGACAGTGTGAGTGTGAGACTC,0.0,0.0,0.0,0.0,0.0,0.0,0.0,0.0,0.0,0.0,0.0,0.0,0.0,0.0,0.0,0.0,0.0,29.0,0.0,0.0,0.0,0.0,0.0,0.0,0.0,0.0,0.0,0.0,0.0,0.0,0.0,0.0,0.0,0.0,0.0,0.0,0.0,0.0,0.0,0.0,0.0,0.0,0.0,0.0,0.0,0.0,0.0,0.0,0.0,0.0,0.0,0.0,0.0,0.0,0.0,0.0,0.0,0.0,,,,,,
ACAGACTGACAGTGAGAGAGAGTCAGAGAG,0.0,0.0,0.0,0.0,0.0,0.0,0.0,0.0,0.0,0.0,0.0,0.0,0.0,0.0,0.0,0.0,0.0,112.0,0.0,0.0,0.0,0.0,0.0,0.0,0.0,0.0,0.0,0.0,0.0,0.0,0.0,0.0,0.0,0.0,0.0,0.0,0.0,0.0,0.0,0.0,0.0,0.0,0.0,0.0,0.0,0.0,0.0,0.0,0.0,0.0,0.0,0.0,0.0,0.0,0.0,0.0,0.0,0.0,,,,,,
ACACAGTGTCTCAGAGTGTGTGACACAGTC,0.0,0.0,0.0,0.0,0.0,0.0,0.0,0.0,0.0,0.0,0.0,0.0,0.0,0.0,0.0,0.0,2.0,0.0,0.0,0.0,0.0,0.0,0.0,0.0,0.0,0.0,0.0,0.0,0.0,0.0,0.0,0.0,0.0,0.0,0.0,0.0,0.0,0.0,0.0,0.0,0.0,0.0,0.0,0.0,0.0,0.0,0.0,0.0,0.0,0.0,0.0,0.0,5.381276923201107e-06,0.0,0.0,0.0,0.0,0.0,,,inf,,,
TCTGACTGAGACACACTCAGAGAGAGAGTG,0.0,0.0,0.0,0.0,0.0,0.0,0.0,0.0,0.0,0.0,0.0,0.0,0.0,0.0,0.0,0.0,0.0,102.0,0.0,0.0,0.0,0.0,0.0,0.0,0.0,0.0,0.0,0.0,0.0,0.0,0.0,0.0,0.0,0.0,0.0,0.0,0.0,0.0,0.0,0.0,0.0,0.0,0.0,0.0,0.0,0.0,0.0,0.0,0.0,0.0,0.0,0.0,0.0,0.0,0.0,0.0,0.0,0.0,,,,,,
TCTCACAGTGTGTGACTGTGAGAGTGTGTG,0.0,0.0,0.0,0.0,0.0,0.0,0.0,0.0,0.0,0.0,0.0,0.0,0.0,0.0,0.0,0.0,0.0,127.0,0.0,0.0,0.0,0.0,0.0,0.0,0.0,0.0,0.0,0.0,0.0,0.0,0.0,0.0,0.0,0.0,0.0,0.0,0.0,0.0,0.0,0.0,0.0,0.0,0.0,0.0,0.0,0.0,0.0,0.0,0.0,0.0,0.0,0.0,0.0,0.0,0.0,0.0,0.0,0.0,,,,,,
TGACAGTCTGTGTGTGTGAGACAGTGACTG,0.0,0.0,0.0,0.0,0.0,0.0,0.0,0.0,0.0,0.0,0.0,0.0,0.0,0.0,0.0,0.0,0.0,170.0,0.0,0.0,0.0,0.0,0.0,0.0,0.0,0.0,0.0,0.0,0.0,0.0,0.0,0.0,0.0,0.0,0.0,0.0,0.0,0.0,0.0,0.0,0.0,0.0,0.0,0.0,0.0,0.0,0.0,0.0,0.0,0.0,0.0,0.0,0.0,0.0,0.0,0.0,0.0,0.0,,,,,,
TCTGACACAGTCTGTCTCTGTCTGTGTCTC,382.0,0.0,0.0,0.0,105.0,2.0,249.0,0.0,282.0,0.0,246.0,0.0,0.0,182.0,0.0,0.0,543.0,0.0,0.0,0.0,210.0,0.0,0.0,0.0,0.0,0.0,0.0,0.0,0.0,0.0,0.0,0.0,0.0,0.0,0.0,0.0,0.0,0.0,0.0,0.0,0.0,0.0,0.0,0.0,0.0,0.0,0.0,0.0,0.0007997822582333606,0.0,-0.0007997822582333606,-0.0007997822582333606,0.0006612344264157398,-0.0007997822582333606,-0.0007997822582333606,-0.00079978225823336…
TCTGTGTGACACACACAGAGAGTCAGTCTC,321.0,0.0,243.0,172.0,249.0,226.0,376.0,0.0,0.0,27.0,138.0,0.0,64.0,5.0,279.0,0.0,90.0,0.0,460.0,0.0,148.0,1355.0,1140.0,1265.0,175.0,0.0,98.0,0.0,155.0,490.0,2246.0,2080.0,383.0,561.0,1894.0,1270.0,244.0,108.0,0.0,315.0,495.0,377.0,409.0,83.0,139.0,153.0,2031.0,0.0,0.0006720683374159915,0.0,-0.00020186712837531992,-0.0006720683374159915,-0.0004299108758719417,-0.00…
ACTGAGAGTCAGTCTGACTCTGACAGTGTG,588.0,523.0,1109.0,547.0,0.0,0.0,3101.0,0.0,267.0,75.0,1035.0,0.0,203.0,104.0,1.0,356.0,161.0,22.0,1136.0,338.0,0.0,0.0,0.0,0.0,0.0,0.0,0.0,0.0,273.0,0.0,1.0,0.0,0.0,0.0,0.0,0.0,1808.0,321.0,0.0,67.0,0.0,0.0,0.0,0.0,0.0,0.0,0.0,0.0,0.0012310784498461153,0.001277529165771012,-0.0012758438567780348,-0.0006952827741448927,-0.000844336373453323,-0.001277529165771012,-0.…
AGAGTGTGTCAGTGAGTGTGAGTGAGTGAC,0.0,0.0,0.0,0.0,0.0,0.0,0.0,0.0,0.0,0.0,0.0,0.0,0.0,0.0,0.0,0.0,0.0,153.0,0.0,0.0,0.0,0.0,0.0,0.0,0.0,0.0,0.0,0.0,0.0,0.0,0.0,0.0,0.0,0.0,0.0,0.0,0.0,0.0,0.0,0.0,0.0,0.0,0.0,0.0,0.0,0.0,0.0,0.0,0.0,0.0,0.0,0.0,0.0,0.0,0.0,0.0,0.0,0.0,,,,,,
TGAGTGTCTCAGTGAGAGTGAGTCTCTCAC,0.0,313.0,51.0,0.0,0.0,0.0,573.0,0.0,307.0,124.0,0.0,0.0,661.0,509.0,0.0,619.0,167.0,0.0,0.0,0.0,218.0,0.0,2.0,0.0,0.0,0.0,0.0,0.0,159.0,0.0,0.0,0.0,0.0,0.0,0.0,0.0,0.0,361.0,0.0,0.0,0.0,0.0,0.0,2.0,0.0,0.0,0.0,0.0,0.0,0.0007645633439509116,-0.0007645633439509116,0.00024782574710686327,-0.0003152267208636192,-0.0007645633439509116,-0.0007645633439509116,-0.000764563…
TGTGTGACTGACAGTGTGTGAGTGTGTCAG,0.0,0.0,0.0,0.0,0.0,0.0,0.0,0.0,0.0,0.0,0.0,0.0,0.0,0.0,532.0,2.0,0.0,0.0,0.0,0.0,0.0,0.0,0.0,0.0,0.0,0.0,0.0,0.0,0.0,0.0,0.0,0.0,0.0,0.0,0.0,0.0,0.0,0.0,0.0,0.0,0.0,0.0,0.0,0.0,0.0,0.0,0.0,0.0,0.0,0.0,0.0008965843842639329,3.2710471439669623e-06,0.0,0.0,0.0,0.0,0.0,0.0,inf,inf,,,,
TGAGTCTGTGAGTCTGAGACAGTGAGAGAG,0.0,206.0,66.0,0.0,0.0,0.0,225.0,0.0,0.0,0.0,0.0,0.0,0.0,0.0,0.0,0.0,0.0,0.0,0.0,0.0,0.0,0.0,0.0,0.0,0.0,0.0,0.0,0.0,0.0,126.0,0.0,0.0,0.0,0.0,0.0,0.0,0.0,0.0,0.0,0.0,0.0,0.0,0.0,0.0,0.0,0.0,0.0,0.0,0.0,0.0005031950442616224,-0.0005031950442616224,-0.0005031950442616224,-0.0005031950442616224,-0.0005031950442616224,-0.0005031950442616224,-0.0005031950442616224,-0.00…
AGTGACACTCAGTGTGTCAGAGAGTCAGAC,165.0,152.0,0.0,0.0,0.0,0.0,0.0,0.0,134.0,0.0,152.0,0.0,0.0,127.0,0.0,0.0,0.0,0.0,0.0,0.0,0.0,0.0,0.0,0.0,0.0,0.0,0.0,0.0,0.0,0.0,0.0,0.0,0.0,0.0,0.0,0.0,121.0,0.0,0.0,0.0,0.0,0.0,0.0,0.0,0.0,0.0,0.0,0.0,0.000345455687456818,0.00037128954722216793,-0.00037128954722216793,-0.00037128954722216793,-0.00037128954722216793,-0.00037128954722216793,-0.00037128954722216793,…
ACTGTCACTGTCAGAGTGAGAGTGTGAGAG,71.0,53.0,0.0,0.0,0.0,0.0,0.0,0.0,116.0,29.0,0.0,0.0,78.0,11.0,0.0,0.0,0.0,0.0,0.0,0.0,41.0,0.0,0.0,0.0,0.0,0.0,0.0,0.0,0.0,107.0,0.0,0.0,0.0,0.0,0.0,0.0,0.0,0.0,0.0,0.0,0.0,0.0,0.0,0.0,0.0,0.0,0.0,0.0,0.00014865062914808534,0.00012946280264983486,-0.00014865062914808534,-0.00014865062914808534,-0.00014865062914808534,-0.00014865062914808534,-0.00014865062914808534,…
TGTGTCAGAGACTCTGTCTCTGACAGTCAG,0.0,0.0,0.0,0.0,0.0,0.0,0.0,0.0,0.0,0.0,0.0,0.0,0.0,0.0,0.0,0.0,0.0,38.0,0.0,0.0,0.0,0.0,0.0,0.0,0.0,0.0,0.0,0.0,0.0,0.0,0.0,0.0,0.0,0.0,0.0,0.0,0.0,0.0,0.0,0.0,0.0,0.0,0.0,0.0,0.0,0.0,0.0,0.0,0.0,0.0,0.0,0.0,0.0,0.0,0.0,0.0,0.0,0.0,,,,,,
AGAGACAGAGTGAGAGTGTCAGAGAGTGAG,239.0,158.0,189.0,0.0,363.0,1166.0,904.0,0.0,305.0,0.0,1058.0,0.0,279.0,213.0,327.0,153.0,343.0,0.0,394.0,1834.0,45.0,0.0,0.0,0.0,0.0,0.0,0.0,0.0,604.0,112.0,0.0,0.0,0.0,0.0,0.0,0.0,644.0,1870.0,0.0,65.0,2.0,0.0,0.0,0.0,9.0,2.0,0.0,0.0,0.0005003873291041182,0.0003859457135598851,5.070871159946458e-05,-0.0002501522225906456,0.00042250166322487155,-0.00049679598782793…
ACACTGTGTGTGAGACAGTGAGACTGTGTG,0.0,0.0,0.0,0.0,0.0,0.0,0.0,0.0,0.0,0.0,0.0,0.0,0.0,0.0,0.0,0.0,0.0,141.0,0.0,0.0,0.0,0.0,0.0,0.0,0.0,0.0,0.0,0.0,0.0,0.0,0.0,0.0,0.0,0.0,0.0,0.0,0.0,0.0,0.0,0.0,0.0,0.0,0.0,0.0,0.0,0.0,0.0,0.0,0.0,0.0,0.0,0.0,0.0,0.0,0.0,0.0,0.0,0.0,,,,,,
ACACAGACAGAGTGAGTGTGTCTGTGTGTG,176.0,383.0,266.0,0.0,2.0,0.0,166.0,0.0,372.0,137.0,169.0,0.0,274.0,0.0,361.0,891.0,0.0,0.0,155.0,481.0,180.0,0.0,312.0,0.0,0.0,0.0,0.0,0.0,799.0,262.0,0.0,0.0,116.0,0.0,0.0,0.0,421.0,1327.0,0.0,0.0,0.0,0.0,0.0,1.0,0.0,0.0,0.0,255.0,0.0003684860666206059,0.0009355519512242785,-0.0003271554047594668,0.0005216995514130033,-0.0009355519512242785,-0.0009355519512242785,…
TCTGTGAGAGTGAGTGTGTGTGTGTCTCAC,294.0,392.0,141.0,577.0,311.0,0.0,491.0,0.0,250.0,0.0,0.0,0.0,0.0,0.0,0.0,0.0,0.0,150.0,338.0,0.0,0.0,0.0,325.0,0.0,0.0,0.0,0.0,0.0,0.0,0.0,0.0,0.0,0.0,0.0,0.0,0.0,239.0,0.0,0.0,0.0,0.0,0.0,0.0,0.0,0.0,0.0,0.0,0.0,0.0006155392249230576,0.0009575362007308542,-0.0009575362007308542,-0.0009575362007308542,-0.0009575362007308542,-0.0009575362007308542,-0.000957536200730…
ACTGTGTGTGTCAGAGAGAGTCACTGTGAC,0.0,0.0,0.0,0.0,0.0,0.0,0.0,0.0,206.0,0.0,0.0,0.0,114.0,0.0,601.0,0.0,2.0,160.0,134.0,0.0,0.0,0.0,0.0,0.0,0.0,0.0,0.0,0.0,1.0,0.0,0.0,0.0,0.0,0.0,0.0,0.0,0.0,0.0,0.0,0.0,0.0,0.0,0.0,0.0,0.0,0.0,0.0,0.0,0.0,0.0,0.0010128707047793678,0.0,5.381276923201107e-06,0.0,0.0,0.0,0.0,0.0,inf,,inf,,,
TGAGTCACACTGTGTGAGTGTCTGTGTGTC,0.0,0.0,0.0,0.0,0.0,0.0,0.0,0.0,0.0,0.0,0.0,0.0,0.0,0.0,0.0,0.0,0.0,338.0,0.0,0.0,0.0,0.0,0.0,0.0,0.0,0.0,0.0,0.0,0.0,0.0,0.0,0.0,0.0,0.0,0.0,0.0,0.0,0.0,0.0,0.0,0.0,0.0,0.0,0.0,0.0,0.0,0.0,0.0,0.0,0.0,0.0,0.0,0.0,0.0,0.0,0.0,0.0,0.0,,,,,,
TGTGTCTGTCTGACTGTGTGTCACAGTCTG,0.0,0.0,0.0,0.0,0.0,0.0,0.0,0.0,0.0,0.0,0.0,0.0,0.0,0.0,0.0,0.0,0.0,262.0,0.0,0.0,0.0,0.0,0.0,0.0,0.0,0.0,0.0,0.0,0.0,0.0,0.0,0.0,0.0,0.0,0.0,0.0,0.0,0.0,0.0,0.0,0.0,0.0,0.0,0.0,0.0,0.0,0.0,0.0,0.0,0.0,0.0,0.0,0.0,0.0,0.0,0.0,0.0,0.0,,,,,,
AGTGTGTGACTGAGTGTCACTGACACTCTG,281.0,84.0,237.0,453.0,0.0,0.0,310.0,0.0,139.0,53.0,198.0,0.0,72.0,44.0,0.0,259.0,98.0,122.0,0.0,160.0,89.0,0.0,0.0,0.0,0.0,0.0,0.0,0.0,65.0,0.0,0.0,0.0,0.0,0.0,0.0,0.0,0.0,156.0,0.0,66.0,0.0,0.0,0.0,0.0,0.0,0.0,0.0,0.0,0.0005883215040931264,0.00020518632872804017,-0.0005883215040931264,-0.0001647208989494048,-0.00032463893485627223,-0.0005883215040931264,-0.0005883…
TGAGTGACTCACAGTGTCACTGTGTGAGAG,0.0,338.0,249.0,0.0,0.0,0.0,0.0,0.0,0.0,0.0,0.0,0.0,0.0,0.0,817.0,0.0,0.0,203.0,0.0,0.0,0.0,0.0,0.0,0.0,0.0,0.0,0.0,0.0,0.0,0.0,213.0,0.0,0.0,0.0,0.0,0.0,0.0,233.0,0.0,0.0,0.0,0.0,0.0,0.0,0.0,0.0,0.0,0.0,0.0,0.0008256307036913998,0.0005512667435710686,-0.0008256307036913998,-0.0008256307036913998,-0.0008256307036913998,-0.0008256307036913998,-0.0008256307036913998,-…
AGTCTGAGTCACACTGTGACACACAGAGTG,421.0,0.0,0.0,336.0,0.0,0.0,210.0,0.0,0.0,0.0,0.0,0.0,0.0,0.0,0.0,0.0,2.0,99.0,0.0,0.0,0.0,0.0,0.0,0.0,0.0,0.0,0.0,0.0,0.0,0.0,0.0,0.0,0.0,0.0,0.0,0.0,0.0,0.0,0.0,0.0,0.0,0.0,0.0,0.0,0.0,0.0,0.0,0.0,0.0008814354207231539,0.0,-0.0008814354207231539,-0.0008814354207231539,-0.0008760541437999528,-0.0008814354207231539,-0.0008814354207231539,-0.0008814354207231539,0.0,-…
TGAGTCAGTCTCAGACAGTCAGAGTGAGTG,0.0,0.0,0.0,18.0,0.0,0.0,5.0,0.0,19.0,0.0,0.0,0.0,4.0,7.0,0.0,6.0,0.0,0.0,0.0,0.0,2.0,0.0,0.0,0.0,0.0,0.0,0.0,0.0,0.0,0.0,0.0,0.0,0.0,0.0,0.0,0.0,0.0,0.0,0.0,0.0,16.0,0.0,0.0,4.0,0.0,0.0,0.0,0.0,0.0,0.0,0.0,9.813141431900887e-06,0.0,0.0,0.0,0.0,0.0,0.0,,inf,,,,
TCTGTGAGTCTGTGTCAGTGACTGAGTGTG,5510.0,3192.0,3203.0,681.0,856.0,3174.0,3617.0,0.0,1641.0,151.0,3378.0,0.0,318.0,1036.0,2934.0,0.0,364.0,0.0,3935.0,2934.0,1104.0,1.0,0.0,0.0,0.0,0.0,0.0,0.0,4203.0,1373.0,257.0,284.0,0.0,0.0,55.0,0.0,2615.0,4040.0,0.0,99.0,0.0,0.0,0.0,2.0,0.0,0.0,0.0,0.0,0.01153612629022465,0.0077970804916655265,-0.006591429704829201,-0.01153612629022465,-0.01055673389020205,-0.011…
AGACTGACTCTGAGACTGAGTGACAGAGTG,0.0,156.0,0.0,0.0,0.0,0.0,0.0,0.0,150.0,0.0,0.0,0.0,0.0,0.0,0.0,0.0,0.0,0.0,0.0,0.0,0.0,0.0,0.0,0.0,0.0,0.0,0.0,0.0,0.0,0.0,0.0,0.0,0.0,0.0,0.0,0.0,0.0,0.0,0.0,0.0,0.0,0.0,0.0,0.0,0.0,0.0,0.0,0.0,0.0,0.000381060324780646,-0.000381060324780646,-0.000381060324780646,-0.000381060324780646,-0.000381060324780646,-0.000381060324780646,-0.000381060324780646,-0.000381060324…
AGTCACACTGAGTGTGAGTGTCTGACACAC,135.0,214.0,381.0,596.0,243.0,0.0,1062.0,0.0,0.0,0.0,174.0,0.0,0.0,0.0,0.0,0.0,0.0,293.0,830.0,447.0,185.0,0.0,0.0,0.0,0.0,0.0,0.0,0.0,102.0,0.0,0.0,0.0,0.0,0.0,0.0,0.0,579.0,195.0,0.0,147.0,0.0,0.0,0.0,2.0,0.0,0.0,0.0,0.0,0.0002826455624646693,0.0005227365993785786,-0.0005227365993785786,-0.0005227365993785786,-0.0005227365993785786,-0.0005227365993785786,-0.000522…
ACAGTCAGAGTGTGAGTGTGAGTGTGAGAC,97.0,116.0,0.0,0.0,0.0,278.0,0.0,0.0,0.0,0.0,0.0,0.0,112.0,69.0,0.0,0.0,0.0,0.0,0.0,269.0,0.0,670.0,0.0,0.0,0.0,0.0,0.0,0.0,0.0,0.0,0.0,0.0,0.0,0.0,0.0,0.0,0.0,0.0,0.0,0.0,0.0,0.0,0.0,0.0,0.0,0.0,0.0,0.0,0.00020308607080794759,0.000283352549195865,-0.000283352549195865,-0.000283352549195865,-0.000283352549195865,-0.000283352549195865,-0.000283352549195865,-0.0002833…
TCACAGACTCAGTGTGTGTCTGTGTGTGAC,0.0,0.0,0.0,0.0,0.0,0.0,0.0,0.0,0.0,0.0,0.0,0.0,0.0,0.0,0.0,0.0,0.0,129.0,0.0,0.0,0.0,0.0,0.0,0.0,0.0,0.0,0.0,0.0,0.0,0.0,0.0,0.0,0.0,0.0,0.0,0.0,0.0,0.0,0.0,0.0,0.0,0.0,0.0,0.0,0.0,0.0,0.0,0.0,0.0,0.0,0.0,0.0,0.0,0.0,0.0,0.0,0.0,0.0,,,,,,
AGTCAGAGAGTGAGAGACTGTCACAGTCTG,0.0,0.0,0.0,0.0,0.0,0.0,0.0,0.0,0.0,0.0,0.0,0.0,0.0,0.0,0.0,0.0,0.0,19.0,0.0,0.0,0.0,0.0,0.0,0.0,0.0,0.0,0.0,0.0,0.0,0.0,0.0,0.0,0.0,0.0,0.0,0.0,0.0,0.0,0.0,0.0,0.0,0.0,0.0,0.0,0.0,0.0,0.0,0.0,0.0,0.0,0.0,0.0,0.0,0.0,0.0,0.0,0.0,0.0,,,,,,
AGAGAGTGACAGACTGTCTGAGTGTGAGAG,0.0,0.0,0.0,0.0,0.0,0.0,0.0,0.0,0.0,0.0,0.0,0.0,0.0,0.0,0.0,0.0,0.0,82.0,0.0,0.0,0.0,0.0,0.0,0.0,0.0,0.0,0.0,0.0,0.0,0.0,0.0,0.0,0.0,0.0,0.0,0.0,0.0,0.0,0.0,0.0,0.0,0.0,0.0,0.0,0.0,0.0,0.0,0.0,0.0,0.0,0.0,0.0,0.0,0.0,0.0,0.0,0.0,0.0,,,,,,
TGTGAGTGTCTGTGTGTCTGACTGTCTGAC,2558.0,782.0,1386.0,0.0,267.0,0.0,2038.0,0.0,0.0,2.0,707.0,0.0,0.0,116.0,0.0,253.0,207.0,92.0,744.0,125.0,0.0,0.0,0.0,0.0,0.0,0.0,0.0,0.0,1205.0,370.0,254.0,0.0,0.0,0.0,0.0,0.0,0.0,411.0,0.0,0.0,0.0,0.0,0.0,0.0,0.0,0.0,0.0,0.0,0.005355609990997216,0.0019101870126824693,-0.005355609990997216,-0.004941822527285394,-0.004798647829445901,-0.005355609990997216,-0.0053556…
ACACTCAGAGTCTCTGAGTGTCACACAGAG,0.0,105.0,0.0,0.0,0.0,0.0,0.0,0.0,0.0,0.0,0.0,0.0,0.0,0.0,0.0,0.0,0.0,0.0,0.0,0.0,0.0,0.0,0.0,0.0,0.0,0.0,0.0,0.0,0.0,0.0,0.0,0.0,0.0,0.0,0.0,0.0,0.0,0.0,0.0,0.0,0.0,0.0,0.0,0.0,0.0,0.0,0.0,0.0,0.0,0.00025648291091005023,-0.00025648291091005023,-0.00025648291091005023,-0.00025648291091005023,-0.00025648291091005023,-0.00025648291091005023,-0.00025648291091005023,-0.…
TCAGAGAGACAGTCTGTCACACTGACAGTG,192.0,0.0,60.0,0.0,0.0,0.0,0.0,0.0,0.0,0.0,0.0,0.0,51.0,0.0,0.0,0.0,0.0,40.0,0.0,0.0,0.0,0.0,0.0,0.0,0.0,0.0,0.0,0.0,67.0,0.0,0.0,0.0,0.0,0.0,0.0,0.0,81.0,101.0,0.0,0.0,0.0,0.0,0.0,0.0,0.0,0.0,0.0,0.0,0.0004019847999497519,0.0,-0.0004019847999497519,-0.0004019847999497519,-0.0004019847999497519,-0.0004019847999497519,-0.0004019847999497519,-0.0004019847999497519,0.0…
TGAGAGACTGAGAGAGTGAGTGTGAGTCAG,0.0,84.0,63.0,0.0,0.0,0.0,2.0,0.0,0.0,0.0,0.0,0.0,0.0,61.0,0.0,0.0,308.0,0.0,149.0,37.0,147.0,0.0,0.0,0.0,0.0,0.0,0.0,0.0,0.0,0.0,0.0,0.0,0.0,0.0,0.0,0.0,0.0,163.0,0.0,0.0,0.0,0.0,0.0,0.0,0.0,0.0,0.0,0.0,0.0,0.00020518632872804017,-0.00020518632872804017,-0.00020518632872804017,0.0006235303174449301,-0.00020518632872804017,-0.00020518632872804017,-0.0002051863287280…
ACACACTGACTGTCTCTCTGTGTGTCACAG,0.0,0.0,0.0,0.0,0.0,0.0,0.0,0.0,0.0,0.0,0.0,0.0,0.0,0.0,0.0,0.0,0.0,60.0,0.0,0.0,134.0,0.0,0.0,0.0,0.0,0.0,0.0,0.0,0.0,0.0,0.0,0.0,0.0,0.0,0.0,0.0,0.0,0.0,0.0,0.0,0.0,0.0,0.0,0.0,0.0,0.0,0.0,0.0,0.0,0.0,0.0,0.0,0.0,0.0,0.0,0.0,0.0,0.0,,,,,,
AGACAGAGAGAGAGAGAGTCACTGAGTCAC,0.0,0.0,90.0,0.0,0.0,0.0,0.0,0.0,0.0,0.0,0.0,0.0,0.0,0.0,0.0,0.0,0.0,111.0,225.0,0.0,0.0,0.0,0.0,0.0,0.0,0.0,0.0,0.0,0.0,0.0,0.0,0.0,0.0,0.0,0.0,0.0,0.0,0.0,0.0,0.0,0.0,0.0,0.0,0.0,0.0,0.0,0.0,0.0,0.0,0.0,0.0,0.0,0.0,0.0,0.0,0.0,0.0,0.0,,,,,,
AGAGTGTGAGAGTCACTCAGTGTGACAGAG,0.0,0.0,0.0,0.0,0.0,0.0,0.0,0.0,0.0,0.0,0.0,0.0,0.0,0.0,0.0,0.0,0.0,115.0,0.0,0.0,0.0,0.0,0.0,0.0,0.0,0.0,0.0,0.0,0.0,0.0,0.0,0.0,0.0,0.0,0.0,0.0,0.0,0.0,0.0,0.0,0.0,0.0,0.0,0.0,0.0,0.0,0.0,0.0,0.0,0.0,0.0,0.0,0.0,0.0,0.0,0.0,0.0,0.0,,,,,,
AGTCTGTGAGACTGAGTGAGTGTGAGTCTG,0.0,0.0,0.0,0.0,0.0,0.0,0.0,0.0,0.0,0.0,0.0,0.0,0.0,0.0,0.0,0.0,1.0,0.0,0.0,0.0,0.0,0.0,0.0,0.0,0.0,0.0,0.0,0.0,0.0,0.0,0.0,0.0,0.0,0.0,0.0,0.0,0.0,0.0,0.0,0.0,0.0,0.0,0.0,0.0,0.0,0.0,0.0,0.0,0.0,0.0,0.0,0.0,2.6906384616005533e-06,0.0,0.0,0.0,0.0,0.0,,,inf,,,
AGTGAGTGTGTGTGTGAGTGTCTCTGTGAG,0.0,185.0,0.0,338.0,0.0,614.0,0.0,0.0,0.0,0.0,0.0,0.0,0.0,0.0,0.0,0.0,0.0,0.0,0.0,0.0,0.0,0.0,0.0,0.0,0.0,0.0,0.0,0.0,0.0,0.0,0.0,0.0,0.0,0.0,0.0,0.0,0.0,0.0,0.0,0.0,0.0,0.0,0.0,0.0,0.0,0.0,0.0,0.0,0.0,0.0004518984620796123,-0.0004518984620796123,-0.0004518984620796123,-0.0004518984620796123,-0.0004518984620796123,-0.0004518984620796123,-0.0004518984620796123,-0.000…
AGAGAGTGTCTGTGTGTCTGTGAGAGACAG,0.0,0.0,0.0,0.0,0.0,0.0,0.0,0.0,0.0,0.0,0.0,0.0,0.0,0.0,0.0,0.0,0.0,0.0,0.0,0.0,0.0,0.0,0.0,0.0,0.0,0.0,0.0,0.0,0.0,0.0,0.0,0.0,0.0,0.0,0.0,0.0,0.0,0.0,0.0,0.0,0.0,0.0,0.0,0.0,0.0,0.0,2.0,0.0,0.0,0.0,0.0,0.0,0.0,0.0,6.727234198567772e-06,0.0,0.0,0.0,,,,,inf,
AGAGTCACAGTGTCTGTCTGTGAGTGTGAC,0.0,0.0,0.0,0.0,0.0,0.0,0.0,0.0,0.0,0.0,0.0,0.0,0.0,0.0,0.0,0.0,2.0,0.0,0.0,0.0,0.0,0.0,0.0,0.0,0.0,0.0,0.0,0.0,0.0,0.0,0.0,0.0,0.0,0.0,0.0,0.0,0.0,0.0,0.0,0.0,0.0,0.0,0.0,0.0,0.0,0.0,0.0,0.0,0.0,0.0,0.0,0.0,5.381276923201107e-06,0.0,0.0,0.0,0.0,0.0,,,inf,,,
TGTGAGTCTCTGTGAGTGAGTCAGTCAGTG,399.0,0.0,0.0,0.0,0.0,0.0,0.0,0.0,0.0,0.0,0.0,0.0,0.0,0.0,0.0,0.0,0.0,0.0,0.0,0.0,0.0,0.0,0.0,0.0,0.0,0.0,0.0,0.0,0.0,0.0,0.0,0.0,0.0,0.0,0.0,0.0,0.0,0.0,0.0,0.0,0.0,0.0,0.0,0.0,0.0,0.0,0.0,0.0,0.0008353746623955781,0.0,-0.0008353746623955781,-0.0008353746623955781,-0.0008353746623955781,-0.0008353746623955781,-0.0008353746623955781,-0.0008353746623955781,0.0,-0.000…
TGAGTCTGAGACACTCACTCAGAGACACTC,0.0,165.0,71.0,0.0,0.0,0.0,143.0,0.0,137.0,75.0,0.0,0.0,0.0,0.0,0.0,602.0,0.0,0.0,121.0,0.0,98.0,0.0,0.0,0.0,0.0,0.0,0.0,0.0,0.0,0.0,0.0,0.0,0.0,0.0,0.0,0.0,112.0,0.0,0.0,115.0,0.0,0.0,0.0,2.0,0.0,0.0,0.0,0.0,0.0,0.00040304457428722175,-0.00040304457428722175,0.000581540616046834,-0.00040304457428722175,-0.00040304457428722175,-0.00040304457428722175,-0.000403044574…
TGTGTGTCACTCTCTGTCAGTCTGTGACAC,0.0,2.0,238.0,0.0,0.0,0.0,0.0,0.0,489.0,0.0,206.0,0.0,0.0,0.0,549.0,793.0,209.0,0.0,146.0,0.0,275.0,0.0,0.0,0.0,0.0,0.0,0.0,0.0,138.0,0.0,0.0,0.0,0.0,0.0,0.0,0.0,0.0,530.0,0.0,0.0,0.0,0.0,0.0,3.0,0.0,0.0,0.0,2.0,0.0,4.885388779239052e-06,0.0009203492483653081,0.0012920848038036614,0.0005574580496952765,-4.885388779239052e-06,-4.885388779239052e-06,5.424173286711612e…
AGTGACTGTGTGAGTCTCAGACAGTCTGAG,0.0,129.0,0.0,0.0,0.0,0.0,0.0,0.0,0.0,0.0,0.0,0.0,0.0,0.0,0.0,0.0,0.0,0.0,0.0,0.0,0.0,0.0,0.0,0.0,0.0,0.0,0.0,0.0,0.0,0.0,0.0,0.0,0.0,0.0,0.0,0.0,0.0,0.0,0.0,0.0,0.0,0.0,0.0,0.0,0.0,0.0,0.0,0.0,0.0,0.00031510757626091883,-0.00031510757626091883,-0.00031510757626091883,-0.00031510757626091883,-0.00031510757626091883,-0.00031510757626091883,-0.00031510757626091883,-0.…
AGTCTCAGTGTCAGTGTGAGACAGTGTGAG,403.0,0.0,113.0,0.0,0.0,0.0,0.0,0.0,0.0,0.0,0.0,0.0,304.0,99.0,0.0,0.0,0.0,0.0,0.0,0.0,0.0,0.0,0.0,0.0,0.0,0.0,0.0,0.0,313.0,0.0,0.0,0.0,0.0,0.0,0.0,0.0,0.0,224.0,0.0,0.0,0.0,0.0,0.0,0.0,0.0,0.0,0.0,0.0,0.0008437493457278647,0.0,-0.0008437493457278647,-0.0008437493457278647,-0.0008437493457278647,-0.0008437493457278647,-0.0008437493457278647,-0.0008437493457278647,0…
TGTCTCTGACTGAGTGTCTGTCTGTCTGTG,453.0,0.0,0.0,0.0,0.0,0.0,0.0,0.0,0.0,0.0,0.0,0.0,0.0,0.0,0.0,0.0,0.0,0.0,0.0,0.0,0.0,0.0,0.0,0.0,0.0,0.0,0.0,0.0,0.0,0.0,0.0,0.0,0.0,0.0,0.0,0.0,0.0,0.0,0.0,0.0,0.0,0.0,0.0,0.0,0.0,0.0,0.0,0.0,0.0009484328873814459,0.0,-0.0009484328873814459,-0.0009484328873814459,-0.0009484328873814459,-0.0009484328873814459,-0.0009484328873814459,-0.0009484328873814459,0.0,-0.000…
TCTGAGTGTCAGTGTGTCTGTGAGTGAGAG,0.0,0.0,0.0,0.0,0.0,0.0,0.0,0.0,0.0,0.0,0.0,0.0,0.0,0.0,0.0,0.0,0.0,129.0,0.0,0.0,0.0,0.0,0.0,0.0,0.0,0.0,0.0,0.0,0.0,0.0,0.0,0.0,0.0,0.0,0.0,0.0,0.0,0.0,0.0,0.0,0.0,0.0,0.0,0.0,0.0,0.0,0.0,0.0,0.0,0.0,0.0,0.0,0.0,0.0,0.0,0.0,0.0,0.0,,,,,,
TGAGAGTCTGTGTGAGTGTCTCTGTCAGTG,0.0,264.0,201.0,1.0,0.0,737.0,0.0,0.0,2.0,0.0,0.0,0.0,299.0,0.0,0.0,0.0,0.0,0.0,0.0,363.0,0.0,0.0,0.0,0.0,0.0,0.0,0.0,0.0,171.0,165.0,0.0,0.0,0.0,0.0,0.0,0.0,0.0,0.0,0.0,0.0,0.0,0.0,0.0,0.0,0.0,0.0,0.0,0.0,0.0,0.0006448713188595548,-0.0006448713188595548,-0.0006448713188595548,-0.0006448713188595548,-0.0006448713188595548,-0.0006448713188595548,-0.000644871318859554…
ACACTGACAGTGACTCTCACAGTCAGTCTG,0.0,0.0,72.0,0.0,0.0,0.0,0.0,0.0,0.0,0.0,0.0,0.0,0.0,0.0,0.0,0.0,0.0,33.0,0.0,0.0,0.0,0.0,0.0,0.0,0.0,0.0,0.0,0.0,0.0,0.0,0.0,0.0,0.0,0.0,0.0,0.0,0.0,0.0,0.0,0.0,0.0,0.0,0.0,0.0,0.0,0.0,0.0,0.0,0.0,0.0,0.0,0.0,0.0,0.0,0.0,0.0,0.0,0.0,,,,,,
TGTCTCTCTGTGACACAGAGTGACAGTCAG,0.0,0.0,0.0,0.0,0.0,0.0,0.0,0.0,0.0,0.0,0.0,0.0,0.0,0.0,0.0,0.0,0.0,89.0,0.0,0.0,0.0,0.0,0.0,0.0,0.0,0.0,0.0,0.0,0.0,0.0,0.0,0.0,0.0,0.0,0.0,0.0,0.0,0.0,0.0,0.0,0.0,0.0,0.0,0.0,0.0,0.0,0.0,0.0,0.0,0.0,0.0,0.0,0.0,0.0,0.0,0.0,0.0,0.0,,,,,,
TGTGAGAGAGACTGTCTGTGACTGTGTGTG,0.0,457.0,1337.0,0.0,0.0,1571.0,1781.0,0.0,0.0,0.0,0.0,0.0,379.0,503.0,0.0,549.0,541.0,0.0,232.0,0.0,113.0,809.0,2759.0,769.0,447.0,225.0,0.0,0.0,578.0,2.0,3863.0,4245.0,2061.0,581.0,5956.0,3573.0,1649.0,1456.0,0.0,474.0,1968.0,727.0,1511.0,700.0,503.0,323.0,4359.0,1076.0,0.0,0.0011163113360561233,-0.0011163113360561233,-0.00021840889503719205,0.000339324071669776,-…
ACAGTCTGTGTCTGTGACAGTCAGACAGAC,0.0,0.0,0.0,0.0,0.0,0.0,0.0,0.0,0.0,0.0,0.0,0.0,0.0,0.0,0.0,0.0,0.0,43.0,0.0,0.0,0.0,0.0,0.0,0.0,0.0,0.0,0.0,0.0,0.0,0.0,0.0,0.0,0.0,0.0,0.0,0.0,0.0,0.0,0.0,0.0,0.0,0.0,0.0,0.0,0.0,0.0,0.0,0.0,0.0,0.0,0.0,0.0,0.0,0.0,0.0,0.0,0.0,0.0,,,,,,
TGTGACAGTGAGAGTGTGTGTGAGAGTCAG,0.0,0.0,0.0,0.0,0.0,0.0,0.0,0.0,0.0,0.0,0.0,0.0,0.0,0.0,0.0,0.0,0.0,186.0,0.0,0.0,0.0,0.0,0.0,0.0,0.0,0.0,0.0,0.0,0.0,0.0,0.0,0.0,0.0,0.0,0.0,0.0,0.0,0.0,0.0,0.0,0.0,0.0,0.0,0.0,0.0,0.0,0.0,0.0,0.0,0.0,0.0,0.0,0.0,0.0,0.0,0.0,0.0,0.0,,,,,,
TGTGTGACTCAGTCTGTGTGTCTGTCAGTC,0.0,0.0,0.0,0.0,0.0,0.0,0.0,0.0,0.0,0.0,0.0,0.0,0.0,0.0,0.0,0.0,1.0,0.0,0.0,0.0,0.0,0.0,0.0,0.0,0.0,0.0,0.0,0.0,0.0,0.0,0.0,0.0,0.0,0.0,0.0,0.0,0.0,0.0,0.0,0.0,0.0,0.0,0.0,0.0,0.0,0.0,0.0,0.0,0.0,0.0,0.0,0.0,2.6906384616005533e-06,0.0,0.0,0.0,0.0,0.0,,,inf,,,
TCTGTCACTGAGAGAGAGACACAGAGTCTG,1321.0,1113.0,695.0,523.0,954.0,0.0,805.0,0.0,1954.0,232.0,299.0,0.0,1902.0,1011.0,4.0,1278.0,1005.0,0.0,206.0,437.0,1453.0,311.0,0.0,0.0,0.0,0.0,0.0,0.0,776.0,0.0,303.0,621.0,0.0,0.0,0.0,46.0,655.0,659.0,0.0,0.0,2.0,0.0,0.0,10.0,0.0,0.0,0.0,0.0,0.002765739170487616,0.0027187188556465325,-0.0027589979345157066,-0.0006755400454927269,-6.164751657906009e-05,-0.0027657…
TCAGTGACACAGAGAGTGAGACACTGAGAG,105.0,0.0,0.0,0.0,0.0,0.0,0.0,0.0,0.0,0.0,0.0,0.0,0.0,0.0,0.0,0.0,0.0,0.0,0.0,0.0,0.0,0.0,0.0,0.0,0.0,0.0,0.0,0.0,0.0,0.0,0.0,0.0,0.0,0.0,0.0,0.0,0.0,0.0,0.0,0.0,0.0,0.0,0.0,0.0,0.0,0.0,0.0,0.0,0.00021983543747252057,0.0,-0.00021983543747252057,-0.00021983543747252057,-0.00021983543747252057,-0.00021983543747252057,-0.00021983543747252057,-0.00021983543747252057,0.0…
AGTGACTCTGAGACTCTCTGTGTCTCTCTG,0.0,0.0,0.0,0.0,0.0,0.0,0.0,0.0,0.0,0.0,0.0,0.0,0.0,0.0,14.0,0.0,0.0,0.0,0.0,0.0,0.0,0.0,0.0,0.0,0.0,0.0,0.0,0.0,0.0,0.0,0.0,0.0,0.0,0.0,0.0,0.0,66.0,0.0,0.0,0.0,0.0,0.0,0.0,0.0,0.0,0.0,0.0,0.0,0.0,0.0,2.3594325901682443e-05,0.0,0.0,0.0,0.0,0.0,0.0,0.0,inf,,,,,
AGTGTCTCTGTGAGTGTGACAGTGTCTCTG,180.0,435.0,194.0,895.0,0.0,1029.0,829.0,0.0,0.0,0.0,0.0,0.0,124.0,0.0,0.0,0.0,0.0,138.0,214.0,0.0,0.0,0.0,0.0,0.0,2.0,0.0,0.0,0.0,110.0,0.0,0.0,0.0,0.0,0.0,0.0,0.0,497.0,314.0,0.0,0.0,0.0,0.0,0.0,0.0,0.0,0.0,0.0,0.0,0.0003768607499528924,0.0010625720594844938,-0.0010625720594844938,-0.0010625720594844938,-0.0010625720594844938,-0.0010625720594844938,-0.001062572059…
AGACAGTCAGTGTGTGAGTGTGAGTGTGAG,0.0,0.0,0.0,0.0,0.0,0.0,0.0,0.0,0.0,0.0,0.0,0.0,0.0,0.0,0.0,0.0,0.0,8.0,0.0,0.0,0.0,0.0,0.0,0.0,0.0,0.0,0.0,0.0,0.0,0.0,0.0,0.0,0.0,0.0,0.0,0.0,0.0,0.0,0.0,0.0,0.0,0.0,0.0,0.0,0.0,0.0,0.0,0.0,0.0,0.0,0.0,0.0,0.0,0.0,0.0,0.0,0.0,0.0,,,,,,
ACAGAGTCTCAGACTCAGAGTCAGAGTGTG,0.0,0.0,0.0,0.0,0.0,0.0,0.0,0.0,0.0,0.0,0.0,0.0,0.0,0.0,0.0,0.0,0.0,59.0,0.0,0.0,0.0,0.0,0.0,0.0,0.0,0.0,0.0,0.0,0.0,0.0,0.0,0.0,0.0,0.0,0.0,0.0,0.0,0.0,0.0,0.0,0.0,0.0,0.0,0.0,0.0,0.0,0.0,0.0,0.0,0.0,0.0,0.0,0.0,0.0,0.0,0.0,0.0,0.0,,,,,,
TGTGACTGAGACACACAGTGAGTCAGACAG,0.0,0.0,0.0,0.0,0.0,0.0,0.0,0.0,0.0,0.0,0.0,0.0,0.0,0.0,0.0,0.0,0.0,112.0,0.0,0.0,0.0,0.0,0.0,0.0,0.0,0.0,0.0,0.0,0.0,0.0,0.0,0.0,0.0,0.0,0.0,0.0,0.0,0.0,0.0,0.0,0.0,0.0,0.0,0.0,0.0,0.0,0.0,0.0,0.0,0.0,0.0,0.0,0.0,0.0,0.0,0.0,0.0,0.0,,,,,,
AGTGTCTGTGTCACAGTGAGTGTGTGTGAG,0.0,0.0,0.0,0.0,0.0,0.0,0.0,0.0,0.0,0.0,0.0,0.0,0.0,0.0,0.0,0.0,0.0,9.0,0.0,0.0,0.0,0.0,0.0,0.0,0.0,0.0,0.0,0.0,0.0,0.0,0.0,0.0,0.0,0.0,0.0,0.0,0.0,0.0,0.0,0.0,0.0,0.0,0.0,0.0,0.0,0.0,0.0,0.0,0.0,0.0,0.0,0.0,0.0,0.0,0.0,0.0,0.0,0.0,,,,,,
AGTCTGAGAGAGTCACTGAGAGTGACAGAC,0.0,151.0,0.0,0.0,0.0,642.0,186.0,0.0,136.0,0.0,0.0,0.0,0.0,0.0,0.0,0.0,0.0,0.0,0.0,122.0,0.0,0.0,0.0,0.0,0.0,0.0,0.0,0.0,33.0,0.0,0.0,0.0,0.0,0.0,0.0,0.0,0.0,0.0,0.0,0.0,0.0,0.0,0.0,0.0,0.0,0.0,0.0,0.0,0.0,0.00036884685283254844,-0.00036884685283254844,-0.00036884685283254844,-0.00036884685283254844,-0.00036884685283254844,-0.00036884685283254844,-0.000368846852832…
ACACACAGAGACACTCTCAGTGTGTGTGTG,0.0,0.0,0.0,0.0,0.0,0.0,0.0,0.0,0.0,0.0,216.0,0.0,0.0,150.0,557.0,0.0,0.0,0.0,0.0,0.0,0.0,0.0,0.0,0.0,0.0,0.0,0.0,0.0,0.0,0.0,0.0,0.0,0.0,0.0,0.0,0.0,0.0,0.0,0.0,0.0,0.0,0.0,0.0,0.0,0.0,0.0,0.0,0.0,0.0,0.0,0.0009387171090883658,0.0,0.0,0.0,0.0,0.0,0.0,0.0,inf,,,,,
ACAGACACAGAGTCTGTCTGAGTGACTGAG,0.0,0.0,0.0,0.0,0.0,0.0,0.0,0.0,0.0,0.0,0.0,0.0,0.0,0.0,0.0,0.0,0.0,118.0,0.0,0.0,0.0,0.0,0.0,0.0,0.0,0.0,0.0,0.0,0.0,0.0,0.0,0.0,0.0,0.0,0.0,0.0,0.0,160.0,0.0,0.0,0.0,0.0,0.0,0.0,0.0,0.0,0.0,0.0,0.0,0.0,0.0,0.0,0.0,0.0,0.0,0.0,0.0,0.0,,,,,,
AGACTGTGTGAGTGTGTGTGTGTGTCTGAG,3417.0,1486.0,3624.0,358.0,0.0,1857.0,6170.0,0.0,983.0,159.0,2199.0,0.0,181.0,307.0,562.0,462.0,310.0,133.0,5333.0,2330.0,911.0,4.0,543.0,694.0,0.0,476.0,163.0,0.0,1234.0,535.0,283.0,0.0,0.0,0.0,0.0,0.0,3252.0,1424.0,0.0,0.0,261.0,1.0,0.0,8.0,0.0,174.0,0.0,0.0,0.007154073236605741,0.0036298438629746156,-0.006206929582552488,-0.006398461346349372,-0.00631997531350956…
TGTGAGAGTGAGAGAGTGACAGAGAGTGTG,0.0,0.0,0.0,0.0,0.0,0.0,0.0,0.0,0.0,0.0,0.0,0.0,0.0,0.0,0.0,0.0,0.0,59.0,0.0,0.0,0.0,0.0,0.0,0.0,0.0,0.0,0.0,0.0,0.0,0.0,0.0,0.0,0.0,0.0,0.0,0.0,0.0,0.0,0.0,0.0,0.0,0.0,0.0,0.0,0.0,0.0,0.0,0.0,0.0,0.0,0.0,0.0,0.0,0.0,0.0,0.0,0.0,0.0,,,,,,
ACACTCTCAGAGACTGAGACAGAGAGAGTG,0.0,105.0,0.0,0.0,0.0,0.0,0.0,0.0,0.0,0.0,0.0,0.0,0.0,0.0,0.0,0.0,0.0,0.0,0.0,0.0,0.0,0.0,0.0,0.0,0.0,0.0,0.0,0.0,0.0,0.0,0.0,0.0,0.0,0.0,0.0,0.0,0.0,0.0,0.0,0.0,0.0,0.0,0.0,0.0,0.0,0.0,0.0,0.0,0.0,0.00025648291091005023,-0.00025648291091005023,-0.00025648291091005023,-0.00025648291091005023,-0.00025648291091005023,-0.00025648291091005023,-0.00025648291091005023,-0.…
ACACAGAGACTCACAGTGAGTCTCTGACAC,0.0,0.0,0.0,0.0,0.0,0.0,0.0,0.0,0.0,0.0,0.0,0.0,0.0,0.0,0.0,0.0,0.0,0.0,0.0,0.0,0.0,0.0,0.0,0.0,0.0,0.0,0.0,0.0,0.0,0.0,0.0,0.0,0.0,0.0,0.0,0.0,0.0,0.0,0.0,0.0,0.0,0.0,0.0,0.0,0.0,0.0,0.0,2.0,0.0,0.0,0.0,0.0,0.0,0.0,0.0,5.427806107910213e-06,0.0,0.0,,,,,,inf
AGTCACTGTGTCACTCTGAGTGTCTGTCAG,0.0,0.0,0.0,0.0,0.0,0.0,0.0,0.0,0.0,0.0,0.0,0.0,0.0,0.0,0.0,0.0,0.0,79.0,0.0,0.0,0.0,0.0,0.0,0.0,0.0,0.0,0.0,0.0,0.0,0.0,0.0,0.0,0.0,0.0,0.0,0.0,0.0,0.0,0.0,0.0,0.0,0.0,0.0,0.0,0.0,0.0,0.0,0.0,0.0,0.0,0.0,0.0,0.0,0.0,0.0,0.0,0.0,0.0,,,,,,
AGTGAGTGACTGAGAGTGAGTCAGTGTCAG,0.0,0.0,0.0,0.0,0.0,0.0,0.0,0.0,0.0,0.0,0.0,0.0,0.0,0.0,0.0,0.0,0.0,150.0,0.0,0.0,0.0,0.0,0.0,0.0,0.0,0.0,0.0,0.0,0.0,0.0,0.0,0.0,326.0,150.0,0.0,128.0,0.0,0.0,0.0,0.0,0.0,0.0,0.0,0.0,0.0,0.0,0.0,0.0,0.0,0.0,0.0,0.0,0.0,0.0,0.0,0.0,0.0,0.0,,,,,,
AGTGAGAGTCAGTGTGTGTGAGTCTGACAC,0.0,0.0,0.0,0.0,0.0,0.0,0.0,0.0,0.0,0.0,0.0,0.0,0.0,0.0,0.0,0.0,0.0,184.0,0.0,0.0,0.0,0.0,0.0,0.0,0.0,0.0,0.0,0.0,0.0,0.0,0.0,0.0,0.0,0.0,0.0,0.0,0.0,0.0,0.0,0.0,0.0,0.0,0.0,0.0,0.0,0.0,0.0,0.0,0.0,0.0,0.0,0.0,0.0,0.0,0.0,0.0,0.0,0.0,,,,,,
TGAGACAGAGAGAGTGACAGACAGACTGAG,0.0,0.0,0.0,0.0,0.0,0.0,0.0,0.0,0.0,0.0,0.0,0.0,0.0,0.0,0.0,0.0,158.0,0.0,0.0,0.0,0.0,0.0,0.0,0.0,0.0,0.0,0.0,0.0,0.0,0.0,0.0,0.0,0.0,0.0,0.0,0.0,0.0,0.0,0.0,0.0,0.0,0.0,0.0,0.0,0.0,0.0,0.0,0.0,0.0,0.0,0.0,0.0,0.0004251208769328874,0.0,0.0,0.0,0.0,0.0,,,inf,,,
TGAGTGACTCACTCTGAGAGAGTCTGTCAG,0.0,0.0,0.0,0.0,0.0,0.0,0.0,0.0,0.0,0.0,0.0,0.0,0.0,72.0,0.0,0.0,0.0,109.0,0.0,0.0,0.0,0.0,0.0,0.0,0.0,0.0,0.0,0.0,0.0,0.0,0.0,0.0,0.0,0.0,0.0,0.0,0.0,0.0,0.0,0.0,0.0,0.0,0.0,0.0,0.0,0.0,0.0,0.0,0.0,0.0,0.0,0.0,0.0,0.0,0.0,0.0,0.0,0.0,,,,,,
ACAGTGAGTGAGAGTGACTCAGTGAGTGAG,0.0,0.0,0.0,0.0,0.0,0.0,0.0,0.0,0.0,0.0,0.0,0.0,0.0,0.0,0.0,440.0,0.0,0.0,0.0,0.0,0.0,0.0,0.0,0.0,0.0,0.0,0.0,0.0,0.0,0.0,0.0,0.0,0.0,0.0,0.0,0.0,0.0,0.0,0.0,0.0,0.0,0.0,0.0,0.0,0.0,0.0,0.0,0.0,0.0,0.0,0.0,0.0007196303716727317,0.0,0.0,0.0,0.0,0.0,0.0,,inf,,,,
AGAGAGTCTCTGTGACTGTGTCACTGTCAG,0.0,0.0,0.0,0.0,0.0,0.0,0.0,0.0,0.0,0.0,0.0,0.0,0.0,0.0,0.0,0.0,0.0,117.0,0.0,0.0,0.0,0.0,0.0,0.0,0.0,0.0,0.0,0.0,0.0,0.0,0.0,0.0,0.0,0.0,0.0,0.0,0.0,0.0,0.0,0.0,0.0,0.0,0.0,0.0,0.0,0.0,0.0,0.0,0.0,0.0,0.0,0.0,0.0,0.0,0.0,0.0,0.0,0.0,,,,,,
TGTGTCTGAGTCTGAGTGTGACTGTGTCAC,402.0,0.0,0.0,178.0,0.0,0.0,0.0,0.0,0.0,0.0,0.0,0.0,136.0,152.0,0.0,0.0,0.0,0.0,172.0,0.0,0.0,0.0,0.0,0.0,0.0,0.0,0.0,0.0,0.0,0.0,0.0,0.0,0.0,0.0,0.0,0.0,0.0,0.0,0.0,0.0,0.0,0.0,0.0,0.0,0.0,0.0,0.0,0.0,0.000841655674894793,0.0,-0.000841655674894793,-0.000841655674894793,-0.000841655674894793,-0.000841655674894793,-0.000841655674894793,-0.000841655674894793,0.0,-0.00…
TGAGACACACAGACAGAGTGTGTGAGTGTG,0.0,0.0,0.0,0.0,0.0,0.0,0.0,0.0,0.0,0.0,0.0,0.0,0.0,0.0,2.0,0.0,0.0,0.0,0.0,0.0,0.0,0.0,0.0,0.0,0.0,0.0,0.0,0.0,0.0,0.0,0.0,0.0,0.0,0.0,0.0,0.0,0.0,0.0,0.0,0.0,0.0,0.0,0.0,0.0,0.0,0.0,0.0,0.0,0.0,0.0,3.370617985954635e-06,0.0,0.0,0.0,0.0,0.0,0.0,0.0,inf,,,,,
TGTGTGTGACTGTGAGTGAGTGACTCAGTG,0.0,0.0,0.0,0.0,0.0,0.0,0.0,0.0,0.0,0.0,0.0,0.0,0.0,0.0,0.0,0.0,0.0,424.0,0.0,0.0,0.0,0.0,0.0,0.0,0.0,0.0,0.0,0.0,0.0,0.0,0.0,0.0,0.0,0.0,0.0,0.0,0.0,0.0,0.0,0.0,0.0,0.0,0.0,0.0,0.0,0.0,0.0,0.0,0.0,0.0,0.0,0.0,0.0,0.0,0.0,0.0,0.0,0.0,,,,,,
AGAGTGTGTGTGAGAGAGAGAGTGACAGTG,608.0,0.0,80.0,0.0,0.0,0.0,207.0,0.0,176.0,0.0,0.0,0.0,128.0,89.0,0.0,0.0,0.0,0.0,0.0,0.0,0.0,0.0,0.0,0.0,0.0,0.0,0.0,0.0,0.0,0.0,0.0,0.0,0.0,0.0,0.0,0.0,0.0,0.0,0.0,0.0,0.0,0.0,0.0,0.0,0.0,0.0,0.0,0.0,0.0012729518665075476,0.0,-0.0012729518665075476,-0.0012729518665075476,-0.0012729518665075476,-0.0012729518665075476,-0.0012729518665075476,-0.0012729518665075476,0.…
TGTGTCAGAGTCACAGAGTGTGAGAGAGAG,0.0,0.0,0.0,0.0,0.0,0.0,0.0,0.0,0.0,54.0,0.0,0.0,116.0,186.0,0.0,0.0,179.0,0.0,0.0,0.0,0.0,0.0,0.0,0.0,0.0,0.0,0.0,0.0,0.0,0.0,0.0,0.0,0.0,0.0,0.0,0.0,0.0,0.0,0.0,0.0,0.0,0.0,0.0,0.0,0.0,0.0,0.0,0.0,0.0,0.0,0.0,0.0,0.000481624284626499,0.0,0.0,0.0,0.0,0.0,,,inf,,,
ACTCTGAGTGACTGTGAGAGTGTGAGTGAG,149.0,0.0,0.0,0.0,0.0,0.0,0.0,0.0,0.0,0.0,0.0,0.0,0.0,0.0,0.0,165.0,0.0,0.0,0.0,0.0,0.0,0.0,0.0,0.0,0.0,0.0,0.0,0.0,0.0,0.0,0.0,0.0,0.0,0.0,0.0,0.0,0.0,0.0,0.0,0.0,0.0,0.0,0.0,0.0,0.0,0.0,0.0,0.0,0.00031195695412767206,0.0,-0.00031195695412767206,-4.2095564750397674e-05,-0.00031195695412767206,-0.00031195695412767206,-0.00031195695412767206,-0.00031195695412767206,0…
TGTCTCACTGAGTCTCACACAGACTGTGTG,0.0,0.0,0.0,0.0,0.0,0.0,0.0,0.0,0.0,45.0,0.0,0.0,79.0,132.0,0.0,0.0,165.0,0.0,0.0,0.0,396.0,0.0,0.0,0.0,0.0,0.0,0.0,0.0,0.0,0.0,0.0,0.0,0.0,0.0,0.0,0.0,0.0,1.0,0.0,0.0,0.0,0.0,0.0,0.0,0.0,0.0,0.0,0.0,0.0,0.0,0.0,0.0,0.00044395534616409126,0.0,0.0,0.0,0.0,0.0,,,inf,,,
TCACTCAGTGTGTCTGTGAGAGAGAGACTG,0.0,215.0,0.0,284.0,0.0,0.0,438.0,0.0,0.0,0.0,294.0,0.0,0.0,152.0,0.0,0.0,0.0,123.0,132.0,345.0,0.0,312.0,0.0,0.0,0.0,0.0,0.0,0.0,96.0,0.0,0.0,0.0,0.0,0.0,0.0,0.0,155.0,371.0,0.0,0.0,0.0,0.0,0.0,0.0,0.0,0.0,0.0,0.0,0.0,0.0005251792937681981,-0.0005251792937681981,-0.0005251792937681981,-0.0005251792937681981,-0.0005251792937681981,-0.0005251792937681981,-0.000525179…
TGTGAGTGTGTCTGTGTGTGTGAGTCAGAG,0.0,252.0,96.0,0.0,0.0,0.0,314.0,0.0,0.0,0.0,243.0,0.0,0.0,0.0,0.0,0.0,0.0,0.0,245.0,0.0,0.0,0.0,0.0,0.0,0.0,0.0,0.0,0.0,0.0,0.0,0.0,0.0,0.0,0.0,0.0,0.0,0.0,0.0,0.0,0.0,0.0,0.0,0.0,0.0,0.0,0.0,0.0,0.0,0.0,0.0006155589861841206,-0.0006155589861841206,-0.0006155589861841206,-0.0006155589861841206,-0.0006155589861841206,-0.0006155589861841206,-0.0006155589861841206,-0.…
TGACACTGAGTCAGAGAGAGAGAGTGAGTG,0.0,112.0,0.0,0.0,0.0,0.0,0.0,0.0,0.0,0.0,0.0,0.0,0.0,0.0,0.0,0.0,0.0,0.0,0.0,0.0,0.0,0.0,0.0,0.0,0.0,0.0,0.0,0.0,0.0,0.0,0.0,0.0,0.0,0.0,0.0,0.0,0.0,0.0,0.0,0.0,0.0,0.0,0.0,0.0,0.0,0.0,0.0,0.0,0.0,0.0002735817716373869,-0.0002735817716373869,-0.0002735817716373869,-0.0002735817716373869,-0.0002735817716373869,-0.0002735817716373869,-0.0002735817716373869,-0.0002735…
ACTCACTGAGTGTGAGACACTGTGAGTGTC,0.0,0.0,0.0,0.0,0.0,0.0,0.0,0.0,0.0,0.0,0.0,0.0,0.0,0.0,0.0,0.0,0.0,154.0,0.0,0.0,0.0,0.0,0.0,0.0,0.0,0.0,0.0,0.0,0.0,0.0,0.0,0.0,0.0,0.0,0.0,0.0,0.0,0.0,0.0,0.0,0.0,0.0,0.0,0.0,0.0,0.0,0.0,0.0,0.0,0.0,0.0,0.0,0.0,0.0,0.0,0.0,0.0,0.0,,,,,,
TGAGTGAGAGACTGTGTCTCACACAGTCAC,0.0,0.0,0.0,0.0,0.0,0.0,0.0,0.0,0.0,0.0,0.0,0.0,0.0,0.0,0.0,0.0,0.0,116.0,0.0,0.0,0.0,0.0,0.0,0.0,0.0,0.0,0.0,0.0,0.0,0.0,0.0,0.0,0.0,0.0,0.0,0.0,0.0,0.0,0.0,0.0,0.0,0.0,0.0,0.0,0.0,0.0,0.0,0.0,0.0,0.0,0.0,0.0,0.0,0.0,0.0,0.0,0.0,0.0,,,,,,
TGAGTGTGTGACAGTGTGTGAGTGAGTGAG,0.0,0.0,0.0,0.0,0.0,0.0,0.0,0.0,0.0,0.0,0.0,0.0,0.0,0.0,0.0,0.0,0.0,157.0,0.0,0.0,0.0,0.0,0.0,0.0,0.0,0.0,0.0,0.0,0.0,0.0,0.0,0.0,0.0,0.0,0.0,0.0,0.0,0.0,0.0,0.0,0.0,0.0,0.0,0.0,0.0,0.0,0.0,0.0,0.0,0.0,0.0,0.0,0.0,0.0,0.0,0.0,0.0,0.0,,,,,,
TGAGTGACTCTCAGTCAGTGTCTGTCAGTG,1498.0,1035.0,408.0,0.0,10.0,0.0,194.0,0.0,656.0,119.0,50.0,0.0,611.0,115.0,353.0,39.0,0.0,0.0,128.0,61.0,853.0,0.0,0.0,0.0,0.0,0.0,0.0,0.0,96.0,0.0,0.0,0.0,0.0,0.0,0.0,0.0,128.0,74.0,0.0,0.0,0.0,9.0,0.0,2.0,0.0,0.0,0.0,63.0,0.0031363189079412937,0.002528188693256209,-0.0025414048334203004,-0.003072533488633938,-0.0031363189079412937,-0.0031363189079412937,-0.003136…
AGAGAGACAGAGTGAGTGTGTGTCTCTCAG,0.0,0.0,0.0,0.0,0.0,0.0,0.0,0.0,0.0,0.0,0.0,0.0,0.0,0.0,0.0,0.0,0.0,22.0,0.0,0.0,0.0,0.0,0.0,0.0,0.0,0.0,0.0,0.0,0.0,0.0,0.0,0.0,0.0,0.0,0.0,0.0,0.0,0.0,0.0,0.0,0.0,0.0,0.0,0.0,0.0,0.0,0.0,0.0,0.0,0.0,0.0,0.0,0.0,0.0,0.0,0.0,0.0,0.0,,,,,,
AGTCAGTGAGACTGTCAGTGTGTGTGTGTG,0.0,0.0,0.0,0.0,0.0,0.0,0.0,0.0,0.0,0.0,0.0,0.0,0.0,0.0,0.0,57.0,0.0,0.0,0.0,0.0,0.0,0.0,0.0,0.0,0.0,0.0,0.0,0.0,0.0,0.0,0.0,0.0,0.0,0.0,0.0,0.0,0.0,0.0,0.0,0.0,0.0,0.0,0.0,0.0,0.0,0.0,0.0,0.0,0.0,0.0,0.0,9.322484360305844e-05,0.0,0.0,0.0,0.0,0.0,0.0,,inf,,,,
TCACTGACTGTGAGAGAGTCTGTGACTGTC,0.0,0.0,0.0,0.0,0.0,0.0,0.0,0.0,0.0,0.0,0.0,0.0,0.0,0.0,0.0,0.0,0.0,66.0,0.0,0.0,0.0,0.0,0.0,0.0,0.0,0.0,0.0,0.0,0.0,0.0,0.0,0.0,0.0,0.0,0.0,0.0,0.0,0.0,0.0,0.0,0.0,0.0,0.0,0.0,0.0,0.0,0.0,0.0,0.0,0.0,0.0,0.0,0.0,0.0,0.0,0.0,0.0,0.0,,,,,,
TGAGAGTGTCTGACACACACAGTGAGTCTC,0.0,0.0,0.0,0.0,0.0,0.0,0.0,0.0,0.0,0.0,0.0,0.0,0.0,0.0,0.0,0.0,0.0,139.0,0.0,0.0,0.0,0.0,0.0,0.0,0.0,0.0,0.0,0.0,0.0,0.0,0.0,0.0,0.0,0.0,0.0,0.0,0.0,0.0,0.0,0.0,0.0,0.0,0.0,0.0,0.0,0.0,0.0,0.0,0.0,0.0,0.0,0.0,0.0,0.0,0.0,0.0,0.0,0.0,,,,,,
TCAGACACACTGAGAGACTCTGAGACTCTG,0.0,0.0,0.0,0.0,0.0,0.0,0.0,0.0,0.0,0.0,0.0,0.0,0.0,0.0,0.0,30.0,0.0,0.0,0.0,0.0,39.0,0.0,0.0,0.0,0.0,0.0,0.0,0.0,0.0,0.0,0.0,0.0,0.0,0.0,0.0,0.0,0.0,0.0,0.0,0.0,0.0,0.0,0.0,0.0,0.0,0.0,0.0,0.0,0.0,0.0,0.0,4.9065707159504435e-05,0.0,0.0,0.0,0.0,0.0,0.0,,inf,,,,
ACTGACACACTCTCAGTGTGTGACACTGAG,494.0,181.0,573.0,1098.0,298.0,1061.0,2411.0,0.0,1704.0,83.0,1396.0,0.0,413.0,308.0,523.0,318.0,191.0,195.0,501.0,469.0,440.0,0.0,0.0,0.0,0.0,0.0,0.0,0.0,354.0,117.0,0.0,0.0,0.0,0.0,0.0,0.0,590.0,221.0,0.0,0.0,174.0,178.0,0.0,4.0,17.0,0.0,0.0,0.0,0.0010342733915373824,0.00044212768452113417,-0.00015285678821024538,-0.0005141768956466354,-0.0005203614453716767,-0.001…
AGAGTCTCAGTGTGTGAGAGTGTCAGTGAG,0.0,0.0,0.0,0.0,0.0,0.0,0.0,0.0,0.0,0.0,0.0,0.0,0.0,0.0,0.0,1.0,0.0,0.0,0.0,0.0,0.0,0.0,0.0,0.0,0.0,0.0,0.0,0.0,0.0,0.0,0.0,0.0,0.0,0.0,0.0,0.0,0.0,0.0,0.0,0.0,0.0,0.0,0.0,0.0,0.0,0.0,0.0,0.0,0.0,0.0,0.0,1.6355235719834812e-06,0.0,0.0,0.0,0.0,0.0,0.0,,inf,,,,
AGAGTGTCTCACACAGTGTGACAGTGAGTG,0.0,138.0,174.0,0.0,0.0,0.0,0.0,0.0,228.0,39.0,166.0,0.0,530.0,124.0,0.0,205.0,0.0,0.0,228.0,313.0,244.0,0.0,0.0,0.0,0.0,0.0,0.0,0.0,0.0,174.0,0.0,0.0,0.0,0.0,0.0,0.0,0.0,287.0,0.0,0.0,0.0,0.0,0.0,0.0,0.0,0.0,0.0,0.0,0.0,0.00033709182576749456,-0.00033709182576749456,-1.8094935108808928e-06,-0.00033709182576749456,-0.00033709182576749456,-0.00033709182576749456,-0.0…
TGAGTGTCAGAGACAGTCAGTGTGAGTGAG,0.0,106.0,110.0,55.0,10.0,0.0,70.0,0.0,0.0,0.0,0.0,0.0,101.0,0.0,0.0,0.0,0.0,33.0,0.0,0.0,0.0,0.0,0.0,0.0,0.0,0.0,0.0,0.0,0.0,0.0,0.0,0.0,0.0,0.0,0.0,0.0,91.0,123.0,0.0,0.0,0.0,0.0,0.0,0.0,0.0,0.0,0.0,0.0,0.0,0.0002589256052996697,-0.0002589256052996697,-0.0002589256052996697,-0.0002589256052996697,-0.0002589256052996697,-0.0002589256052996697,-0.0002589256052996697…
AGAGTCACTGTGTGAGTGTGAGTGTGTGTG,0.0,0.0,0.0,0.0,0.0,0.0,0.0,0.0,0.0,0.0,0.0,0.0,0.0,0.0,1.0,0.0,0.0,0.0,0.0,0.0,0.0,0.0,0.0,0.0,0.0,0.0,0.0,0.0,0.0,0.0,0.0,0.0,0.0,0.0,0.0,0.0,0.0,0.0,0.0,0.0,0.0,0.0,0.0,0.0,0.0,0.0,0.0,0.0,0.0,0.0,1.6853089929773174e-06,0.0,0.0,0.0,0.0,0.0,0.0,0.0,inf,,,,,
TGTGAGTGAGTGAGTGACACACACTGACTG,0.0,0.0,0.0,0.0,0.0,0.0,0.0,0.0,0.0,0.0,0.0,0.0,0.0,0.0,0.0,0.0,2.0,430.0,0.0,0.0,0.0,0.0,0.0,0.0,0.0,0.0,0.0,0.0,0.0,0.0,0.0,0.0,0.0,0.0,0.0,0.0,0.0,0.0,0.0,0.0,0.0,0.0,0.0,0.0,0.0,0.0,0.0,0.0,0.0,0.0,0.0,0.0,5.381276923201107e-06,0.0,0.0,0.0,0.0,0.0,,,inf,,,
TGTGACTCACTCTCACACAGTGACTGACTC,359.0,394.0,408.0,565.0,1498.0,480.0,1020.0,0.0,1315.0,1029.0,839.0,0.0,322.0,1063.0,4071.0,6528.0,1922.0,256.0,1525.0,146.0,2934.0,0.0,0.0,0.0,0.0,2.0,0.0,0.0,499.0,0.0,0.0,0.0,0.0,0.0,0.0,0.0,928.0,1410.0,0.0,2.0,0.0,0.0,0.0,17.0,0.0,2.0,0.0,63.0,0.0007516278290727132,0.0009624215895100932,0.005898471320900566,0.009714276288398072,0.00420898553368617,-0.0009588302…
ACACTGAGTGTGTGTGTGAGTCACAGACAC,0.0,1.0,0.0,0.0,0.0,0.0,0.0,0.0,0.0,0.0,0.0,0.0,0.0,0.0,0.0,0.0,0.0,0.0,0.0,0.0,0.0,0.0,0.0,0.0,0.0,0.0,0.0,0.0,0.0,0.0,0.0,0.0,0.0,0.0,0.0,0.0,0.0,0.0,0.0,0.0,0.0,0.0,0.0,0.0,0.0,0.0,0.0,0.0,0.0,2.442694389619526e-06,-2.442694389619526e-06,-2.442694389619526e-06,-2.442694389619526e-06,-2.442694389619526e-06,-2.442694389619526e-06,-2.442694389619526e-06,-2.442694389…
AGTGAGTGTCTCTGAGACACTGACAGAGAG,0.0,0.0,39.0,308.0,0.0,0.0,478.0,0.0,0.0,0.0,134.0,0.0,76.0,0.0,0.0,186.0,0.0,0.0,0.0,0.0,0.0,0.0,0.0,0.0,0.0,0.0,0.0,0.0,0.0,0.0,0.0,0.0,0.0,0.0,0.0,0.0,133.0,0.0,0.0,0.0,0.0,0.0,0.0,0.0,0.0,0.0,0.0,0.0,0.0,0.0,0.0,0.0003042073843889275,0.0,0.0,0.0,0.0,0.0,0.0,,inf,,,,
TCTGAGAGACTCTCAGAGTGACAGTGAGTG,316.0,0.0,0.0,0.0,0.0,0.0,0.0,0.0,0.0,0.0,0.0,0.0,0.0,0.0,0.0,0.0,0.0,0.0,0.0,0.0,0.0,0.0,0.0,0.0,0.0,0.0,0.0,0.0,0.0,0.0,0.0,0.0,0.0,0.0,0.0,0.0,0.0,0.0,0.0,0.0,0.0,0.0,0.0,0.0,0.0,0.0,0.0,0.0,0.0006615999832506334,0.0,-0.0006615999832506334,-0.0006615999832506334,-0.0006615999832506334,-0.0006615999832506334,-0.0006615999832506334,-0.0006615999832506334,0.0,-0.000…
AGTGTGTCTCACTGTCACTGTCAGTGAGTG,277.0,0.0,0.0,0.0,0.0,0.0,0.0,0.0,0.0,0.0,0.0,0.0,0.0,0.0,0.0,0.0,0.0,0.0,0.0,0.0,0.0,0.0,0.0,0.0,0.0,0.0,0.0,0.0,0.0,0.0,0.0,0.0,0.0,0.0,0.0,0.0,0.0,0.0,0.0,0.0,0.0,0.0,0.0,0.0,0.0,0.0,0.0,0.0,0.00057994682076084,0.0,-0.00057994682076084,-0.00057994682076084,-0.00057994682076084,-0.00057994682076084,-0.00057994682076084,-0.00057994682076084,0.0,-0.00057994682076084…
AGAGTGACAGACAGAGTCACTCTGTGTCTG,0.0,0.0,0.0,0.0,0.0,0.0,0.0,0.0,0.0,0.0,0.0,0.0,0.0,0.0,0.0,0.0,0.0,136.0,0.0,0.0,0.0,0.0,0.0,0.0,0.0,0.0,0.0,0.0,0.0,0.0,0.0,0.0,0.0,0.0,0.0,0.0,0.0,0.0,0.0,0.0,0.0,0.0,0.0,0.0,0.0,0.0,0.0,0.0,0.0,0.0,0.0,0.0,0.0,0.0,0.0,0.0,0.0,0.0,,,,,,
AGAGTGACAGACTGTCAGAGAGAGTGAGTC,0.0,126.0,0.0,0.0,0.0,0.0,0.0,0.0,0.0,0.0,0.0,0.0,0.0,0.0,0.0,0.0,0.0,0.0,0.0,0.0,0.0,0.0,0.0,0.0,0.0,0.0,0.0,0.0,0.0,0.0,0.0,0.0,0.0,0.0,0.0,0.0,0.0,0.0,0.0,0.0,0.0,0.0,0.0,0.0,0.0,0.0,0.0,0.0,0.0,0.0003077794930920603,-0.0003077794930920603,-0.0003077794930920603,-0.0003077794930920603,-0.0003077794930920603,-0.0003077794930920603,-0.0003077794930920603,-0.0003077…
AGACTGTGTCAGAGAGAGACTGAGAGTGTG,130.0,0.0,0.0,0.0,0.0,0.0,0.0,0.0,0.0,0.0,0.0,0.0,0.0,0.0,274.0,0.0,0.0,0.0,0.0,0.0,64.0,0.0,0.0,0.0,0.0,0.0,0.0,0.0,0.0,0.0,0.0,0.0,0.0,0.0,0.0,0.0,0.0,0.0,0.0,0.0,0.0,0.0,0.0,0.0,0.0,0.0,0.0,0.0,0.0002721772082993112,0.0,0.00018959745577647375,-0.0002721772082993112,-0.0002721772082993112,-0.0002721772082993112,-0.0002721772082993112,-0.0002721772082993112,0.0,-0.…
TGTCTGAGAGTCAGTGTCTCAGAGTGTGAG,0.0,0.0,0.0,0.0,0.0,0.0,0.0,0.0,0.0,0.0,0.0,0.0,0.0,0.0,0.0,0.0,0.0,142.0,0.0,0.0,0.0,0.0,0.0,0.0,0.0,0.0,0.0,0.0,0.0,0.0,0.0,0.0,0.0,0.0,0.0,0.0,0.0,0.0,0.0,0.0,0.0,0.0,0.0,0.0,0.0,0.0,0.0,0.0,0.0,0.0,0.0,0.0,0.0,0.0,0.0,0.0,0.0,0.0,,,,,,
AGTCAGTGTGTGTGAGTGAGTGAGTGTGAG,0.0,0.0,0.0,0.0,0.0,0.0,0.0,0.0,0.0,2.0,0.0,0.0,0.0,0.0,0.0,0.0,0.0,69.0,0.0,0.0,0.0,181.0,340.0,452.0,319.0,285.0,247.0,0.0,63.0,47.0,2.0,204.0,227.0,0.0,153.0,156.0,131.0,111.0,0.0,64.0,0.0,0.0,291.0,70.0,0.0,252.0,149.0,0.0,0.0,0.0,0.0,0.0,0.0,0.00045250900079907345,0.000501178947793299,0.0,0.0,0.0,,,,inf,inf,
TGTGTGACTGAGTGTCTGTGTGTGAGTCTC,0.0,0.0,0.0,0.0,0.0,0.0,0.0,0.0,0.0,0.0,0.0,0.0,0.0,0.0,0.0,369.0,0.0,0.0,0.0,0.0,0.0,0.0,0.0,0.0,0.0,0.0,0.0,0.0,0.0,0.0,0.0,0.0,0.0,0.0,0.0,0.0,146.0,0.0,0.0,0.0,0.0,0.0,0.0,0.0,0.0,0.0,0.0,0.0,0.0,0.0,0.0,0.0006035081980619045,0.0,0.0,0.0,0.0,0.0,0.0,,inf,,,,
TCACAGACAGACAGTGAGAGAGTCTGAGTC,0.0,268.0,110.0,0.0,0.0,0.0,0.0,0.0,0.0,74.0,0.0,0.0,0.0,0.0,0.0,211.0,0.0,0.0,0.0,0.0,0.0,0.0,0.0,0.0,0.0,0.0,0.0,0.0,150.0,0.0,0.0,0.0,0.0,0.0,0.0,0.0,0.0,181.0,0.0,0.0,0.0,0.0,0.0,181.0,0.0,0.0,0.0,0.0,0.0,0.0006546420964180329,-0.0006546420964180329,-0.0003095466227295184,-0.0006546420964180329,-0.0006546420964180329,-0.0006546420964180329,-0.0006546420964180329…
TCTGTCACACACAGTGACAGTCACTCAGTG,0.0,355.0,0.0,0.0,0.0,0.0,0.0,0.0,0.0,0.0,0.0,0.0,0.0,0.0,0.0,0.0,0.0,0.0,0.0,0.0,0.0,0.0,0.0,0.0,0.0,0.0,0.0,0.0,0.0,0.0,0.0,0.0,0.0,0.0,0.0,0.0,0.0,0.0,0.0,0.0,0.0,0.0,0.0,0.0,0.0,0.0,0.0,0.0,0.0,0.0008671565083149317,-0.0008671565083149317,-0.0008671565083149317,-0.0008671565083149317,-0.0008671565083149317,-0.0008671565083149317,-0.0008671565083149317,-0.0008671…
TGTGAGTGAGTGACTGTGTGACAGTGACTG,0.0,0.0,0.0,0.0,0.0,0.0,285.0,0.0,0.0,0.0,0.0,0.0,0.0,0.0,0.0,0.0,0.0,307.0,0.0,0.0,0.0,0.0,0.0,0.0,0.0,0.0,0.0,0.0,0.0,0.0,0.0,0.0,0.0,0.0,0.0,0.0,0.0,0.0,0.0,0.0,0.0,0.0,0.0,0.0,0.0,0.0,0.0,0.0,0.0,0.0,0.0,0.0,0.0,0.0,0.0,0.0,0.0,0.0,,,,,,
AGTCACTCACTCACAGACACTGTCACTCTC,0.0,75.0,0.0,0.0,0.0,0.0,0.0,0.0,0.0,0.0,0.0,0.0,0.0,0.0,0.0,0.0,0.0,0.0,0.0,0.0,0.0,0.0,0.0,0.0,0.0,0.0,0.0,0.0,0.0,0.0,0.0,0.0,0.0,0.0,0.0,0.0,0.0,0.0,0.0,0.0,0.0,0.0,0.0,0.0,0.0,0.0,0.0,0.0,0.0,0.00018320207922146444,-0.00018320207922146444,-0.00018320207922146444,-0.00018320207922146444,-0.00018320207922146444,-0.00018320207922146444,-0.00018320207922146444,-0.0…
TGTGTGTGTGTCTGTCTGTCAGACAGTGTC,0.0,0.0,0.0,0.0,0.0,0.0,0.0,0.0,0.0,0.0,0.0,0.0,0.0,0.0,0.0,0.0,0.0,130.0,0.0,0.0,0.0,0.0,0.0,0.0,0.0,0.0,0.0,0.0,0.0,0.0,0.0,0.0,0.0,0.0,0.0,0.0,0.0,0.0,0.0,0.0,0.0,0.0,0.0,0.0,0.0,0.0,0.0,0.0,0.0,0.0,0.0,0.0,0.0,0.0,0.0,0.0,0.0,0.0,,,,,,
TCTGTGTGAGTGACTCAGTGAGAGTGTGAG,0.0,0.0,0.0,0.0,0.0,0.0,0.0,0.0,0.0,0.0,0.0,0.0,0.0,0.0,0.0,0.0,0.0,147.0,0.0,0.0,0.0,0.0,0.0,0.0,0.0,0.0,0.0,0.0,0.0,0.0,0.0,0.0,0.0,0.0,0.0,0.0,0.0,0.0,0.0,0.0,0.0,0.0,0.0,0.0,0.0,0.0,0.0,0.0,0.0,0.0,0.0,0.0,0.0,0.0,0.0,0.0,0.0,0.0,,,,,,
TGTGAGAGTGACTGACAGTCAGTGTGACTG,852.0,682.0,692.0,49.0,40.0,0.0,252.0,0.0,217.0,0.0,10.0,0.0,139.0,557.0,0.0,241.0,94.0,45.0,364.0,66.0,603.0,1.0,0.0,54.0,0.0,0.0,0.0,0.0,238.0,36.0,0.0,0.0,0.0,0.0,0.0,0.0,144.0,335.0,0.0,0.0,0.0,0.0,0.0,93.0,0.0,0.0,0.0,0.0,0.0017838075497770241,0.0016659175737205167,-0.0017838075497770241,-0.0013896463689290052,-0.0015308875343865722,-0.0017838075497770241,-0.00…
AGTGTGTCACTGAGTCTGAGTGTGTCTGTG,0.0,0.0,0.0,0.0,0.0,0.0,0.0,0.0,0.0,0.0,0.0,0.0,0.0,0.0,1.0,0.0,0.0,0.0,0.0,0.0,0.0,0.0,0.0,0.0,0.0,0.0,0.0,0.0,0.0,0.0,0.0,0.0,0.0,0.0,0.0,0.0,0.0,0.0,0.0,0.0,0.0,0.0,0.0,0.0,0.0,0.0,0.0,0.0,0.0,0.0,1.6853089929773174e-06,0.0,0.0,0.0,0.0,0.0,0.0,0.0,inf,,,,,
TCAGAGTGAGAGAGAGTGTGTGAGAGTGAG,0.0,0.0,49.0,104.0,0.0,0.0,0.0,0.0,0.0,0.0,0.0,0.0,0.0,0.0,0.0,0.0,24.0,0.0,0.0,0.0,0.0,0.0,0.0,0.0,0.0,0.0,0.0,0.0,0.0,0.0,0.0,0.0,0.0,0.0,0.0,0.0,0.0,0.0,0.0,0.0,0.0,0.0,0.0,0.0,0.0,0.0,0.0,0.0,0.0,0.0,0.0,0.0,6.457532307841328e-05,0.0,0.0,0.0,0.0,0.0,,,inf,,,
ACACTCACAGACAGACTCAGACACAGTCAC,0.0,5.0,0.0,0.0,0.0,0.0,0.0,0.0,0.0,0.0,0.0,0.0,0.0,3.0,0.0,0.0,0.0,0.0,0.0,0.0,0.0,0.0,0.0,0.0,0.0,0.0,0.0,0.0,0.0,31.0,0.0,0.0,0.0,0.0,0.0,0.0,0.0,0.0,0.0,0.0,0.0,0.0,0.0,0.0,0.0,0.0,0.0,0.0,0.0,1.221347194809763e-05,-1.221347194809763e-05,-1.221347194809763e-05,-1.221347194809763e-05,-1.221347194809763e-05,-1.221347194809763e-05,-1.221347194809763e-05,-1.22134719…
TGTCTCAGAGTCTGTGTGACAGTGTGTGTC,0.0,0.0,0.0,0.0,0.0,0.0,0.0,0.0,0.0,0.0,0.0,0.0,0.0,1.0,0.0,281.0,0.0,404.0,0.0,0.0,0.0,0.0,386.0,0.0,0.0,0.0,0.0,0.0,315.0,0.0,0.0,0.0,0.0,0.0,0.0,0.0,0.0,89.0,0.0,0.0,0.0,0.0,0.0,0.0,0.0,0.0,0.0,0.0,0.0,0.0,0.0,0.0004595821237273582,0.0,0.0,0.0,0.0,0.0,0.0,,inf,,,,
TGTGTGAGAGAGACTGTGAGAGTGAGTGTC,0.0,0.0,0.0,0.0,0.0,0.0,0.0,0.0,0.0,0.0,0.0,0.0,0.0,0.0,0.0,0.0,0.0,126.0,0.0,0.0,0.0,0.0,0.0,0.0,0.0,0.0,0.0,0.0,0.0,0.0,0.0,0.0,0.0,0.0,0.0,0.0,0.0,0.0,0.0,0.0,0.0,0.0,0.0,0.0,0.0,0.0,0.0,0.0,0.0,0.0,0.0,0.0,0.0,0.0,0.0,0.0,0.0,0.0,,,,,,
AGTGTGAGAGTCTGAGACACAGAGTGACTG,0.0,142.0,0.0,0.0,0.0,0.0,0.0,0.0,0.0,0.0,0.0,0.0,0.0,0.0,0.0,0.0,78.0,0.0,0.0,0.0,0.0,0.0,0.0,0.0,0.0,0.0,0.0,0.0,0.0,0.0,0.0,0.0,0.0,0.0,0.0,0.0,0.0,0.0,0.0,0.0,0.0,0.0,0.0,0.0,0.0,0.0,0.0,0.0,0.0,0.0003468626033259727,-0.0003468626033259727,-0.0003468626033259727,-0.00013699280332112957,-0.0003468626033259727,-0.0003468626033259727,-0.0003468626033259727,-0.00034…
ACACTCACACACACAGTGAGACACTCACAG,0.0,170.0,0.0,0.0,0.0,0.0,0.0,0.0,0.0,0.0,0.0,0.0,0.0,0.0,0.0,0.0,0.0,0.0,283.0,0.0,198.0,0.0,0.0,0.0,0.0,0.0,0.0,0.0,0.0,0.0,0.0,0.0,0.0,0.0,0.0,0.0,0.0,0.0,0.0,0.0,0.0,0.0,0.0,0.0,0.0,0.0,0.0,0.0,0.0,0.0004152580462353194,-0.0004152580462353194,-0.0004152580462353194,-0.0004152580462353194,-0.0004152580462353194,-0.0004152580462353194,-0.0004152580462353194,-0.000…
TGTGTGTGTCACTGTGTGAGTGTCTGTCAG,278.0,283.0,0.0,0.0,0.0,0.0,287.0,0.0,0.0,0.0,0.0,0.0,0.0,0.0,0.0,0.0,0.0,0.0,145.0,152.0,0.0,0.0,0.0,0.0,0.0,0.0,0.0,0.0,0.0,163.0,0.0,0.0,0.0,0.0,0.0,0.0,225.0,0.0,0.0,0.0,0.0,0.0,0.0,0.0,0.0,0.0,0.0,0.0,0.0005820404915939116,0.0006912825122623259,-0.0006912825122623259,-0.0006912825122623259,-0.0006912825122623259,-0.0006912825122623259,-0.0006912825122623259,-0.…
AGTGTGAGTGACACTGAGAGAGTGAGTGAG,1300.0,1326.0,1139.0,615.0,214.0,2033.0,3207.0,0.0,195.0,252.0,925.0,0.0,568.0,643.0,649.0,456.0,1130.0,75.0,2012.0,4150.0,231.0,220.0,0.0,116.0,0.0,0.0,0.0,0.0,1897.0,579.0,308.0,273.0,0.0,155.0,0.0,0.0,1720.0,2440.0,0.0,334.0,0.0,1.0,0.0,0.0,0.0,0.0,0.0,0.0,0.002721772082993112,0.0032390127606354915,-0.0021452472241932125,-0.002493214011811024,-0.00019859129902686…
ACAGAGTGAGTCTGTCACAGAGAGAGAGAC,0.0,294.0,73.0,0.0,0.0,517.0,62.0,0.0,180.0,75.0,283.0,0.0,374.0,43.0,0.0,288.0,157.0,0.0,173.0,209.0,217.0,1.0,0.0,0.0,0.0,0.0,0.0,0.0,216.0,0.0,0.0,0.0,93.0,0.0,0.0,0.0,0.0,0.0,0.0,0.0,0.0,0.0,0.0,4.0,0.0,0.0,0.0,0.0,0.0,0.0007181521505481406,-0.0007181521505481406,-0.000247121361816898,-0.00029572191207685375,-0.0007181521505481406,-0.0007181521505481406,-0.00071…
TGTGTGACAGTGTGAGTGACTGACAGTGTG,309.0,936.0,117.0,436.0,2.0,0.0,868.0,0.0,298.0,0.0,0.0,0.0,379.0,492.0,0.0,151.0,0.0,0.0,0.0,378.0,0.0,0.0,0.0,0.0,0.0,0.0,0.0,0.0,2.0,0.0,0.0,0.0,0.0,0.0,0.0,0.0,294.0,0.0,0.0,0.0,0.0,0.0,0.0,0.0,0.0,0.0,0.0,0.0,0.000646944287419132,0.0022863619486838765,-0.0022863619486838765,-0.002039397889314371,-0.0022863619486838765,-0.0022863619486838765,-0.00228636194868387…
TCTGTGAGTGTGTGACACACAGTGACTCAG,0.0,0.0,0.0,0.0,0.0,0.0,0.0,0.0,0.0,0.0,0.0,0.0,0.0,0.0,0.0,0.0,0.0,283.0,0.0,0.0,0.0,0.0,0.0,0.0,0.0,0.0,0.0,0.0,0.0,0.0,0.0,0.0,0.0,0.0,0.0,0.0,0.0,0.0,0.0,0.0,0.0,0.0,0.0,0.0,0.0,0.0,0.0,0.0,0.0,0.0,0.0,0.0,0.0,0.0,0.0,0.0,0.0,0.0,,,,,,
AGAGTCACTGAGTGTGTCTGTGTGACAGTG,0.0,0.0,0.0,0.0,0.0,0.0,0.0,0.0,0.0,120.0,0.0,0.0,153.0,0.0,0.0,0.0,203.0,83.0,233.0,0.0,156.0,0.0,0.0,0.0,0.0,0.0,0.0,0.0,0.0,0.0,0.0,0.0,0.0,0.0,0.0,0.0,0.0,0.0,0.0,0.0,0.0,0.0,0.0,0.0,0.0,0.0,0.0,0.0,0.0,0.0,0.0,0.0,0.0005461996077049123,0.0,0.0,0.0,0.0,0.0,,,inf,,,
TGAGTCTGAGACACTCTCTCTGTGACAGAG,0.0,77.0,55.0,0.0,0.0,0.0,0.0,0.0,0.0,48.0,284.0,0.0,0.0,294.0,0.0,0.0,0.0,0.0,189.0,0.0,0.0,345.0,0.0,0.0,0.0,0.0,0.0,0.0,0.0,0.0,0.0,0.0,0.0,0.0,0.0,0.0,180.0,0.0,0.0,0.0,0.0,0.0,0.0,0.0,159.0,0.0,0.0,0.0,0.0,0.0001880874680007035,-0.0001880874680007035,-0.0001880874680007035,-0.0001880874680007035,-0.0001880874680007035,-0.0001880874680007035,-0.00018808746800070…
AGAGACACTGTGTGTGTCTGAGAGACAGTG,0.0,0.0,0.0,0.0,0.0,0.0,0.0,0.0,0.0,0.0,0.0,0.0,0.0,0.0,0.0,0.0,0.0,150.0,0.0,0.0,0.0,0.0,0.0,0.0,0.0,0.0,0.0,0.0,0.0,0.0,0.0,0.0,0.0,0.0,0.0,0.0,0.0,0.0,0.0,0.0,0.0,0.0,0.0,0.0,0.0,0.0,0.0,0.0,0.0,0.0,0.0,0.0,0.0,0.0,0.0,0.0,0.0,0.0,,,,,,
ACTGAGAGACTGAGAGAGACTCTCACTGAC,0.0,0.0,0.0,1.0,0.0,0.0,0.0,0.0,0.0,0.0,0.0,0.0,0.0,0.0,0.0,0.0,0.0,154.0,0.0,0.0,0.0,0.0,0.0,0.0,0.0,0.0,0.0,0.0,0.0,0.0,0.0,0.0,0.0,0.0,0.0,0.0,0.0,0.0,0.0,0.0,0.0,0.0,0.0,0.0,0.0,0.0,0.0,0.0,0.0,0.0,0.0,0.0,0.0,0.0,0.0,0.0,0.0,0.0,,,,,,
TCTCACAGAGTGAGACACTCTCTGTCTCAC,0.0,0.0,0.0,0.0,0.0,0.0,0.0,0.0,0.0,0.0,0.0,0.0,0.0,0.0,0.0,0.0,0.0,166.0,0.0,0.0,0.0,0.0,0.0,0.0,0.0,0.0,0.0,0.0,0.0,0.0,0.0,0.0,0.0,0.0,0.0,0.0,0.0,0.0,0.0,0.0,0.0,0.0,0.0,0.0,0.0,0.0,0.0,0.0,0.0,0.0,0.0,0.0,0.0,0.0,0.0,0.0,0.0,0.0,,,,,,
ACTGTGACACAGACTGACTGTCAGTGTGAG,0.0,0.0,0.0,0.0,0.0,0.0,0.0,0.0,0.0,0.0,0.0,0.0,0.0,0.0,0.0,118.0,0.0,0.0,0.0,0.0,0.0,0.0,0.0,0.0,0.0,0.0,0.0,0.0,0.0,0.0,0.0,0.0,0.0,0.0,0.0,0.0,0.0,0.0,0.0,0.0,0.0,0.0,0.0,0.0,0.0,0.0,0.0,0.0,0.0,0.0,0.0,0.00019299178149405078,0.0,0.0,0.0,0.0,0.0,0.0,,inf,,,,
ACAGTCACTCTGTCTGTGACTCAGTGTGAG,0.0,0.0,0.0,0.0,0.0,0.0,0.0,0.0,0.0,0.0,0.0,0.0,0.0,102.0,0.0,0.0,0.0,98.0,0.0,0.0,0.0,0.0,0.0,0.0,0.0,0.0,0.0,0.0,0.0,0.0,0.0,0.0,0.0,0.0,0.0,0.0,0.0,0.0,0.0,0.0,0.0,0.0,0.0,0.0,0.0,0.0,0.0,0.0,0.0,0.0,0.0,0.0,0.0,0.0,0.0,0.0,0.0,0.0,,,,,,
AGTCAGTGTGACTGTGTGTGTCAGTCTGTC,0.0,0.0,114.0,0.0,0.0,0.0,112.0,0.0,0.0,0.0,0.0,0.0,88.0,0.0,0.0,0.0,87.0,0.0,370.0,81.0,133.0,0.0,0.0,0.0,0.0,0.0,0.0,0.0,217.0,0.0,0.0,0.0,0.0,0.0,1.0,0.0,98.0,0.0,0.0,0.0,0.0,0.0,0.0,0.0,0.0,0.0,0.0,0.0,0.0,0.0,0.0,0.0,0.00023408554615924812,0.0,0.0,0.0,0.0,0.0,,,inf,,,
TGTGTGACTCTGTGTCACTCAGTCACACAG,0.0,0.0,0.0,0.0,0.0,0.0,0.0,0.0,0.0,0.0,0.0,0.0,0.0,0.0,0.0,0.0,0.0,141.0,0.0,0.0,0.0,0.0,0.0,0.0,0.0,0.0,0.0,0.0,0.0,0.0,0.0,0.0,0.0,0.0,0.0,0.0,0.0,0.0,0.0,0.0,0.0,0.0,0.0,0.0,0.0,0.0,0.0,0.0,0.0,0.0,0.0,0.0,0.0,0.0,0.0,0.0,0.0,0.0,,,,,,
TGTCTCAGTGTGACTGACTGTCTGAGTGAG,0.0,0.0,0.0,0.0,0.0,0.0,0.0,0.0,0.0,0.0,0.0,0.0,0.0,0.0,0.0,2.0,0.0,0.0,0.0,0.0,0.0,0.0,0.0,0.0,0.0,0.0,0.0,0.0,0.0,0.0,0.0,0.0,0.0,0.0,0.0,0.0,0.0,0.0,0.0,0.0,0.0,0.0,0.0,0.0,0.0,0.0,0.0,0.0,0.0,0.0,0.0,3.2710471439669623e-06,0.0,0.0,0.0,0.0,0.0,0.0,,inf,,,,
ACTCTCTGAGAGTCAGTGACTGTGACTGTG,169.0,0.0,0.0,0.0,0.0,0.0,0.0,0.0,0.0,0.0,0.0,0.0,0.0,0.0,0.0,0.0,0.0,0.0,0.0,0.0,0.0,0.0,0.0,0.0,0.0,0.0,0.0,0.0,0.0,0.0,0.0,0.0,0.0,0.0,0.0,0.0,0.0,0.0,0.0,0.0,0.0,0.0,0.0,0.0,0.0,0.0,0.0,0.0,0.0003538303707891045,0.0,-0.0003538303707891045,-0.0003538303707891045,-0.0003538303707891045,-0.0003538303707891045,-0.0003538303707891045,-0.0003538303707891045,0.0,-0.000…
TCTCACTCAGAGAGTCTGACAGTGTCAGAG,0.0,0.0,0.0,0.0,0.0,0.0,0.0,0.0,0.0,0.0,0.0,0.0,0.0,0.0,0.0,0.0,0.0,144.0,0.0,0.0,0.0,0.0,0.0,0.0,0.0,0.0,0.0,0.0,0.0,0.0,0.0,0.0,0.0,0.0,0.0,0.0,0.0,0.0,0.0,0.0,0.0,0.0,0.0,0.0,0.0,0.0,0.0,0.0,0.0,0.0,0.0,0.0,0.0,0.0,0.0,0.0,0.0,0.0,,,,,,
TGAGAGAGTGAGTGTCTGACAGAGTGTGAG,0.0,0.0,101.0,0.0,468.0,0.0,281.0,0.0,0.0,0.0,126.0,0.0,0.0,119.0,0.0,0.0,0.0,112.0,0.0,0.0,106.0,0.0,0.0,0.0,0.0,0.0,0.0,0.0,105.0,0.0,1.0,0.0,0.0,0.0,0.0,0.0,0.0,0.0,0.0,0.0,0.0,0.0,0.0,0.0,0.0,0.0,0.0,0.0,0.0,0.0,0.0,0.0,0.0,0.0,0.0,0.0,0.0,0.0,,,,,,
TCTCAGTGTGAGTCTGTGTCTCAGTCAGTC,0.0,0.0,216.0,0.0,0.0,0.0,103.0,0.0,90.0,137.0,0.0,0.0,225.0,115.0,0.0,0.0,2.0,0.0,0.0,131.0,305.0,0.0,0.0,237.0,0.0,0.0,0.0,0.0,2.0,0.0,1.0,0.0,0.0,0.0,0.0,0.0,148.0,0.0,0.0,149.0,0.0,0.0,0.0,0.0,84.0,0.0,0.0,0.0,0.0,0.0,0.0,0.0,5.381276923201107e-06,0.0,0.0,0.0,0.0,0.0,,,inf,,,
ACTGAGTCACACAGTGAGTCAGTCTCACTC,0.0,0.0,0.0,0.0,0.0,0.0,0.0,0.0,0.0,0.0,0.0,0.0,0.0,0.0,0.0,150.0,0.0,0.0,0.0,0.0,0.0,0.0,0.0,0.0,0.0,0.0,0.0,0.0,0.0,0.0,0.0,0.0,0.0,0.0,0.0,0.0,0.0,0.0,0.0,0.0,0.0,0.0,0.0,0.0,0.0,0.0,0.0,0.0,0.0,0.0,0.0,0.0002453285357975222,0.0,0.0,0.0,0.0,0.0,0.0,,inf,,,,
AGTCAGACAGTCTCAGTCTGTGAGACTGTG,0.0,0.0,0.0,0.0,0.0,0.0,0.0,0.0,0.0,0.0,0.0,0.0,0.0,0.0,0.0,0.0,85.0,0.0,0.0,0.0,0.0,0.0,0.0,0.0,0.0,0.0,0.0,0.0,0.0,0.0,0.0,0.0,0.0,0.0,0.0,0.0,0.0,0.0,0.0,0.0,0.0,0.0,0.0,0.0,7.0,0.0,0.0,0.0,0.0,0.0,0.0,0.0,0.00022870426923604702,0.0,0.0,0.0,0.0,0.0,,,inf,,,
AGAGTGTGAGAGACACTCACAGTGTGAGTC,0.0,0.0,69.0,0.0,0.0,0.0,0.0,0.0,0.0,0.0,0.0,0.0,0.0,0.0,0.0,313.0,0.0,0.0,0.0,0.0,0.0,0.0,0.0,0.0,0.0,0.0,0.0,0.0,0.0,0.0,0.0,0.0,0.0,0.0,0.0,0.0,0.0,0.0,0.0,0.0,0.0,0.0,0.0,0.0,0.0,0.0,0.0,0.0,0.0,0.0,0.0,0.0005119188780308297,0.0,0.0,0.0,0.0,0.0,0.0,,inf,,,,
TGAGTCTGTCAGAGAGTGTCTCTCAGACTG,0.0,2.0,47.0,484.0,0.0,0.0,708.0,0.0,0.0,53.0,120.0,0.0,0.0,89.0,0.0,0.0,0.0,0.0,271.0,84.0,0.0,0.0,0.0,0.0,0.0,0.0,0.0,0.0,0.0,0.0,1.0,0.0,0.0,0.0,0.0,0.0,96.0,0.0,0.0,0.0,0.0,0.0,0.0,0.0,0.0,0.0,0.0,0.0,0.0,4.885388779239052e-06,-4.885388779239052e-06,-4.885388779239052e-06,-4.885388779239052e-06,-4.885388779239052e-06,-4.885388779239052e-06,-4.885388779239052e-06…
TGTGAGTCTCTGTCACTGAGAGTGAGTGTG,0.0,0.0,0.0,0.0,0.0,0.0,0.0,0.0,0.0,0.0,0.0,0.0,0.0,0.0,0.0,2.0,0.0,0.0,0.0,0.0,0.0,0.0,0.0,0.0,0.0,0.0,0.0,0.0,0.0,0.0,0.0,0.0,0.0,0.0,0.0,0.0,0.0,0.0,0.0,0.0,0.0,0.0,0.0,0.0,0.0,0.0,0.0,0.0,0.0,0.0,0.0,3.2710471439669623e-06,0.0,0.0,0.0,0.0,0.0,0.0,,inf,,,,
TGAGTCTGTGTGTCAGTGTGTCACTGTGTG,0.0,0.0,0.0,0.0,0.0,0.0,0.0,0.0,0.0,0.0,0.0,0.0,0.0,0.0,0.0,0.0,0.0,181.0,0.0,0.0,0.0,0.0,0.0,0.0,0.0,0.0,0.0,0.0,0.0,0.0,0.0,0.0,0.0,0.0,0.0,0.0,0.0,0.0,0.0,0.0,0.0,0.0,0.0,0.0,0.0,0.0,0.0,0.0,0.0,0.0,0.0,0.0,0.0,0.0,0.0,0.0,0.0,0.0,,,,,,
TCTGAGTCTGAGTGTGAGAGTGTGTGAGAG,419.0,0.0,377.0,711.0,0.0,698.0,641.0,0.0,240.0,162.0,257.0,0.0,0.0,148.0,0.0,0.0,25.0,0.0,326.0,516.0,167.0,0.0,0.0,0.0,0.0,0.0,0.0,0.0,329.0,0.0,0.0,0.0,0.0,0.0,0.0,0.0,0.0,0.0,0.0,0.0,0.0,0.0,0.0,0.0,0.0,0.0,0.0,0.0,0.0008772480790570107,0.0,-0.0008772480790570107,-0.0008772480790570107,-0.0008099821175169969,-0.0008772480790570107,-0.0008772480790570107,-0.00087…
ACTGAGTGTCTGAGTGAGAGTCTGTCAGTC,0.0,0.0,0.0,0.0,0.0,0.0,89.0,0.0,0.0,0.0,0.0,0.0,0.0,0.0,0.0,0.0,0.0,94.0,0.0,0.0,0.0,0.0,0.0,0.0,0.0,0.0,0.0,0.0,0.0,0.0,0.0,0.0,0.0,0.0,0.0,0.0,0.0,0.0,0.0,0.0,0.0,0.0,0.0,0.0,0.0,0.0,0.0,0.0,0.0,0.0,0.0,0.0,0.0,0.0,0.0,0.0,0.0,0.0,,,,,,
AGAGTGAGACTGTGTGTGACTGTGTCTGTG,0.0,0.0,0.0,0.0,0.0,0.0,0.0,0.0,0.0,0.0,0.0,0.0,0.0,0.0,0.0,0.0,0.0,149.0,0.0,0.0,0.0,0.0,0.0,0.0,0.0,0.0,0.0,0.0,0.0,0.0,0.0,0.0,0.0,0.0,0.0,0.0,0.0,0.0,0.0,0.0,0.0,0.0,0.0,0.0,0.0,0.0,0.0,0.0,0.0,0.0,0.0,0.0,0.0,0.0,0.0,0.0,0.0,0.0,,,,,,
AGTGAGTGTGTCAGTCTGACAGACTGACAG,0.0,0.0,0.0,0.0,0.0,0.0,0.0,0.0,0.0,0.0,0.0,0.0,0.0,0.0,41.0,295.0,0.0,0.0,0.0,0.0,0.0,0.0,0.0,0.0,0.0,0.0,0.0,0.0,0.0,0.0,0.0,0.0,0.0,0.0,0.0,0.0,0.0,0.0,0.0,0.0,0.0,0.0,0.0,0.0,0.0,0.0,0.0,0.0,0.0,0.0,6.909766871207002e-05,0.00048247945373512696,0.0,0.0,0.0,0.0,0.0,0.0,inf,inf,,,,
TGTGACTCAGTCTGACTCAGAGTGTGTGTC,0.0,0.0,2.0,238.0,0.0,0.0,123.0,0.0,0.0,0.0,0.0,0.0,0.0,0.0,0.0,0.0,0.0,192.0,119.0,92.0,32.0,0.0,0.0,0.0,0.0,0.0,0.0,0.0,0.0,0.0,0.0,0.0,0.0,0.0,0.0,0.0,0.0,0.0,0.0,0.0,0.0,0.0,0.0,0.0,0.0,0.0,0.0,0.0,0.0,0.0,0.0,0.0,0.0,0.0,0.0,0.0,0.0,0.0,,,,,,
TGTGACAGTGACAGTCACAGTCAGACACTG,0.0,0.0,0.0,0.0,0.0,0.0,0.0,0.0,0.0,0.0,0.0,0.0,0.0,0.0,0.0,0.0,0.0,78.0,0.0,0.0,0.0,0.0,0.0,0.0,0.0,0.0,0.0,0.0,0.0,0.0,0.0,0.0,0.0,0.0,0.0,0.0,0.0,0.0,0.0,0.0,0.0,0.0,0.0,0.0,0.0,0.0,0.0,0.0,0.0,0.0,0.0,0.0,0.0,0.0,0.0,0.0,0.0,0.0,,,,,,
AGTCAGACTGAGACTGACACAGAGACACAC,0.0,0.0,0.0,0.0,0.0,0.0,0.0,0.0,0.0,0.0,0.0,0.0,0.0,0.0,0.0,0.0,0.0,7.0,0.0,0.0,0.0,0.0,0.0,0.0,0.0,0.0,0.0,0.0,0.0,0.0,0.0,0.0,0.0,0.0,0.0,0.0,0.0,0.0,0.0,0.0,0.0,0.0,0.0,0.0,0.0,0.0,0.0,0.0,0.0,0.0,0.0,0.0,0.0,0.0,0.0,0.0,0.0,0.0,,,,,,
ACACAGAGAGTGTGAGTCTCTCTGAGTGTC,238.0,130.0,441.0,0.0,0.0,534.0,291.0,0.0,0.0,0.0,159.0,0.0,72.0,0.0,0.0,0.0,0.0,84.0,987.0,369.0,0.0,0.0,0.0,0.0,0.0,0.0,0.0,0.0,0.0,271.0,0.0,0.0,0.0,0.0,0.0,0.0,87.0,0.0,0.0,0.0,0.0,2.0,0.0,0.0,0.0,0.0,0.0,0.0,0.0004982936582710466,0.0003175502706505384,-0.0004982936582710466,-0.0004982936582710466,-0.0004982936582710466,-0.0004982936582710466,-0.0004982936582710…
TCACACAGAGACTGTGTGAGTCACACACTC,244.0,487.0,0.0,0.0,230.0,0.0,0.0,0.0,224.0,165.0,0.0,0.0,225.0,0.0,0.0,135.0,176.0,0.0,0.0,0.0,152.0,0.0,0.0,0.0,0.0,0.0,0.0,0.0,0.0,0.0,0.0,0.0,0.0,0.0,0.0,0.0,0.0,0.0,0.0,0.0,0.0,0.0,0.0,2.0,0.0,0.0,0.0,0.0,0.0005108556832694764,0.0011895921677447091,-0.0011895921677447091,-0.0009687964855269391,-0.0007160397985030118,-0.0011895921677447091,-0.0011895921677447091…
AGTGAGTGAGAGTCTCTGTGTCAGAGTCTC,0.0,23.0,16.0,86.0,0.0,0.0,0.0,0.0,0.0,0.0,0.0,0.0,11.0,4.0,0.0,0.0,4.0,0.0,0.0,0.0,4.0,0.0,0.0,0.0,0.0,0.0,0.0,0.0,6.0,44.0,0.0,0.0,0.0,0.0,0.0,0.0,0.0,56.0,0.0,0.0,191.0,0.0,45.0,0.0,0.0,0.0,0.0,0.0,0.0,5.6181970961249096e-05,-5.6181970961249096e-05,-5.6181970961249096e-05,-4.541941711484688e-05,-5.6181970961249096e-05,-5.6181970961249096e-05,-5.6181970961249096e-…
AGACTCAGTCAGACACACTGTGTGAGACTC,63.0,83.0,0.0,0.0,0.0,0.0,0.0,0.0,0.0,0.0,0.0,0.0,0.0,0.0,0.0,0.0,0.0,0.0,57.0,0.0,0.0,0.0,0.0,0.0,0.0,0.0,0.0,0.0,70.0,0.0,0.0,0.0,0.0,0.0,0.0,0.0,72.0,0.0,0.0,0.0,0.0,0.0,0.0,0.0,0.0,0.0,0.0,0.0,0.00013190126248351235,0.00020274363433842065,-0.00020274363433842065,-0.00020274363433842065,-0.00020274363433842065,-0.00020274363433842065,-0.00020274363433842065,-0.00…
TCTCTCACACAGTCTGAGACACAGTGTCAC,0.0,0.0,0.0,0.0,0.0,0.0,0.0,0.0,0.0,0.0,0.0,0.0,0.0,0.0,686.0,0.0,0.0,0.0,0.0,0.0,0.0,0.0,0.0,0.0,0.0,0.0,0.0,0.0,0.0,0.0,0.0,0.0,0.0,0.0,0.0,0.0,0.0,0.0,0.0,0.0,0.0,0.0,0.0,0.0,0.0,0.0,0.0,0.0,0.0,0.0,0.0011561219691824398,0.0,0.0,0.0,0.0,0.0,0.0,0.0,inf,,,,,
ACAGAGACACAGAGTGTGTCACTGTGTGTG,0.0,0.0,0.0,0.0,0.0,0.0,0.0,0.0,0.0,0.0,0.0,0.0,0.0,0.0,0.0,0.0,0.0,210.0,0.0,0.0,0.0,0.0,0.0,0.0,0.0,0.0,0.0,0.0,0.0,0.0,0.0,0.0,0.0,0.0,0.0,0.0,0.0,0.0,0.0,0.0,0.0,0.0,0.0,0.0,0.0,0.0,0.0,0.0,0.0,0.0,0.0,0.0,0.0,0.0,0.0,0.0,0.0,0.0,,,,,,
AGTGTGTGTCACAGTGTCAGAGTGTGTGTC,0.0,0.0,0.0,0.0,0.0,0.0,0.0,0.0,214.0,0.0,0.0,0.0,0.0,0.0,0.0,155.0,0.0,0.0,0.0,0.0,0.0,0.0,0.0,0.0,0.0,0.0,0.0,0.0,0.0,0.0,0.0,0.0,0.0,0.0,0.0,0.0,0.0,0.0,0.0,0.0,0.0,0.0,0.0,0.0,0.0,0.0,0.0,0.0,0.0,0.0,0.0,0.0002535061536574396,0.0,0.0,0.0,0.0,0.0,0.0,,inf,,,,
TGACAGAGTGAGTCAGTGTGTCAGTCTGAG,0.0,0.0,0.0,0.0,0.0,0.0,0.0,0.0,0.0,0.0,0.0,0.0,0.0,0.0,0.0,0.0,0.0,166.0,0.0,0.0,0.0,0.0,0.0,0.0,0.0,0.0,0.0,0.0,0.0,0.0,0.0,0.0,0.0,0.0,0.0,0.0,0.0,0.0,0.0,0.0,0.0,0.0,0.0,0.0,0.0,0.0,0.0,0.0,0.0,0.0,0.0,0.0,0.0,0.0,0.0,0.0,0.0,0.0,,,,,,
ACAGACACAGAGTGTGTGTCACTGTGTGTG,0.0,0.0,128.0,0.0,0.0,0.0,0.0,0.0,0.0,0.0,423.0,0.0,0.0,0.0,0.0,0.0,0.0,508.0,0.0,0.0,0.0,0.0,0.0,0.0,0.0,0.0,0.0,0.0,0.0,0.0,0.0,0.0,0.0,0.0,0.0,0.0,0.0,0.0,0.0,0.0,0.0,0.0,0.0,0.0,0.0,0.0,0.0,0.0,0.0,0.0,0.0,0.0,0.0,0.0,0.0,0.0,0.0,0.0,,,,,,
ACAGAGTGTCAGAGAGTCTGACTGACAGTG,272.0,159.0,49.0,926.0,537.0,542.0,0.0,0.0,354.0,121.0,142.0,0.0,338.0,506.0,536.0,436.0,318.0,128.0,0.0,161.0,0.0,0.0,0.0,0.0,0.0,0.0,0.0,0.0,317.0,0.0,0.0,351.0,0.0,0.0,0.0,0.0,155.0,99.0,0.0,0.0,0.0,0.0,0.0,0.0,0.0,0.0,0.0,0.0,0.0005694784665954819,0.0003883884079495046,0.00033384715364036027,0.00014360981078931595,0.000286144564193494,-0.0005694784665954819,-0.0…
ACTCTGTGACTGTGTCTGACAGTGTGAGAG,0.0,0.0,0.0,0.0,0.0,0.0,185.0,0.0,0.0,0.0,0.0,0.0,0.0,0.0,0.0,0.0,0.0,124.0,0.0,0.0,0.0,0.0,0.0,0.0,0.0,0.0,0.0,0.0,0.0,0.0,0.0,0.0,85.0,0.0,0.0,0.0,0.0,0.0,0.0,165.0,0.0,0.0,448.0,265.0,0.0,0.0,0.0,0.0,0.0,0.0,0.0,0.0,0.0,0.0,0.0,0.0,0.0,0.0,,,,,,
TCTCTGTCTGAGTCAGTGTGTGTGTGACTC,0.0,0.0,0.0,172.0,371.0,0.0,0.0,0.0,800.0,146.0,0.0,0.0,1009.0,746.0,999.0,527.0,381.0,45.0,0.0,0.0,668.0,0.0,0.0,78.0,0.0,0.0,0.0,0.0,52.0,0.0,0.0,0.0,0.0,0.0,0.0,0.0,0.0,0.0,0.0,61.0,0.0,0.0,0.0,91.0,27.0,0.0,0.0,0.0,0.0,0.0,0.00168362368398434,0.0008619209224352946,0.0010251332538698107,0.0,0.0,0.0,0.0,0.0,inf,inf,inf,,,
AGAGTGACTGTGTGAGTGTGTCTGTCACAC,0.0,0.0,0.0,0.0,0.0,0.0,0.0,0.0,0.0,0.0,0.0,0.0,0.0,0.0,0.0,0.0,166.0,0.0,0.0,0.0,0.0,0.0,0.0,0.0,0.0,0.0,0.0,0.0,0.0,0.0,0.0,0.0,0.0,0.0,0.0,0.0,0.0,0.0,0.0,0.0,0.0,0.0,0.0,0.0,0.0,0.0,0.0,0.0,0.0,0.0,0.0,0.0,0.0004466459846256918,0.0,0.0,0.0,0.0,0.0,,,inf,,,
AGTGTGTGAGTGAGTCTCTCTGTGTGAGTG,0.0,0.0,0.0,0.0,0.0,0.0,0.0,0.0,0.0,0.0,0.0,0.0,0.0,0.0,0.0,0.0,0.0,122.0,0.0,0.0,0.0,0.0,0.0,0.0,0.0,0.0,0.0,0.0,0.0,0.0,0.0,0.0,0.0,0.0,0.0,0.0,0.0,0.0,0.0,0.0,0.0,0.0,0.0,0.0,0.0,0.0,0.0,0.0,0.0,0.0,0.0,0.0,0.0,0.0,0.0,0.0,0.0,0.0,,,,,,
AGAGACTCACTCAGTCTGTGAGTGAGACTG,0.0,0.0,54.0,0.0,0.0,0.0,0.0,0.0,0.0,0.0,0.0,0.0,0.0,0.0,0.0,0.0,0.0,0.0,0.0,0.0,0.0,0.0,0.0,0.0,0.0,0.0,0.0,0.0,0.0,0.0,0.0,0.0,0.0,0.0,0.0,101.0,0.0,0.0,0.0,0.0,0.0,0.0,0.0,0.0,0.0,0.0,330.0,0.0,0.0,0.0,0.0,0.0,0.0,0.0,0.0011099936427636824,0.0,0.0,0.0,,,,,inf,
TGTGAGTCTCACTGTCAGTGAGTGTGTGTG,0.0,0.0,0.0,223.0,0.0,0.0,0.0,0.0,0.0,45.0,0.0,0.0,0.0,0.0,0.0,0.0,0.0,180.0,0.0,110.0,0.0,0.0,0.0,0.0,0.0,0.0,0.0,0.0,0.0,0.0,0.0,0.0,0.0,0.0,0.0,0.0,0.0,0.0,0.0,0.0,0.0,0.0,0.0,0.0,0.0,0.0,0.0,0.0,0.0,0.0,0.0,0.0,0.0,0.0,0.0,0.0,0.0,0.0,,,,,,
AGACACTGTGACAGTGAGTCTGACACTCTG,371.0,151.0,97.0,0.0,0.0,0.0,0.0,0.0,252.0,87.0,0.0,0.0,0.0,149.0,0.0,0.0,300.0,0.0,0.0,0.0,0.0,0.0,0.0,0.0,0.0,0.0,0.0,0.0,0.0,0.0,0.0,0.0,0.0,0.0,0.0,0.0,0.0,0.0,0.0,0.0,0.0,0.0,0.0,0.0,0.0,0.0,0.0,0.0,0.0007767518790695727,0.00036884685283254844,-0.0007767518790695727,-0.0007767518790695727,3.0439659410593238e-05,-0.0007767518790695727,-0.0007767518790695727,-0.0…
TGTGAGTCTGAGAGTGAGTGAGAGTGACTG,3622.0,1796.0,1121.0,2278.0,1763.0,6682.0,3284.0,0.0,3566.0,470.0,1929.0,0.0,854.0,1044.0,1454.0,1918.0,898.0,646.0,1652.0,7308.0,1353.0,888.0,540.0,1052.0,363.0,176.0,0.0,0.0,6313.0,6962.0,2725.0,0.0,337.0,167.0,0.0,0.0,1638.0,4408.0,0.0,644.0,1230.0,271.0,2331.0,3300.0,3158.0,0.0,2.0,5575.0,0.007583275757385424,0.004387079123756668,-0.005132836481596404,-0.0044463…
TCACAGACTCTGTGTCAGTCACACAGAGTG,0.0,0.0,70.0,239.0,0.0,0.0,280.0,0.0,491.0,0.0,0.0,0.0,0.0,110.0,0.0,126.0,0.0,182.0,0.0,0.0,182.0,0.0,0.0,0.0,0.0,0.0,0.0,0.0,0.0,0.0,0.0,0.0,0.0,0.0,0.0,0.0,0.0,0.0,0.0,119.0,0.0,0.0,0.0,2.0,0.0,0.0,0.0,0.0,0.0,0.0,0.0,0.00020607597006991863,0.0,0.0,0.0,0.0,0.0,0.0,,inf,,,,
AGTGTGTGACTGACTCTCTCTGTGACTGTG,0.0,0.0,0.0,0.0,0.0,0.0,0.0,0.0,0.0,0.0,0.0,0.0,0.0,0.0,0.0,0.0,0.0,162.0,0.0,0.0,0.0,0.0,0.0,0.0,0.0,0.0,0.0,0.0,0.0,0.0,0.0,0.0,0.0,0.0,0.0,0.0,0.0,0.0,0.0,0.0,0.0,0.0,0.0,0.0,0.0,0.0,0.0,0.0,0.0,0.0,0.0,0.0,0.0,0.0,0.0,0.0,0.0,0.0,,,,,,
AGTGTGAGAGACTGACTGAGACAGTGTGAC,0.0,0.0,0.0,0.0,0.0,0.0,0.0,0.0,0.0,0.0,0.0,0.0,0.0,0.0,0.0,0.0,0.0,185.0,0.0,0.0,0.0,0.0,0.0,0.0,0.0,0.0,0.0,0.0,0.0,0.0,0.0,0.0,0.0,0.0,0.0,0.0,0.0,0.0,0.0,0.0,0.0,0.0,0.0,0.0,0.0,0.0,0.0,0.0,0.0,0.0,0.0,0.0,0.0,0.0,0.0,0.0,0.0,0.0,,,,,,
TCTGACAGTCACTGAGAGACTGAGAGAGTG,0.0,0.0,87.0,0.0,401.0,0.0,0.0,0.0,0.0,0.0,180.0,0.0,0.0,0.0,0.0,0.0,0.0,178.0,0.0,0.0,0.0,0.0,0.0,0.0,0.0,0.0,0.0,0.0,138.0,0.0,0.0,0.0,0.0,0.0,0.0,0.0,0.0,0.0,0.0,0.0,0.0,0.0,0.0,0.0,0.0,0.0,0.0,0.0,0.0,0.0,0.0,0.0,0.0,0.0,0.0,0.0,0.0,0.0,,,,,,
TGTGTCAGTGACAGTGAGTCTGTGACTGAC,417.0,0.0,0.0,0.0,0.0,0.0,0.0,0.0,0.0,0.0,0.0,0.0,0.0,0.0,0.0,0.0,0.0,0.0,0.0,179.0,0.0,0.0,0.0,0.0,0.0,0.0,0.0,0.0,0.0,0.0,0.0,0.0,0.0,0.0,0.0,0.0,0.0,0.0,0.0,0.0,0.0,0.0,0.0,0.0,0.0,0.0,0.0,0.0,0.0008730607373908674,0.0,-0.0008730607373908674,-0.0008730607373908674,-0.0008730607373908674,-0.0008730607373908674,-0.0008730607373908674,-0.0008730607373908674,0.0,-0.0…
TCTGACTGAGTCTGTGTGTCTGACTGTGTC,0.0,0.0,0.0,0.0,0.0,0.0,0.0,0.0,0.0,0.0,0.0,0.0,0.0,0.0,0.0,0.0,0.0,173.0,0.0,0.0,0.0,0.0,0.0,0.0,0.0,0.0,0.0,0.0,0.0,0.0,0.0,0.0,0.0,0.0,0.0,0.0,0.0,0.0,0.0,0.0,0.0,0.0,0.0,0.0,0.0,0.0,0.0,0.0,0.0,0.0,0.0,0.0,0.0,0.0,0.0,0.0,0.0,0.0,,,,,,
TCTCTGTCTGTGTGACAGAGTGTGTGTGAG,0.0,0.0,0.0,0.0,0.0,0.0,232.0,0.0,0.0,0.0,0.0,0.0,162.0,0.0,0.0,0.0,81.0,0.0,0.0,0.0,191.0,0.0,0.0,0.0,0.0,0.0,0.0,0.0,138.0,117.0,0.0,0.0,0.0,0.0,0.0,0.0,0.0,0.0,0.0,0.0,0.0,0.0,0.0,2.0,0.0,0.0,0.0,0.0,0.0,0.0,0.0,0.0,0.0002179417153896448,0.0,0.0,0.0,0.0,0.0,,,inf,,,
TCTGACTGTCTCACTCTGTCTCTGAGACTG,310.0,0.0,0.0,0.0,0.0,0.0,0.0,0.0,0.0,50.0,0.0,0.0,159.0,0.0,0.0,0.0,0.0,148.0,0.0,0.0,0.0,0.0,0.0,0.0,0.0,0.0,0.0,0.0,0.0,0.0,0.0,0.0,0.0,0.0,0.0,0.0,0.0,0.0,0.0,0.0,0.0,0.0,0.0,0.0,0.0,0.0,0.0,0.0,0.0006490379582522036,0.0,-0.0006490379582522036,-0.0006490379582522036,-0.0006490379582522036,-0.0006490379582522036,-0.0006490379582522036,-0.0006490379582522036,0.0,-…
TGAGTGTGTGTCTCTGTCAGAGTGTGTCTG,442.0,149.0,0.0,0.0,288.0,0.0,0.0,0.0,0.0,0.0,143.0,0.0,129.0,0.0,0.0,0.0,0.0,0.0,165.0,229.0,0.0,0.0,0.0,0.0,0.0,0.0,0.0,0.0,118.0,0.0,0.0,0.0,0.0,0.0,0.0,0.0,149.0,0.0,0.0,0.0,0.0,0.0,0.0,0.0,0.0,0.0,0.0,0.0,0.000925402508217658,0.00036396146405330934,-0.000925402508217658,-0.000925402508217658,-0.000925402508217658,-0.000925402508217658,-0.000925402508217658,-0.0…
AGACTGAGTCTGAGAGTGAGTGTGAGTGTG,242.0,219.0,138.0,0.0,0.0,0.0,469.0,0.0,0.0,0.0,350.0,0.0,88.0,0.0,0.0,223.0,0.0,0.0,198.0,409.0,0.0,0.0,0.0,0.0,0.0,0.0,0.0,0.0,196.0,0.0,1.0,0.0,0.0,0.0,0.0,0.0,275.0,0.0,0.0,108.0,0.0,0.0,0.0,0.0,0.0,0.0,0.0,0.0,0.0005066683416033331,0.0005349500713266762,-0.0005349500713266762,-0.00017022831477435987,-0.0005349500713266762,-0.0005349500713266762,-0.0005349500713…
AGTCTGTGACAGTGAGTGTCTGAGTCAGAC,241.0,0.0,0.0,0.0,0.0,0.0,0.0,0.0,0.0,0.0,0.0,0.0,0.0,0.0,0.0,0.0,0.0,0.0,0.0,0.0,0.0,0.0,0.0,0.0,0.0,0.0,0.0,0.0,0.0,0.0,0.0,0.0,0.0,0.0,0.0,0.0,0.0,0.0,0.0,0.0,0.0,0.0,0.0,0.0,0.0,0.0,0.0,0.0,0.0005045746707702615,0.0,-0.0005045746707702615,-0.0005045746707702615,-0.0005045746707702615,-0.0005045746707702615,-0.0005045746707702615,-0.0005045746707702615,0.0,-0.000…
AGAGTCAGAGTGAGAGTGAGAGTCACAGTG,1941.0,974.0,1122.0,698.0,273.0,1242.0,1278.0,0.0,2119.0,265.0,1324.0,0.0,1836.0,942.0,1102.0,206.0,356.0,0.0,1342.0,710.0,285.0,135.0,280.0,0.0,149.0,0.0,0.0,0.0,451.0,681.0,0.0,0.0,2.0,164.0,0.0,0.0,858.0,1368.0,0.0,0.0,0.0,0.0,0.0,102.0,0.0,0.0,0.0,0.0,0.004063815086992023,0.0023791843354894183,-0.0022066045767310193,-0.003726897231163426,-0.003105947794662226,-0…
TGTGAGAGACAGTGAGTCTGTGACACTGTC,0.0,2.0,0.0,0.0,0.0,0.0,169.0,0.0,0.0,0.0,134.0,0.0,0.0,64.0,391.0,0.0,146.0,0.0,0.0,0.0,0.0,0.0,0.0,0.0,0.0,0.0,0.0,0.0,0.0,0.0,0.0,0.0,0.0,0.0,0.0,0.0,0.0,0.0,0.0,0.0,0.0,0.0,0.0,0.0,0.0,0.0,0.0,0.0,0.0,4.885388779239052e-06,0.000654070427474892,-4.885388779239052e-06,0.0003879478266144417,-4.885388779239052e-06,-4.885388779239052e-06,-4.885388779239052e-06,-4.885…
TCACTCTGTGACAGTGTGAGTGAGTGTCAC,574.0,178.0,356.0,690.0,2.0,0.0,189.0,0.0,176.0,0.0,200.0,0.0,106.0,0.0,473.0,0.0,83.0,0.0,174.0,186.0,147.0,0.0,0.0,0.0,0.0,0.0,0.0,0.0,0.0,0.0,0.0,0.0,0.0,0.0,0.0,0.0,0.0,214.0,0.0,151.0,0.0,0.0,0.0,0.0,0.0,0.0,0.0,0.0,0.0012017670581831125,0.00043479960135227563,-0.00040461590450484135,-0.0012017670581831125,-0.0009784440658702665,-0.0012017670581831125,-0.001201…
AGAGTGAGTGACTGAGTCAGACTGAGTGAG,0.0,0.0,0.0,0.0,0.0,0.0,0.0,0.0,0.0,0.0,0.0,0.0,0.0,0.0,0.0,0.0,0.0,99.0,0.0,0.0,0.0,0.0,0.0,0.0,0.0,0.0,0.0,0.0,0.0,0.0,0.0,0.0,0.0,0.0,0.0,0.0,0.0,0.0,0.0,0.0,0.0,0.0,0.0,0.0,0.0,0.0,0.0,0.0,0.0,0.0,0.0,0.0,0.0,0.0,0.0,0.0,0.0,0.0,,,,,,
AGAGTGTGTGTCAGAGTCAGTGTGAGAGAG,0.0,0.0,0.0,0.0,0.0,979.0,0.0,0.0,0.0,0.0,0.0,0.0,0.0,0.0,0.0,0.0,0.0,132.0,0.0,0.0,0.0,0.0,0.0,0.0,0.0,0.0,0.0,0.0,0.0,0.0,0.0,0.0,0.0,0.0,0.0,0.0,0.0,0.0,0.0,0.0,0.0,0.0,0.0,0.0,0.0,0.0,0.0,0.0,0.0,0.0,0.0,0.0,0.0,0.0,0.0,0.0,0.0,0.0,,,,,,
TGACTGAGAGAGAGAGACTGACTGAGAGTC,0.0,298.0,526.0,621.0,0.0,0.0,411.0,0.0,0.0,61.0,177.0,0.0,0.0,0.0,0.0,0.0,0.0,0.0,0.0,920.0,0.0,0.0,0.0,0.0,0.0,0.0,0.0,0.0,174.0,0.0,0.0,0.0,100.0,0.0,0.0,0.0,274.0,540.0,0.0,0.0,0.0,0.0,0.0,0.0,0.0,0.0,0.0,0.0,0.0,0.0007279229281066187,-0.0007279229281066187,-0.0007279229281066187,-0.0007279229281066187,-0.0007279229281066187,-0.0007279229281066187,-0.00072792292…
AGACAGTGTGTGTCTGTCTCTGTGTCTCAC,0.0,0.0,0.0,0.0,0.0,0.0,0.0,0.0,0.0,0.0,0.0,0.0,0.0,0.0,0.0,0.0,0.0,128.0,0.0,0.0,0.0,0.0,0.0,0.0,0.0,0.0,0.0,0.0,0.0,0.0,0.0,0.0,0.0,0.0,0.0,0.0,0.0,0.0,0.0,0.0,0.0,0.0,0.0,0.0,0.0,0.0,0.0,0.0,0.0,0.0,0.0,0.0,0.0,0.0,0.0,0.0,0.0,0.0,,,,,,
TGAGACACACACACTCTGAGAGTGTGTGTC,0.0,0.0,0.0,0.0,0.0,0.0,0.0,0.0,0.0,0.0,0.0,0.0,0.0,33.0,315.0,0.0,0.0,0.0,0.0,0.0,111.0,0.0,0.0,0.0,0.0,0.0,0.0,0.0,0.0,0.0,0.0,0.0,0.0,0.0,0.0,0.0,0.0,0.0,0.0,2.0,0.0,0.0,0.0,1.0,0.0,0.0,0.0,0.0,0.0,0.0,0.0005308723327878549,0.0,0.0,0.0,0.0,0.0,0.0,0.0,inf,,,,,
AGAGACACACTCTCAGTCTGTGAGTCAGAC,0.0,0.0,0.0,0.0,0.0,0.0,0.0,0.0,0.0,0.0,0.0,0.0,0.0,0.0,0.0,0.0,0.0,69.0,0.0,0.0,0.0,0.0,0.0,0.0,0.0,0.0,0.0,0.0,0.0,0.0,0.0,0.0,0.0,0.0,0.0,0.0,0.0,0.0,0.0,0.0,0.0,0.0,0.0,0.0,0.0,0.0,0.0,0.0,0.0,0.0,0.0,0.0,0.0,0.0,0.0,0.0,0.0,0.0,,,,,,
TGAGTCAGTGAGAGAGTGAGACAGTGAGTC,0.0,237.0,123.0,0.0,254.0,0.0,186.0,0.0,0.0,62.0,0.0,0.0,192.0,0.0,0.0,0.0,0.0,0.0,0.0,0.0,0.0,0.0,0.0,0.0,0.0,0.0,0.0,0.0,0.0,0.0,0.0,0.0,0.0,0.0,0.0,0.0,0.0,0.0,0.0,0.0,0.0,0.0,0.0,0.0,0.0,0.0,0.0,0.0,0.0,0.0005789185703398277,-0.0005789185703398277,-0.0005789185703398277,-0.0005789185703398277,-0.0005789185703398277,-0.0005789185703398277,-0.0005789185703398277,-…
TGAGAGACACTCTGACAGTCTGTGAGTGAC,0.0,0.0,133.0,0.0,0.0,0.0,0.0,0.0,0.0,0.0,0.0,0.0,126.0,0.0,0.0,303.0,0.0,0.0,0.0,0.0,0.0,0.0,0.0,0.0,0.0,0.0,0.0,0.0,0.0,0.0,0.0,0.0,0.0,0.0,0.0,0.0,223.0,0.0,0.0,0.0,0.0,0.0,0.0,0.0,0.0,0.0,0.0,0.0,0.0,0.0,0.0,0.0004955636423109948,0.0,0.0,0.0,0.0,0.0,0.0,,inf,,,,
TGTGTCAGAGACTCTGTGTGAGAGTGTGAG,0.0,0.0,0.0,0.0,0.0,0.0,0.0,0.0,0.0,0.0,0.0,0.0,0.0,0.0,0.0,0.0,0.0,83.0,0.0,0.0,0.0,0.0,0.0,0.0,0.0,0.0,0.0,0.0,0.0,0.0,0.0,0.0,0.0,0.0,0.0,0.0,0.0,0.0,0.0,0.0,0.0,0.0,0.0,0.0,0.0,0.0,0.0,0.0,0.0,0.0,0.0,0.0,0.0,0.0,0.0,0.0,0.0,0.0,,,,,,
TGAGTCTCACTGAGAGTCTCTCTGTGTGAG,297.0,0.0,174.0,0.0,473.0,0.0,0.0,0.0,0.0,0.0,0.0,0.0,0.0,0.0,0.0,0.0,0.0,0.0,0.0,118.0,0.0,0.0,0.0,0.0,0.0,0.0,0.0,0.0,0.0,0.0,0.0,0.0,0.0,0.0,0.0,0.0,0.0,0.0,0.0,0.0,0.0,0.0,0.0,0.0,0.0,0.0,0.0,0.0,0.0006218202374222725,0.0,-0.0006218202374222725,-0.0006218202374222725,-0.0006218202374222725,-0.0006218202374222725,-0.0006218202374222725,-0.0006218202374222725,0.0,…
AGTGTGTGTGTGTCAGTGTGTCACTGTCTC,0.0,0.0,0.0,0.0,0.0,612.0,0.0,0.0,0.0,131.0,0.0,0.0,144.0,0.0,0.0,280.0,0.0,0.0,0.0,0.0,0.0,570.0,293.0,327.0,683.0,0.0,0.0,0.0,0.0,0.0,0.0,0.0,0.0,2.0,0.0,0.0,0.0,0.0,0.0,0.0,0.0,0.0,594.0,0.0,62.0,0.0,0.0,0.0,0.0,0.0,0.0,0.00045794660015537476,0.0,0.0,0.0,0.0,0.0,0.0,,inf,,,,
AGACTGTGTGAGTGACTGTGTCACAGTCAG,0.0,0.0,0.0,0.0,0.0,0.0,0.0,0.0,0.0,0.0,0.0,0.0,0.0,0.0,0.0,0.0,0.0,130.0,0.0,0.0,0.0,0.0,0.0,0.0,0.0,0.0,0.0,0.0,0.0,0.0,0.0,0.0,0.0,0.0,0.0,0.0,0.0,0.0,0.0,0.0,0.0,0.0,0.0,0.0,0.0,0.0,0.0,0.0,0.0,0.0,0.0,0.0,0.0,0.0,0.0,0.0,0.0,0.0,,,,,,
TCACAGTGTGAGACTGTCTCAGAGAGACTC,0.0,147.0,0.0,0.0,358.0,0.0,361.0,0.0,0.0,76.0,134.0,0.0,138.0,129.0,0.0,109.0,0.0,0.0,230.0,100.0,145.0,0.0,0.0,0.0,0.0,0.0,0.0,0.0,0.0,0.0,0.0,0.0,0.0,0.0,0.0,0.0,0.0,225.0,0.0,0.0,0.0,0.0,0.0,0.0,0.0,0.0,0.0,0.0,0.0,0.0003590760752740703,-0.0003590760752740703,-0.00018080400592787084,-0.0003590760752740703,-0.0003590760752740703,-0.0003590760752740703,-0.00035907…
ACTGACTCTCTCTGTCTGACACACACAGTG,476.0,276.0,155.0,1655.0,0.0,952.0,841.0,0.0,194.0,42.0,323.0,0.0,248.0,281.0,235.0,0.0,402.0,259.0,772.0,727.0,216.0,286.0,0.0,1.0,0.0,0.0,0.0,0.0,614.0,464.0,252.0,0.0,0.0,0.0,0.0,0.0,781.0,558.0,0.0,0.0,0.0,0.0,148.0,2.0,128.0,0.0,0.0,0.0,0.0009965873165420933,0.0006741836515349891,-0.0006005397031924236,-0.0009965873165420933,8.504934502132902e-05,-0.00099658731…
TGTGTGTGTGTGTGTGTGAGAGTGTCAGAG,0.0,0.0,0.0,0.0,0.0,0.0,0.0,0.0,0.0,0.0,0.0,0.0,0.0,0.0,233.0,0.0,0.0,0.0,0.0,0.0,112.0,0.0,0.0,0.0,0.0,0.0,0.0,0.0,0.0,0.0,0.0,0.0,0.0,0.0,0.0,0.0,0.0,0.0,0.0,0.0,0.0,0.0,0.0,0.0,0.0,0.0,0.0,0.0,0.0,0.0,0.00039267699536371496,0.0,0.0,0.0,0.0,0.0,0.0,0.0,inf,,,,,
AGACTGAGTCTCACACACAGAGAGTGACTC,162.0,0.0,0.0,0.0,0.0,0.0,0.0,0.0,0.0,0.0,168.0,0.0,0.0,0.0,0.0,0.0,0.0,0.0,0.0,0.0,0.0,0.0,0.0,0.0,0.0,0.0,0.0,0.0,0.0,0.0,0.0,0.0,0.0,0.0,0.0,0.0,0.0,178.0,0.0,0.0,0.0,0.0,0.0,0.0,0.0,0.0,0.0,0.0,0.0003391746749576032,0.0,-0.0003391746749576032,-0.0003391746749576032,-0.0003391746749576032,-0.0003391746749576032,-0.0003391746749576032,-0.0003391746749576032,0.0,-0…
TGAGACAGAGTGTGTGAGAGAGTGTGTGTG,0.0,0.0,0.0,0.0,0.0,0.0,0.0,0.0,0.0,0.0,0.0,0.0,0.0,0.0,0.0,1.0,0.0,0.0,0.0,0.0,0.0,0.0,0.0,0.0,0.0,0.0,0.0,0.0,0.0,0.0,0.0,0.0,0.0,0.0,0.0,0.0,0.0,0.0,0.0,0.0,0.0,0.0,0.0,0.0,0.0,0.0,0.0,0.0,0.0,0.0,0.0,1.6355235719834812e-06,0.0,0.0,0.0,0.0,0.0,0.0,,inf,,,,
AGTCTGAGTGTCAGTGACAGTGTCTGACAG,0.0,0.0,0.0,0.0,0.0,0.0,0.0,0.0,0.0,0.0,0.0,0.0,0.0,0.0,0.0,0.0,0.0,179.0,0.0,0.0,0.0,0.0,0.0,0.0,0.0,0.0,0.0,0.0,0.0,0.0,0.0,0.0,0.0,0.0,0.0,0.0,0.0,0.0,0.0,0.0,0.0,0.0,0.0,0.0,0.0,0.0,0.0,0.0,0.0,0.0,0.0,0.0,0.0,0.0,0.0,0.0,0.0,0.0,,,,,,
AGTCAGTGACACAGTGTGTCAGTCACTGAC,996.0,361.0,345.0,224.0,127.0,118.0,217.0,0.0,389.0,409.0,135.0,0.0,442.0,627.0,0.0,352.0,338.0,35.0,492.0,382.0,689.0,0.0,0.0,0.0,0.0,0.0,0.0,0.0,394.0,232.0,31.0,0.0,0.0,0.0,0.0,0.0,377.0,588.0,0.0,0.0,38.0,0.0,0.0,4.0,11.0,0.0,0.0,0.0,0.002085296149739338,0.0008818126746526489,-0.002085296149739338,-0.0015095918524011527,-0.001175860349718351,-0.00208529614973933…
TCTCTGAGTCAGTCACTCTCAGTCACTCAG,287.0,213.0,2.0,0.0,0.0,0.0,0.0,0.0,0.0,0.0,2.0,0.0,0.0,109.0,0.0,0.0,0.0,0.0,0.0,0.0,0.0,0.0,0.0,0.0,0.0,0.0,0.0,0.0,0.0,0.0,0.0,0.0,0.0,0.0,0.0,0.0,270.0,0.0,0.0,0.0,0.0,0.0,0.0,0.0,0.0,0.0,0.0,0.0,0.0006008835290915562,0.000520293904988959,-0.0006008835290915562,-0.0006008835290915562,-0.0006008835290915562,-0.0006008835290915562,-0.0006008835290915562,-0.0006008…
TCACAGTGAGAGAGTGACTGTGTGAGAGTC,0.0,1.0,0.0,0.0,0.0,0.0,0.0,0.0,720.0,0.0,119.0,0.0,121.0,141.0,490.0,734.0,0.0,118.0,0.0,0.0,327.0,0.0,0.0,0.0,0.0,0.0,0.0,0.0,0.0,0.0,0.0,0.0,0.0,0.0,0.0,0.0,0.0,0.0,0.0,0.0,0.0,0.0,0.0,0.0,0.0,0.0,0.0,0.0,0.0,2.442694389619526e-06,0.000823358712169266,0.0011980316074462558,-2.442694389619526e-06,-2.442694389619526e-06,-2.442694389619526e-06,-2.442694389619526e-06…
TGTGTCTGAGAGAGACACAGTGACACTCTG,0.0,0.0,0.0,0.0,0.0,0.0,0.0,0.0,225.0,0.0,0.0,0.0,0.0,108.0,0.0,0.0,584.0,0.0,0.0,0.0,0.0,0.0,0.0,0.0,144.0,0.0,0.0,0.0,0.0,0.0,0.0,0.0,0.0,0.0,0.0,0.0,222.0,0.0,0.0,0.0,0.0,0.0,0.0,0.0,0.0,0.0,0.0,0.0,0.0,0.0,0.0,0.0,0.001571332861574723,0.0,0.0,0.0,0.0,0.0,,,inf,,,
AGTGAGTCAGTGACTGTGAGTCTGAGAGAG,0.0,0.0,0.0,0.0,0.0,0.0,0.0,0.0,0.0,37.0,0.0,0.0,0.0,0.0,0.0,0.0,159.0,0.0,1.0,0.0,0.0,0.0,0.0,0.0,0.0,0.0,0.0,0.0,0.0,0.0,0.0,0.0,0.0,0.0,0.0,0.0,639.0,100.0,0.0,0.0,0.0,0.0,0.0,0.0,0.0,0.0,0.0,0.0,0.0,0.0,0.0,0.0,0.00042781151539448794,0.0,0.0,0.0,0.0,0.0,,,inf,,,
TCTGTCTGAGAGTGTGAGAGTCTGACTGAG,0.0,0.0,0.0,0.0,0.0,0.0,0.0,0.0,0.0,0.0,0.0,0.0,0.0,0.0,2.0,0.0,0.0,0.0,0.0,0.0,0.0,0.0,0.0,0.0,0.0,0.0,0.0,0.0,0.0,0.0,0.0,0.0,0.0,0.0,0.0,0.0,0.0,0.0,0.0,0.0,0.0,0.0,0.0,0.0,0.0,0.0,0.0,0.0,0.0,0.0,3.370617985954635e-06,0.0,0.0,0.0,0.0,0.0,0.0,0.0,inf,,,,,
AGTGTGTCTGAGACTGACAGTGTGAGAGTC,0.0,0.0,0.0,0.0,0.0,0.0,0.0,0.0,233.0,0.0,118.0,0.0,0.0,130.0,0.0,0.0,197.0,0.0,0.0,0.0,0.0,0.0,0.0,0.0,0.0,0.0,0.0,0.0,0.0,0.0,0.0,0.0,0.0,0.0,0.0,0.0,0.0,0.0,0.0,0.0,0.0,0.0,0.0,0.0,0.0,0.0,0.0,0.0,0.0,0.0,0.0,0.0,0.0005300557769353089,0.0,0.0,0.0,0.0,0.0,,,inf,,,
AGAGACTCAGTGTCTGAGACTCAGTCTGTC,0.0,0.0,0.0,0.0,0.0,0.0,0.0,0.0,0.0,0.0,0.0,0.0,0.0,245.0,0.0,0.0,90.0,0.0,118.0,106.0,0.0,0.0,0.0,0.0,0.0,0.0,0.0,0.0,140.0,0.0,0.0,0.0,0.0,0.0,0.0,0.0,247.0,87.0,0.0,0.0,0.0,0.0,0.0,0.0,0.0,0.0,0.0,0.0,0.0,0.0,0.0,0.0,0.00024215746154404978,0.0,0.0,0.0,0.0,0.0,,,inf,,,
AGAGACTGACACAGAGAGTGTCACACACAC,0.0,0.0,0.0,0.0,0.0,0.0,0.0,0.0,0.0,0.0,0.0,0.0,0.0,0.0,0.0,0.0,0.0,75.0,0.0,0.0,0.0,0.0,0.0,0.0,0.0,0.0,0.0,0.0,0.0,0.0,0.0,0.0,0.0,0.0,0.0,0.0,0.0,0.0,0.0,0.0,0.0,0.0,0.0,0.0,0.0,0.0,0.0,0.0,0.0,0.0,0.0,0.0,0.0,0.0,0.0,0.0,0.0,0.0,,,,,,
TCTGTGTGACACACACAGAGAGACACTGTG,0.0,0.0,0.0,0.0,0.0,0.0,0.0,0.0,0.0,0.0,0.0,0.0,0.0,0.0,0.0,0.0,0.0,0.0,0.0,0.0,0.0,0.0,0.0,0.0,0.0,0.0,0.0,0.0,0.0,0.0,0.0,0.0,0.0,0.0,0.0,0.0,0.0,0.0,0.0,0.0,0.0,0.0,0.0,0.0,0.0,0.0,1.0,0.0,0.0,0.0,0.0,0.0,0.0,0.0,3.363617099283886e-06,0.0,0.0,0.0,,,,,inf,
ACTGTCTGAGTGTGTGAGTCACACAGTGAG,0.0,0.0,0.0,0.0,0.0,0.0,0.0,0.0,0.0,0.0,0.0,0.0,0.0,0.0,0.0,0.0,0.0,88.0,0.0,0.0,0.0,0.0,0.0,0.0,0.0,0.0,0.0,0.0,0.0,0.0,0.0,0.0,0.0,0.0,0.0,0.0,0.0,0.0,0.0,0.0,0.0,0.0,0.0,0.0,0.0,0.0,0.0,0.0,0.0,0.0,0.0,0.0,0.0,0.0,0.0,0.0,0.0,0.0,,,,,,
AGTCTGTCACACTGACTGTGACTGAGTGAG,0.0,0.0,37.0,0.0,0.0,0.0,133.0,0.0,0.0,0.0,0.0,0.0,0.0,0.0,0.0,213.0,0.0,165.0,0.0,0.0,0.0,0.0,0.0,0.0,0.0,0.0,0.0,0.0,219.0,0.0,0.0,0.0,0.0,0.0,0.0,0.0,0.0,0.0,0.0,0.0,0.0,0.0,0.0,0.0,0.0,0.0,0.0,0.0,0.0,0.0,0.0,0.0003483665208324815,0.0,0.0,0.0,0.0,0.0,0.0,,inf,,,,
TGAGTCACACTGTCTCTGTGTCTGTCTGAC,0.0,0.0,0.0,0.0,0.0,0.0,0.0,0.0,0.0,0.0,0.0,0.0,0.0,0.0,0.0,0.0,179.0,0.0,0.0,0.0,122.0,0.0,0.0,0.0,0.0,0.0,0.0,0.0,0.0,0.0,0.0,0.0,0.0,0.0,0.0,0.0,0.0,0.0,0.0,0.0,0.0,0.0,0.0,0.0,0.0,0.0,0.0,0.0,0.0,0.0,0.0,0.0,0.000481624284626499,0.0,0.0,0.0,0.0,0.0,,,inf,,,
AGACTGACAGTGACAGAGAGAGACAGTGAG,0.0,0.0,0.0,0.0,0.0,0.0,0.0,0.0,0.0,0.0,0.0,0.0,0.0,0.0,0.0,0.0,0.0,115.0,0.0,0.0,0.0,0.0,0.0,0.0,0.0,0.0,0.0,0.0,0.0,0.0,0.0,0.0,0.0,0.0,0.0,0.0,0.0,0.0,0.0,0.0,0.0,0.0,0.0,0.0,0.0,0.0,0.0,0.0,0.0,0.0,0.0,0.0,0.0,0.0,0.0,0.0,0.0,0.0,,,,,,
TCTGTGTCTCTGTGTGTGAGACACTCAGTG,0.0,291.0,0.0,258.0,0.0,0.0,512.0,0.0,402.0,165.0,170.0,0.0,1014.0,1111.0,1215.0,259.0,142.0,0.0,1.0,156.0,379.0,0.0,0.0,0.0,0.0,0.0,0.0,0.0,0.0,0.0,0.0,0.0,0.0,0.0,0.0,0.0,0.0,0.0,0.0,0.0,0.0,0.0,0.0,3.0,0.0,0.0,0.0,0.0,0.0,0.000710824067379282,0.0013368263590881587,-0.0002872234622355604,-0.00032875340583200346,-0.000710824067379282,-0.000710824067379282,-0.000710…
TCTCAGTCTCACTCAGTGAGAGTGTGACAG,0.0,0.0,0.0,0.0,0.0,0.0,0.0,0.0,0.0,0.0,0.0,0.0,0.0,0.0,0.0,0.0,0.0,129.0,0.0,0.0,0.0,0.0,0.0,0.0,0.0,0.0,0.0,0.0,0.0,0.0,0.0,0.0,0.0,0.0,0.0,0.0,0.0,0.0,0.0,0.0,0.0,0.0,0.0,0.0,0.0,0.0,0.0,0.0,0.0,0.0,0.0,0.0,0.0,0.0,0.0,0.0,0.0,0.0,,,,,,
AGTGAGTGAGTGTGTCTCTGAGTGTGAGTG,0.0,0.0,0.0,0.0,0.0,0.0,0.0,0.0,0.0,0.0,0.0,0.0,0.0,0.0,0.0,0.0,0.0,136.0,0.0,0.0,0.0,0.0,0.0,0.0,0.0,0.0,0.0,0.0,0.0,0.0,0.0,0.0,0.0,0.0,0.0,0.0,0.0,0.0,0.0,0.0,0.0,0.0,0.0,0.0,0.0,0.0,0.0,0.0,0.0,0.0,0.0,0.0,0.0,0.0,0.0,0.0,0.0,0.0,,,,,,
TGTGACTGACAGACTGTCTGACTGTGAGTG,368.0,0.0,0.0,0.0,0.0,0.0,0.0,0.0,0.0,0.0,0.0,0.0,0.0,0.0,0.0,0.0,0.0,165.0,0.0,0.0,0.0,0.0,0.0,0.0,0.0,0.0,0.0,0.0,115.0,0.0,0.0,0.0,0.0,0.0,0.0,0.0,0.0,0.0,0.0,0.0,0.0,0.0,0.0,0.0,0.0,0.0,0.0,0.0,0.0007704708665703578,0.0,-0.0007704708665703578,-0.0007704708665703578,-0.0007704708665703578,-0.0007704708665703578,-0.0007704708665703578,-0.0007704708665703578,0.0,-0…
TGTGTGAGTCTGTGTGTGAGTGTGAGACAG,0.0,0.0,0.0,0.0,0.0,0.0,0.0,0.0,0.0,0.0,0.0,0.0,0.0,0.0,0.0,0.0,0.0,183.0,0.0,0.0,0.0,0.0,0.0,0.0,0.0,0.0,0.0,0.0,0.0,0.0,0.0,0.0,0.0,0.0,0.0,0.0,0.0,0.0,0.0,0.0,0.0,0.0,0.0,0.0,0.0,0.0,0.0,0.0,0.0,0.0,0.0,0.0,0.0,0.0,0.0,0.0,0.0,0.0,,,,,,
AGTGTCAGACAGAGAGTGACTCTGAGACTG,0.0,0.0,59.0,326.0,0.0,0.0,0.0,0.0,0.0,0.0,74.0,0.0,0.0,0.0,0.0,0.0,149.0,0.0,0.0,0.0,0.0,0.0,0.0,0.0,0.0,0.0,0.0,0.0,0.0,0.0,0.0,0.0,0.0,0.0,0.0,0.0,0.0,0.0,0.0,0.0,0.0,0.0,0.0,0.0,0.0,0.0,0.0,0.0,0.0,0.0,0.0,0.0,0.0004009051307784824,0.0,0.0,0.0,0.0,0.0,,,inf,,,
TGAGTCTGACTCTGTGAGTGTCTGAGAGAG,0.0,0.0,170.0,0.0,826.0,0.0,0.0,0.0,0.0,93.0,651.0,0.0,0.0,407.0,556.0,0.0,0.0,2.0,0.0,788.0,305.0,0.0,0.0,0.0,0.0,0.0,0.0,0.0,421.0,393.0,0.0,0.0,380.0,0.0,0.0,0.0,0.0,532.0,0.0,77.0,0.0,0.0,0.0,0.0,0.0,0.0,0.0,0.0,0.0,0.0,0.0009370318000953884,0.0,0.0,0.0,0.0,0.0,0.0,0.0,inf,,,,,
TCTCTCAGTGAGACAGAGTCAGTCTCTGAG,0.0,0.0,0.0,0.0,0.0,0.0,0.0,0.0,0.0,0.0,0.0,0.0,0.0,0.0,0.0,0.0,161.0,0.0,0.0,0.0,92.0,0.0,0.0,0.0,0.0,0.0,0.0,0.0,0.0,0.0,0.0,0.0,0.0,0.0,0.0,0.0,0.0,0.0,0.0,0.0,0.0,0.0,0.0,0.0,0.0,0.0,0.0,0.0,0.0,0.0,0.0,0.0,0.00043319279231768905,0.0,0.0,0.0,0.0,0.0,,,inf,,,
TCTCTGTGTCAGTCAGAGTGTGAGTGTGTG,0.0,0.0,0.0,0.0,0.0,0.0,0.0,0.0,0.0,0.0,0.0,0.0,0.0,0.0,0.0,0.0,0.0,0.0,0.0,0.0,0.0,0.0,0.0,0.0,0.0,0.0,0.0,0.0,0.0,0.0,0.0,0.0,0.0,0.0,0.0,0.0,0.0,0.0,0.0,0.0,0.0,0.0,0.0,0.0,0.0,0.0,0.0,1.0,0.0,0.0,0.0,0.0,0.0,0.0,0.0,2.7139030539551067e-06,0.0,0.0,,,,,,inf
ACACAGAGAGTCAGTCTGTCACACAGAGAG,0.0,170.0,69.0,0.0,0.0,0.0,149.0,0.0,0.0,0.0,105.0,0.0,0.0,0.0,0.0,0.0,0.0,0.0,0.0,128.0,0.0,0.0,0.0,0.0,0.0,0.0,0.0,0.0,0.0,0.0,0.0,0.0,0.0,0.0,0.0,0.0,0.0,0.0,0.0,0.0,0.0,0.0,0.0,0.0,0.0,0.0,0.0,0.0,0.0,0.0004152580462353194,-0.0004152580462353194,-0.0004152580462353194,-0.0004152580462353194,-0.0004152580462353194,-0.0004152580462353194,-0.0004152580462353194,-0.…
AGTCTGTCTCAGAGTCACACAGAGACAGAC,0.0,0.0,0.0,0.0,226.0,0.0,0.0,0.0,0.0,0.0,0.0,0.0,57.0,44.0,0.0,39.0,0.0,94.0,0.0,0.0,0.0,0.0,0.0,0.0,0.0,0.0,0.0,0.0,0.0,0.0,0.0,0.0,0.0,0.0,0.0,0.0,0.0,0.0,0.0,0.0,0.0,0.0,0.0,0.0,0.0,0.0,0.0,0.0,0.0,0.0,0.0,6.378541930735576e-05,0.0,0.0,0.0,0.0,0.0,0.0,,inf,,,,
TCTGTGTGAGAGAGAGAGTCACAGAGTGAG,0.0,169.0,127.0,0.0,279.0,0.0,217.0,0.0,386.0,0.0,163.0,0.0,174.0,98.0,0.0,0.0,150.0,0.0,0.0,0.0,95.0,0.0,0.0,0.0,0.0,0.0,0.0,0.0,0.0,0.0,0.0,0.0,0.0,0.0,0.0,0.0,0.0,109.0,0.0,117.0,0.0,0.0,0.0,0.0,0.0,0.0,0.0,0.0,0.0,0.0004128153518456999,-0.0004128153518456999,-0.0004128153518456999,-9.219582605616942e-06,-0.0004128153518456999,-0.0004128153518456999,-0.0004128153…
ACAGTGTCTGTGTGAGAGACAGTGTGAGTG,0.0,0.0,0.0,0.0,0.0,0.0,0.0,0.0,0.0,0.0,0.0,0.0,0.0,0.0,0.0,0.0,0.0,178.0,0.0,0.0,0.0,0.0,0.0,0.0,0.0,0.0,0.0,0.0,0.0,0.0,0.0,0.0,0.0,0.0,0.0,0.0,0.0,0.0,0.0,0.0,0.0,0.0,0.0,0.0,0.0,0.0,0.0,0.0,0.0,0.0,0.0,0.0,0.0,0.0,0.0,0.0,0.0,0.0,,,,,,
AGTGAGTGTGTCTGTGTGTCTCAGTGAGTG,0.0,0.0,0.0,0.0,0.0,0.0,0.0,0.0,0.0,0.0,0.0,0.0,0.0,0.0,0.0,0.0,0.0,135.0,0.0,0.0,0.0,0.0,0.0,0.0,0.0,0.0,0.0,0.0,0.0,0.0,0.0,0.0,0.0,0.0,0.0,0.0,0.0,0.0,0.0,0.0,0.0,0.0,0.0,0.0,0.0,0.0,0.0,0.0,0.0,0.0,0.0,0.0,0.0,0.0,0.0,0.0,0.0,0.0,,,,,,
AGAGACTCAGTGTGACTGAGTGACACACTG,583.0,1286.0,258.0,0.0,445.0,1730.0,1198.0,0.0,392.0,1.0,740.0,0.0,0.0,286.0,467.0,193.0,0.0,0.0,869.0,331.0,407.0,1497.0,4121.0,3798.0,2660.0,2863.0,2305.0,0.0,573.0,1023.0,3879.0,6167.0,4698.0,4779.0,5011.0,2278.0,626.0,511.0,0.0,1053.0,3018.0,924.0,3363.0,2499.0,2652.0,2905.0,2071.0,1317.0,0.0012206100956807572,0.0031413049850507104,-0.0023542656853303033,-0.0028…
AGTCTCTCTGAGTCTCTCAGACTGTGAGTG,0.0,2.0,34.0,268.0,546.0,0.0,0.0,0.0,92.0,113.0,0.0,0.0,296.0,44.0,306.0,0.0,214.0,0.0,0.0,0.0,215.0,0.0,0.0,0.0,0.0,0.0,0.0,0.0,1.0,0.0,0.0,0.0,0.0,0.0,0.0,0.0,0.0,0.0,0.0,0.0,0.0,0.0,0.0,0.0,0.0,0.0,0.0,0.0,0.0,4.885388779239052e-06,0.0005108191630718201,-4.885388779239052e-06,0.0005709112420032793,-4.885388779239052e-06,-4.885388779239052e-06,-4.885388779239052e-…
TGTGAGTGAGTGTGACAGACTGAGAGAGTG,0.0,0.0,0.0,0.0,0.0,0.0,0.0,0.0,0.0,0.0,0.0,0.0,0.0,0.0,0.0,0.0,229.0,0.0,0.0,0.0,0.0,0.0,0.0,0.0,0.0,0.0,0.0,0.0,0.0,0.0,0.0,0.0,0.0,0.0,0.0,0.0,0.0,0.0,0.0,0.0,0.0,0.0,0.0,0.0,0.0,0.0,0.0,0.0,0.0,0.0,0.0,0.0,0.0006161562077065266,0.0,0.0,0.0,0.0,0.0,,,inf,,,
ACAGACAGTCAGTCTGTGTGTCTCTGTCAG,81.0,0.0,0.0,0.0,0.0,0.0,0.0,0.0,0.0,0.0,0.0,0.0,9.0,0.0,0.0,0.0,0.0,0.0,0.0,0.0,65.0,0.0,0.0,0.0,0.0,0.0,0.0,0.0,3.0,0.0,0.0,0.0,0.0,0.0,0.0,0.0,0.0,0.0,0.0,0.0,0.0,0.0,0.0,0.0,0.0,0.0,0.0,0.0,0.0001695873374788016,0.0,-0.0001695873374788016,-0.0001695873374788016,-0.0001695873374788016,-0.0001695873374788016,-0.0001695873374788016,-0.0001695873374788016,0.0,-0.000…
ACTGAGAGAGTCTGACTGAGAGTGACAGTG,0.0,0.0,0.0,0.0,0.0,0.0,0.0,0.0,0.0,0.0,0.0,0.0,0.0,0.0,0.0,0.0,0.0,145.0,0.0,0.0,0.0,0.0,0.0,0.0,0.0,0.0,0.0,0.0,0.0,0.0,0.0,0.0,0.0,0.0,0.0,0.0,0.0,0.0,0.0,0.0,0.0,0.0,0.0,0.0,0.0,0.0,0.0,0.0,0.0,0.0,0.0,0.0,0.0,0.0,0.0,0.0,0.0,0.0,,,,,,
AGAGTCACAGACTGTCACACAGAGAGACTG,0.0,0.0,0.0,0.0,0.0,0.0,0.0,0.0,0.0,0.0,0.0,0.0,0.0,4.0,0.0,0.0,0.0,0.0,0.0,0.0,0.0,0.0,471.0,688.0,179.0,568.0,258.0,0.0,0.0,0.0,200.0,0.0,94.0,237.0,281.0,48.0,0.0,0.0,0.0,0.0,0.0,47.0,0.0,113.0,0.0,171.0,0.0,0.0,0.0,0.0,0.0,0.0,0.0,0.00030705967911365695,0.0,0.0,0.0,0.0,,,,inf,,
AGTCACAGTGTCTGACTGTGAGAGAGACTG,0.0,0.0,0.0,0.0,0.0,0.0,0.0,0.0,0.0,0.0,0.0,0.0,195.0,0.0,0.0,253.0,120.0,0.0,0.0,0.0,72.0,0.0,0.0,0.0,0.0,0.0,0.0,0.0,0.0,0.0,0.0,0.0,0.0,0.0,0.0,0.0,0.0,0.0,0.0,0.0,0.0,0.0,0.0,0.0,0.0,0.0,0.0,0.0,0.0,0.0,0.0,0.0004137874637118208,0.0003228766153920664,0.0,0.0,0.0,0.0,0.0,,inf,inf,,,
AGTGAGAGTGTCAGTGTGTGAGTCAGTGAG,1.0,0.0,0.0,0.0,0.0,0.0,0.0,0.0,0.0,0.0,0.0,0.0,0.0,0.0,0.0,0.0,0.0,0.0,0.0,0.0,0.0,0.0,0.0,0.0,0.0,0.0,0.0,0.0,0.0,0.0,0.0,0.0,0.0,0.0,0.0,0.0,0.0,0.0,0.0,0.0,0.0,0.0,0.0,0.0,0.0,0.0,0.0,0.0,2.0936708330716246e-06,0.0,-2.0936708330716246e-06,-2.0936708330716246e-06,-2.0936708330716246e-06,-2.0936708330716246e-06,-2.0936708330716246e-06,-2.0936708330716246e-06,0.0,-…
ACAGAGTGTCACTGAGAGTGTGTGACAGTG,0.0,0.0,0.0,0.0,0.0,0.0,0.0,0.0,0.0,0.0,0.0,0.0,0.0,0.0,0.0,0.0,0.0,0.0,0.0,0.0,0.0,0.0,0.0,0.0,0.0,0.0,0.0,0.0,0.0,0.0,0.0,0.0,0.0,0.0,0.0,0.0,0.0,0.0,0.0,0.0,0.0,0.0,0.0,0.0,0.0,1.0,0.0,0.0,0.0,0.0,0.0,0.0,0.0,1.7956706380915613e-06,0.0,0.0,0.0,0.0,,,,inf,,
AGACTGTGTGAGAGAGTGTCAGACAGACAC,0.0,79.0,0.0,0.0,356.0,0.0,0.0,0.0,0.0,36.0,317.0,0.0,56.0,108.0,0.0,0.0,160.0,0.0,0.0,0.0,0.0,0.0,0.0,0.0,0.0,0.0,0.0,0.0,2.0,0.0,0.0,0.0,0.0,0.0,0.0,0.0,0.0,123.0,0.0,0.0,0.0,0.0,0.0,0.0,0.0,0.0,0.0,0.0,0.0,0.00019297285677994256,-0.00019297285677994256,-0.00019297285677994256,0.00023752929707614593,-0.00019297285677994256,-0.00019297285677994256,-0.00019297285677…
TGTGACACTCTGAGTGTCAGAGTGTCTGTG,0.0,0.0,0.0,0.0,0.0,0.0,0.0,0.0,0.0,0.0,0.0,0.0,0.0,0.0,0.0,0.0,0.0,116.0,0.0,0.0,0.0,0.0,0.0,0.0,0.0,0.0,0.0,0.0,0.0,0.0,0.0,0.0,0.0,0.0,0.0,0.0,0.0,0.0,0.0,0.0,0.0,0.0,0.0,0.0,0.0,0.0,0.0,0.0,0.0,0.0,0.0,0.0,0.0,0.0,0.0,0.0,0.0,0.0,,,,,,
ACTGTCACTCAGTGAGTCTGTCTGAGACAG,43.0,92.0,13.0,44.0,124.0,195.0,112.0,0.0,54.0,0.0,70.0,0.0,0.0,0.0,0.0,0.0,78.0,0.0,71.0,107.0,0.0,116.0,0.0,0.0,0.0,0.0,0.0,0.0,148.0,177.0,0.0,0.0,0.0,0.0,0.0,0.0,0.0,159.0,0.0,0.0,0.0,0.0,0.0,0.0,0.0,0.0,27.0,0.0,9.002784582207985e-05,0.00022472788384499638,-0.00022472788384499638,-0.00022472788384499638,-1.4858083840153243e-05,-0.00022472788384499638,-0.0001339…
ACAGTGTGAGACACACTGTGAGTGTGAGTC,0.0,0.0,0.0,0.0,0.0,0.0,0.0,0.0,0.0,0.0,0.0,0.0,0.0,0.0,0.0,0.0,0.0,220.0,0.0,0.0,0.0,0.0,0.0,0.0,0.0,0.0,0.0,0.0,0.0,0.0,0.0,0.0,0.0,0.0,0.0,0.0,0.0,0.0,0.0,0.0,0.0,0.0,0.0,0.0,0.0,0.0,0.0,0.0,0.0,0.0,0.0,0.0,0.0,0.0,0.0,0.0,0.0,0.0,,,,,,
AGTGTGTGAGTCTGAGTGTGAGTGTCTGAG,0.0,0.0,0.0,0.0,0.0,0.0,0.0,0.0,0.0,0.0,0.0,0.0,0.0,0.0,0.0,0.0,0.0,187.0,0.0,0.0,0.0,0.0,0.0,0.0,0.0,0.0,0.0,0.0,0.0,0.0,0.0,0.0,0.0,0.0,0.0,0.0,0.0,0.0,0.0,0.0,0.0,0.0,0.0,0.0,0.0,0.0,0.0,0.0,0.0,0.0,0.0,0.0,0.0,0.0,0.0,0.0,0.0,0.0,,,,,,
TGAGAGAGTGAGTGAGAGTGTGACTGACTG,292.0,0.0,0.0,0.0,0.0,0.0,0.0,0.0,0.0,0.0,0.0,0.0,0.0,0.0,0.0,0.0,0.0,0.0,0.0,0.0,0.0,0.0,0.0,0.0,0.0,0.0,0.0,0.0,0.0,0.0,0.0,0.0,0.0,0.0,0.0,0.0,0.0,0.0,0.0,0.0,0.0,0.0,0.0,0.0,0.0,0.0,0.0,0.0,0.0006113518832569143,0.0,-0.0006113518832569143,-0.0006113518832569143,-0.0006113518832569143,-0.0006113518832569143,-0.0006113518832569143,-0.0006113518832569143,0.0,-0.000…
TGTCTCTGTCAGTGTGAGTGTGTGTGAGTC,802.0,0.0,442.0,0.0,2.0,0.0,542.0,0.0,214.0,214.0,256.0,0.0,762.0,768.0,471.0,0.0,419.0,0.0,0.0,513.0,428.0,0.0,0.0,0.0,0.0,0.0,0.0,0.0,210.0,0.0,0.0,0.0,0.0,0.0,0.0,0.0,552.0,850.0,0.0,135.0,0.0,0.0,0.0,0.0,0.0,0.0,0.0,0.0,0.0016791240081234428,0.0,-0.0008853434724311264,-0.0016791240081234428,-0.000551746492712811,-0.0016791240081234428,-0.0016791240081234428,-0.0…
AGTCAGTCACAGTCTCAGAGAGAGTGAGAG,0.0,63.0,0.0,0.0,0.0,0.0,0.0,0.0,0.0,0.0,0.0,0.0,25.0,0.0,0.0,0.0,0.0,0.0,78.0,0.0,0.0,0.0,0.0,0.0,0.0,0.0,0.0,0.0,28.0,0.0,0.0,0.0,0.0,0.0,0.0,0.0,0.0,0.0,0.0,0.0,0.0,0.0,0.0,0.0,0.0,0.0,0.0,0.0,0.0,0.00015388974654603014,-0.00015388974654603014,-0.00015388974654603014,-0.00015388974654603014,-0.00015388974654603014,-0.00015388974654603014,-0.00015388974654603014,-…
AGTCTGAGAGTGACACTGAGTGAGTCACTC,267.0,0.0,0.0,0.0,0.0,0.0,0.0,0.0,0.0,0.0,0.0,0.0,0.0,0.0,0.0,0.0,544.0,153.0,0.0,0.0,0.0,0.0,0.0,0.0,0.0,0.0,0.0,0.0,0.0,0.0,0.0,0.0,0.0,0.0,0.0,0.0,0.0,0.0,0.0,0.0,0.0,0.0,0.0,0.0,0.0,0.0,0.0,0.0,0.0005590101124301238,0.0,-0.0005590101124301238,-0.0005590101124301238,0.0009046972106805772,-0.0005590101124301238,-0.0005590101124301238,-0.0005590101124301238,0.0,-0.…
TGTGTCAGACAGTCACACAGTGTCACTGTG,0.0,0.0,64.0,0.0,0.0,0.0,0.0,0.0,0.0,68.0,152.0,0.0,169.0,0.0,0.0,0.0,101.0,0.0,0.0,234.0,0.0,311.0,0.0,0.0,2.0,228.0,0.0,0.0,0.0,0.0,0.0,0.0,93.0,0.0,0.0,0.0,133.0,234.0,0.0,153.0,263.0,0.0,0.0,178.0,0.0,0.0,0.0,0.0,0.0,0.0,0.0,0.0,0.0002717544846216559,0.0,0.0,0.0,0.0,0.0,,,inf,,,
TGTGAGTGTCTCACTGTGTGTGTCACTGAG,2.0,0.0,0.0,0.0,0.0,0.0,0.0,0.0,0.0,0.0,0.0,0.0,0.0,0.0,0.0,0.0,0.0,0.0,0.0,0.0,0.0,0.0,0.0,0.0,0.0,0.0,0.0,0.0,0.0,0.0,0.0,0.0,0.0,0.0,0.0,0.0,0.0,0.0,0.0,0.0,0.0,0.0,0.0,0.0,0.0,0.0,0.0,0.0,4.187341666143249e-06,0.0,-4.187341666143249e-06,-4.187341666143249e-06,-4.187341666143249e-06,-4.187341666143249e-06,-4.187341666143249e-06,-4.187341666143249e-06,0.0,-4.18734…
AGAGTGACACTCTCTGTGACAGAGTGAGAC,0.0,0.0,0.0,0.0,0.0,0.0,0.0,0.0,0.0,0.0,0.0,0.0,0.0,0.0,0.0,0.0,0.0,72.0,0.0,0.0,0.0,0.0,0.0,0.0,0.0,0.0,0.0,0.0,0.0,0.0,0.0,0.0,0.0,0.0,0.0,0.0,0.0,0.0,0.0,0.0,0.0,0.0,0.0,0.0,0.0,0.0,0.0,0.0,0.0,0.0,0.0,0.0,0.0,0.0,0.0,0.0,0.0,0.0,,,,,,
AGTGTGAGACACACAGACTGTGTCAGACAG,0.0,0.0,0.0,0.0,0.0,0.0,0.0,0.0,0.0,0.0,0.0,0.0,0.0,0.0,0.0,0.0,0.0,104.0,0.0,0.0,0.0,0.0,0.0,0.0,0.0,0.0,0.0,0.0,0.0,0.0,0.0,0.0,0.0,0.0,0.0,0.0,0.0,0.0,0.0,0.0,0.0,0.0,0.0,0.0,0.0,0.0,0.0,0.0,0.0,0.0,0.0,0.0,0.0,0.0,0.0,0.0,0.0,0.0,,,,,,
ACAGTCAGAGTGTCACAGAGTGACAGTCAC,0.0,46.0,113.0,95.0,0.0,0.0,110.0,0.0,0.0,0.0,0.0,0.0,0.0,0.0,0.0,189.0,0.0,0.0,134.0,128.0,0.0,135.0,0.0,0.0,0.0,0.0,0.0,0.0,0.0,0.0,0.0,0.0,0.0,0.0,0.0,0.0,0.0,0.0,0.0,0.0,0.0,0.0,0.0,0.0,0.0,0.0,0.0,0.0,0.0,0.00011236394192249819,-0.00011236394192249819,0.00019675001318237976,-0.00011236394192249819,-0.00011236394192249819,-0.00011236394192249819,-0.0001123639419…
TGTCAGAGAGAGTGACTGTGTGTCACACTC,0.0,239.0,0.0,0.0,0.0,0.0,276.0,0.0,0.0,0.0,0.0,0.0,0.0,0.0,0.0,0.0,0.0,0.0,0.0,0.0,0.0,0.0,0.0,0.0,0.0,0.0,0.0,0.0,0.0,0.0,0.0,0.0,0.0,0.0,0.0,0.0,0.0,0.0,0.0,0.0,0.0,0.0,0.0,0.0,0.0,0.0,0.0,0.0,0.0,0.0005838039591190666,-0.0005838039591190666,-0.0005838039591190666,-0.0005838039591190666,-0.0005838039591190666,-0.0005838039591190666,-0.0005838039591190666,-0.00058…
AGTCTCTGAGTGAGACAGTGAGAGAGAGTG,179.0,0.0,0.0,0.0,0.0,0.0,0.0,0.0,0.0,0.0,0.0,0.0,0.0,0.0,0.0,0.0,0.0,0.0,0.0,0.0,0.0,0.0,0.0,0.0,0.0,0.0,0.0,0.0,0.0,0.0,0.0,0.0,0.0,0.0,0.0,0.0,0.0,0.0,0.0,0.0,0.0,0.0,0.0,0.0,0.0,0.0,0.0,0.0,0.0003747670791198208,0.0,-0.0003747670791198208,-0.0003747670791198208,-0.0003747670791198208,-0.0003747670791198208,-0.0003747670791198208,-0.0003747670791198208,0.0,-0.000…
ACTGACACTGACTCACAGTCTGAGAGACAG,0.0,0.0,36.0,0.0,0.0,0.0,0.0,0.0,0.0,0.0,0.0,0.0,0.0,0.0,0.0,0.0,0.0,114.0,0.0,0.0,0.0,0.0,0.0,0.0,0.0,0.0,0.0,0.0,0.0,0.0,0.0,0.0,0.0,0.0,0.0,0.0,0.0,0.0,0.0,0.0,0.0,0.0,0.0,0.0,0.0,0.0,0.0,0.0,0.0,0.0,0.0,0.0,0.0,0.0,0.0,0.0,0.0,0.0,,,,,,
AGAGTCACTCTGTGTCTGTGTGTCAGTCAC,0.0,157.0,87.0,0.0,0.0,0.0,0.0,0.0,0.0,63.0,0.0,0.0,0.0,115.0,0.0,203.0,0.0,0.0,0.0,0.0,0.0,195.0,0.0,0.0,0.0,0.0,0.0,0.0,0.0,132.0,0.0,0.0,0.0,0.0,0.0,0.0,0.0,0.0,0.0,0.0,0.0,0.0,0.0,0.0,0.0,0.0,0.0,0.0,0.0,0.00038350301917026557,-0.00038350301917026557,-5.149173405761886e-05,-0.00038350301917026557,-0.00038350301917026557,-0.00038350301917026557,-0.000383503019170…
AGTGTGTGTCTGTGAGAGAGTGTCAGAGTC,0.0,0.0,0.0,0.0,0.0,0.0,0.0,0.0,0.0,0.0,0.0,0.0,0.0,0.0,0.0,0.0,0.0,105.0,0.0,0.0,0.0,0.0,0.0,0.0,0.0,0.0,0.0,0.0,0.0,0.0,0.0,0.0,0.0,0.0,0.0,0.0,0.0,0.0,0.0,0.0,0.0,0.0,0.0,0.0,0.0,0.0,0.0,0.0,0.0,0.0,0.0,0.0,0.0,0.0,0.0,0.0,0.0,0.0,,,,,,
TGTCAGTGACAGTCAGTGTGTGTGAGTGTG,1.0,0.0,0.0,0.0,0.0,0.0,0.0,0.0,0.0,0.0,0.0,0.0,0.0,0.0,0.0,0.0,0.0,0.0,0.0,0.0,0.0,0.0,0.0,0.0,0.0,0.0,0.0,0.0,0.0,0.0,0.0,0.0,0.0,0.0,0.0,0.0,0.0,0.0,0.0,0.0,0.0,0.0,0.0,0.0,0.0,0.0,0.0,0.0,2.0936708330716246e-06,0.0,-2.0936708330716246e-06,-2.0936708330716246e-06,-2.0936708330716246e-06,-2.0936708330716246e-06,-2.0936708330716246e-06,-2.0936708330716246e-06,0.0,-…
TGAGTCAGTCACACAGTCACTGAGTGACAC,0.0,950.0,0.0,0.0,0.0,0.0,0.0,0.0,0.0,0.0,0.0,0.0,0.0,0.0,0.0,0.0,0.0,0.0,0.0,153.0,0.0,0.0,0.0,0.0,0.0,0.0,0.0,0.0,70.0,0.0,0.0,0.0,0.0,0.0,0.0,0.0,0.0,0.0,0.0,0.0,0.0,0.0,0.0,0.0,0.0,0.0,0.0,0.0,0.0,0.0023205596701385495,-0.0023205596701385495,-0.0023205596701385495,-0.0023205596701385495,-0.0023205596701385495,-0.0023205596701385495,-0.0023205596701385495,-0.0023…
TGAGACTGACACTGAGAGTCAGTGAGAGAG,0.0,2.0,68.0,0.0,388.0,0.0,444.0,0.0,271.0,0.0,0.0,0.0,0.0,0.0,0.0,146.0,0.0,108.0,0.0,0.0,0.0,0.0,0.0,0.0,0.0,0.0,0.0,0.0,265.0,0.0,0.0,0.0,0.0,0.0,0.0,0.0,0.0,203.0,0.0,0.0,0.0,0.0,0.0,0.0,0.0,0.0,0.0,0.0,0.0,4.885388779239052e-06,-4.885388779239052e-06,0.0002339010527303492,-4.885388779239052e-06,-4.885388779239052e-06,-4.885388779239052e-06,-4.885388779239052e-0…
TGACACTCACACAGAGAGACACTGAGAGTG,0.0,146.0,0.0,0.0,0.0,0.0,0.0,0.0,0.0,0.0,0.0,0.0,0.0,0.0,0.0,0.0,0.0,0.0,0.0,0.0,0.0,0.0,0.0,0.0,0.0,0.0,0.0,0.0,0.0,0.0,0.0,0.0,0.0,0.0,0.0,0.0,0.0,0.0,0.0,0.0,0.0,0.0,0.0,0.0,0.0,0.0,0.0,0.0,0.0,0.0003566333808844508,-0.0003566333808844508,-0.0003566333808844508,-0.0003566333808844508,-0.0003566333808844508,-0.0003566333808844508,-0.0003566333808844508,-0.0003566…
TGTCAGTCTCACTGACTGACAGACAGTGAC,0.0,0.0,63.0,237.0,930.0,0.0,489.0,0.0,231.0,135.0,0.0,0.0,715.0,302.0,215.0,156.0,122.0,0.0,115.0,0.0,88.0,0.0,0.0,0.0,0.0,0.0,0.0,0.0,313.0,0.0,0.0,0.0,0.0,0.0,0.0,0.0,0.0,0.0,0.0,0.0,0.0,0.0,0.0,2.0,0.0,0.0,0.0,0.0,0.0,0.0,0.00036234143349012327,0.00025514167722942306,0.0003282578923152675,0.0,0.0,0.0,0.0,0.0,inf,inf,inf,,,
ACTGTGACTCACTCTGACACTCTGAGTCTG,0.0,2.0,0.0,0.0,17.0,0.0,12.0,0.0,8.0,14.0,0.0,0.0,0.0,0.0,0.0,0.0,21.0,0.0,0.0,90.0,0.0,0.0,0.0,0.0,0.0,0.0,0.0,0.0,0.0,0.0,0.0,0.0,0.0,0.0,0.0,0.0,0.0,0.0,0.0,0.0,0.0,0.0,0.0,0.0,0.0,0.0,0.0,0.0,0.0,4.885388779239052e-06,-4.885388779239052e-06,-4.885388779239052e-06,5.161801891437256e-05,-4.885388779239052e-06,-4.885388779239052e-06,-4.885388779239052e-06,-4.88538…
TGACTCAGTGTGTGTGTGTGTGAGAGACTG,1.0,0.0,0.0,0.0,0.0,0.0,0.0,0.0,0.0,0.0,0.0,0.0,0.0,0.0,0.0,0.0,0.0,0.0,0.0,0.0,0.0,0.0,0.0,0.0,0.0,0.0,0.0,0.0,0.0,0.0,0.0,0.0,0.0,0.0,0.0,0.0,0.0,0.0,0.0,0.0,0.0,0.0,0.0,0.0,0.0,0.0,0.0,0.0,2.0936708330716246e-06,0.0,-2.0936708330716246e-06,-2.0936708330716246e-06,-2.0936708330716246e-06,-2.0936708330716246e-06,-2.0936708330716246e-06,-2.0936708330716246e-06,0.0,-…
TCTGTCTGACTGAGAGTGTGTGTGTGTGTC,0.0,0.0,0.0,0.0,0.0,0.0,0.0,0.0,0.0,0.0,0.0,0.0,0.0,0.0,0.0,0.0,0.0,142.0,0.0,0.0,0.0,0.0,0.0,0.0,0.0,0.0,0.0,0.0,0.0,0.0,0.0,0.0,0.0,0.0,0.0,0.0,0.0,0.0,0.0,0.0,0.0,0.0,0.0,0.0,0.0,0.0,0.0,0.0,0.0,0.0,0.0,0.0,0.0,0.0,0.0,0.0,0.0,0.0,,,,,,
AGTCTCACTGTCTCTGAGAGTGTGTGTGTG,0.0,0.0,0.0,0.0,0.0,0.0,0.0,0.0,0.0,0.0,0.0,0.0,0.0,0.0,0.0,0.0,0.0,135.0,0.0,0.0,0.0,0.0,0.0,0.0,0.0,0.0,0.0,0.0,0.0,0.0,0.0,0.0,0.0,0.0,0.0,0.0,0.0,0.0,0.0,0.0,0.0,0.0,0.0,0.0,0.0,0.0,0.0,0.0,0.0,0.0,0.0,0.0,0.0,0.0,0.0,0.0,0.0,0.0,,,,,,
AGTCTGAGAGTGTGTGTCAGTCAGTGACTC,0.0,0.0,0.0,0.0,0.0,0.0,0.0,0.0,0.0,0.0,0.0,0.0,0.0,0.0,0.0,0.0,0.0,8.0,0.0,0.0,0.0,0.0,0.0,0.0,0.0,0.0,0.0,0.0,0.0,0.0,0.0,0.0,0.0,0.0,0.0,0.0,0.0,0.0,0.0,0.0,0.0,0.0,0.0,0.0,0.0,0.0,0.0,0.0,0.0,0.0,0.0,0.0,0.0,0.0,0.0,0.0,0.0,0.0,,,,,,
AGTCACACAGAGTGACTCAGTGTGTGACAG,0.0,0.0,0.0,0.0,0.0,0.0,0.0,0.0,0.0,0.0,0.0,0.0,0.0,0.0,0.0,0.0,0.0,308.0,0.0,0.0,0.0,0.0,0.0,0.0,0.0,0.0,0.0,0.0,0.0,0.0,0.0,0.0,0.0,0.0,0.0,0.0,217.0,0.0,0.0,0.0,0.0,0.0,0.0,0.0,0.0,0.0,0.0,0.0,0.0,0.0,0.0,0.0,0.0,0.0,0.0,0.0,0.0,0.0,,,,,,
AGACAGTGTCACTGTGTGAGAGACACAGTC,0.0,0.0,112.0,356.0,0.0,0.0,0.0,0.0,0.0,0.0,175.0,0.0,0.0,114.0,0.0,0.0,0.0,89.0,0.0,0.0,0.0,304.0,0.0,116.0,59.0,84.0,0.0,0.0,0.0,144.0,315.0,0.0,0.0,0.0,0.0,19.0,169.0,0.0,0.0,216.0,0.0,274.0,190.0,75.0,0.0,0.0,0.0,0.0,0.0,0.0,0.0,0.0,0.0,0.0,0.0,0.0,0.0,0.0,,,,,,
TCTGACACAGAGTGTGTGACTCAGTCAGAG,0.0,0.0,0.0,0.0,0.0,0.0,0.0,0.0,0.0,0.0,0.0,0.0,0.0,0.0,0.0,0.0,0.0,131.0,0.0,0.0,0.0,0.0,0.0,0.0,0.0,0.0,0.0,0.0,0.0,0.0,0.0,0.0,0.0,0.0,0.0,0.0,0.0,0.0,0.0,0.0,0.0,0.0,0.0,0.0,0.0,0.0,0.0,0.0,0.0,0.0,0.0,0.0,0.0,0.0,0.0,0.0,0.0,0.0,,,,,,
TCACTGTGTCTGTGAGAGTCTCTGACACAG,1.0,0.0,0.0,0.0,0.0,0.0,0.0,0.0,0.0,0.0,0.0,0.0,0.0,0.0,0.0,0.0,0.0,0.0,0.0,0.0,0.0,0.0,0.0,0.0,0.0,0.0,0.0,0.0,0.0,0.0,0.0,0.0,0.0,0.0,0.0,0.0,0.0,0.0,0.0,0.0,0.0,0.0,0.0,0.0,0.0,0.0,0.0,0.0,2.0936708330716246e-06,0.0,-2.0936708330716246e-06,-2.0936708330716246e-06,-2.0936708330716246e-06,-2.0936708330716246e-06,-2.0936708330716246e-06,-2.0936708330716246e-06,0.0,-…
TGACTCACAGTGTGTGTCACTCAGTGTGTG,425.0,0.0,0.0,0.0,0.0,0.0,0.0,0.0,0.0,0.0,0.0,0.0,0.0,0.0,0.0,0.0,0.0,0.0,0.0,0.0,0.0,0.0,0.0,0.0,0.0,0.0,0.0,0.0,0.0,0.0,0.0,0.0,0.0,0.0,0.0,0.0,0.0,0.0,0.0,0.0,0.0,1.0,0.0,0.0,0.0,0.0,0.0,0.0,0.0008898101040554404,0.0,-0.0008898101040554404,-0.0008898101040554404,-0.0008898101040554404,-0.0008898101040554404,-0.0008898101040554404,-0.0008898101040554404,0.0,-0.000…
AGTCAGTGAGAGAGAGAGTGAGTGACTGAG,0.0,0.0,0.0,0.0,0.0,0.0,0.0,0.0,0.0,0.0,0.0,0.0,0.0,0.0,0.0,0.0,0.0,29.0,0.0,0.0,0.0,0.0,0.0,0.0,0.0,0.0,0.0,0.0,0.0,0.0,0.0,0.0,0.0,0.0,0.0,0.0,0.0,0.0,0.0,0.0,0.0,0.0,0.0,0.0,0.0,0.0,0.0,0.0,0.0,0.0,0.0,0.0,0.0,0.0,0.0,0.0,0.0,0.0,,,,,,
TGTGTGTGTCTGAGAGACAGAGTCTCAGTG,0.0,0.0,0.0,0.0,0.0,0.0,0.0,0.0,0.0,0.0,0.0,0.0,0.0,0.0,0.0,0.0,0.0,189.0,0.0,0.0,0.0,0.0,0.0,0.0,0.0,0.0,0.0,0.0,0.0,0.0,0.0,0.0,0.0,0.0,0.0,0.0,0.0,0.0,0.0,0.0,0.0,0.0,0.0,0.0,0.0,0.0,0.0,0.0,0.0,0.0,0.0,0.0,0.0,0.0,0.0,0.0,0.0,0.0,,,,,,
AGTCACAGACACTGTGTGTCTGAGTCACTG,300.0,120.0,73.0,0.0,0.0,0.0,183.0,0.0,0.0,0.0,0.0,0.0,0.0,94.0,0.0,0.0,0.0,0.0,0.0,0.0,95.0,0.0,0.0,0.0,168.0,0.0,0.0,0.0,0.0,354.0,0.0,334.0,0.0,0.0,0.0,0.0,0.0,228.0,0.0,0.0,0.0,0.0,0.0,1.0,153.0,0.0,0.0,0.0,0.0006281012499214873,0.0002931233267543431,-0.0006281012499214873,-0.0006281012499214873,-0.0006281012499214873,-0.0006281012499214873,-0.000628101249921487…
TGTGACTGTGAGTCAGTGAGTGACACAGAC,0.0,240.0,0.0,0.0,0.0,0.0,0.0,0.0,0.0,0.0,0.0,0.0,0.0,0.0,0.0,0.0,0.0,0.0,0.0,0.0,0.0,0.0,0.0,0.0,0.0,0.0,0.0,0.0,0.0,0.0,0.0,0.0,0.0,0.0,0.0,0.0,0.0,0.0,0.0,0.0,0.0,0.0,0.0,0.0,0.0,0.0,0.0,0.0,0.0,0.0005862466535086862,-0.0005862466535086862,-0.0005862466535086862,-0.0005862466535086862,-0.0005862466535086862,-0.0005862466535086862,-0.0005862466535086862,-0.0005862…
TCACACTGTGTGTGTGTGTGTGAGAGACTG,1.0,0.0,0.0,0.0,0.0,0.0,0.0,0.0,0.0,0.0,0.0,0.0,0.0,0.0,0.0,0.0,0.0,0.0,0.0,0.0,0.0,0.0,0.0,0.0,0.0,0.0,0.0,0.0,0.0,0.0,0.0,0.0,0.0,0.0,0.0,0.0,0.0,0.0,0.0,0.0,0.0,0.0,0.0,0.0,0.0,0.0,0.0,0.0,2.0936708330716246e-06,0.0,-2.0936708330716246e-06,-2.0936708330716246e-06,-2.0936708330716246e-06,-2.0936708330716246e-06,-2.0936708330716246e-06,-2.0936708330716246e-06,0.0,-…
AGACTGAGTGTCAGACAGTGACTCACAGAC,0.0,0.0,0.0,0.0,0.0,0.0,0.0,0.0,0.0,0.0,0.0,0.0,0.0,0.0,0.0,0.0,0.0,123.0,0.0,0.0,0.0,0.0,0.0,0.0,0.0,0.0,0.0,0.0,0.0,0.0,0.0,0.0,0.0,0.0,0.0,0.0,0.0,0.0,0.0,0.0,0.0,0.0,0.0,0.0,0.0,0.0,0.0,0.0,0.0,0.0,0.0,0.0,0.0,0.0,0.0,0.0,0.0,0.0,,,,,,
TCTGTCTGAGACAGACTCTGTGAGACACAC,0.0,0.0,0.0,0.0,0.0,0.0,0.0,0.0,0.0,0.0,0.0,0.0,0.0,0.0,0.0,0.0,0.0,112.0,0.0,0.0,0.0,0.0,0.0,0.0,0.0,0.0,0.0,0.0,0.0,0.0,0.0,0.0,0.0,0.0,0.0,0.0,0.0,0.0,0.0,0.0,0.0,0.0,0.0,0.0,0.0,0.0,0.0,0.0,0.0,0.0,0.0,0.0,0.0,0.0,0.0,0.0,0.0,0.0,,,,,,
AGTGTGAGTGAGTCAGAGTGAGTGTGTCAC,225.0,0.0,0.0,0.0,0.0,0.0,0.0,0.0,0.0,0.0,0.0,0.0,0.0,0.0,0.0,0.0,0.0,0.0,0.0,0.0,0.0,0.0,0.0,0.0,0.0,0.0,0.0,0.0,0.0,0.0,0.0,0.0,0.0,0.0,0.0,0.0,0.0,0.0,0.0,0.0,0.0,0.0,0.0,0.0,0.0,0.0,0.0,0.0,0.0004710759374411155,0.0,-0.0004710759374411155,-0.0004710759374411155,-0.0004710759374411155,-0.0004710759374411155,-0.0004710759374411155,-0.0004710759374411155,0.0,-0.000…
TCTGACAGACACTCAGACAGACTGTGAGAG,0.0,95.0,94.0,0.0,0.0,0.0,409.0,0.0,159.0,43.0,127.0,0.0,0.0,0.0,0.0,171.0,122.0,112.0,0.0,0.0,0.0,0.0,0.0,0.0,2.0,0.0,0.0,0.0,0.0,0.0,0.0,0.0,0.0,0.0,0.0,0.0,322.0,0.0,0.0,0.0,0.0,0.0,0.0,0.0,0.0,0.0,0.0,0.0,0.0,0.00023205596701385495,-0.00023205596701385495,4.7618563795320356e-05,9.620192530141255e-05,-0.00023205596701385495,-0.00023205596701385495,-0.000232055967…
TGTCAGTGACACTCAGTGTGTCTGAGTGTC,169.0,0.0,0.0,0.0,0.0,0.0,0.0,0.0,0.0,0.0,0.0,0.0,0.0,0.0,0.0,0.0,0.0,0.0,0.0,0.0,0.0,0.0,0.0,0.0,0.0,0.0,0.0,0.0,0.0,0.0,0.0,0.0,0.0,0.0,0.0,0.0,0.0,0.0,0.0,0.0,0.0,0.0,137.0,0.0,0.0,0.0,0.0,0.0,0.0003538303707891045,0.0,-0.0003538303707891045,-0.0003538303707891045,-0.0003538303707891045,-0.0003538303707891045,-0.0003538303707891045,-0.0003538303707891045,0.0,-0.0…
AGTCTGACACAGAGACAGTGAGACTCTCTC,0.0,0.0,0.0,0.0,0.0,0.0,0.0,0.0,0.0,0.0,0.0,0.0,0.0,0.0,0.0,0.0,0.0,80.0,0.0,0.0,0.0,0.0,0.0,0.0,0.0,0.0,0.0,0.0,0.0,0.0,0.0,0.0,0.0,0.0,0.0,0.0,0.0,0.0,0.0,0.0,0.0,0.0,0.0,0.0,0.0,0.0,0.0,0.0,0.0,0.0,0.0,0.0,0.0,0.0,0.0,0.0,0.0,0.0,,,,,,
TGACTGTCACTCTCTGACACACACTGACTC,0.0,0.0,0.0,0.0,0.0,0.0,0.0,0.0,0.0,0.0,0.0,0.0,0.0,0.0,0.0,0.0,0.0,118.0,0.0,0.0,0.0,0.0,0.0,0.0,0.0,0.0,0.0,0.0,0.0,0.0,0.0,0.0,0.0,0.0,0.0,0.0,0.0,0.0,0.0,0.0,0.0,0.0,0.0,0.0,0.0,0.0,0.0,0.0,0.0,0.0,0.0,0.0,0.0,0.0,0.0,0.0,0.0,0.0,,,,,,
AGAGTCTGACAGAGAGTCACTGTCAGTGTG,0.0,0.0,0.0,0.0,0.0,0.0,0.0,0.0,0.0,0.0,0.0,0.0,0.0,0.0,0.0,0.0,0.0,231.0,0.0,0.0,0.0,0.0,0.0,0.0,0.0,0.0,0.0,0.0,0.0,0.0,0.0,0.0,0.0,0.0,0.0,0.0,0.0,0.0,0.0,0.0,0.0,0.0,0.0,0.0,0.0,0.0,0.0,0.0,0.0,0.0,0.0,0.0,0.0,0.0,0.0,0.0,0.0,0.0,,,,,,
TGAGAGACAGACTGAGAGTCACAGTGAGTC,0.0,0.0,0.0,0.0,0.0,0.0,0.0,0.0,0.0,0.0,0.0,0.0,0.0,0.0,0.0,0.0,2.0,0.0,0.0,0.0,0.0,0.0,0.0,0.0,0.0,0.0,0.0,0.0,0.0,0.0,0.0,0.0,0.0,0.0,0.0,0.0,0.0,0.0,0.0,0.0,0.0,0.0,0.0,0.0,0.0,0.0,0.0,0.0,0.0,0.0,0.0,0.0,5.381276923201107e-06,0.0,0.0,0.0,0.0,0.0,,,inf,,,
TCAGACAGACTGTCTGACTGAGACAGTGAC,0.0,0.0,0.0,0.0,0.0,0.0,0.0,0.0,0.0,0.0,0.0,0.0,0.0,0.0,0.0,0.0,0.0,48.0,0.0,0.0,0.0,0.0,0.0,0.0,0.0,0.0,0.0,0.0,0.0,0.0,0.0,0.0,0.0,0.0,0.0,2.0,0.0,0.0,0.0,0.0,0.0,0.0,0.0,0.0,0.0,0.0,0.0,0.0,0.0,0.0,0.0,0.0,0.0,0.0,0.0,0.0,0.0,0.0,,,,,,
TGACTGTGTCAGAGAGACAGTGAGAGAGTG,0.0,0.0,0.0,0.0,0.0,0.0,0.0,0.0,0.0,0.0,0.0,0.0,0.0,0.0,0.0,0.0,0.0,0.0,0.0,0.0,0.0,0.0,0.0,0.0,0.0,0.0,0.0,0.0,130.0,0.0,0.0,0.0,0.0,164.0,122.0,0.0,0.0,0.0,0.0,99.0,0.0,0.0,0.0,0.0,0.0,0.0,92.0,0.0,0.0,0.0,0.0,0.0,0.0,0.0,0.0003094527731341175,0.0,0.0,0.0,,,,,inf,
TGAGAGTGAGTGTGAGACAGTGTGAGTGAG,0.0,236.0,252.0,0.0,0.0,0.0,158.0,0.0,0.0,0.0,224.0,0.0,0.0,0.0,0.0,0.0,0.0,0.0,237.0,0.0,0.0,0.0,0.0,0.0,0.0,0.0,0.0,0.0,0.0,0.0,0.0,0.0,0.0,0.0,0.0,0.0,213.0,0.0,0.0,0.0,0.0,0.0,0.0,0.0,0.0,0.0,0.0,0.0,0.0,0.0005764758759502081,-0.0005764758759502081,-0.0005764758759502081,-0.0005764758759502081,-0.0005764758759502081,-0.0005764758759502081,-0.0005764758759502081,…
TCACTGTGAGTGTGAGACAGTGTGTCACAC,0.0,0.0,0.0,0.0,0.0,0.0,0.0,0.0,0.0,0.0,0.0,0.0,0.0,0.0,0.0,0.0,0.0,178.0,0.0,0.0,0.0,0.0,0.0,0.0,1.0,0.0,0.0,0.0,0.0,0.0,0.0,0.0,226.0,0.0,202.0,0.0,0.0,0.0,0.0,0.0,0.0,0.0,0.0,0.0,0.0,0.0,0.0,0.0,0.0,0.0,0.0,0.0,0.0,0.0,0.0,0.0,0.0,0.0,,,,,,
ACTCTGTCTCTCAGACACACTGTGTGAGTG,0.0,0.0,0.0,208.0,0.0,0.0,0.0,0.0,0.0,0.0,0.0,0.0,0.0,0.0,297.0,0.0,0.0,0.0,0.0,0.0,71.0,0.0,0.0,0.0,0.0,0.0,0.0,0.0,0.0,0.0,0.0,0.0,0.0,0.0,0.0,0.0,0.0,0.0,0.0,0.0,0.0,0.0,0.0,0.0,0.0,0.0,0.0,0.0,0.0,0.0,0.0005005367709142633,0.0,0.0,0.0,0.0,0.0,0.0,0.0,inf,,,,,
TGTCTGAGAGTCAGAGTCAGTGACACACTC,0.0,0.0,0.0,0.0,0.0,0.0,0.0,0.0,0.0,0.0,0.0,0.0,0.0,0.0,0.0,0.0,0.0,150.0,0.0,0.0,0.0,0.0,0.0,0.0,0.0,0.0,0.0,0.0,0.0,0.0,0.0,0.0,0.0,0.0,0.0,0.0,0.0,0.0,0.0,0.0,0.0,0.0,0.0,0.0,0.0,0.0,0.0,0.0,0.0,0.0,0.0,0.0,0.0,0.0,0.0,0.0,0.0,0.0,,,,,,
AGAGTGAGACTGTCAGAGAGAGTCAGTGAG,0.0,0.0,0.0,0.0,0.0,0.0,0.0,0.0,0.0,0.0,0.0,0.0,0.0,0.0,0.0,0.0,0.0,133.0,0.0,0.0,0.0,0.0,0.0,0.0,0.0,0.0,0.0,0.0,2.0,0.0,0.0,0.0,0.0,0.0,0.0,0.0,0.0,0.0,0.0,0.0,0.0,0.0,0.0,0.0,0.0,0.0,0.0,0.0,0.0,0.0,0.0,0.0,0.0,0.0,0.0,0.0,0.0,0.0,,,,,,
TCTCACTCAGACAGTGAGACTGTGTGAGTG,0.0,0.0,0.0,0.0,0.0,0.0,0.0,0.0,0.0,0.0,0.0,0.0,0.0,0.0,0.0,0.0,0.0,25.0,0.0,0.0,0.0,0.0,0.0,0.0,0.0,0.0,0.0,0.0,0.0,0.0,0.0,0.0,0.0,0.0,0.0,0.0,0.0,0.0,0.0,0.0,0.0,0.0,0.0,0.0,0.0,0.0,0.0,0.0,0.0,0.0,0.0,0.0,0.0,0.0,0.0,0.0,0.0,0.0,,,,,,
TGTGAGACAGAGAGACAGTGACAGACAGTC,0.0,0.0,0.0,0.0,0.0,0.0,0.0,0.0,0.0,0.0,0.0,0.0,0.0,0.0,0.0,0.0,0.0,130.0,0.0,0.0,0.0,0.0,0.0,0.0,0.0,0.0,0.0,0.0,0.0,0.0,0.0,0.0,0.0,0.0,0.0,0.0,0.0,0.0,0.0,0.0,0.0,0.0,0.0,0.0,0.0,0.0,0.0,0.0,0.0,0.0,0.0,0.0,0.0,0.0,0.0,0.0,0.0,0.0,,,,,,
ACTGTGACACTGAGTCTCAGACTGAGTGAG,78.0,105.0,0.0,257.0,0.0,0.0,279.0,0.0,0.0,0.0,425.0,0.0,0.0,0.0,0.0,0.0,0.0,0.0,0.0,125.0,0.0,0.0,0.0,0.0,0.0,0.0,0.0,0.0,181.0,209.0,0.0,0.0,0.0,0.0,0.0,0.0,276.0,153.0,0.0,0.0,0.0,0.0,0.0,0.0,0.0,0.0,0.0,0.0,0.0001633063249795867,0.00025648291091005023,-0.00025648291091005023,-0.00025648291091005023,-0.00025648291091005023,-0.00025648291091005023,-0.0002564829109…
TGAGACAGAGTGAGTGTCTGTGAGTGAGTC,0.0,0.0,0.0,0.0,0.0,0.0,0.0,0.0,0.0,0.0,0.0,0.0,0.0,0.0,1.0,0.0,0.0,0.0,0.0,0.0,0.0,0.0,0.0,0.0,0.0,0.0,0.0,0.0,0.0,0.0,0.0,0.0,0.0,0.0,0.0,0.0,0.0,0.0,0.0,0.0,0.0,0.0,0.0,0.0,0.0,0.0,0.0,0.0,0.0,0.0,1.6853089929773174e-06,0.0,0.0,0.0,0.0,0.0,0.0,0.0,inf,,,,,
AGTGTGTCTGTCTCAGAGTCTGACAGTCTG,0.0,0.0,0.0,0.0,0.0,0.0,0.0,0.0,0.0,0.0,0.0,0.0,0.0,0.0,0.0,0.0,0.0,219.0,0.0,0.0,0.0,0.0,0.0,0.0,0.0,0.0,0.0,0.0,0.0,0.0,0.0,0.0,0.0,0.0,0.0,0.0,0.0,0.0,0.0,0.0,0.0,0.0,0.0,0.0,0.0,0.0,0.0,0.0,0.0,0.0,0.0,0.0,0.0,0.0,0.0,0.0,0.0,0.0,,,,,,
AGTGAGACTCTGACAGACTCTGAGAGACAC,0.0,47.0,0.0,257.0,0.0,0.0,0.0,0.0,0.0,18.0,0.0,0.0,65.0,0.0,0.0,0.0,0.0,0.0,0.0,161.0,0.0,0.0,0.0,0.0,0.0,0.0,0.0,0.0,0.0,0.0,0.0,0.0,0.0,0.0,0.0,0.0,0.0,100.0,0.0,0.0,0.0,0.0,0.0,0.0,0.0,0.0,0.0,0.0,0.0,0.00011480663631211771,-0.00011480663631211771,-0.00011480663631211771,-0.00011480663631211771,-0.00011480663631211771,-0.00011480663631211771,-0.00011480663631211…
ACAGTGTGACAGAGTGAGTGAGTCTGACTG,0.0,0.0,0.0,0.0,0.0,0.0,0.0,0.0,0.0,0.0,0.0,0.0,0.0,0.0,0.0,0.0,0.0,151.0,0.0,0.0,0.0,0.0,0.0,0.0,0.0,0.0,0.0,0.0,0.0,0.0,0.0,0.0,0.0,0.0,0.0,0.0,0.0,0.0,0.0,0.0,0.0,0.0,0.0,0.0,0.0,0.0,0.0,0.0,0.0,0.0,0.0,0.0,0.0,0.0,0.0,0.0,0.0,0.0,,,,,,
ACAGAGTGTGACTGAGTGTGTCACTGTGAC,0.0,0.0,0.0,0.0,0.0,0.0,0.0,0.0,0.0,0.0,0.0,0.0,0.0,0.0,0.0,327.0,0.0,0.0,0.0,0.0,0.0,0.0,0.0,0.0,0.0,0.0,0.0,0.0,0.0,0.0,0.0,2246.0,0.0,0.0,0.0,0.0,0.0,0.0,0.0,0.0,0.0,0.0,0.0,0.0,0.0,0.0,0.0,0.0,0.0,0.0,0.0,0.0005348162080385983,0.0,0.0,0.0,0.0,0.0,0.0,,inf,,,,
TCTGTGAGTGACTCTCTGACTCTCTGAGTG,406.0,216.0,0.0,0.0,0.0,0.0,665.0,0.0,146.0,94.0,0.0,0.0,86.0,0.0,0.0,0.0,0.0,0.0,0.0,0.0,577.0,0.0,0.0,0.0,0.0,0.0,0.0,0.0,0.0,0.0,0.0,0.0,0.0,0.0,0.0,0.0,0.0,0.0,0.0,0.0,0.0,0.0,0.0,3.0,0.0,0.0,0.0,0.0,0.0008500303582270795,0.0005276219881578177,-0.0008500303582270795,-0.0008500303582270795,-0.0008500303582270795,-0.0008500303582270795,-0.0008500303582270795,-0.00…
TGAGAGTGACTCTGTGTGACTCTCTGTGTG,0.0,0.0,0.0,0.0,0.0,0.0,0.0,0.0,0.0,0.0,0.0,0.0,0.0,0.0,0.0,0.0,0.0,0.0,0.0,0.0,0.0,0.0,0.0,122.0,0.0,0.0,0.0,0.0,0.0,0.0,0.0,0.0,0.0,0.0,0.0,0.0,0.0,0.0,0.0,0.0,214.0,0.0,0.0,0.0,0.0,0.0,153.0,315.0,0.0,0.0,0.0,0.0,0.0,0.0,0.0005146334161904346,0.0008548794619958586,0.0,0.0,,,,,inf,inf
ACACACACTGAGAGTGAGAGTGTCTCAGTG,0.0,0.0,0.0,0.0,0.0,0.0,0.0,0.0,0.0,0.0,0.0,0.0,0.0,0.0,0.0,0.0,0.0,190.0,0.0,0.0,0.0,0.0,0.0,0.0,0.0,0.0,0.0,0.0,0.0,0.0,0.0,0.0,0.0,0.0,0.0,0.0,0.0,0.0,0.0,0.0,0.0,0.0,0.0,0.0,0.0,0.0,0.0,0.0,0.0,0.0,0.0,0.0,0.0,0.0,0.0,0.0,0.0,0.0,,,,,,
AGAGAGTCAGTGAGTGAGTGAGTGTGAGTC,216.0,239.0,212.0,0.0,0.0,674.0,2.0,0.0,306.0,41.0,0.0,0.0,0.0,0.0,0.0,0.0,0.0,0.0,796.0,0.0,0.0,0.0,316.0,0.0,0.0,0.0,0.0,0.0,0.0,0.0,0.0,384.0,0.0,0.0,0.0,0.0,0.0,0.0,0.0,0.0,0.0,0.0,0.0,0.0,0.0,0.0,0.0,0.0,0.0004522328999434709,0.0005838039591190666,-0.0005838039591190666,-0.0005838039591190666,-0.0005838039591190666,-0.0005838039591190666,-0.0005838039591190666,…
TGACTGAGTGTCACAGTCTCTGTGTCTGTG,148.0,39.0,570.0,0.0,1298.0,720.0,228.0,0.0,0.0,147.0,504.0,0.0,139.0,0.0,0.0,0.0,0.0,0.0,377.0,608.0,52.0,0.0,0.0,0.0,0.0,0.0,0.0,0.0,797.0,175.0,0.0,0.0,194.0,0.0,0.0,0.0,0.0,541.0,0.0,0.0,0.0,209.0,0.0,0.0,0.0,0.0,0.0,0.0,0.0003098632832946004,9.52650811951615e-05,-0.0003098632832946004,-0.0003098632832946004,-0.0003098632832946004,-0.0003098632832946004,-0.00030…
ACTCTCTCAGTCTCACTCTCTCAGACTCTG,0.0,0.0,0.0,0.0,0.0,0.0,0.0,0.0,97.0,0.0,2.0,0.0,0.0,0.0,0.0,0.0,124.0,0.0,0.0,0.0,0.0,0.0,0.0,0.0,0.0,0.0,0.0,0.0,0.0,0.0,0.0,0.0,0.0,0.0,0.0,0.0,0.0,0.0,0.0,0.0,0.0,0.0,0.0,0.0,0.0,0.0,0.0,0.0,0.0,0.0,0.0,0.0,0.0003336391692384686,0.0,0.0,0.0,0.0,0.0,,,inf,,,
ACACTCACTCACTGACTGAGTGACTCTGTG,0.0,0.0,0.0,0.0,1.0,0.0,0.0,0.0,190.0,0.0,0.0,0.0,0.0,0.0,0.0,0.0,138.0,0.0,157.0,0.0,0.0,0.0,245.0,0.0,0.0,0.0,0.0,0.0,0.0,0.0,0.0,0.0,0.0,0.0,0.0,0.0,125.0,0.0,0.0,0.0,0.0,0.0,0.0,166.0,0.0,0.0,0.0,250.0,0.0,0.0,0.0,0.0,0.00037130810770087636,0.0,0.0,0.0006784757634887766,0.0,0.0,,,inf,,,inf
TGTCACTGTCTGTGAGTGACAGACTCTCTG,0.0,261.0,213.0,0.0,232.0,0.0,422.0,0.0,359.0,100.0,0.0,0.0,317.0,0.0,503.0,298.0,299.0,132.0,509.0,124.0,277.0,0.0,0.0,0.0,0.0,0.0,0.0,0.0,0.0,0.0,0.0,0.0,0.0,0.0,0.0,29.0,462.0,0.0,0.0,0.0,0.0,0.0,0.0,0.0,0.0,0.0,0.0,0.0,0.0,0.0006375432356906963,0.00021016718777689433,-0.0001501572112396189,0.0001669576643278691,-0.0006375432356906963,-0.0006375432356906963,-0.00…
TGTCACTGTGACTGAGTGTCAGAGAGAGAC,0.0,0.0,83.0,493.0,0.0,0.0,164.0,0.0,0.0,0.0,0.0,0.0,0.0,58.0,458.0,125.0,161.0,0.0,219.0,0.0,193.0,0.0,0.0,0.0,0.0,0.0,0.0,0.0,386.0,0.0,0.0,0.0,0.0,0.0,0.0,0.0,0.0,0.0,0.0,0.0,0.0,0.0,0.0,0.0,0.0,0.0,0.0,0.0,0.0,0.0,0.0007718715187836114,0.00020444044649793516,0.00043319279231768905,0.0,0.0,0.0,0.0,0.0,inf,inf,inf,,,
TGTGTCTGAGTGTCTGAGTGTGAGAGTGAG,0.0,159.0,0.0,0.0,0.0,0.0,235.0,0.0,0.0,0.0,0.0,0.0,0.0,0.0,0.0,0.0,0.0,0.0,0.0,64.0,0.0,0.0,0.0,0.0,0.0,0.0,0.0,0.0,0.0,0.0,0.0,0.0,0.0,0.0,0.0,0.0,0.0,0.0,0.0,0.0,0.0,0.0,0.0,0.0,0.0,0.0,0.0,0.0,0.0,0.0003883884079495046,-0.0003883884079495046,-0.0003883884079495046,-0.0003883884079495046,-0.0003883884079495046,-0.0003883884079495046,-0.0003883884079495046,-0.0003…
TCACAGTGAGACACTCACTCACAGTGAGTG,0.0,0.0,0.0,0.0,0.0,0.0,0.0,0.0,0.0,0.0,0.0,0.0,0.0,0.0,0.0,0.0,0.0,103.0,0.0,0.0,0.0,0.0,0.0,0.0,0.0,0.0,0.0,0.0,0.0,0.0,0.0,0.0,0.0,0.0,0.0,0.0,0.0,0.0,0.0,0.0,0.0,0.0,0.0,0.0,0.0,0.0,0.0,0.0,0.0,0.0,0.0,0.0,0.0,0.0,0.0,0.0,0.0,0.0,,,,,,
ACAGACTCTCAGAGACAGAGACAGAGAGTG,0.0,0.0,0.0,0.0,0.0,0.0,0.0,0.0,0.0,0.0,0.0,0.0,0.0,0.0,0.0,0.0,0.0,22.0,0.0,0.0,0.0,0.0,0.0,0.0,0.0,0.0,0.0,0.0,0.0,0.0,0.0,0.0,0.0,0.0,0.0,0.0,0.0,0.0,0.0,0.0,0.0,0.0,0.0,0.0,0.0,0.0,0.0,0.0,0.0,0.0,0.0,0.0,0.0,0.0,0.0,0.0,0.0,0.0,,,,,,
TCTCTGTGAGTCTGTCACTCTGTCACTCTC,0.0,0.0,0.0,0.0,0.0,0.0,0.0,0.0,0.0,0.0,0.0,0.0,0.0,0.0,0.0,0.0,0.0,119.0,0.0,0.0,0.0,0.0,0.0,0.0,0.0,0.0,0.0,0.0,0.0,0.0,0.0,0.0,0.0,0.0,0.0,0.0,0.0,0.0,0.0,0.0,0.0,0.0,0.0,0.0,0.0,0.0,0.0,0.0,0.0,0.0,0.0,0.0,0.0,0.0,0.0,0.0,0.0,0.0,,,,,,
ACTCTGACACTGTGTCTCACAGTGAGTGTC,0.0,0.0,0.0,0.0,0.0,0.0,0.0,0.0,0.0,0.0,0.0,0.0,0.0,0.0,0.0,0.0,0.0,131.0,0.0,0.0,0.0,0.0,0.0,0.0,0.0,0.0,0.0,0.0,0.0,0.0,0.0,0.0,0.0,0.0,0.0,0.0,0.0,0.0,0.0,0.0,0.0,0.0,0.0,0.0,0.0,0.0,0.0,0.0,0.0,0.0,0.0,0.0,0.0,0.0,0.0,0.0,0.0,0.0,,,,,,
AGTGTCTGAGTGAGACTCAGAGTGAGAGTC,0.0,0.0,0.0,0.0,0.0,0.0,173.0,0.0,0.0,0.0,49.0,0.0,80.0,69.0,0.0,0.0,0.0,181.0,0.0,0.0,101.0,0.0,0.0,0.0,0.0,0.0,0.0,0.0,83.0,0.0,0.0,0.0,0.0,0.0,0.0,0.0,0.0,112.0,0.0,0.0,0.0,0.0,0.0,0.0,0.0,0.0,0.0,0.0,0.0,0.0,0.0,0.0,0.0,0.0,0.0,0.0,0.0,0.0,,,,,,
TGTGAGAGTGTCTCAGTGTGAGTCTGTGAG,381.0,0.0,0.0,0.0,0.0,0.0,0.0,0.0,278.0,62.0,0.0,0.0,0.0,0.0,0.0,0.0,0.0,0.0,0.0,163.0,238.0,0.0,0.0,0.0,0.0,0.0,0.0,0.0,0.0,0.0,0.0,0.0,0.0,0.0,0.0,0.0,0.0,0.0,0.0,0.0,0.0,0.0,0.0,0.0,0.0,0.0,0.0,0.0,0.000797688587400289,0.0,-0.000797688587400289,-0.000797688587400289,-0.000797688587400289,-0.000797688587400289,-0.000797688587400289,-0.000797688587400289,0.0,-0.000…
TCTCTGTCAGTGAGTGTGTCAGAGTGTGAG,234.0,0.0,0.0,0.0,0.0,0.0,256.0,0.0,0.0,0.0,0.0,0.0,0.0,0.0,0.0,0.0,0.0,0.0,0.0,107.0,0.0,0.0,0.0,0.0,0.0,0.0,0.0,0.0,0.0,0.0,0.0,0.0,0.0,0.0,0.0,0.0,0.0,0.0,0.0,0.0,0.0,0.0,0.0,0.0,0.0,0.0,0.0,0.0,0.0004899189749387601,0.0,-0.0004899189749387601,-0.0004899189749387601,-0.0004899189749387601,-0.0004899189749387601,-0.0004899189749387601,-0.0004899189749387601,0.0,-0…
TGTGTGTGACAGTCACTGACAGAGAGTGAG,0.0,0.0,0.0,0.0,0.0,0.0,0.0,0.0,0.0,0.0,0.0,0.0,0.0,0.0,0.0,0.0,0.0,2.0,0.0,0.0,0.0,0.0,0.0,0.0,0.0,0.0,0.0,0.0,0.0,0.0,0.0,0.0,0.0,0.0,0.0,0.0,0.0,0.0,0.0,0.0,0.0,0.0,0.0,0.0,0.0,0.0,0.0,0.0,0.0,0.0,0.0,0.0,0.0,0.0,0.0,0.0,0.0,0.0,,,,,,
TGTCAGTGACTGTCTCTCTCAGTCAGAGTG,373.0,0.0,0.0,0.0,0.0,2.0,0.0,0.0,185.0,0.0,0.0,0.0,0.0,220.0,0.0,193.0,0.0,0.0,0.0,0.0,0.0,0.0,0.0,0.0,0.0,0.0,0.0,0.0,243.0,0.0,0.0,0.0,0.0,0.0,0.0,0.0,173.0,0.0,0.0,0.0,0.0,0.0,0.0,0.0,0.0,0.0,0.0,0.0,0.000780939220735716,0.0,-0.000780939220735716,-0.0004652831713429041,-0.000780939220735716,-0.000780939220735716,-0.000780939220735716,-0.000780939220735716,0.0,-0…
ACAGTCTGTCACAGTGTCACAGTGAGTGAG,0.0,0.0,132.0,0.0,0.0,0.0,0.0,0.0,0.0,0.0,0.0,0.0,0.0,0.0,566.0,0.0,0.0,0.0,0.0,0.0,61.0,0.0,0.0,0.0,0.0,0.0,0.0,0.0,0.0,0.0,0.0,0.0,0.0,0.0,0.0,0.0,0.0,0.0,0.0,0.0,0.0,0.0,0.0,0.0,0.0,0.0,0.0,0.0,0.0,0.0,0.0009538848900251616,0.0,0.0,0.0,0.0,0.0,0.0,0.0,inf,,,,,
TCTCTCTCACTCAGAGAGTGTCTCAGTCAG,0.0,0.0,0.0,0.0,0.0,0.0,0.0,0.0,0.0,0.0,0.0,0.0,0.0,0.0,0.0,0.0,0.0,112.0,0.0,0.0,0.0,0.0,0.0,0.0,0.0,0.0,0.0,0.0,0.0,0.0,0.0,0.0,0.0,0.0,0.0,0.0,0.0,0.0,0.0,0.0,0.0,0.0,0.0,0.0,0.0,0.0,0.0,0.0,0.0,0.0,0.0,0.0,0.0,0.0,0.0,0.0,0.0,0.0,,,,,,
TGACTGTGACTGTCAGAGAGTCTGTGAGAG,0.0,0.0,0.0,0.0,0.0,0.0,0.0,0.0,0.0,0.0,0.0,0.0,0.0,0.0,0.0,0.0,0.0,87.0,0.0,0.0,0.0,0.0,0.0,0.0,0.0,0.0,0.0,0.0,0.0,0.0,0.0,0.0,0.0,0.0,0.0,0.0,0.0,0.0,0.0,0.0,0.0,0.0,0.0,0.0,0.0,0.0,0.0,0.0,0.0,0.0,0.0,0.0,0.0,0.0,0.0,0.0,0.0,0.0,,,,,,
ACAGAGTCTGTGAGTGTGTGTGTGAGTGAG,413.0,19.0,77.0,0.0,803.0,0.0,189.0,0.0,121.0,109.0,350.0,0.0,276.0,461.0,0.0,601.0,233.0,0.0,199.0,0.0,94.0,304.0,0.0,0.0,0.0,0.0,0.0,0.0,0.0,0.0,0.0,0.0,0.0,0.0,0.0,0.0,0.0,0.0,0.0,0.0,0.0,0.0,0.0,2.0,0.0,0.0,0.0,0.0,0.0008646860540585809,4.641119340277099e-05,-0.0008646860540585809,0.00011826361270349142,-0.00023776729250565203,-0.0008646860540585809,-0.000864686…
ACTGTGAGTGTGACTCACTCAGTGAGTGTG,0.0,0.0,0.0,0.0,0.0,0.0,0.0,0.0,0.0,0.0,0.0,0.0,0.0,0.0,0.0,0.0,0.0,99.0,0.0,0.0,0.0,0.0,0.0,0.0,0.0,0.0,0.0,0.0,0.0,0.0,0.0,0.0,0.0,0.0,0.0,0.0,0.0,0.0,0.0,0.0,0.0,0.0,0.0,0.0,0.0,0.0,0.0,0.0,0.0,0.0,0.0,0.0,0.0,0.0,0.0,0.0,0.0,0.0,,,,,,
ACTGTGTGTGAGAGTCAGAGTCAGTGAGAG,340.0,97.0,305.0,296.0,670.0,0.0,152.0,0.0,522.0,87.0,509.0,0.0,423.0,61.0,0.0,216.0,132.0,0.0,2.0,217.0,361.0,0.0,0.0,0.0,0.0,0.0,0.0,0.0,462.0,0.0,0.0,0.0,0.0,0.0,0.0,0.0,157.0,0.0,0.0,0.0,0.0,0.0,0.0,2.0,0.0,0.0,0.0,0.0,0.0007118480832443523,0.00023694135579309402,-0.0007118480832443523,-0.0003585749916959204,-0.0003566838063130793,-0.0007118480832443523,-0.00071…
ACTGTCAGTCTGAGAGTGTGAGTGTCAGAG,0.0,0.0,40.0,0.0,0.0,377.0,0.0,0.0,0.0,15.0,0.0,0.0,187.0,21.0,358.0,0.0,0.0,0.0,2.0,0.0,42.0,0.0,0.0,0.0,0.0,0.0,0.0,0.0,0.0,0.0,0.0,0.0,0.0,0.0,0.0,0.0,0.0,102.0,0.0,0.0,0.0,0.0,0.0,0.0,0.0,0.0,0.0,0.0,0.0,0.0,0.0006033406194858796,0.0,0.0,0.0,0.0,0.0,0.0,0.0,inf,,,,,
ACTGTGTGTCTGTGTCTGACTCAGAGTCTG,0.0,0.0,0.0,0.0,0.0,0.0,0.0,0.0,0.0,0.0,0.0,0.0,0.0,0.0,0.0,0.0,0.0,86.0,0.0,0.0,0.0,0.0,0.0,0.0,0.0,0.0,0.0,0.0,0.0,0.0,0.0,0.0,0.0,0.0,0.0,0.0,0.0,0.0,0.0,0.0,0.0,0.0,0.0,0.0,0.0,0.0,0.0,0.0,0.0,0.0,0.0,0.0,0.0,0.0,0.0,0.0,0.0,0.0,,,,,,
TCTCACACTGTGTGTCACTGACTGAGTGTG,0.0,0.0,0.0,0.0,0.0,0.0,0.0,0.0,0.0,0.0,0.0,0.0,0.0,0.0,1.0,0.0,0.0,0.0,0.0,0.0,0.0,0.0,0.0,0.0,0.0,0.0,0.0,0.0,0.0,0.0,0.0,0.0,0.0,0.0,0.0,0.0,0.0,0.0,0.0,0.0,0.0,0.0,0.0,0.0,0.0,0.0,0.0,0.0,0.0,0.0,1.6853089929773174e-06,0.0,0.0,0.0,0.0,0.0,0.0,0.0,inf,,,,,
AGTGTGACACTCACAGAGACACACAGTCTG,0.0,0.0,0.0,0.0,0.0,0.0,0.0,0.0,0.0,0.0,0.0,0.0,0.0,0.0,0.0,0.0,0.0,108.0,0.0,0.0,0.0,0.0,0.0,0.0,0.0,0.0,0.0,0.0,0.0,0.0,0.0,0.0,0.0,0.0,0.0,0.0,0.0,0.0,0.0,0.0,0.0,0.0,0.0,0.0,0.0,0.0,0.0,0.0,0.0,0.0,0.0,0.0,0.0,0.0,0.0,0.0,0.0,0.0,,,,,,
TCAGACAGTCAGAGTGTCAGAGAGTCTGTG,0.0,0.0,0.0,0.0,0.0,0.0,0.0,0.0,0.0,0.0,0.0,0.0,0.0,0.0,0.0,0.0,0.0,0.0,0.0,0.0,0.0,0.0,0.0,0.0,0.0,0.0,0.0,0.0,0.0,0.0,0.0,0.0,0.0,0.0,0.0,0.0,0.0,0.0,0.0,0.0,0.0,0.0,0.0,0.0,0.0,0.0,0.0,21.0,0.0,0.0,0.0,0.0,0.0,0.0,0.0,5.699196413305724e-05,0.0,0.0,,,,,,inf
ACAGTGTGTCACAGAGTGAGTGTGTCTGAG,334.0,391.0,132.0,2.0,461.0,0.0,253.0,0.0,218.0,0.0,0.0,0.0,0.0,161.0,0.0,0.0,0.0,0.0,0.0,168.0,91.0,0.0,0.0,0.0,0.0,0.0,0.0,0.0,117.0,0.0,0.0,0.0,64.0,0.0,0.0,0.0,190.0,495.0,0.0,0.0,0.0,0.0,0.0,0.0,0.0,0.0,0.0,0.0,0.0006992860582459225,0.0009550935063412346,-0.0009550935063412346,-0.0009550935063412346,-0.0009550935063412346,-0.0009550935063412346,-0.0009550935063…
ACTGACTCTGAGTCTCACACACACAGTGAG,0.0,0.0,0.0,0.0,0.0,0.0,0.0,0.0,0.0,0.0,0.0,0.0,0.0,0.0,0.0,0.0,57.0,0.0,0.0,0.0,0.0,0.0,0.0,0.0,0.0,0.0,0.0,0.0,0.0,0.0,0.0,0.0,0.0,0.0,0.0,0.0,0.0,0.0,0.0,0.0,0.0,0.0,0.0,0.0,0.0,0.0,0.0,0.0,0.0,0.0,0.0,0.0,0.00015336639231123154,0.0,0.0,0.0,0.0,0.0,,,inf,,,
TCAGTGTGTCAGTGTCTCTGTCAGACAGTC,39.0,0.0,44.0,0.0,0.0,0.0,0.0,0.0,0.0,7.0,0.0,0.0,5.0,23.0,0.0,0.0,3.0,0.0,0.0,0.0,32.0,0.0,0.0,0.0,0.0,0.0,0.0,0.0,0.0,0.0,0.0,0.0,0.0,0.0,0.0,0.0,0.0,0.0,0.0,0.0,0.0,0.0,0.0,0.0,0.0,0.0,0.0,0.0,8.165316248979335e-05,0.0,-8.165316248979335e-05,-8.165316248979335e-05,-7.358124710499169e-05,-8.165316248979335e-05,-8.165316248979335e-05,-8.165316248979335e-05,0.0,-8.1…
AGTCTGTCTCAGTGACAGTGTCTGTGTGTG,550.0,0.0,0.0,0.0,0.0,0.0,0.0,0.0,177.0,0.0,0.0,0.0,0.0,0.0,557.0,477.0,0.0,0.0,0.0,0.0,0.0,0.0,285.0,0.0,0.0,0.0,0.0,0.0,0.0,183.0,0.0,0.0,0.0,0.0,0.0,0.0,233.0,0.0,0.0,0.0,0.0,0.0,0.0,0.0,0.0,0.0,0.0,0.0,0.0011515189581893935,0.0,-0.00021280184910102775,-0.00037137421435327303,-0.0011515189581893935,-0.0011515189581893935,-0.0011515189581893935,-0.0011515189581893…
TGAGAGAGACACAGTGAGTCAGTCTGTGAG,671.0,430.0,0.0,0.0,0.0,0.0,263.0,0.0,251.0,32.0,0.0,0.0,3.0,2.0,0.0,0.0,0.0,0.0,219.0,2.0,0.0,0.0,0.0,0.0,0.0,0.0,0.0,0.0,78.0,0.0,368.0,0.0,0.0,0.0,0.0,0.0,237.0,0.0,0.0,0.0,0.0,0.0,0.0,0.0,0.0,0.0,0.0,0.0,0.00140485312899106,0.0010503585875363962,-0.00140485312899106,-0.00140485312899106,-0.00140485312899106,-0.00140485312899106,-0.00140485312899106,-0.0014048531…
ACTCTGTGTGAGTGTGTGTGACTGTCTGAG,0.0,0.0,0.0,0.0,0.0,0.0,0.0,0.0,0.0,0.0,0.0,0.0,0.0,0.0,0.0,0.0,0.0,157.0,0.0,0.0,0.0,0.0,0.0,0.0,0.0,0.0,0.0,0.0,0.0,0.0,0.0,0.0,0.0,0.0,0.0,0.0,0.0,0.0,0.0,0.0,0.0,0.0,0.0,0.0,0.0,0.0,0.0,0.0,0.0,0.0,0.0,0.0,0.0,0.0,0.0,0.0,0.0,0.0,,,,,,
TGACAGAGAGAGACTGTGTGTCACACAGAG,0.0,0.0,0.0,0.0,0.0,0.0,0.0,0.0,0.0,0.0,0.0,0.0,0.0,0.0,0.0,0.0,0.0,169.0,0.0,0.0,0.0,0.0,0.0,0.0,0.0,0.0,0.0,0.0,0.0,0.0,0.0,0.0,0.0,0.0,0.0,0.0,0.0,0.0,0.0,0.0,0.0,0.0,0.0,0.0,0.0,0.0,0.0,0.0,0.0,0.0,0.0,0.0,0.0,0.0,0.0,0.0,0.0,0.0,,,,,,
TGAGAGTGTCTGTCTGACAGTCACTCTCTG,1.0,160.0,0.0,0.0,0.0,107.0,0.0,0.0,0.0,0.0,165.0,0.0,0.0,0.0,0.0,0.0,0.0,0.0,0.0,0.0,0.0,0.0,0.0,0.0,0.0,0.0,0.0,0.0,0.0,0.0,0.0,0.0,0.0,0.0,0.0,0.0,0.0,0.0,0.0,0.0,0.0,0.0,0.0,0.0,0.0,0.0,0.0,0.0,2.0936708330716246e-06,0.00039083110233912417,-0.00039083110233912417,-0.00039083110233912417,-0.00039083110233912417,-0.00039083110233912417,-0.00039083110233912417,-0.0…
TGTCAGAGTGAGTCAGAGTGAGTCTGTGTG,0.0,314.0,0.0,0.0,0.0,0.0,0.0,0.0,297.0,52.0,1.0,0.0,121.0,135.0,0.0,0.0,0.0,0.0,80.0,347.0,0.0,0.0,0.0,0.0,0.0,0.0,1.0,0.0,1.0,0.0,0.0,0.0,0.0,0.0,164.0,0.0,251.0,0.0,0.0,0.0,0.0,0.0,0.0,0.0,0.0,0.0,0.0,0.0,0.0,0.0007670060383405311,-0.0007670060383405311,-0.0007670060383405311,-0.0007670060383405311,-0.0007670060383405311,-0.0007670060383405311,-0.0007670060383405…
TCTGAGTGAGAGAGTCAGTGAGTGTCTGTG,452.0,558.0,0.0,0.0,0.0,0.0,0.0,0.0,0.0,0.0,0.0,0.0,90.0,246.0,0.0,0.0,0.0,0.0,0.0,0.0,0.0,0.0,0.0,0.0,0.0,0.0,0.0,0.0,156.0,0.0,0.0,0.0,0.0,0.0,0.0,0.0,0.0,275.0,0.0,0.0,0.0,0.0,0.0,0.0,0.0,0.0,0.0,0.0,0.0009463392165483743,0.0013630234694076955,-0.0013630234694076955,-0.0013630234694076955,-0.0013630234694076955,-0.0013630234694076955,-0.0013630234694076955,-0.001…
AGACAGTGAGACAGAGAGAGTGAGTGACAG,2.0,284.0,431.0,0.0,865.0,486.0,0.0,0.0,999.0,173.0,144.0,0.0,814.0,257.0,0.0,510.0,196.0,0.0,789.0,340.0,618.0,0.0,0.0,0.0,0.0,0.0,0.0,0.0,4.0,0.0,0.0,0.0,0.0,0.0,0.0,0.0,0.0,220.0,0.0,0.0,0.0,0.0,0.0,2.0,0.0,0.0,0.0,0.0,4.187341666143249e-06,0.0006937252066519454,-0.0006937252066519454,0.00014039181505963005,-0.00016636006817823698,-0.0006937252066519454,-0.000693…
TCTCAGTGTGTGTGTGTGTCAGTGTCAGTG,1097.0,1263.0,1379.0,419.0,442.0,0.0,1844.0,0.0,593.0,65.0,1128.0,0.0,157.0,176.0,1978.0,628.0,1.0,716.0,1249.0,944.0,704.0,476.0,510.0,1136.0,564.0,1543.0,756.0,0.0,825.0,71.0,978.0,163.0,257.0,390.0,756.0,193.0,584.0,809.0,0.0,213.0,554.0,232.0,151.0,212.0,303.0,1654.0,714.0,580.0,0.002296756903879572,0.0030851230140894613,0.0002484181740196726,-0.0020580142108838…
AGTGTGAGAGTGACAGTGAGACAGAGTGAG,0.0,148.0,64.0,272.0,0.0,677.0,0.0,0.0,956.0,28.0,106.0,0.0,217.0,205.0,0.0,183.0,397.0,0.0,185.0,243.0,188.0,415.0,0.0,631.0,772.0,1264.0,548.0,0.0,162.0,0.0,0.0,0.0,87.0,74.0,0.0,0.0,106.0,128.0,0.0,0.0,540.0,1150.0,238.0,6.0,0.0,640.0,0.0,219.0,0.0,0.00036151876966368984,-0.00036151876966368984,-6.22179559907128e-05,0.0007066646995917297,0.0007877104387149093,-0.…
TGTGAGTCTGACACTCTGAGTCTGTCAGTC,0.0,0.0,0.0,0.0,0.0,0.0,0.0,0.0,0.0,0.0,0.0,0.0,0.0,0.0,0.0,0.0,0.0,162.0,185.0,0.0,0.0,0.0,0.0,0.0,0.0,0.0,0.0,0.0,0.0,0.0,0.0,0.0,0.0,0.0,0.0,0.0,0.0,0.0,0.0,0.0,0.0,0.0,0.0,0.0,0.0,0.0,0.0,0.0,0.0,0.0,0.0,0.0,0.0,0.0,0.0,0.0,0.0,0.0,,,,,,
AGACTGACACACAGTCAGTGTCAGAGTGAG,0.0,137.0,42.0,2.0,1.0,0.0,0.0,0.0,254.0,141.0,0.0,0.0,293.0,191.0,140.0,67.0,88.0,0.0,0.0,0.0,427.0,3.0,0.0,0.0,0.0,0.0,0.0,0.0,22.0,0.0,0.0,0.0,29.0,45.0,0.0,12.0,0.0,42.0,0.0,0.0,6.0,0.0,0.0,3.0,0.0,0.0,0.0,0.0,0.0,0.00033464913137787506,-9.870587236105062e-05,-0.00022506905205498182,-9.787294675702639e-05,-0.00033464913137787506,-0.00033464913137787506,-0.000334…
TGTCTGTCTCTGTGAGTCTGACTGAGTGAG,0.0,0.0,86.0,0.0,414.0,0.0,333.0,0.0,0.0,0.0,0.0,0.0,0.0,0.0,0.0,0.0,0.0,164.0,0.0,0.0,0.0,359.0,0.0,0.0,0.0,0.0,0.0,0.0,0.0,0.0,0.0,0.0,0.0,0.0,0.0,0.0,0.0,0.0,0.0,0.0,0.0,0.0,0.0,0.0,0.0,0.0,0.0,0.0,0.0,0.0,0.0,0.0,0.0,0.0,0.0,0.0,0.0,0.0,,,,,,
TGTCAGTGTGAGAGAGTGAGAGTGACAGAG,0.0,0.0,0.0,0.0,0.0,740.0,0.0,0.0,0.0,0.0,0.0,0.0,128.0,0.0,426.0,0.0,0.0,0.0,192.0,0.0,0.0,0.0,0.0,0.0,0.0,0.0,0.0,0.0,144.0,0.0,0.0,0.0,0.0,0.0,0.0,0.0,0.0,0.0,0.0,0.0,0.0,0.0,0.0,0.0,0.0,0.0,0.0,0.0,0.0,0.0,0.0007179416310083372,0.0,0.0,0.0,0.0,0.0,0.0,0.0,inf,,,,,
TGTGACTGTGTGTGTGAGAGAGAGTGACAG,342.0,236.0,11.0,0.0,1.0,0.0,238.0,0.0,0.0,0.0,0.0,0.0,297.0,182.0,0.0,0.0,0.0,0.0,301.0,0.0,0.0,0.0,0.0,0.0,0.0,0.0,0.0,0.0,189.0,0.0,0.0,0.0,0.0,0.0,0.0,0.0,0.0,0.0,0.0,0.0,0.0,0.0,0.0,0.0,0.0,0.0,0.0,0.0,0.0007160354249104955,0.0005764758759502081,-0.0007160354249104955,-0.0007160354249104955,-0.0007160354249104955,-0.0007160354249104955,-0.0007160354249104955,-0…
TCACTGAGAGACAGAGAGTCTGTCTCACAG,0.0,0.0,0.0,0.0,0.0,0.0,0.0,0.0,0.0,0.0,0.0,0.0,0.0,0.0,0.0,0.0,0.0,354.0,0.0,0.0,0.0,0.0,0.0,0.0,0.0,0.0,0.0,0.0,0.0,0.0,0.0,0.0,0.0,0.0,0.0,0.0,0.0,0.0,0.0,0.0,0.0,0.0,0.0,0.0,0.0,0.0,0.0,0.0,0.0,0.0,0.0,0.0,0.0,0.0,0.0,0.0,0.0,0.0,,,,,,
TGTCAGACAGAGAGTGACTCACTGTGTCTC,0.0,0.0,0.0,0.0,0.0,0.0,0.0,0.0,0.0,0.0,0.0,0.0,0.0,0.0,0.0,0.0,0.0,2.0,0.0,0.0,0.0,0.0,0.0,0.0,0.0,0.0,0.0,0.0,0.0,0.0,0.0,0.0,0.0,0.0,0.0,0.0,0.0,0.0,0.0,0.0,0.0,0.0,0.0,0.0,0.0,0.0,0.0,0.0,0.0,0.0,0.0,0.0,0.0,0.0,0.0,0.0,0.0,0.0,,,,,,
AGACTCAGAGACTGTCACTGAGACAGTCTG,0.0,0.0,0.0,0.0,0.0,0.0,0.0,0.0,0.0,0.0,0.0,0.0,0.0,0.0,17.0,0.0,0.0,0.0,0.0,0.0,0.0,0.0,0.0,0.0,0.0,0.0,0.0,0.0,0.0,0.0,0.0,0.0,0.0,0.0,0.0,0.0,0.0,0.0,0.0,0.0,0.0,0.0,0.0,0.0,0.0,0.0,0.0,0.0,0.0,0.0,2.8650252880614396e-05,0.0,0.0,0.0,0.0,0.0,0.0,0.0,inf,,,,,
TGTCAGAGTCTGTGTCAGAGTGTCACTGAG,0.0,0.0,0.0,0.0,0.0,0.0,0.0,0.0,0.0,0.0,0.0,0.0,0.0,0.0,0.0,2.0,0.0,0.0,0.0,0.0,0.0,0.0,0.0,0.0,0.0,0.0,0.0,0.0,0.0,0.0,0.0,0.0,0.0,0.0,0.0,0.0,0.0,0.0,0.0,0.0,0.0,0.0,0.0,0.0,0.0,0.0,0.0,0.0,0.0,0.0,0.0,3.2710471439669623e-06,0.0,0.0,0.0,0.0,0.0,0.0,,inf,,,,
ACAGACTCACTGTCTCAGAGTGAGAGTCAC,0.0,0.0,0.0,0.0,0.0,0.0,0.0,0.0,0.0,0.0,0.0,0.0,0.0,0.0,327.0,0.0,0.0,0.0,0.0,0.0,0.0,0.0,0.0,0.0,0.0,0.0,0.0,0.0,0.0,0.0,0.0,0.0,0.0,0.0,0.0,0.0,0.0,0.0,0.0,0.0,0.0,0.0,0.0,0.0,0.0,0.0,0.0,0.0,0.0,0.0,0.0005510960407035828,0.0,0.0,0.0,0.0,0.0,0.0,0.0,inf,,,,,
AGTCACTCAGTGACAGTCTGAGTCACTGAC,0.0,0.0,29.0,0.0,68.0,0.0,0.0,0.0,0.0,0.0,0.0,0.0,0.0,0.0,0.0,0.0,16.0,0.0,0.0,0.0,19.0,0.0,0.0,0.0,0.0,0.0,0.0,0.0,0.0,0.0,0.0,0.0,0.0,0.0,0.0,0.0,0.0,0.0,0.0,0.0,0.0,0.0,0.0,0.0,0.0,0.0,0.0,0.0,0.0,0.0,0.0,0.0,4.305021538560885e-05,0.0,0.0,0.0,0.0,0.0,,,inf,,,
TGAGAGTGACTCAGTCACTGACTGAGAGTC,0.0,165.0,0.0,0.0,0.0,940.0,146.0,0.0,196.0,0.0,0.0,0.0,0.0,222.0,0.0,426.0,0.0,100.0,0.0,310.0,0.0,0.0,0.0,0.0,0.0,0.0,0.0,0.0,72.0,152.0,0.0,0.0,0.0,0.0,0.0,0.0,0.0,0.0,0.0,0.0,288.0,0.0,0.0,0.0,0.0,0.0,0.0,0.0,0.0,0.00040304457428722175,-0.00040304457428722175,0.00029368846737774123,-0.00040304457428722175,-0.00040304457428722175,-0.00040304457428722175,-0.000403…
AGAGTGACAGTGTCAGTGAGACACACTCTC,0.0,0.0,0.0,0.0,0.0,0.0,0.0,0.0,0.0,0.0,0.0,0.0,0.0,0.0,0.0,0.0,0.0,94.0,0.0,0.0,0.0,0.0,0.0,0.0,0.0,0.0,0.0,0.0,0.0,0.0,0.0,0.0,0.0,0.0,0.0,0.0,0.0,0.0,0.0,0.0,0.0,0.0,0.0,0.0,0.0,0.0,0.0,0.0,0.0,0.0,0.0,0.0,0.0,0.0,0.0,0.0,0.0,0.0,,,,,,
TCTGACTGTCTGTCTCACAGTGACTCTGAG,296.0,385.0,465.0,0.0,463.0,1367.0,145.0,0.0,0.0,66.0,0.0,0.0,123.0,739.0,0.0,3.0,0.0,154.0,0.0,148.0,184.0,0.0,308.0,0.0,0.0,0.0,0.0,0.0,409.0,0.0,324.0,0.0,1.0,1.0,0.0,0.0,177.0,0.0,0.0,0.0,0.0,0.0,0.0,2.0,0.0,0.0,0.0,0.0,0.0006197265665892008,0.0009404373400035174,-0.0009404373400035174,-0.000935530769287567,-0.0009404373400035174,-0.0009404373400035174,-0.000940…
AGACTGTGAGTGAGTCTGTGAGACTGTCAC,222.0,0.0,184.0,0.0,0.0,0.0,0.0,0.0,0.0,40.0,210.0,0.0,0.0,0.0,0.0,0.0,0.0,0.0,0.0,171.0,0.0,0.0,0.0,0.0,0.0,0.0,0.0,0.0,0.0,0.0,0.0,0.0,0.0,0.0,0.0,0.0,0.0,0.0,0.0,0.0,0.0,0.0,0.0,0.0,0.0,0.0,0.0,0.0,0.0004647949249419006,0.0,-0.0004647949249419006,-0.0004647949249419006,-0.0004647949249419006,-0.0004647949249419006,-0.0004647949249419006,-0.0004647949249419006,0.0…
ACAGAGTCACACTGAGAGTCAGTGTGTGTC,0.0,0.0,0.0,0.0,0.0,0.0,0.0,0.0,0.0,0.0,0.0,0.0,0.0,0.0,0.0,0.0,0.0,140.0,0.0,0.0,0.0,0.0,0.0,0.0,0.0,0.0,0.0,0.0,0.0,0.0,0.0,0.0,0.0,0.0,0.0,0.0,0.0,0.0,0.0,0.0,0.0,0.0,0.0,0.0,0.0,0.0,0.0,0.0,0.0,0.0,0.0,0.0,0.0,0.0,0.0,0.0,0.0,0.0,,,,,,
TGTGACTGTGAGTGACACTGTGTGTGTCAC,0.0,0.0,0.0,0.0,0.0,0.0,0.0,0.0,0.0,0.0,0.0,0.0,0.0,0.0,0.0,0.0,0.0,118.0,0.0,0.0,0.0,0.0,0.0,0.0,0.0,0.0,0.0,0.0,0.0,137.0,0.0,0.0,0.0,0.0,0.0,0.0,0.0,0.0,0.0,0.0,0.0,0.0,0.0,0.0,0.0,0.0,0.0,0.0,0.0,0.0,0.0,0.0,0.0,0.0,0.0,0.0,0.0,0.0,,,,,,
AGTCTCTGACTCAGAGTGTGAGTGAGTGTG,0.0,86.0,69.0,0.0,0.0,0.0,132.0,0.0,144.0,0.0,0.0,0.0,0.0,38.0,0.0,0.0,0.0,0.0,0.0,0.0,59.0,0.0,0.0,81.0,0.0,0.0,0.0,0.0,0.0,0.0,167.0,0.0,0.0,0.0,0.0,0.0,0.0,0.0,0.0,0.0,0.0,0.0,0.0,0.0,0.0,0.0,0.0,0.0,0.0,0.00021007171750727922,-0.00021007171750727922,-0.00021007171750727922,-0.00021007171750727922,-0.00021007171750727922,-0.00021007171750727922,-0.000210071717507…
AGTGACTCACTCAGTCTCAGACTGTCTCAC,0.0,0.0,0.0,0.0,0.0,0.0,0.0,0.0,0.0,0.0,0.0,0.0,0.0,0.0,0.0,0.0,0.0,11.0,0.0,0.0,0.0,0.0,0.0,0.0,0.0,0.0,0.0,0.0,0.0,0.0,0.0,0.0,0.0,0.0,0.0,0.0,0.0,0.0,0.0,0.0,0.0,0.0,0.0,0.0,0.0,0.0,0.0,0.0,0.0,0.0,0.0,0.0,0.0,0.0,0.0,0.0,0.0,0.0,,,,,,
TCTCTGTGAGACTCTGTCACAGTCACTGAG,139.0,0.0,0.0,0.0,0.0,0.0,0.0,0.0,0.0,0.0,0.0,0.0,0.0,139.0,0.0,0.0,0.0,0.0,0.0,0.0,71.0,0.0,0.0,0.0,0.0,0.0,0.0,0.0,0.0,0.0,0.0,0.0,0.0,0.0,0.0,0.0,0.0,0.0,0.0,0.0,0.0,0.0,0.0,4.0,0.0,0.0,0.0,0.0,0.0002910202457969558,0.0,-0.0002910202457969558,-0.0002910202457969558,-0.0002910202457969558,-0.0002910202457969558,-0.0002910202457969558,-0.0002910202457969558,0.0,-0.…
TGTGTGTGACTGTCAGTGTGACACTGAGAC,0.0,0.0,0.0,0.0,0.0,0.0,0.0,0.0,0.0,0.0,0.0,0.0,0.0,0.0,0.0,0.0,0.0,313.0,0.0,0.0,0.0,0.0,0.0,0.0,0.0,0.0,0.0,0.0,0.0,0.0,0.0,0.0,0.0,0.0,0.0,0.0,0.0,0.0,0.0,0.0,0.0,0.0,0.0,0.0,0.0,0.0,0.0,0.0,0.0,0.0,0.0,0.0,0.0,0.0,0.0,0.0,0.0,0.0,,,,,,
ACTGACAGTGTGTGAGAGTCAGTGTCACTG,0.0,0.0,0.0,0.0,0.0,0.0,0.0,0.0,0.0,0.0,0.0,0.0,0.0,0.0,0.0,0.0,0.0,0.0,0.0,0.0,0.0,0.0,0.0,0.0,0.0,0.0,0.0,0.0,111.0,0.0,0.0,0.0,0.0,197.0,373.0,189.0,0.0,0.0,0.0,0.0,0.0,0.0,0.0,112.0,359.0,0.0,290.0,13.0,0.0,0.0,0.0,0.0,0.0,0.0,0.000975448958792327,3.5280739701416385e-05,0.0,0.0,,,,,inf,inf
TGTGTGTGTGTGTGTGTGTCAGTGTCAGTG,0.0,0.0,0.0,0.0,0.0,0.0,0.0,0.0,0.0,0.0,0.0,0.0,0.0,0.0,1.0,0.0,0.0,0.0,0.0,0.0,0.0,0.0,0.0,0.0,0.0,0.0,0.0,0.0,0.0,0.0,0.0,0.0,0.0,0.0,0.0,0.0,0.0,0.0,0.0,0.0,0.0,0.0,0.0,0.0,0.0,0.0,0.0,0.0,0.0,0.0,1.6853089929773174e-06,0.0,0.0,0.0,0.0,0.0,0.0,0.0,inf,,,,,
TGAGTGACTCTCTGAGAGTGTGTCACAGAG,0.0,0.0,0.0,0.0,0.0,0.0,0.0,0.0,0.0,0.0,0.0,0.0,0.0,0.0,0.0,0.0,0.0,139.0,0.0,0.0,0.0,0.0,0.0,0.0,0.0,0.0,0.0,0.0,0.0,0.0,0.0,0.0,0.0,0.0,0.0,0.0,0.0,0.0,0.0,0.0,0.0,0.0,0.0,0.0,0.0,0.0,0.0,0.0,0.0,0.0,0.0,0.0,0.0,0.0,0.0,0.0,0.0,0.0,,,,,,
ACACTGTGAGTCAGTGTGACTCTGAGTGTG,0.0,270.0,0.0,0.0,0.0,0.0,0.0,0.0,0.0,0.0,0.0,0.0,118.0,0.0,0.0,145.0,0.0,0.0,0.0,0.0,0.0,208.0,0.0,132.0,0.0,145.0,0.0,0.0,0.0,0.0,0.0,0.0,0.0,0.0,0.0,0.0,0.0,0.0,0.0,0.0,0.0,0.0,0.0,0.0,0.0,0.0,0.0,0.0,0.0,0.000659527485197272,-0.000659527485197272,-0.00042237656725966727,-0.000659527485197272,-0.000659527485197272,-0.000659527485197272,-0.000659527485197272,-0.00…
TCAGTGTGTGAGTCTGACTGTCACTCTGAG,29.0,39.0,60.0,0.0,0.0,0.0,0.0,0.0,0.0,0.0,0.0,0.0,0.0,0.0,0.0,0.0,0.0,0.0,0.0,0.0,0.0,0.0,0.0,0.0,0.0,0.0,0.0,0.0,0.0,0.0,0.0,0.0,0.0,0.0,0.0,0.0,4.0,5.0,0.0,0.0,0.0,0.0,0.0,0.0,0.0,0.0,0.0,0.0,6.071645415907711e-05,9.52650811951615e-05,-9.52650811951615e-05,-9.52650811951615e-05,-9.52650811951615e-05,-9.52650811951615e-05,-9.52650811951615e-05,-9.52650811951615e-0…
AGTCAGTGTCTGACACTCACTCAGTCTCAC,0.0,179.0,0.0,0.0,0.0,0.0,0.0,0.0,0.0,0.0,58.0,0.0,0.0,0.0,0.0,0.0,0.0,0.0,0.0,0.0,100.0,0.0,0.0,0.0,0.0,0.0,0.0,0.0,0.0,0.0,0.0,0.0,0.0,0.0,0.0,0.0,83.0,0.0,0.0,0.0,0.0,0.0,0.0,0.0,0.0,0.0,0.0,0.0,0.0,0.0004372422957418951,-0.0004372422957418951,-0.0004372422957418951,-0.0004372422957418951,-0.0004372422957418951,-0.0004372422957418951,-0.0004372422957418951,-0.000…
ACTGAGTGAGAGTGTGAGTCACACTGACAG,0.0,0.0,0.0,0.0,0.0,0.0,0.0,0.0,0.0,0.0,0.0,0.0,0.0,0.0,0.0,0.0,0.0,146.0,0.0,0.0,0.0,0.0,0.0,0.0,0.0,0.0,0.0,0.0,0.0,0.0,0.0,0.0,0.0,0.0,0.0,0.0,0.0,0.0,0.0,0.0,0.0,0.0,0.0,0.0,0.0,0.0,0.0,0.0,0.0,0.0,0.0,0.0,0.0,0.0,0.0,0.0,0.0,0.0,,,,,,
ACTGTGTGACTCAGAGAGAGAGACACTCAG,0.0,0.0,0.0,0.0,0.0,618.0,154.0,0.0,0.0,0.0,0.0,0.0,0.0,0.0,0.0,0.0,0.0,53.0,0.0,0.0,0.0,304.0,151.0,344.0,0.0,172.0,0.0,0.0,158.0,0.0,2.0,270.0,105.0,0.0,0.0,43.0,0.0,0.0,0.0,0.0,0.0,0.0,0.0,70.0,0.0,0.0,86.0,0.0,0.0,0.0,0.0,0.0,0.0,0.0,0.0002892710705384142,0.0,0.0,0.0,,,,,inf,
TGTGAGTGTGAGACAGTGTGTGTGTGAGAC,0.0,316.0,0.0,0.0,66.0,798.0,0.0,0.0,293.0,458.0,0.0,0.0,1266.0,1626.0,0.0,3008.0,3814.0,188.0,273.0,0.0,1218.0,0.0,0.0,0.0,0.0,0.0,0.0,0.0,0.0,0.0,0.0,0.0,0.0,0.0,0.0,0.0,0.0,327.0,0.0,0.0,0.0,0.0,0.0,7.0,0.0,0.0,0.0,0.0,0.0,0.0007718914271197702,-0.0007718914271197702,0.004147763477406541,0.009490203665424739,-0.0007718914271197702,-0.0007718914271197702,-0.000771…
TGTGACACAGACAGTCACACTCACTGTGAC,0.0,0.0,249.0,0.0,257.0,0.0,0.0,0.0,0.0,82.0,0.0,0.0,0.0,203.0,0.0,296.0,12.0,0.0,0.0,0.0,0.0,97.0,0.0,0.0,0.0,0.0,0.0,0.0,0.0,0.0,0.0,0.0,0.0,0.0,0.0,0.0,0.0,0.0,0.0,0.0,0.0,0.0,0.0,0.0,0.0,0.0,0.0,0.0,0.0,0.0,0.0,0.00048411497730711046,3.228766153920664e-05,0.0,0.0,0.0,0.0,0.0,,inf,inf,,,
AGTCAGAGTGTGTGAGAGAGAGTGTGTCAC,173.0,0.0,0.0,0.0,0.0,0.0,0.0,0.0,0.0,0.0,0.0,0.0,0.0,0.0,0.0,0.0,0.0,0.0,0.0,0.0,0.0,0.0,0.0,0.0,0.0,0.0,0.0,0.0,0.0,0.0,0.0,0.0,0.0,0.0,0.0,0.0,0.0,0.0,0.0,0.0,0.0,0.0,0.0,0.0,0.0,0.0,0.0,0.0,0.000362205054121391,0.0,-0.000362205054121391,-0.000362205054121391,-0.000362205054121391,-0.000362205054121391,-0.000362205054121391,-0.000362205054121391,0.0,-0.0003622050…
TGTGTGTGTGTCACACAGTGTGAGAGTGAG,0.0,0.0,0.0,0.0,0.0,0.0,0.0,0.0,0.0,0.0,0.0,0.0,0.0,0.0,0.0,0.0,0.0,66.0,0.0,0.0,0.0,0.0,0.0,0.0,0.0,0.0,0.0,0.0,0.0,0.0,0.0,0.0,0.0,0.0,0.0,0.0,0.0,0.0,0.0,0.0,0.0,0.0,0.0,0.0,0.0,0.0,0.0,0.0,0.0,0.0,0.0,0.0,0.0,0.0,0.0,0.0,0.0,0.0,,,,,,
TGTGAGTGAGAGACAGTGACAGTGTGTGTG,0.0,0.0,0.0,0.0,0.0,0.0,0.0,0.0,0.0,0.0,0.0,0.0,0.0,0.0,0.0,0.0,229.0,0.0,0.0,0.0,0.0,0.0,0.0,0.0,0.0,0.0,0.0,0.0,0.0,0.0,0.0,0.0,0.0,0.0,0.0,0.0,0.0,0.0,0.0,0.0,0.0,0.0,0.0,0.0,0.0,0.0,0.0,0.0,0.0,0.0,0.0,0.0,0.0006161562077065266,0.0,0.0,0.0,0.0,0.0,,,inf,,,
TGTCTGACTGAGTGTGAGTGACTCAGTGAG,265.0,0.0,0.0,0.0,0.0,179.0,0.0,0.0,0.0,0.0,0.0,0.0,0.0,0.0,0.0,0.0,0.0,0.0,0.0,0.0,0.0,0.0,0.0,0.0,0.0,0.0,0.0,0.0,0.0,0.0,0.0,0.0,0.0,0.0,0.0,0.0,0.0,0.0,0.0,0.0,333.0,0.0,0.0,0.0,0.0,0.0,0.0,0.0,0.0005548227707639805,0.0,-0.0005548227707639805,-0.0005548227707639805,-0.0005548227707639805,-0.0005548227707639805,-0.0005548227707639805,-0.0005548227707639805,0.0,-0…
ACTCTGAGTGAGTGTCAGTCTGTGACACAC,0.0,0.0,0.0,0.0,0.0,0.0,0.0,0.0,0.0,0.0,0.0,0.0,0.0,0.0,0.0,0.0,0.0,134.0,0.0,0.0,0.0,0.0,0.0,0.0,0.0,0.0,0.0,0.0,0.0,0.0,0.0,0.0,0.0,0.0,0.0,0.0,0.0,0.0,0.0,0.0,0.0,0.0,0.0,0.0,0.0,0.0,0.0,0.0,0.0,0.0,0.0,0.0,0.0,0.0,0.0,0.0,0.0,0.0,,,,,,
ACTCACACAGAGTGAGACAGACTGAGAGAC,0.0,81.0,0.0,0.0,0.0,0.0,0.0,0.0,0.0,13.0,0.0,0.0,0.0,69.0,0.0,0.0,74.0,0.0,0.0,0.0,82.0,0.0,0.0,0.0,0.0,0.0,0.0,0.0,0.0,0.0,0.0,0.0,0.0,0.0,0.0,0.0,0.0,0.0,0.0,0.0,0.0,0.0,0.0,0.0,0.0,0.0,0.0,0.0,0.0,0.0001978582455591816,-0.0001978582455591816,-0.0001978582455591816,1.2490005992593178e-06,-0.0001978582455591816,-0.0001978582455591816,-0.0001978582455591816,-0.0001…
TGACTGTGAGACAGTGACTGAGTCAGTGTG,0.0,0.0,0.0,0.0,0.0,0.0,0.0,0.0,0.0,0.0,0.0,0.0,0.0,0.0,0.0,0.0,0.0,31.0,0.0,0.0,0.0,0.0,0.0,0.0,0.0,0.0,0.0,0.0,0.0,0.0,0.0,0.0,0.0,0.0,0.0,0.0,0.0,136.0,0.0,0.0,0.0,0.0,0.0,0.0,0.0,0.0,0.0,0.0,0.0,0.0,0.0,0.0,0.0,0.0,0.0,0.0,0.0,0.0,,,,,,
ACTCTCAGTCTGTCTCAGTGTGTGAGTGAC,0.0,0.0,0.0,0.0,0.0,0.0,0.0,0.0,0.0,0.0,0.0,0.0,0.0,0.0,0.0,0.0,0.0,112.0,162.0,123.0,0.0,0.0,0.0,0.0,0.0,0.0,0.0,0.0,0.0,100.0,0.0,0.0,0.0,0.0,0.0,0.0,0.0,0.0,0.0,0.0,0.0,0.0,0.0,0.0,0.0,0.0,0.0,0.0,0.0,0.0,0.0,0.0,0.0,0.0,0.0,0.0,0.0,0.0,,,,,,
TGTGAGTGTGACTCTGAGTGACACTGTGTC,0.0,0.0,0.0,0.0,0.0,0.0,0.0,0.0,0.0,0.0,0.0,0.0,0.0,0.0,0.0,0.0,0.0,358.0,0.0,0.0,0.0,0.0,0.0,0.0,0.0,0.0,0.0,0.0,0.0,0.0,0.0,0.0,0.0,0.0,0.0,0.0,0.0,0.0,0.0,0.0,0.0,0.0,0.0,0.0,0.0,0.0,0.0,0.0,0.0,0.0,0.0,0.0,0.0,0.0,0.0,0.0,0.0,0.0,,,,,,
ACTGTCTCTGTGAGTGTCTGAGAGTGAGAC,0.0,0.0,0.0,0.0,0.0,0.0,0.0,0.0,0.0,0.0,0.0,0.0,0.0,0.0,0.0,0.0,0.0,112.0,0.0,0.0,0.0,0.0,0.0,0.0,0.0,0.0,0.0,0.0,0.0,0.0,0.0,0.0,0.0,0.0,0.0,0.0,0.0,0.0,0.0,0.0,0.0,0.0,0.0,0.0,0.0,0.0,0.0,0.0,0.0,0.0,0.0,0.0,0.0,0.0,0.0,0.0,0.0,0.0,,,,,,
TCTGTCAGTCAGACTCACACTCAGAGTCAG,0.0,18.0,21.0,0.0,0.0,0.0,63.0,0.0,0.0,0.0,0.0,0.0,0.0,6.0,0.0,0.0,0.0,0.0,0.0,0.0,0.0,0.0,0.0,27.0,0.0,0.0,0.0,0.0,0.0,32.0,0.0,0.0,0.0,0.0,0.0,0.0,51.0,0.0,0.0,0.0,0.0,0.0,0.0,0.0,0.0,0.0,0.0,0.0,0.0,4.396849901315147e-05,-4.396849901315147e-05,-4.396849901315147e-05,-4.396849901315147e-05,-4.396849901315147e-05,-4.396849901315147e-05,-4.396849901315147e-05,-4.396…
TCTGTGTGTCACAGTCAGTCACAGACACTG,0.0,0.0,0.0,0.0,0.0,0.0,0.0,0.0,0.0,24.0,0.0,0.0,0.0,0.0,0.0,0.0,32.0,0.0,0.0,0.0,0.0,0.0,0.0,0.0,0.0,0.0,0.0,0.0,0.0,0.0,0.0,0.0,0.0,0.0,0.0,0.0,0.0,0.0,0.0,0.0,0.0,0.0,0.0,0.0,0.0,0.0,0.0,0.0,0.0,0.0,0.0,0.0,8.61004307712177e-05,0.0,0.0,0.0,0.0,0.0,,,inf,,,
AGTGTGTCTCTGTCAGTGTGAGTCTGTGTG,0.0,0.0,0.0,0.0,0.0,0.0,0.0,0.0,0.0,0.0,0.0,0.0,0.0,0.0,0.0,0.0,0.0,67.0,0.0,0.0,0.0,0.0,0.0,0.0,0.0,0.0,0.0,0.0,0.0,0.0,0.0,0.0,0.0,0.0,0.0,0.0,0.0,0.0,0.0,0.0,0.0,0.0,0.0,0.0,0.0,0.0,0.0,0.0,0.0,0.0,0.0,0.0,0.0,0.0,0.0,0.0,0.0,0.0,,,,,,
ACACTGACTGTGAGTGAGTGACAGACTGTG,0.0,174.0,0.0,0.0,0.0,690.0,0.0,0.0,0.0,0.0,205.0,0.0,0.0,0.0,0.0,0.0,0.0,0.0,479.0,375.0,0.0,0.0,1.0,0.0,585.0,555.0,200.0,0.0,0.0,123.0,0.0,198.0,597.0,665.0,0.0,63.0,0.0,137.0,0.0,153.0,0.0,241.0,175.0,0.0,583.0,456.0,0.0,0.0,0.0,0.0004250288237937975,-0.0004250288237937975,-0.0004250288237937975,-0.0004250288237937975,0.0003937969871759544,-0.0004250288237937975…
ACACTGACAGAGTGAGTGAGTGTCTGAGAG,291.0,0.0,0.0,0.0,0.0,0.0,191.0,0.0,0.0,103.0,0.0,0.0,0.0,0.0,0.0,0.0,0.0,124.0,0.0,0.0,0.0,0.0,0.0,0.0,0.0,0.0,0.0,0.0,0.0,0.0,0.0,0.0,0.0,0.0,0.0,26.0,0.0,0.0,0.0,0.0,0.0,0.0,0.0,0.0,0.0,0.0,0.0,0.0,0.0006092582124238427,0.0,-0.0006092582124238427,-0.0006092582124238427,-0.0006092582124238427,-0.0006092582124238427,-0.0006092582124238427,-0.0006092582124238427,0.0…
ACACTCTGTGTGAGACAGAGTGACTGACTG,0.0,0.0,0.0,0.0,0.0,0.0,0.0,0.0,0.0,0.0,0.0,0.0,0.0,0.0,0.0,0.0,0.0,138.0,0.0,0.0,0.0,0.0,0.0,0.0,0.0,0.0,0.0,0.0,0.0,0.0,0.0,0.0,0.0,0.0,0.0,0.0,0.0,0.0,0.0,0.0,0.0,0.0,0.0,0.0,0.0,0.0,0.0,0.0,0.0,0.0,0.0,0.0,0.0,0.0,0.0,0.0,0.0,0.0,,,,,,
TGTGTCTCAGTGTCTGACTGTGTGTGTGAC,0.0,0.0,0.0,0.0,0.0,0.0,0.0,0.0,0.0,0.0,0.0,0.0,0.0,0.0,0.0,0.0,125.0,0.0,0.0,0.0,0.0,0.0,0.0,0.0,0.0,0.0,0.0,0.0,0.0,0.0,0.0,0.0,0.0,0.0,0.0,0.0,0.0,0.0,0.0,0.0,0.0,0.0,0.0,0.0,0.0,0.0,0.0,0.0,0.0,0.0,0.0,0.0,0.00033632980770006917,0.0,0.0,0.0,0.0,0.0,,,inf,,,
TGTGAGTCACTGTGTGAGAGTCAGTCACAC,0.0,0.0,0.0,0.0,0.0,0.0,0.0,0.0,0.0,0.0,0.0,0.0,0.0,0.0,0.0,0.0,0.0,127.0,0.0,0.0,0.0,0.0,0.0,0.0,0.0,0.0,0.0,0.0,0.0,0.0,0.0,0.0,0.0,0.0,0.0,0.0,0.0,0.0,0.0,0.0,0.0,0.0,0.0,0.0,0.0,0.0,0.0,0.0,0.0,0.0,0.0,0.0,0.0,0.0,0.0,0.0,0.0,0.0,,,,,,
AGTGTGACTCACAGAGAGTGTGTGTGAGAG,0.0,0.0,0.0,0.0,0.0,0.0,0.0,0.0,0.0,0.0,0.0,0.0,0.0,0.0,0.0,27.0,0.0,0.0,0.0,0.0,16.0,0.0,0.0,0.0,0.0,0.0,0.0,0.0,0.0,0.0,0.0,0.0,0.0,0.0,0.0,0.0,0.0,0.0,0.0,0.0,0.0,0.0,0.0,0.0,0.0,0.0,0.0,0.0,0.0,0.0,0.0,4.4159136443553994e-05,0.0,0.0,0.0,0.0,0.0,0.0,,inf,,,,
TGTGACAGAGTGTGTGTGTGTGTGTCTGTG,0.0,0.0,0.0,0.0,0.0,0.0,0.0,0.0,0.0,0.0,0.0,0.0,0.0,0.0,0.0,0.0,0.0,133.0,0.0,0.0,0.0,0.0,0.0,0.0,0.0,0.0,0.0,0.0,0.0,0.0,0.0,0.0,0.0,0.0,0.0,0.0,0.0,0.0,0.0,0.0,0.0,0.0,0.0,0.0,0.0,0.0,0.0,0.0,0.0,0.0,0.0,0.0,0.0,0.0,0.0,0.0,0.0,0.0,,,,,,
TGTCTGTGTGAGTCTGTGAGTGTGTGACTG,506.0,0.0,0.0,0.0,0.0,0.0,0.0,0.0,0.0,0.0,0.0,0.0,0.0,0.0,0.0,0.0,0.0,0.0,0.0,0.0,0.0,0.0,0.0,0.0,0.0,0.0,0.0,0.0,0.0,0.0,0.0,0.0,0.0,0.0,0.0,0.0,0.0,0.0,0.0,0.0,0.0,0.0,0.0,0.0,0.0,0.0,0.0,0.0,0.001059397441534242,0.0,-0.001059397441534242,-0.001059397441534242,-0.001059397441534242,-0.001059397441534242,-0.001059397441534242,-0.001059397441534242,0.0,-0.0010593974…
ACTGAGTCAGTGTCTGTGTCTGTGTGACTG,75.0,0.0,54.0,0.0,0.0,0.0,4.0,0.0,0.0,0.0,0.0,0.0,6.0,6.0,0.0,2.0,2.0,0.0,4.0,0.0,89.0,0.0,0.0,0.0,0.0,0.0,0.0,0.0,2.0,0.0,0.0,0.0,0.0,0.0,0.0,0.0,4.0,17.0,0.0,0.0,0.0,0.0,0.0,0.0,0.0,0.0,0.0,0.0,0.00015702531248037183,0.0,-0.00015702531248037183,-0.00015375426533640487,-0.00015164403555717072,-0.00015702531248037183,-0.00015702531248037183,-0.00015702531248037183,0…
AGTCTGTCAGAGTGTCTGTGTGTGTGTGTG,0.0,0.0,0.0,0.0,0.0,0.0,0.0,0.0,0.0,0.0,0.0,0.0,0.0,0.0,0.0,0.0,0.0,104.0,0.0,0.0,0.0,0.0,0.0,0.0,0.0,0.0,0.0,0.0,0.0,0.0,0.0,0.0,0.0,0.0,0.0,0.0,0.0,0.0,0.0,0.0,0.0,0.0,0.0,0.0,0.0,0.0,0.0,0.0,0.0,0.0,0.0,0.0,0.0,0.0,0.0,0.0,0.0,0.0,,,,,,
AGTCTGTGTGTGTGTGTCTGAGTGACTGTG,0.0,0.0,0.0,0.0,0.0,0.0,0.0,0.0,0.0,0.0,0.0,0.0,0.0,0.0,0.0,0.0,0.0,142.0,0.0,0.0,0.0,0.0,0.0,0.0,0.0,0.0,0.0,0.0,0.0,0.0,0.0,0.0,0.0,0.0,0.0,0.0,0.0,0.0,0.0,0.0,0.0,0.0,0.0,0.0,0.0,0.0,0.0,0.0,0.0,0.0,0.0,0.0,0.0,0.0,0.0,0.0,0.0,0.0,,,,,,
TGTCTCTCTCAGTGAGTGAGAGTGAGACTG,204.0,0.0,68.0,0.0,799.0,0.0,0.0,0.0,185.0,0.0,0.0,0.0,291.0,73.0,0.0,0.0,129.0,0.0,0.0,123.0,0.0,0.0,0.0,0.0,0.0,0.0,0.0,0.0,0.0,0.0,182.0,0.0,0.0,0.0,0.0,0.0,0.0,0.0,0.0,81.0,0.0,0.0,0.0,0.0,0.0,0.0,0.0,0.0,0.0004271088499466114,0.0,-0.0004271088499466114,-0.0004271088499466114,-8.001648840014002e-05,-0.0004271088499466114,-0.0004271088499466114,-0.000427108849946…
AGAGACAGTGTGTGTGAGAGTCTGACTCTC,0.0,0.0,0.0,0.0,0.0,0.0,0.0,0.0,0.0,0.0,97.0,0.0,0.0,0.0,37.0,0.0,0.0,0.0,136.0,0.0,0.0,0.0,0.0,0.0,0.0,0.0,0.0,0.0,3.0,0.0,0.0,0.0,0.0,0.0,0.0,0.0,5.0,37.0,0.0,0.0,0.0,0.0,0.0,0.0,0.0,0.0,0.0,0.0,0.0,0.0,6.235643274016075e-05,0.0,0.0,0.0,0.0,0.0,0.0,0.0,inf,,,,,
ACACACAGTGACTGTCTGACAGTGTGACAC,0.0,0.0,0.0,0.0,0.0,0.0,0.0,0.0,0.0,0.0,0.0,0.0,0.0,0.0,0.0,0.0,0.0,157.0,0.0,0.0,0.0,0.0,0.0,0.0,0.0,0.0,0.0,0.0,0.0,0.0,0.0,0.0,0.0,0.0,0.0,0.0,0.0,0.0,0.0,0.0,0.0,0.0,0.0,0.0,0.0,0.0,0.0,0.0,0.0,0.0,0.0,0.0,0.0,0.0,0.0,0.0,0.0,0.0,,,,,,
TCACTCTGAGACACAGTGTGACAGTCAGAG,0.0,0.0,0.0,0.0,0.0,0.0,0.0,0.0,0.0,0.0,0.0,0.0,0.0,0.0,0.0,0.0,0.0,111.0,0.0,0.0,0.0,0.0,0.0,0.0,0.0,0.0,0.0,0.0,0.0,0.0,0.0,0.0,0.0,0.0,0.0,0.0,0.0,0.0,0.0,0.0,0.0,0.0,0.0,0.0,0.0,0.0,0.0,0.0,0.0,0.0,0.0,0.0,0.0,0.0,0.0,0.0,0.0,0.0,,,,,,
ACAGTGTCTCTGTCTGTGACAGTGTGAGAC,978.0,387.0,254.0,600.0,1056.0,0.0,301.0,0.0,516.0,170.0,312.0,0.0,231.0,266.0,870.0,0.0,256.0,0.0,130.0,207.0,223.0,0.0,0.0,0.0,0.0,0.0,0.0,0.0,517.0,0.0,0.0,0.0,0.0,0.0,0.0,0.0,388.0,0.0,0.0,0.0,0.0,0.0,220.0,5.0,0.0,0.0,0.0,0.0,0.0020476100747440487,0.0009453227287827565,-0.0005813912508537825,-0.0020476100747440487,-0.001358806628574307,-0.0020476100747440487,-0…
TGTCACTCTCACAGTCAGAGACTGACAGTC,0.0,24.0,69.0,0.0,0.0,0.0,149.0,0.0,38.0,0.0,0.0,0.0,78.0,0.0,0.0,182.0,0.0,0.0,0.0,0.0,211.0,0.0,0.0,0.0,0.0,0.0,0.0,0.0,0.0,0.0,0.0,0.0,0.0,0.0,0.0,0.0,0.0,0.0,0.0,0.0,0.0,0.0,0.0,0.0,0.0,304.0,0.0,0.0,0.0,5.8624665350868625e-05,-5.8624665350868625e-05,0.00023904062475012497,-5.8624665350868625e-05,0.00048725920862896597,-5.8624665350868625e-05,-5.8624665350868625…
AGTGTGAGTGAGTGAGAGTCACACAGACAG,0.0,0.0,546.0,0.0,0.0,0.0,696.0,0.0,0.0,0.0,0.0,0.0,0.0,96.0,0.0,0.0,0.0,177.0,0.0,303.0,0.0,0.0,0.0,0.0,0.0,0.0,0.0,0.0,133.0,0.0,0.0,0.0,0.0,0.0,0.0,0.0,328.0,396.0,0.0,0.0,0.0,0.0,0.0,0.0,0.0,0.0,0.0,0.0,0.0,0.0,0.0,0.0,0.0,0.0,0.0,0.0,0.0,0.0,,,,,,
AGTCACTCTGTGAGTGAGTCTGTGACTGTG,0.0,0.0,0.0,0.0,0.0,0.0,0.0,0.0,0.0,0.0,0.0,0.0,0.0,0.0,0.0,0.0,0.0,109.0,0.0,0.0,0.0,0.0,0.0,0.0,0.0,0.0,0.0,0.0,0.0,0.0,0.0,0.0,0.0,0.0,0.0,0.0,0.0,0.0,0.0,0.0,0.0,0.0,0.0,0.0,0.0,0.0,0.0,0.0,0.0,0.0,0.0,0.0,0.0,0.0,0.0,0.0,0.0,0.0,,,,,,
ACTGTGTCTGTGAGTGACTCAGTGAGAGTC,0.0,0.0,0.0,0.0,0.0,0.0,0.0,0.0,0.0,0.0,0.0,0.0,0.0,0.0,0.0,0.0,0.0,148.0,0.0,0.0,0.0,0.0,0.0,0.0,0.0,0.0,0.0,0.0,0.0,0.0,0.0,0.0,0.0,0.0,0.0,0.0,0.0,0.0,0.0,0.0,0.0,0.0,0.0,0.0,0.0,0.0,0.0,0.0,0.0,0.0,0.0,0.0,0.0,0.0,0.0,0.0,0.0,0.0,,,,,,
TGAGTCTGTGTCTGTGAGACTGAGTGAGAG,0.0,0.0,53.0,0.0,0.0,0.0,2.0,0.0,0.0,0.0,236.0,0.0,0.0,113.0,575.0,348.0,0.0,81.0,173.0,0.0,0.0,0.0,0.0,0.0,0.0,0.0,0.0,0.0,0.0,0.0,0.0,0.0,0.0,0.0,0.0,0.0,2.0,0.0,0.0,0.0,0.0,0.0,0.0,0.0,0.0,0.0,0.0,0.0,0.0,0.0,0.0009690526709619575,0.0005691622030502514,0.0,0.0,0.0,0.0,0.0,0.0,inf,inf,,,,
TCTGACAGAGTGAGTCAGAGTGTGACACAC,0.0,0.0,0.0,0.0,0.0,0.0,0.0,0.0,0.0,0.0,0.0,0.0,0.0,0.0,0.0,0.0,0.0,0.0,0.0,0.0,0.0,0.0,0.0,0.0,0.0,0.0,0.0,0.0,0.0,0.0,0.0,0.0,0.0,0.0,0.0,0.0,0.0,0.0,0.0,0.0,0.0,0.0,0.0,0.0,0.0,305.0,0.0,0.0,0.0,0.0,0.0,0.0,0.0,0.0005476795446179262,0.0,0.0,0.0,0.0,,,,inf,,
TCACTCAGTGACTGAGTGAGAGTGAGTGTG,0.0,0.0,0.0,0.0,0.0,0.0,0.0,0.0,0.0,0.0,0.0,0.0,0.0,0.0,0.0,2.0,0.0,0.0,0.0,0.0,0.0,0.0,0.0,0.0,0.0,0.0,0.0,0.0,0.0,0.0,0.0,0.0,0.0,0.0,0.0,0.0,0.0,0.0,0.0,0.0,0.0,0.0,0.0,0.0,0.0,0.0,0.0,0.0,0.0,0.0,0.0,3.2710471439669623e-06,0.0,0.0,0.0,0.0,0.0,0.0,,inf,,,,
AGAGACTGTGTCTGAGAGTCTGAGTGACAG,0.0,0.0,0.0,0.0,0.0,0.0,0.0,0.0,0.0,0.0,0.0,0.0,0.0,0.0,0.0,0.0,0.0,159.0,0.0,0.0,0.0,0.0,0.0,0.0,0.0,0.0,0.0,0.0,0.0,0.0,0.0,0.0,0.0,0.0,0.0,0.0,0.0,0.0,0.0,0.0,0.0,0.0,0.0,0.0,0.0,0.0,0.0,0.0,0.0,0.0,0.0,0.0,0.0,0.0,0.0,0.0,0.0,0.0,,,,,,
AGAGTGAGTGTGTGTCACTGTCAGACACAC,0.0,0.0,0.0,0.0,0.0,0.0,0.0,0.0,0.0,0.0,0.0,0.0,0.0,0.0,0.0,0.0,0.0,11.0,0.0,0.0,0.0,0.0,0.0,0.0,0.0,0.0,0.0,0.0,0.0,0.0,0.0,0.0,0.0,0.0,0.0,0.0,0.0,0.0,0.0,0.0,0.0,0.0,0.0,0.0,0.0,0.0,0.0,0.0,0.0,0.0,0.0,0.0,0.0,0.0,0.0,0.0,0.0,0.0,,,,,,
AGTGAGTGTCACAGTGTCAGAGACTGTGAG,0.0,0.0,0.0,0.0,0.0,0.0,0.0,0.0,0.0,0.0,0.0,0.0,0.0,0.0,0.0,0.0,0.0,155.0,0.0,0.0,0.0,0.0,0.0,0.0,0.0,0.0,0.0,0.0,0.0,0.0,0.0,0.0,0.0,0.0,0.0,0.0,0.0,0.0,0.0,0.0,0.0,0.0,0.0,0.0,0.0,0.0,0.0,0.0,0.0,0.0,0.0,0.0,0.0,0.0,0.0,0.0,0.0,0.0,,,,,,
TGTCTCACTGTCTCACTCAGTGTCACTGTG,139.0,0.0,0.0,0.0,0.0,0.0,0.0,0.0,0.0,0.0,0.0,0.0,0.0,0.0,0.0,0.0,0.0,0.0,0.0,0.0,0.0,0.0,0.0,0.0,0.0,0.0,0.0,0.0,0.0,0.0,0.0,0.0,0.0,0.0,0.0,0.0,0.0,0.0,0.0,0.0,0.0,0.0,0.0,0.0,0.0,0.0,0.0,0.0,0.0002910202457969558,0.0,-0.0002910202457969558,-0.0002910202457969558,-0.0002910202457969558,-0.0002910202457969558,-0.0002910202457969558,-0.0002910202457969558,0.0,-0.000…
AGACTGAGAGTGAGACTCTGTGAGTCTGTG,0.0,0.0,0.0,0.0,0.0,0.0,0.0,0.0,0.0,0.0,0.0,0.0,0.0,0.0,0.0,213.0,0.0,0.0,0.0,0.0,0.0,0.0,0.0,0.0,0.0,0.0,0.0,0.0,0.0,0.0,0.0,0.0,0.0,0.0,0.0,0.0,0.0,0.0,0.0,0.0,0.0,0.0,0.0,0.0,0.0,0.0,0.0,0.0,0.0,0.0,0.0,0.0003483665208324815,0.0,0.0,0.0,0.0,0.0,0.0,,inf,,,,
TGAGTCAGTCAGAGAGTGTGAGTGACACTG,0.0,187.0,97.0,76.0,0.0,0.0,0.0,0.0,0.0,0.0,0.0,0.0,166.0,309.0,0.0,0.0,0.0,109.0,0.0,108.0,0.0,0.0,0.0,0.0,0.0,0.0,0.0,0.0,0.0,0.0,0.0,0.0,0.0,0.0,0.0,0.0,0.0,213.0,0.0,0.0,0.0,0.0,0.0,0.0,0.0,0.0,0.0,0.0,0.0,0.00045678385085885136,-0.00045678385085885136,-0.00045678385085885136,-0.00045678385085885136,-0.00045678385085885136,-0.00045678385085885136,-0.000456783850…
ACACTGTGTGAGACAGAGTCACAGTGTGTG,0.0,414.0,202.0,0.0,0.0,0.0,1082.0,0.0,0.0,57.0,404.0,0.0,50.0,166.0,0.0,0.0,142.0,0.0,129.0,223.0,0.0,254.0,0.0,0.0,0.0,0.0,0.0,0.0,145.0,169.0,0.0,0.0,0.0,0.0,0.0,0.0,203.0,261.0,0.0,0.0,0.0,2.0,0.0,0.0,0.0,0.0,0.0,0.0,0.0,0.0010112754773024836,-0.0010112754773024836,-0.0010112754773024836,-0.0006292048157552051,-0.0010112754773024836,-0.0010112754773024836,-0.001…
AGTGTCTCTGTCTGAGTGTGAGACAGTGAC,0.0,0.0,0.0,0.0,0.0,0.0,0.0,0.0,0.0,0.0,0.0,0.0,0.0,0.0,0.0,0.0,0.0,111.0,0.0,0.0,0.0,0.0,0.0,0.0,0.0,0.0,0.0,0.0,0.0,0.0,0.0,0.0,0.0,0.0,0.0,0.0,0.0,0.0,0.0,0.0,0.0,0.0,0.0,0.0,0.0,0.0,0.0,0.0,0.0,0.0,0.0,0.0,0.0,0.0,0.0,0.0,0.0,0.0,,,,,,
TCAGTGAGTGACTGAGACACTCAGTCACAC,39.0,0.0,0.0,0.0,0.0,0.0,0.0,0.0,1.0,0.0,0.0,0.0,0.0,27.0,8.0,0.0,0.0,0.0,0.0,0.0,0.0,0.0,0.0,0.0,0.0,0.0,0.0,0.0,0.0,0.0,0.0,0.0,0.0,0.0,0.0,0.0,0.0,0.0,0.0,0.0,0.0,0.0,0.0,0.0,0.0,0.0,0.0,0.0,8.165316248979335e-05,0.0,-6.81706905459748e-05,-8.165316248979335e-05,-8.165316248979335e-05,-8.165316248979335e-05,-8.165316248979335e-05,-8.165316248979335e-05,0.0,-8.1653…
ACACTGTGACTCAGAGACACTGTGACACAG,0.0,2.0,68.0,0.0,0.0,0.0,0.0,0.0,0.0,0.0,0.0,0.0,0.0,139.0,0.0,257.0,181.0,0.0,0.0,0.0,183.0,0.0,0.0,0.0,0.0,0.0,0.0,0.0,57.0,0.0,0.0,0.0,0.0,0.0,0.0,0.0,156.0,389.0,0.0,0.0,0.0,0.0,0.0,0.0,0.0,0.0,0.0,0.0,0.0,4.885388779239052e-06,-4.885388779239052e-06,0.00041544416922051564,0.0004821201727704611,-4.885388779239052e-06,-4.885388779239052e-06,-4.885388779239052e-06…
AGACTGAGAGAGTGTGTCTGTGTGTGTGTG,0.0,0.0,0.0,0.0,0.0,0.0,0.0,0.0,0.0,0.0,0.0,0.0,0.0,0.0,0.0,0.0,0.0,1.0,0.0,0.0,0.0,0.0,0.0,0.0,0.0,0.0,0.0,0.0,0.0,0.0,0.0,0.0,0.0,0.0,0.0,0.0,0.0,0.0,0.0,0.0,0.0,0.0,0.0,0.0,0.0,0.0,0.0,0.0,0.0,0.0,0.0,0.0,0.0,0.0,0.0,0.0,0.0,0.0,,,,,,
TCTGAGAGAGTGTGAGTCAGTGAGTGTGTG,0.0,0.0,52.0,0.0,0.0,0.0,0.0,0.0,0.0,0.0,0.0,0.0,0.0,0.0,0.0,0.0,0.0,82.0,0.0,0.0,0.0,0.0,0.0,0.0,278.0,0.0,162.0,0.0,0.0,0.0,0.0,0.0,0.0,0.0,0.0,0.0,0.0,0.0,0.0,0.0,233.0,183.0,0.0,0.0,157.0,429.0,0.0,0.0,0.0,0.0,0.0,0.0,0.0,0.0007703427037412798,0.0,0.0,0.0,0.0,,,,inf,,
TCTGTGTCTGTCTGTGAGAGTGTGTGTCAC,0.0,0.0,0.0,0.0,0.0,0.0,0.0,0.0,0.0,0.0,0.0,0.0,0.0,0.0,0.0,0.0,0.0,175.0,0.0,0.0,0.0,0.0,0.0,0.0,0.0,0.0,0.0,0.0,0.0,0.0,0.0,0.0,0.0,0.0,0.0,0.0,0.0,0.0,0.0,0.0,0.0,0.0,0.0,0.0,0.0,0.0,0.0,0.0,0.0,0.0,0.0,0.0,0.0,0.0,0.0,0.0,0.0,0.0,,,,,,
TGAGTGTCTCACTGAGTGTGTGTCTCTGAC,37.0,72.0,80.0,463.0,139.0,49.0,200.0,0.0,219.0,33.0,152.0,0.0,273.0,62.0,193.0,184.0,372.0,0.0,317.0,99.0,19.0,0.0,18.0,0.0,0.0,0.0,0.0,0.0,41.0,0.0,0.0,40.0,0.0,0.0,0.0,4.0,202.0,15.0,0.0,65.0,34.0,0.0,0.0,0.0,0.0,0.0,0.0,0.0,7.74658208236501e-05,0.00017587399605260588,0.00014939063959201637,0.00012506234119235467,0.0008250435116627999,-0.00017587399605260588,-0.0…
TGAGAGAGTGTCAGAGTGTGTCACTGTCTC,0.0,0.0,0.0,0.0,0.0,0.0,0.0,0.0,0.0,0.0,0.0,0.0,0.0,0.0,0.0,2.0,0.0,0.0,0.0,0.0,0.0,0.0,0.0,0.0,0.0,0.0,0.0,0.0,0.0,0.0,0.0,0.0,0.0,0.0,0.0,0.0,0.0,0.0,0.0,0.0,0.0,0.0,0.0,0.0,0.0,0.0,0.0,0.0,0.0,0.0,0.0,3.2710471439669623e-06,0.0,0.0,0.0,0.0,0.0,0.0,,inf,,,,
TGTCTGTGTGAGTCAGAGTCTGTCAGTGAG,0.0,0.0,0.0,0.0,0.0,0.0,0.0,0.0,0.0,0.0,0.0,0.0,0.0,0.0,0.0,0.0,0.0,175.0,0.0,0.0,0.0,0.0,0.0,0.0,0.0,0.0,0.0,0.0,0.0,0.0,0.0,0.0,0.0,0.0,0.0,0.0,0.0,0.0,0.0,0.0,0.0,0.0,0.0,0.0,0.0,0.0,0.0,0.0,0.0,0.0,0.0,0.0,0.0,0.0,0.0,0.0,0.0,0.0,,,,,,
TGACTCTCACTGTCTGTGTGTCAGAGAGAG,0.0,167.0,0.0,0.0,0.0,0.0,0.0,0.0,0.0,0.0,0.0,0.0,0.0,0.0,0.0,0.0,0.0,141.0,310.0,0.0,0.0,0.0,0.0,0.0,0.0,0.0,0.0,0.0,0.0,0.0,0.0,0.0,0.0,0.0,0.0,0.0,0.0,0.0,0.0,0.0,0.0,0.0,0.0,0.0,0.0,0.0,0.0,0.0,0.0,0.00040792996306646085,-0.00040792996306646085,-0.00040792996306646085,-0.00040792996306646085,-0.00040792996306646085,-0.00040792996306646085,-0.00040792996306646085…
TGTCTGTCACACTGACTCTGTGACACTCAG,0.0,0.0,0.0,0.0,0.0,0.0,177.0,0.0,0.0,0.0,0.0,0.0,0.0,0.0,0.0,0.0,0.0,107.0,0.0,0.0,0.0,0.0,0.0,0.0,0.0,0.0,0.0,0.0,0.0,0.0,0.0,0.0,0.0,0.0,0.0,0.0,0.0,0.0,0.0,0.0,0.0,0.0,0.0,0.0,0.0,0.0,0.0,0.0,0.0,0.0,0.0,0.0,0.0,0.0,0.0,0.0,0.0,0.0,,,,,,
ACAGTCTCTCTCAGTCTGTCTGACTGTCTG,0.0,86.0,63.0,274.0,0.0,0.0,0.0,0.0,0.0,0.0,0.0,0.0,0.0,266.0,0.0,0.0,0.0,0.0,0.0,0.0,181.0,0.0,0.0,0.0,0.0,0.0,0.0,0.0,0.0,0.0,0.0,0.0,0.0,0.0,0.0,0.0,0.0,146.0,0.0,0.0,0.0,0.0,0.0,2.0,0.0,0.0,0.0,0.0,0.0,0.00021007171750727922,-0.00021007171750727922,-0.00021007171750727922,-0.00021007171750727922,-0.00021007171750727922,-0.00021007171750727922,-0.0002100717175072…
ACAGACAGACAGAGAGAGTCTGTGACAGTC,0.0,680.0,0.0,427.0,0.0,0.0,223.0,0.0,111.0,37.0,176.0,0.0,0.0,0.0,0.0,243.0,0.0,121.0,0.0,0.0,0.0,0.0,0.0,0.0,0.0,0.0,0.0,0.0,0.0,0.0,0.0,0.0,0.0,0.0,0.0,0.0,132.0,166.0,0.0,0.0,0.0,0.0,0.0,0.0,0.0,0.0,0.0,0.0,0.0,0.0016610321849412776,-0.0016610321849412776,-0.0012635999569492917,-0.0016610321849412776,-0.0016610321849412776,-0.0016610321849412776,-0.0016610321849…
ACTGTGTGTGAGTCACTCACTCTGTCAGTC,0.0,64.0,116.0,0.0,0.0,0.0,0.0,0.0,0.0,0.0,162.0,0.0,0.0,0.0,0.0,0.0,0.0,0.0,0.0,0.0,95.0,0.0,0.0,0.0,0.0,0.0,0.0,0.0,117.0,0.0,0.0,0.0,0.0,0.0,0.0,0.0,0.0,0.0,0.0,0.0,0.0,0.0,0.0,0.0,0.0,0.0,0.0,0.0,0.0,0.00015633244093564967,-0.00015633244093564967,-0.00015633244093564967,-0.00015633244093564967,-0.00015633244093564967,-0.00015633244093564967,-0.000156332440935649…
TGTGAGACTGTGTCTCTGTGACTCTCTGTC,0.0,0.0,0.0,0.0,0.0,0.0,0.0,0.0,0.0,0.0,0.0,0.0,0.0,0.0,0.0,0.0,0.0,99.0,0.0,0.0,0.0,0.0,0.0,0.0,0.0,0.0,0.0,0.0,0.0,0.0,0.0,0.0,0.0,0.0,0.0,0.0,0.0,0.0,0.0,0.0,0.0,0.0,0.0,0.0,0.0,0.0,0.0,0.0,0.0,0.0,0.0,0.0,0.0,0.0,0.0,0.0,0.0,0.0,,,,,,
TGTCTCTGACACTGAGTGTCAGTGTGTCTG,634.0,0.0,212.0,0.0,0.0,0.0,224.0,0.0,0.0,0.0,506.0,0.0,127.0,112.0,0.0,260.0,2.0,0.0,0.0,310.0,205.0,0.0,0.0,0.0,0.0,0.0,0.0,0.0,0.0,0.0,0.0,0.0,0.0,0.0,0.0,0.0,108.0,560.0,0.0,0.0,0.0,0.0,0.0,4.0,0.0,0.0,0.0,0.0,0.00132738730816741,0.0,-0.00132738730816741,-0.0009021511794517049,-0.001322006031244209,-0.00132738730816741,-0.00132738730816741,-0.00132738730816741,0…
TCTGAGTGTCAGAGTGAGTGTGAGAGACAG,0.0,0.0,0.0,0.0,0.0,0.0,0.0,0.0,493.0,99.0,0.0,0.0,0.0,356.0,561.0,0.0,313.0,0.0,156.0,0.0,535.0,0.0,0.0,0.0,0.0,0.0,0.0,0.0,2.0,0.0,0.0,0.0,0.0,0.0,0.0,0.0,0.0,227.0,0.0,0.0,0.0,0.0,0.0,6.0,0.0,0.0,0.0,0.0,0.0,0.0,0.0009454583450602751,0.0,0.0008421698384809732,0.0,0.0,0.0,0.0,0.0,inf,,inf,,,
TGTGAGACTCTGTGAGAGAGAGAGACTGTG,245.0,0.0,0.0,0.0,0.0,0.0,0.0,0.0,0.0,0.0,0.0,0.0,0.0,0.0,0.0,0.0,0.0,0.0,0.0,0.0,0.0,0.0,0.0,0.0,0.0,0.0,0.0,0.0,0.0,0.0,0.0,0.0,0.0,0.0,0.0,0.0,0.0,0.0,0.0,0.0,0.0,0.0,0.0,0.0,0.0,0.0,0.0,0.0,0.000512949354102548,0.0,-0.000512949354102548,-0.000512949354102548,-0.000512949354102548,-0.000512949354102548,-0.000512949354102548,-0.000512949354102548,0.0,-0.0005129493…
TGAGTGTGAGTCTGTGACAGTGTGAGAGTG,0.0,0.0,0.0,0.0,0.0,0.0,0.0,0.0,0.0,0.0,0.0,0.0,0.0,0.0,0.0,0.0,0.0,99.0,0.0,0.0,0.0,0.0,0.0,166.0,0.0,0.0,0.0,0.0,0.0,0.0,0.0,0.0,0.0,0.0,0.0,0.0,0.0,0.0,0.0,0.0,0.0,0.0,0.0,0.0,0.0,0.0,0.0,0.0,0.0,0.0,0.0,0.0,0.0,0.0,0.0,0.0,0.0,0.0,,,,,,
AGTGAGAGAGTCACACACACTGAGACTGAC,0.0,183.0,0.0,0.0,0.0,0.0,0.0,0.0,0.0,68.0,0.0,0.0,0.0,0.0,0.0,0.0,0.0,0.0,0.0,0.0,0.0,0.0,0.0,0.0,0.0,0.0,0.0,0.0,0.0,0.0,0.0,0.0,0.0,0.0,0.0,0.0,0.0,0.0,0.0,0.0,0.0,0.0,0.0,0.0,0.0,0.0,0.0,0.0,0.0,0.00044701307330037327,-0.00044701307330037327,-0.00044701307330037327,-0.00044701307330037327,-0.00044701307330037327,-0.00044701307330037327,-0.00044701307330037327,-0…
TGTCACACTCTGTCTCACTGTGAGACAGAG,0.0,0.0,0.0,0.0,0.0,0.0,0.0,0.0,0.0,0.0,0.0,0.0,0.0,0.0,0.0,0.0,0.0,119.0,0.0,0.0,0.0,0.0,0.0,0.0,0.0,0.0,0.0,0.0,0.0,0.0,0.0,0.0,0.0,0.0,0.0,0.0,0.0,0.0,0.0,0.0,0.0,0.0,0.0,0.0,0.0,0.0,0.0,0.0,0.0,0.0,0.0,0.0,0.0,0.0,0.0,0.0,0.0,0.0,,,,,,
TGTGTGAGAGTGTGTGTCAGTCAGTCTGAG,416.0,0.0,0.0,0.0,0.0,0.0,0.0,0.0,0.0,0.0,0.0,0.0,0.0,0.0,0.0,0.0,0.0,0.0,0.0,0.0,0.0,0.0,0.0,0.0,0.0,0.0,0.0,0.0,0.0,0.0,0.0,0.0,0.0,0.0,0.0,0.0,0.0,0.0,0.0,0.0,0.0,0.0,0.0,0.0,0.0,0.0,0.0,0.0,0.0008709670665577958,0.0,-0.0008709670665577958,-0.0008709670665577958,-0.0008709670665577958,-0.0008709670665577958,-0.0008709670665577958,-0.0008709670665577958,0.0,-0.000…
TCTGACTGTGTCAGTCACACTGAGTCAGTC,5.0,460.0,1317.0,183.0,505.0,420.0,664.0,0.0,2096.0,230.0,384.0,0.0,1297.0,1241.0,0.0,496.0,302.0,0.0,766.0,242.0,867.0,72.0,0.0,0.0,0.0,0.0,0.0,0.0,522.0,89.0,0.0,0.0,102.0,103.0,0.0,0.0,640.0,475.0,0.0,41.0,0.0,0.0,2.0,0.0,388.0,0.0,0.0,39.0,1.0468354165358123e-05,0.0011236394192249818,-0.0011236394192249818,-0.0003124197275211751,-0.0003110666038216148,-0.0011236…
ACTCACAGTGAGTGTCAGTGTGTCAGAGAG,0.0,0.0,0.0,0.0,0.0,0.0,0.0,0.0,0.0,0.0,0.0,0.0,0.0,0.0,0.0,2.0,0.0,0.0,0.0,0.0,0.0,0.0,0.0,0.0,0.0,0.0,0.0,0.0,0.0,0.0,0.0,0.0,0.0,0.0,0.0,0.0,0.0,0.0,0.0,0.0,0.0,0.0,0.0,0.0,0.0,0.0,0.0,0.0,0.0,0.0,0.0,3.2710471439669623e-06,0.0,0.0,0.0,0.0,0.0,0.0,,inf,,,,
TGAGTGTCTCACTCAGAGTGTGACTGTGTC,0.0,146.0,181.0,298.0,414.0,0.0,160.0,0.0,194.0,64.0,0.0,0.0,458.0,0.0,0.0,0.0,134.0,0.0,0.0,105.0,186.0,0.0,0.0,0.0,0.0,0.0,0.0,0.0,0.0,0.0,0.0,0.0,0.0,0.0,0.0,0.0,0.0,0.0,0.0,0.0,0.0,0.0,0.0,6.0,0.0,0.0,0.0,0.0,0.0,0.0003566333808844508,-0.0003566333808844508,-0.0003566333808844508,3.912172970023354e-06,-0.0003566333808844508,-0.0003566333808844508,-0.000356633380…
TGTGTCTGTCAGTGAGACTGTCTGAGTGTG,252.0,0.0,0.0,0.0,0.0,0.0,0.0,0.0,0.0,0.0,0.0,0.0,0.0,0.0,0.0,0.0,0.0,0.0,0.0,0.0,0.0,0.0,0.0,0.0,0.0,0.0,0.0,0.0,0.0,0.0,0.0,0.0,0.0,0.0,0.0,0.0,0.0,0.0,0.0,0.0,0.0,0.0,0.0,0.0,0.0,0.0,0.0,0.0,0.0005276050499340494,0.0,-0.0005276050499340494,-0.0005276050499340494,-0.0005276050499340494,-0.0005276050499340494,-0.0005276050499340494,-0.0005276050499340494,0.0,-0.000…
ACACTGACTGACTGTCAGAGAGTGAGTGAG,36.0,0.0,0.0,0.0,0.0,0.0,0.0,0.0,0.0,0.0,0.0,0.0,0.0,0.0,0.0,0.0,0.0,34.0,109.0,0.0,0.0,0.0,0.0,0.0,0.0,0.0,0.0,0.0,0.0,0.0,0.0,0.0,0.0,0.0,0.0,0.0,0.0,0.0,0.0,0.0,0.0,0.0,0.0,0.0,0.0,0.0,0.0,0.0,7.537214999057848e-05,0.0,-7.537214999057848e-05,-7.537214999057848e-05,-7.537214999057848e-05,-7.537214999057848e-05,-7.537214999057848e-05,-7.537214999057848e-05,0.0,-7.5…
AGAGAGTCTGAGACTGTCTCTCACTCAGTG,0.0,2.0,0.0,0.0,0.0,0.0,0.0,0.0,465.0,104.0,0.0,0.0,64.0,53.0,0.0,547.0,0.0,0.0,0.0,126.0,430.0,0.0,0.0,0.0,0.0,0.0,0.0,0.0,0.0,0.0,0.0,0.0,0.0,0.0,0.0,0.0,159.0,0.0,0.0,0.0,0.0,0.0,0.0,0.0,13.0,0.0,0.0,0.0,0.0,4.885388779239052e-06,-4.885388779239052e-06,0.0008897460050957251,-4.885388779239052e-06,-4.885388779239052e-06,-4.885388779239052e-06,-4.885388779239052e-0…
TGAGACTGACAGTGACAGTCTGACACTCAG,0.0,0.0,0.0,0.0,0.0,0.0,0.0,0.0,0.0,0.0,0.0,0.0,0.0,0.0,0.0,0.0,0.0,0.0,0.0,0.0,0.0,0.0,0.0,0.0,0.0,2.0,0.0,0.0,0.0,0.0,0.0,0.0,0.0,2.0,0.0,0.0,0.0,0.0,0.0,0.0,0.0,0.0,0.0,0.0,0.0,0.0,2.0,0.0,0.0,0.0,0.0,0.0,0.0,0.0,6.727234198567772e-06,0.0,0.0,0.0,,,,,inf,
AGTGTCACTGTCTGTGTGAGTGTCTCTGAG,266.0,553.0,245.0,0.0,372.0,0.0,1167.0,0.0,1253.0,508.0,530.0,0.0,791.0,1057.0,5297.0,5666.0,732.0,0.0,411.0,0.0,1130.0,0.0,0.0,0.0,0.0,0.0,0.0,0.0,214.0,1.0,1.0,0.0,0.0,0.0,0.0,0.0,337.0,237.0,0.0,0.0,0.0,0.0,0.0,5.0,20.0,0.0,0.0,2.0,0.0005569164415970521,0.001350809997459598,0.007576271738341253,0.007916066561398807,0.0006187373564320072,-0.001350809997459598,-0.0…
TGAGTGAGAGTGTGTGAGAGTGAGTCTGTC,0.0,238.0,0.0,0.0,0.0,0.0,0.0,0.0,0.0,0.0,0.0,0.0,0.0,0.0,0.0,0.0,0.0,0.0,0.0,0.0,0.0,0.0,0.0,0.0,0.0,0.0,0.0,0.0,0.0,0.0,0.0,0.0,0.0,0.0,0.0,0.0,0.0,0.0,0.0,0.0,0.0,0.0,0.0,0.0,0.0,0.0,0.0,0.0,0.0,0.0005813612647294472,-0.0005813612647294472,-0.0005813612647294472,-0.0005813612647294472,-0.0005813612647294472,-0.0005813612647294472,-0.0005813612647294472,-0.0005813…
TGTCAGTGTGACAGAGAGTCAGTCAGACAG,0.0,0.0,0.0,0.0,0.0,0.0,0.0,0.0,0.0,0.0,0.0,0.0,0.0,0.0,0.0,0.0,0.0,134.0,0.0,0.0,0.0,0.0,0.0,0.0,0.0,0.0,0.0,0.0,0.0,0.0,0.0,0.0,0.0,0.0,0.0,0.0,0.0,0.0,0.0,0.0,0.0,0.0,0.0,0.0,0.0,0.0,0.0,0.0,0.0,0.0,0.0,0.0,0.0,0.0,0.0,0.0,0.0,0.0,,,,,,
TGTCTCTGAGAGTCAGTGTCACACTGAGTG,0.0,260.0,0.0,0.0,0.0,0.0,195.0,0.0,0.0,63.0,0.0,0.0,0.0,0.0,0.0,0.0,0.0,0.0,0.0,0.0,0.0,0.0,0.0,0.0,0.0,0.0,0.0,0.0,0.0,123.0,0.0,0.0,0.0,0.0,0.0,0.0,257.0,0.0,0.0,0.0,0.0,0.0,0.0,0.0,0.0,0.0,0.0,0.0,0.0,0.0006351005413010768,-0.0006351005413010768,-0.0006351005413010768,-0.0006351005413010768,-0.0006351005413010768,-0.0006351005413010768,-0.0006351005413010768,-0.…
AGTCTCTGTGTCAGAGACTGTGTGAGTCAG,0.0,0.0,0.0,0.0,0.0,0.0,167.0,0.0,0.0,0.0,0.0,0.0,0.0,0.0,0.0,173.0,0.0,0.0,0.0,0.0,0.0,0.0,0.0,0.0,0.0,0.0,0.0,0.0,0.0,0.0,0.0,0.0,0.0,0.0,0.0,0.0,0.0,0.0,0.0,0.0,0.0,0.0,0.0,0.0,0.0,0.0,0.0,0.0,0.0,0.0,0.0,0.00028294557795314226,0.0,0.0,0.0,0.0,0.0,0.0,,inf,,,,
TGAGAGTGAGACACTGTCACAGTGACAGTC,0.0,0.0,0.0,315.0,0.0,0.0,0.0,0.0,181.0,55.0,0.0,0.0,0.0,0.0,772.0,0.0,0.0,0.0,0.0,0.0,305.0,0.0,0.0,0.0,0.0,0.0,0.0,0.0,0.0,0.0,0.0,0.0,0.0,0.0,0.0,0.0,0.0,0.0,0.0,0.0,0.0,0.0,0.0,0.0,0.0,0.0,0.0,0.0,0.0,0.0,0.001301058542578489,0.0,0.0,0.0,0.0,0.0,0.0,0.0,inf,,,,,
AGTCTGTGTCACAGTGTGAGTGAGAGTGAG,0.0,0.0,0.0,0.0,0.0,0.0,0.0,0.0,0.0,0.0,0.0,0.0,0.0,0.0,0.0,0.0,0.0,124.0,0.0,0.0,0.0,0.0,0.0,0.0,0.0,0.0,0.0,0.0,0.0,0.0,0.0,0.0,0.0,0.0,0.0,0.0,0.0,0.0,0.0,0.0,0.0,0.0,0.0,0.0,0.0,0.0,0.0,0.0,0.0,0.0,0.0,0.0,0.0,0.0,0.0,0.0,0.0,0.0,,,,,,
TGTGACTGTCAGAGACTGACAGACTCTGAC,156.0,0.0,70.0,0.0,0.0,345.0,64.0,0.0,77.0,7.0,0.0,0.0,0.0,0.0,0.0,115.0,62.0,0.0,217.0,0.0,48.0,0.0,0.0,0.0,0.0,0.0,0.0,0.0,1.0,0.0,0.0,0.0,35.0,0.0,0.0,0.0,130.0,96.0,0.0,0.0,0.0,0.0,0.0,2.0,0.0,0.0,0.0,0.0,0.0003266126499591734,0.0,-0.0003266126499591734,-0.00013852743918107304,-0.00015979306533993909,-0.0003266126499591734,-0.0003266126499591734,-0.0003266126499…
ACACTGAGACTGAGTCTCAGTGTGTGAGAG,0.0,0.0,0.0,0.0,0.0,0.0,0.0,0.0,0.0,0.0,0.0,0.0,0.0,0.0,0.0,0.0,0.0,420.0,0.0,0.0,0.0,0.0,0.0,0.0,0.0,0.0,0.0,0.0,0.0,0.0,0.0,0.0,0.0,0.0,0.0,0.0,0.0,0.0,0.0,0.0,0.0,0.0,0.0,0.0,0.0,0.0,0.0,0.0,0.0,0.0,0.0,0.0,0.0,0.0,0.0,0.0,0.0,0.0,,,,,,
TGAGAGAGTCTCAGAGAGTGTCACTGAGAG,0.0,0.0,0.0,0.0,0.0,0.0,0.0,0.0,0.0,0.0,0.0,0.0,0.0,0.0,1.0,0.0,0.0,0.0,0.0,0.0,0.0,0.0,0.0,0.0,0.0,0.0,0.0,0.0,0.0,0.0,0.0,0.0,0.0,0.0,0.0,0.0,0.0,0.0,0.0,0.0,0.0,0.0,0.0,0.0,0.0,0.0,0.0,0.0,0.0,0.0,1.6853089929773174e-06,0.0,0.0,0.0,0.0,0.0,0.0,0.0,inf,,,,,
AGTCACTCTCTCTGTCTCAGAGAGAGAGTC,0.0,0.0,0.0,0.0,0.0,0.0,0.0,0.0,0.0,0.0,0.0,0.0,0.0,0.0,0.0,0.0,100.0,0.0,0.0,0.0,0.0,0.0,0.0,0.0,0.0,0.0,0.0,0.0,0.0,0.0,0.0,0.0,0.0,0.0,0.0,0.0,0.0,0.0,0.0,0.0,0.0,0.0,0.0,0.0,0.0,0.0,0.0,0.0,0.0,0.0,0.0,0.0,0.0002690638461600553,0.0,0.0,0.0,0.0,0.0,,,inf,,,
TGTGAGTGAGACAGACACAGTGTGAGTGAG,2034.0,3381.0,2548.0,855.0,501.0,0.0,4286.0,0.0,690.0,45.0,2821.0,0.0,292.0,194.0,1.0,836.0,0.0,0.0,1960.0,161.0,0.0,0.0,1.0,0.0,0.0,0.0,0.0,0.0,1604.0,374.0,3.0,0.0,0.0,0.0,0.0,0.0,2275.0,1345.0,0.0,0.0,0.0,0.0,0.0,0.0,0.0,0.0,0.0,0.0,0.004258526474467684,0.008258749731303618,-0.008257064422310641,-0.006891452025125427,-0.008258749731303618,-0.008258749731303618,-0…
AGTCTGAGTGTCTGTCAGAGTGTCACAGTG,0.0,57.0,0.0,0.0,0.0,0.0,0.0,0.0,0.0,0.0,112.0,0.0,0.0,0.0,0.0,0.0,0.0,0.0,114.0,0.0,0.0,0.0,0.0,0.0,0.0,0.0,0.0,0.0,0.0,0.0,0.0,0.0,0.0,0.0,0.0,0.0,0.0,0.0,0.0,0.0,0.0,0.0,0.0,0.0,0.0,0.0,0.0,0.0,0.0,0.00013923358020831298,-0.00013923358020831298,-0.00013923358020831298,-0.00013923358020831298,-0.00013923358020831298,-0.00013923358020831298,-0.00013923358020831298,…
ACTGTGTGAGTCAGTCTGACAGAGTGTGAG,0.0,0.0,0.0,0.0,0.0,0.0,0.0,0.0,0.0,0.0,0.0,0.0,0.0,0.0,0.0,0.0,0.0,4.0,0.0,0.0,0.0,0.0,0.0,0.0,0.0,0.0,0.0,0.0,0.0,0.0,0.0,0.0,0.0,0.0,0.0,0.0,0.0,0.0,0.0,0.0,0.0,0.0,0.0,0.0,0.0,0.0,0.0,0.0,0.0,0.0,0.0,0.0,0.0,0.0,0.0,0.0,0.0,0.0,,,,,,
AGAGAGACTGTCTGTGTGTGTGAGAGTGAG,149.0,0.0,0.0,0.0,0.0,0.0,0.0,0.0,0.0,0.0,0.0,0.0,0.0,0.0,0.0,0.0,0.0,0.0,0.0,0.0,0.0,0.0,0.0,0.0,0.0,0.0,0.0,0.0,0.0,0.0,0.0,0.0,0.0,0.0,0.0,0.0,0.0,0.0,0.0,0.0,0.0,0.0,0.0,0.0,0.0,0.0,0.0,0.0,0.00031195695412767206,0.0,-0.00031195695412767206,-0.00031195695412767206,-0.00031195695412767206,-0.00031195695412767206,-0.00031195695412767206,-0.00031195695412767206,0.0…
AGTCTGTGAGTGTGTGAGTGTGTGAGAGAC,0.0,0.0,0.0,371.0,0.0,0.0,433.0,0.0,234.0,0.0,202.0,0.0,132.0,0.0,0.0,0.0,0.0,137.0,0.0,146.0,0.0,0.0,0.0,0.0,0.0,0.0,0.0,0.0,0.0,0.0,0.0,0.0,0.0,0.0,0.0,0.0,0.0,0.0,0.0,0.0,0.0,0.0,0.0,0.0,0.0,0.0,0.0,0.0,0.0,0.0,0.0,0.0,0.0,0.0,0.0,0.0,0.0,0.0,,,,,,
TCTGACACAGTCTGTGACTGTGTGAGAGAG,0.0,149.0,0.0,0.0,0.0,0.0,0.0,0.0,0.0,0.0,0.0,0.0,0.0,0.0,0.0,0.0,0.0,113.0,0.0,0.0,0.0,0.0,0.0,0.0,0.0,0.0,0.0,0.0,218.0,0.0,0.0,0.0,0.0,0.0,0.0,0.0,0.0,0.0,0.0,0.0,0.0,0.0,0.0,0.0,0.0,0.0,0.0,0.0,0.0,0.00036396146405330934,-0.00036396146405330934,-0.00036396146405330934,-0.00036396146405330934,-0.00036396146405330934,-0.00036396146405330934,-0.00036396146405330934…
TGTCAGTGAGAGACAGAGACTCTGAGACAG,1376.0,756.0,638.0,0.0,0.0,0.0,587.0,0.0,0.0,0.0,293.0,0.0,112.0,0.0,0.0,0.0,0.0,140.0,174.0,0.0,0.0,0.0,0.0,0.0,0.0,0.0,0.0,0.0,266.0,0.0,0.0,0.0,0.0,0.0,0.0,0.0,173.0,187.0,0.0,0.0,0.0,0.0,0.0,0.0,0.0,0.0,0.0,0.0,0.0028808910663065553,0.0018466769585523616,-0.0028808910663065553,-0.0028808910663065553,-0.0028808910663065553,-0.0028808910663065553,-0.00288089106630…
TGTGAGTGTGTCACTGTCTCACTCTCACAG,0.0,0.0,0.0,0.0,0.0,0.0,0.0,0.0,0.0,0.0,0.0,0.0,0.0,0.0,0.0,0.0,0.0,57.0,0.0,0.0,0.0,0.0,0.0,0.0,0.0,0.0,0.0,0.0,0.0,0.0,0.0,0.0,0.0,0.0,0.0,0.0,0.0,0.0,0.0,0.0,0.0,0.0,0.0,0.0,0.0,0.0,0.0,0.0,0.0,0.0,0.0,0.0,0.0,0.0,0.0,0.0,0.0,0.0,,,,,,
AGTCAGTCTGTGACTCTGAGAGTGACTGAC,0.0,0.0,0.0,0.0,0.0,0.0,0.0,0.0,0.0,0.0,0.0,0.0,0.0,0.0,0.0,0.0,0.0,38.0,0.0,0.0,0.0,0.0,0.0,0.0,0.0,0.0,0.0,0.0,0.0,0.0,0.0,0.0,0.0,0.0,0.0,0.0,0.0,0.0,0.0,0.0,0.0,0.0,0.0,0.0,0.0,0.0,0.0,0.0,0.0,0.0,0.0,0.0,0.0,0.0,0.0,0.0,0.0,0.0,,,,,,
TGTGTGTCAGACTGTGAGAGTGAGAGAGAG,0.0,83.0,27.0,0.0,0.0,0.0,0.0,0.0,0.0,0.0,0.0,0.0,0.0,0.0,0.0,0.0,0.0,0.0,0.0,0.0,0.0,0.0,0.0,0.0,0.0,0.0,0.0,0.0,0.0,0.0,0.0,0.0,0.0,0.0,0.0,0.0,0.0,0.0,0.0,0.0,0.0,0.0,0.0,0.0,0.0,0.0,0.0,0.0,0.0,0.00020274363433842065,-0.00020274363433842065,-0.00020274363433842065,-0.00020274363433842065,-0.00020274363433842065,-0.00020274363433842065,-0.00020274363433842065,-0.…
TGAGTGTGACTCTCTGAGTGTGAGACACAG,259.0,2.0,95.0,696.0,444.0,0.0,2.0,0.0,949.0,196.0,0.0,0.0,486.0,408.0,573.0,502.0,753.0,0.0,158.0,0.0,754.0,0.0,0.0,0.0,0.0,0.0,0.0,0.0,2.0,0.0,0.0,0.0,0.0,0.0,0.0,0.0,0.0,178.0,0.0,0.0,0.0,0.0,0.0,2.0,0.0,0.0,0.0,0.0,0.0005422607457655507,4.885388779239052e-06,0.00042342130721045217,0.00027877208737015684,0.001483790015819666,-0.0005422607457655507,-0.000542260745…
AGAGACTGAGTCTGTCAGAGTGAGTGAGTC,0.0,0.0,29.0,0.0,0.0,0.0,0.0,0.0,0.0,0.0,0.0,0.0,0.0,0.0,0.0,0.0,66.0,0.0,0.0,0.0,0.0,0.0,0.0,0.0,0.0,0.0,0.0,0.0,0.0,0.0,0.0,0.0,0.0,0.0,0.0,0.0,0.0,0.0,0.0,0.0,0.0,0.0,0.0,0.0,0.0,0.0,0.0,0.0,0.0,0.0,0.0,0.0,0.00017758213846563652,0.0,0.0,0.0,0.0,0.0,,,inf,,,
ACAGTGAGTCACAGTGTCTGTGAGTGTCAC,0.0,0.0,0.0,0.0,0.0,0.0,0.0,0.0,0.0,0.0,0.0,0.0,0.0,0.0,0.0,0.0,0.0,124.0,0.0,0.0,0.0,0.0,0.0,0.0,0.0,0.0,0.0,0.0,0.0,0.0,0.0,0.0,0.0,0.0,0.0,0.0,0.0,0.0,0.0,0.0,0.0,0.0,0.0,0.0,0.0,0.0,0.0,0.0,0.0,0.0,0.0,0.0,0.0,0.0,0.0,0.0,0.0,0.0,,,,,,
AGACTGAGAGTGACTGTGTGAGACTGTCTG,0.0,211.0,325.0,0.0,0.0,0.0,0.0,0.0,0.0,0.0,0.0,0.0,122.0,0.0,0.0,0.0,0.0,0.0,0.0,0.0,0.0,0.0,0.0,0.0,0.0,0.0,99.0,0.0,0.0,0.0,0.0,0.0,0.0,0.0,0.0,0.0,0.0,505.0,0.0,0.0,0.0,0.0,0.0,0.0,0.0,0.0,0.0,0.0,0.0,0.00051540851620972,-0.00051540851620972,-0.00051540851620972,-0.00051540851620972,-0.00051540851620972,-0.00051540851620972,-0.00051540851620972,-0.00051540851620…
TCACAGTCACACTGAGAGACAGAGTCTGAC,0.0,0.0,0.0,0.0,0.0,0.0,0.0,0.0,0.0,0.0,0.0,0.0,0.0,0.0,0.0,0.0,0.0,122.0,0.0,0.0,0.0,0.0,0.0,0.0,0.0,0.0,0.0,0.0,0.0,0.0,0.0,0.0,0.0,0.0,0.0,0.0,0.0,0.0,0.0,0.0,0.0,0.0,0.0,0.0,0.0,0.0,0.0,0.0,0.0,0.0,0.0,0.0,0.0,0.0,0.0,0.0,0.0,0.0,,,,,,
AGTGTGTCTGTGACTGAGAGTCAGAGTGAG,0.0,0.0,0.0,0.0,0.0,0.0,0.0,0.0,0.0,0.0,0.0,0.0,0.0,0.0,0.0,0.0,0.0,139.0,0.0,0.0,0.0,0.0,0.0,0.0,0.0,0.0,0.0,0.0,0.0,0.0,0.0,0.0,0.0,0.0,0.0,0.0,0.0,0.0,0.0,0.0,0.0,0.0,0.0,0.0,0.0,0.0,0.0,0.0,0.0,0.0,0.0,0.0,0.0,0.0,0.0,0.0,0.0,0.0,,,,,,
AGTCTGTCTGTCTGTCTGAGTGTGAGTGTG,0.0,0.0,0.0,0.0,0.0,0.0,0.0,0.0,0.0,0.0,0.0,0.0,0.0,74.0,0.0,0.0,0.0,112.0,0.0,0.0,0.0,0.0,0.0,0.0,0.0,0.0,0.0,0.0,0.0,0.0,0.0,0.0,0.0,0.0,0.0,0.0,0.0,0.0,0.0,0.0,0.0,0.0,0.0,0.0,0.0,0.0,0.0,0.0,0.0,0.0,0.0,0.0,0.0,0.0,0.0,0.0,0.0,0.0,,,,,,
TGACTGTGTCTGTGTGTGAGACTCACTCTC,315.0,0.0,95.0,0.0,0.0,0.0,0.0,0.0,0.0,0.0,0.0,0.0,0.0,0.0,0.0,0.0,0.0,0.0,0.0,0.0,0.0,0.0,0.0,0.0,0.0,0.0,0.0,0.0,0.0,0.0,0.0,0.0,0.0,0.0,0.0,0.0,182.0,166.0,0.0,0.0,0.0,0.0,0.0,0.0,0.0,0.0,0.0,0.0,0.0006595063124175617,0.0,-0.0006595063124175617,-0.0006595063124175617,-0.0006595063124175617,-0.0006595063124175617,-0.0006595063124175617,-0.0006595063124175617,0.0,-…
AGACTGTGTGAGTCAGTGTGTGAGAGAGTG,0.0,0.0,0.0,0.0,0.0,0.0,0.0,0.0,0.0,0.0,0.0,0.0,0.0,0.0,0.0,0.0,0.0,123.0,0.0,0.0,0.0,0.0,0.0,0.0,0.0,0.0,0.0,0.0,0.0,0.0,0.0,0.0,0.0,0.0,0.0,0.0,0.0,0.0,0.0,0.0,0.0,0.0,0.0,0.0,0.0,0.0,0.0,0.0,0.0,0.0,0.0,0.0,0.0,0.0,0.0,0.0,0.0,0.0,,,,,,
TCACACACTCTCTGACACAGACACTCAGAC,0.0,0.0,0.0,0.0,0.0,0.0,0.0,0.0,0.0,0.0,0.0,0.0,0.0,0.0,0.0,0.0,0.0,96.0,0.0,0.0,0.0,0.0,0.0,0.0,0.0,0.0,0.0,0.0,0.0,0.0,0.0,0.0,0.0,0.0,0.0,0.0,0.0,0.0,0.0,0.0,0.0,0.0,0.0,0.0,0.0,0.0,0.0,0.0,0.0,0.0,0.0,0.0,0.0,0.0,0.0,0.0,0.0,0.0,,,,,,
TGTCTCTCAGTCTCTCTCTGTCTCTCACTG,0.0,139.0,0.0,0.0,0.0,0.0,0.0,0.0,0.0,0.0,0.0,0.0,0.0,0.0,0.0,0.0,0.0,464.0,0.0,0.0,0.0,0.0,0.0,0.0,0.0,0.0,0.0,0.0,0.0,0.0,0.0,0.0,0.0,0.0,0.0,0.0,0.0,0.0,0.0,0.0,0.0,348.0,0.0,0.0,0.0,0.0,0.0,0.0,0.0,0.0003395345201571141,-0.0003395345201571141,-0.0003395345201571141,-0.0003395345201571141,-0.0003395345201571141,-0.0003395345201571141,-0.0003395345201571141,-0.000…
ACACTGTGTCACTGAGAGAGTGAGTCTGAC,0.0,0.0,0.0,0.0,0.0,0.0,0.0,0.0,0.0,0.0,0.0,0.0,0.0,0.0,0.0,0.0,0.0,0.0,0.0,0.0,0.0,0.0,0.0,0.0,0.0,0.0,0.0,0.0,0.0,0.0,0.0,0.0,0.0,0.0,0.0,0.0,0.0,0.0,0.0,0.0,0.0,0.0,0.0,0.0,0.0,0.0,2.0,0.0,0.0,0.0,0.0,0.0,0.0,0.0,6.727234198567772e-06,0.0,0.0,0.0,,,,,inf,
ACTCACTCTGAGTGACAGACTCAGTGACAC,0.0,0.0,0.0,0.0,0.0,0.0,0.0,0.0,0.0,0.0,0.0,0.0,0.0,0.0,0.0,0.0,0.0,121.0,0.0,0.0,0.0,0.0,0.0,0.0,0.0,0.0,0.0,0.0,0.0,0.0,0.0,0.0,0.0,0.0,0.0,0.0,125.0,0.0,0.0,0.0,0.0,0.0,0.0,0.0,0.0,0.0,0.0,0.0,0.0,0.0,0.0,0.0,0.0,0.0,0.0,0.0,0.0,0.0,,,,,,
AGACACTGACTGTCTGTGACACTGACTGTG,0.0,0.0,0.0,0.0,0.0,0.0,0.0,0.0,0.0,0.0,0.0,0.0,0.0,0.0,0.0,0.0,0.0,284.0,0.0,0.0,0.0,0.0,0.0,0.0,0.0,0.0,0.0,0.0,0.0,0.0,0.0,0.0,0.0,0.0,0.0,0.0,0.0,0.0,0.0,0.0,0.0,0.0,0.0,0.0,0.0,0.0,0.0,0.0,0.0,0.0,0.0,0.0,0.0,0.0,0.0,0.0,0.0,0.0,,,,,,
TCTGTCAGAGTGAGAGTGAGTGACTGACAC,0.0,0.0,130.0,0.0,366.0,0.0,0.0,0.0,0.0,0.0,0.0,0.0,0.0,1.0,0.0,0.0,0.0,381.0,217.0,0.0,0.0,0.0,0.0,0.0,0.0,0.0,0.0,0.0,130.0,0.0,341.0,0.0,0.0,0.0,0.0,0.0,0.0,0.0,0.0,0.0,0.0,0.0,0.0,0.0,0.0,0.0,0.0,0.0,0.0,0.0,0.0,0.0,0.0,0.0,0.0,0.0,0.0,0.0,,,,,,
TGTGTGAGACTGTCTCTCTGACAGAGTGAG,0.0,2.0,0.0,292.0,0.0,0.0,377.0,0.0,0.0,0.0,0.0,0.0,87.0,0.0,0.0,0.0,0.0,0.0,0.0,0.0,0.0,0.0,0.0,0.0,0.0,0.0,0.0,0.0,0.0,0.0,0.0,0.0,0.0,0.0,0.0,0.0,0.0,0.0,0.0,0.0,0.0,0.0,0.0,0.0,0.0,0.0,0.0,0.0,0.0,4.885388779239052e-06,-4.885388779239052e-06,-4.885388779239052e-06,-4.885388779239052e-06,-4.885388779239052e-06,-4.885388779239052e-06,-4.885388779239052e-06,-4.8853…
ACAGAGACAGAGAGTCAGAGAGTCAGAGAG,0.0,0.0,0.0,269.0,0.0,0.0,0.0,0.0,309.0,18.0,2.0,0.0,111.0,30.0,0.0,526.0,187.0,123.0,0.0,0.0,84.0,0.0,183.0,0.0,0.0,0.0,0.0,0.0,0.0,0.0,0.0,0.0,0.0,0.0,0.0,0.0,0.0,0.0,0.0,0.0,0.0,0.0,0.0,2.0,0.0,0.0,0.0,0.0,0.0,0.0,0.0,0.0008602853988633111,0.0005031493923193035,0.0,0.0,0.0,0.0,0.0,,inf,inf,,,
TCTGACTGTGTCAGTCTCTCACACAGAGTG,0.0,0.0,0.0,0.0,0.0,0.0,0.0,0.0,0.0,0.0,0.0,0.0,0.0,0.0,0.0,0.0,0.0,65.0,0.0,0.0,0.0,0.0,0.0,0.0,0.0,0.0,0.0,0.0,0.0,0.0,0.0,0.0,0.0,0.0,0.0,0.0,0.0,0.0,0.0,0.0,0.0,0.0,0.0,0.0,0.0,0.0,0.0,0.0,0.0,0.0,0.0,0.0,0.0,0.0,0.0,0.0,0.0,0.0,,,,,,
TGTCAGACAGAGTCAGAGACTGAGTGTGAC,0.0,0.0,0.0,0.0,348.0,0.0,0.0,0.0,0.0,0.0,164.0,0.0,0.0,0.0,0.0,0.0,159.0,0.0,0.0,0.0,97.0,0.0,0.0,0.0,0.0,0.0,0.0,0.0,2.0,0.0,0.0,0.0,0.0,0.0,0.0,0.0,0.0,0.0,0.0,0.0,0.0,0.0,0.0,0.0,0.0,0.0,0.0,0.0,0.0,0.0,0.0,0.0,0.00042781151539448794,0.0,0.0,0.0,0.0,0.0,,,inf,,,
TGTGAGTGACACTGTCACTCACTGTCTGAG,0.0,0.0,0.0,0.0,0.0,0.0,0.0,0.0,0.0,0.0,0.0,0.0,0.0,0.0,0.0,0.0,0.0,95.0,0.0,0.0,0.0,0.0,0.0,0.0,0.0,0.0,0.0,0.0,0.0,0.0,0.0,0.0,0.0,0.0,0.0,0.0,0.0,0.0,0.0,0.0,0.0,0.0,0.0,0.0,0.0,0.0,0.0,0.0,0.0,0.0,0.0,0.0,0.0,0.0,0.0,0.0,0.0,0.0,,,,,,
TCTGACTGAGTGACACTGTGTGAGTGTGTG,0.0,0.0,0.0,0.0,190.0,0.0,439.0,0.0,0.0,64.0,200.0,0.0,0.0,0.0,0.0,0.0,0.0,255.0,169.0,0.0,0.0,324.0,0.0,0.0,0.0,0.0,0.0,0.0,65.0,0.0,0.0,0.0,0.0,0.0,0.0,0.0,0.0,0.0,0.0,0.0,0.0,0.0,0.0,0.0,0.0,0.0,0.0,0.0,0.0,0.0,0.0,0.0,0.0,0.0,0.0,0.0,0.0,0.0,,,,,,
TGTCACACACTGAGAGTGAGAGTGAGTGTG,0.0,0.0,0.0,0.0,0.0,0.0,0.0,0.0,0.0,0.0,0.0,0.0,0.0,0.0,0.0,0.0,0.0,0.0,0.0,0.0,0.0,0.0,0.0,0.0,0.0,0.0,0.0,0.0,0.0,0.0,0.0,0.0,0.0,0.0,0.0,0.0,0.0,0.0,0.0,0.0,0.0,0.0,0.0,0.0,0.0,2.0,0.0,0.0,0.0,0.0,0.0,0.0,0.0,3.5913412761831226e-06,0.0,0.0,0.0,0.0,,,,inf,,
TCACACTGTGTCAGTCACTGTGAGACTGAG,0.0,0.0,0.0,0.0,0.0,0.0,0.0,0.0,0.0,0.0,0.0,0.0,0.0,0.0,0.0,0.0,0.0,14.0,0.0,0.0,0.0,0.0,0.0,0.0,0.0,0.0,0.0,0.0,0.0,0.0,0.0,0.0,0.0,0.0,0.0,0.0,0.0,0.0,0.0,0.0,0.0,0.0,0.0,0.0,0.0,0.0,0.0,0.0,0.0,0.0,0.0,0.0,0.0,0.0,0.0,0.0,0.0,0.0,,,,,,
TCTCTGTCTCAGTCTGAGTGAGACAGTCAG,112.0,0.0,36.0,0.0,0.0,0.0,0.0,0.0,0.0,0.0,0.0,0.0,0.0,0.0,0.0,0.0,0.0,0.0,0.0,0.0,0.0,0.0,0.0,0.0,0.0,0.0,0.0,0.0,0.0,0.0,0.0,0.0,0.0,0.0,0.0,0.0,0.0,0.0,0.0,0.0,0.0,0.0,0.0,0.0,0.0,0.0,0.0,0.0,0.00023449113330402193,0.0,-0.00023449113330402193,-0.00023449113330402193,-0.00023449113330402193,-0.00023449113330402193,-0.00023449113330402193,-0.00023449113330402193,0.…
AGTGTGTGTGTCAGTCTGAGACTCTCAGAG,0.0,0.0,0.0,0.0,0.0,0.0,0.0,0.0,0.0,0.0,0.0,0.0,0.0,0.0,0.0,0.0,0.0,108.0,0.0,0.0,0.0,0.0,0.0,0.0,0.0,0.0,0.0,0.0,0.0,0.0,0.0,0.0,0.0,0.0,0.0,0.0,0.0,0.0,0.0,0.0,0.0,0.0,0.0,0.0,0.0,0.0,0.0,0.0,0.0,0.0,0.0,0.0,0.0,0.0,0.0,0.0,0.0,0.0,,,,,,
TCTCTGACTGACACAGTGAGTGACTCTGAC,178.0,195.0,79.0,219.0,1.0,0.0,176.0,0.0,0.0,0.0,0.0,0.0,63.0,209.0,767.0,174.0,147.0,0.0,0.0,0.0,0.0,324.0,421.0,880.0,0.0,0.0,0.0,0.0,508.0,104.0,0.0,339.0,0.0,0.0,1.0,40.0,161.0,303.0,0.0,177.0,754.0,386.0,475.0,470.0,0.0,198.0,0.0,0.0,0.00037267340828674915,0.00047632540597580754,0.0008163065916377949,-0.00019174430445068183,-8.080155212052625e-05,-0.00012078261…
TCTCACAGACTCACTGACAGTGTGTGAGTG,0.0,0.0,0.0,0.0,0.0,0.0,0.0,0.0,0.0,0.0,0.0,0.0,0.0,0.0,46.0,0.0,0.0,27.0,0.0,0.0,0.0,0.0,0.0,0.0,0.0,0.0,0.0,0.0,0.0,0.0,0.0,0.0,0.0,0.0,0.0,0.0,0.0,0.0,0.0,0.0,0.0,0.0,0.0,0.0,0.0,0.0,0.0,0.0,0.0,0.0,7.75242136769566e-05,0.0,0.0,0.0,0.0,0.0,0.0,0.0,inf,,,,,
ACTGTGTGAGACAGTGTGAGTGACTGACAG,281.0,0.0,0.0,0.0,0.0,0.0,0.0,0.0,0.0,0.0,0.0,0.0,0.0,0.0,0.0,0.0,0.0,0.0,0.0,0.0,0.0,0.0,0.0,0.0,0.0,0.0,0.0,0.0,0.0,0.0,0.0,0.0,0.0,0.0,0.0,0.0,0.0,0.0,0.0,0.0,0.0,0.0,0.0,0.0,0.0,0.0,0.0,0.0,0.0005883215040931264,0.0,-0.0005883215040931264,-0.0005883215040931264,-0.0005883215040931264,-0.0005883215040931264,-0.0005883215040931264,-0.0005883215040931264,0.0,-0.000…
AGAGAGTCTGTGAGAGAGTCTCAGAGAGTG,388.0,556.0,334.0,344.0,3580.0,512.0,1088.0,0.0,1274.0,436.0,932.0,0.0,1361.0,671.0,710.0,769.0,1114.0,0.0,633.0,253.0,857.0,247.0,0.0,0.0,0.0,0.0,0.0,0.0,297.0,480.0,0.0,0.0,45.0,0.0,6.0,0.0,731.0,525.0,0.0,0.0,0.0,0.0,0.0,3.0,0.0,0.0,0.0,0.0,0.0008123442832317903,0.0013581380806284564,-0.00016156869561456113,-0.00010042045377315939,0.00163923316559456,-0.001358138…
AGTCAGTGTGACAGACAGACACTGAGTGAC,0.0,0.0,0.0,0.0,0.0,0.0,0.0,0.0,0.0,0.0,0.0,0.0,0.0,0.0,0.0,0.0,0.0,25.0,0.0,0.0,0.0,0.0,0.0,0.0,0.0,0.0,0.0,0.0,0.0,0.0,0.0,0.0,0.0,0.0,0.0,0.0,0.0,0.0,0.0,0.0,0.0,0.0,0.0,0.0,0.0,0.0,0.0,0.0,0.0,0.0,0.0,0.0,0.0,0.0,0.0,0.0,0.0,0.0,,,,,,
TGTCTCAGAGACTCACAGAGACAGTCACTG,0.0,0.0,0.0,0.0,169.0,0.0,0.0,0.0,0.0,0.0,0.0,0.0,169.0,0.0,0.0,0.0,0.0,165.0,0.0,0.0,0.0,0.0,0.0,0.0,0.0,0.0,0.0,0.0,0.0,0.0,0.0,0.0,0.0,0.0,0.0,0.0,0.0,0.0,0.0,0.0,0.0,0.0,0.0,0.0,0.0,0.0,0.0,0.0,0.0,0.0,0.0,0.0,0.0,0.0,0.0,0.0,0.0,0.0,,,,,,
TGTGTGACTGACTGAGTGAGACTCTCAGTC,0.0,0.0,0.0,0.0,0.0,0.0,0.0,0.0,0.0,0.0,0.0,0.0,0.0,0.0,2.0,0.0,0.0,0.0,0.0,0.0,0.0,0.0,0.0,0.0,0.0,0.0,0.0,0.0,0.0,0.0,0.0,0.0,0.0,0.0,0.0,0.0,0.0,0.0,0.0,0.0,0.0,0.0,0.0,0.0,0.0,0.0,0.0,0.0,0.0,0.0,3.370617985954635e-06,0.0,0.0,0.0,0.0,0.0,0.0,0.0,inf,,,,,
ACTCTCACTGACACACTCAGTGTCAGAGTG,219.0,0.0,23.0,0.0,0.0,0.0,0.0,0.0,0.0,0.0,0.0,0.0,0.0,0.0,0.0,0.0,0.0,0.0,0.0,0.0,0.0,0.0,0.0,0.0,0.0,0.0,0.0,0.0,0.0,91.0,0.0,0.0,0.0,0.0,0.0,0.0,0.0,0.0,0.0,0.0,0.0,0.0,0.0,0.0,0.0,0.0,0.0,0.0,0.00045851391244268577,0.0,-0.00045851391244268577,-0.00045851391244268577,-0.00045851391244268577,-0.00045851391244268577,-0.00045851391244268577,-0.00045851391244268577,0…
AGACAGTCTGACACTGTCACTCAGTGTGAG,0.0,0.0,0.0,0.0,0.0,0.0,0.0,0.0,0.0,0.0,0.0,0.0,0.0,0.0,0.0,0.0,0.0,117.0,0.0,0.0,0.0,0.0,0.0,0.0,0.0,0.0,0.0,0.0,0.0,0.0,0.0,0.0,0.0,0.0,0.0,0.0,0.0,0.0,0.0,0.0,0.0,0.0,0.0,0.0,0.0,0.0,0.0,0.0,0.0,0.0,0.0,0.0,0.0,0.0,0.0,0.0,0.0,0.0,,,,,,
ACTCTCTGAGTGTGTCTGTCTGTGAGAGTC,0.0,0.0,0.0,0.0,0.0,0.0,0.0,0.0,0.0,0.0,0.0,0.0,0.0,0.0,0.0,0.0,0.0,29.0,0.0,0.0,0.0,0.0,0.0,0.0,0.0,0.0,0.0,0.0,0.0,0.0,0.0,0.0,0.0,0.0,0.0,0.0,0.0,0.0,0.0,0.0,0.0,0.0,0.0,0.0,0.0,0.0,0.0,0.0,0.0,0.0,0.0,0.0,0.0,0.0,0.0,0.0,0.0,0.0,,,,,,
AGAGTGTGTCTCACTCTCAGAGAGTGACAG,0.0,0.0,0.0,0.0,0.0,0.0,0.0,0.0,0.0,0.0,0.0,0.0,0.0,0.0,0.0,0.0,0.0,123.0,0.0,0.0,0.0,0.0,0.0,0.0,0.0,0.0,0.0,0.0,0.0,0.0,0.0,0.0,0.0,0.0,0.0,0.0,0.0,0.0,0.0,0.0,0.0,0.0,0.0,0.0,0.0,0.0,0.0,0.0,0.0,0.0,0.0,0.0,0.0,0.0,0.0,0.0,0.0,0.0,,,,,,
TGAGTGTGACACAGTGAGTGTGACAGTCTC,0.0,0.0,0.0,0.0,0.0,0.0,0.0,0.0,0.0,0.0,0.0,0.0,0.0,0.0,0.0,0.0,0.0,192.0,0.0,0.0,0.0,0.0,0.0,0.0,0.0,0.0,0.0,0.0,0.0,0.0,0.0,0.0,0.0,0.0,0.0,0.0,0.0,0.0,0.0,0.0,0.0,0.0,0.0,0.0,0.0,0.0,0.0,0.0,0.0,0.0,0.0,0.0,0.0,0.0,0.0,0.0,0.0,0.0,,,,,,
ACTGTGTGTGTCTGACTCTCACTCTGACTG,0.0,64.0,48.0,1251.0,1445.0,0.0,118.0,0.0,665.0,79.0,154.0,0.0,755.0,307.0,0.0,462.0,499.0,0.0,305.0,131.0,108.0,0.0,0.0,0.0,0.0,0.0,0.0,0.0,143.0,0.0,0.0,322.0,0.0,0.0,0.0,0.0,527.0,154.0,0.0,0.0,0.0,0.0,0.0,0.0,59.0,0.0,0.0,0.0,0.0,0.00015633244093564967,-0.00015633244093564967,0.0005992794493207186,0.0011862961514030263,-0.00015633244093564967,-0.0001563324409356…
TGAGTGTCTGTGTGTGTGTCTGTGAGTCTG,0.0,0.0,0.0,0.0,0.0,0.0,0.0,0.0,0.0,0.0,0.0,0.0,0.0,0.0,0.0,0.0,0.0,0.0,0.0,0.0,0.0,0.0,0.0,0.0,0.0,0.0,0.0,0.0,0.0,0.0,0.0,0.0,0.0,0.0,0.0,0.0,0.0,0.0,0.0,0.0,0.0,0.0,0.0,0.0,0.0,2.0,0.0,0.0,0.0,0.0,0.0,0.0,0.0,3.5913412761831226e-06,0.0,0.0,0.0,0.0,,,,inf,,
ACTCTCTCACAGTGAGTGTGAGAGTGAGTC,0.0,0.0,0.0,0.0,0.0,0.0,0.0,0.0,0.0,0.0,0.0,0.0,0.0,0.0,0.0,0.0,0.0,63.0,0.0,0.0,0.0,0.0,0.0,0.0,0.0,0.0,0.0,0.0,0.0,0.0,0.0,0.0,0.0,0.0,0.0,0.0,0.0,0.0,0.0,0.0,0.0,0.0,0.0,0.0,0.0,0.0,0.0,0.0,0.0,0.0,0.0,0.0,0.0,0.0,0.0,0.0,0.0,0.0,,,,,,
ACACAGACAGTGTCTCTGTCTGAGACTCTC,286.0,52.0,499.0,1209.0,1702.0,0.0,397.0,0.0,735.0,53.0,303.0,0.0,461.0,449.0,0.0,0.0,123.0,0.0,572.0,941.0,221.0,543.0,117.0,0.0,0.0,0.0,0.0,0.0,481.0,498.0,286.0,201.0,0.0,0.0,0.0,0.0,549.0,655.0,0.0,329.0,207.0,0.0,0.0,2.0,50.0,0.0,0.0,0.0,0.0005987898582584846,0.00012702010826021534,-0.0005987898582584846,-0.0005987898582584846,-0.0002678413274816166,-0.00059878…
ACTCTGTGAGTGAGTGTGTGACAGAGAGTG,0.0,0.0,0.0,0.0,0.0,0.0,0.0,0.0,0.0,0.0,0.0,0.0,0.0,0.0,0.0,0.0,0.0,132.0,0.0,0.0,0.0,0.0,0.0,0.0,0.0,0.0,0.0,0.0,0.0,0.0,0.0,0.0,0.0,0.0,0.0,0.0,0.0,0.0,0.0,0.0,0.0,0.0,0.0,0.0,0.0,0.0,0.0,0.0,0.0,0.0,0.0,0.0,0.0,0.0,0.0,0.0,0.0,0.0,,,,,,
AGTGACAGAGTCTCTGTGTGACAGTGAGTG,0.0,363.0,0.0,0.0,474.0,0.0,0.0,0.0,192.0,83.0,0.0,0.0,0.0,64.0,0.0,0.0,0.0,0.0,0.0,0.0,0.0,0.0,0.0,0.0,0.0,0.0,0.0,0.0,0.0,0.0,0.0,0.0,0.0,0.0,0.0,0.0,200.0,0.0,0.0,0.0,0.0,0.0,0.0,0.0,0.0,0.0,0.0,0.0,0.0,0.0008866980634318879,-0.0008866980634318879,-0.0008866980634318879,-0.0008866980634318879,-0.0008866980634318879,-0.0008866980634318879,-0.0008866980634318879,-0…
AGAGTGTGTGTGTCAGAGAGTGAGAGAGTG,0.0,0.0,0.0,0.0,0.0,0.0,0.0,0.0,0.0,0.0,0.0,0.0,0.0,0.0,0.0,0.0,0.0,0.0,0.0,0.0,0.0,0.0,0.0,0.0,0.0,0.0,0.0,0.0,0.0,0.0,0.0,0.0,0.0,0.0,0.0,0.0,0.0,0.0,0.0,0.0,0.0,0.0,0.0,0.0,0.0,0.0,1.0,0.0,0.0,0.0,0.0,0.0,0.0,0.0,3.363617099283886e-06,0.0,0.0,0.0,,,,,inf,
AGTGAGTCACTGAGTGAGAGTGTCTCTCAC,0.0,0.0,0.0,0.0,0.0,0.0,0.0,0.0,0.0,0.0,0.0,0.0,0.0,0.0,0.0,0.0,110.0,0.0,0.0,0.0,0.0,0.0,0.0,0.0,0.0,0.0,0.0,0.0,0.0,0.0,0.0,0.0,0.0,0.0,0.0,0.0,0.0,0.0,0.0,0.0,0.0,0.0,0.0,0.0,0.0,0.0,0.0,0.0,0.0,0.0,0.0,0.0,0.00029597023077606086,0.0,0.0,0.0,0.0,0.0,,,inf,,,
TCACTCTGTGAGTCACACTGAGTCAGTGAG,0.0,0.0,0.0,0.0,0.0,0.0,0.0,0.0,0.0,0.0,0.0,0.0,0.0,0.0,0.0,0.0,0.0,68.0,0.0,0.0,0.0,0.0,0.0,0.0,0.0,0.0,0.0,0.0,0.0,0.0,0.0,0.0,0.0,0.0,0.0,0.0,0.0,0.0,0.0,0.0,0.0,0.0,0.0,0.0,0.0,0.0,0.0,0.0,0.0,0.0,0.0,0.0,0.0,0.0,0.0,0.0,0.0,0.0,,,,,,
AGTGTGACTGTGAGTGACAGAGTGACACTG,0.0,0.0,0.0,0.0,0.0,0.0,0.0,0.0,0.0,0.0,0.0,0.0,0.0,0.0,0.0,0.0,0.0,206.0,0.0,0.0,0.0,0.0,0.0,0.0,0.0,0.0,0.0,0.0,0.0,0.0,0.0,0.0,0.0,0.0,0.0,0.0,0.0,0.0,0.0,0.0,0.0,0.0,0.0,0.0,0.0,0.0,0.0,0.0,0.0,0.0,0.0,0.0,0.0,0.0,0.0,0.0,0.0,0.0,,,,,,
TGTGACTGACTGTGAGTCAGAGAGTGAGAC,0.0,0.0,0.0,0.0,0.0,0.0,0.0,0.0,0.0,0.0,0.0,0.0,0.0,0.0,0.0,0.0,0.0,248.0,0.0,0.0,0.0,0.0,0.0,0.0,0.0,0.0,0.0,0.0,0.0,0.0,0.0,0.0,0.0,0.0,0.0,0.0,0.0,0.0,0.0,0.0,0.0,0.0,0.0,0.0,0.0,0.0,0.0,0.0,0.0,0.0,0.0,0.0,0.0,0.0,0.0,0.0,0.0,0.0,,,,,,
AGACTGAGTGACACACTCAGAGTCTGTGTC,0.0,0.0,0.0,0.0,0.0,0.0,0.0,0.0,0.0,0.0,0.0,0.0,0.0,0.0,0.0,0.0,0.0,127.0,0.0,0.0,0.0,0.0,0.0,0.0,0.0,0.0,0.0,0.0,0.0,0.0,0.0,0.0,0.0,0.0,0.0,0.0,0.0,0.0,0.0,0.0,0.0,0.0,0.0,0.0,0.0,0.0,0.0,0.0,0.0,0.0,0.0,0.0,0.0,0.0,0.0,0.0,0.0,0.0,,,,,,
[truncated: 3,522 more rows]
