# Supplementary material for: Exploiting evolutionary steering to induce collateral drug sensitivity in cancer
Source: Nat Commun. 2020 Apr 21;11:1923. doi: 10.1038/s41467-020-15596-z (PMC7174377; doi:10.1038/s41467-020-15596-z)
Supplement: Supplementary file 6 — Supplementary Data 3 [file 41467_2020_15596_MOESM6_ESM.xlsx]

## Sheet: Sheet1
	Median	Mean
POT	218	255.662
DMSO7	43	53.4326
DMSO8	148	172.922
GEF1	157	182.334
GEF2	161	152.784
GEF3	218	185.512
TRM4	164	189.315
TRM5	196	225.662
TRM6	86	105.307
	161
