# Supplementary material for: Exploiting evolutionary steering to induce collateral drug sensitivity in cancer
Source: Nat Commun. 2020 Apr 21;11:1923. doi: 10.1038/s41467-020-15596-z (PMC7174377; doi:10.1038/s41467-020-15596-z)
Supplement: Supplementary file 7 — Supplementary Data 4 [file 41467_2020_15596_MOESM7_ESM.xlsx]

## Sheet: Acar_2020_cell_line_genotype_10
##fileformat=VCFv4.0
##fileDate=2018-04-24
##source=Platypus_Version_0.8.1.1
##platypusOptions={'assemblyRegionSize': 1500, 'trimReadFlank': 0, 'assembleBadReads': 1, 'bamFiles': ['data/Evo1/mapping/GEF1_dups_valid.bam', 'data/Evo1/mapping/GEF2_dups_valid.bam', 'data/Evo1/mapping/TRM6_dups_valid.bam', 'data/Evo1/mapping/POT_dups_valid.bam', 'data/Evo1/mapping/GEF3_dups_valid.bam', 'data/Evo1/mapping/TRM4_dups_valid.bam', 'data/Evo1/mapping/TRM5_dups_valid.bam', 'data/Evo1…
##INFO=<ID=FR,Number=.,Type=Float,Description="Estimated population frequency of variant">
##INFO=<ID=MMLQ,Number=1,Type=Float,Description="Median minimum base quality for bases around variant">
##INFO=<ID=TCR,Number=1,Type=Integer,Description="Total reverse strand coverage at this locus">
##INFO=<ID=HP,Number=1,Type=Integer,Description="Homopolymer run length around variant locus">
##INFO=<ID=WE,Number=1,Type=Integer,Description="End position of calling window">
##INFO=<ID=Source,Number=.,Type=String,Description="Was this variant suggested by Playtypus, Assembler, or from a VCF?">
##INFO=<ID=FS,Number=.,Type=Float,Description="Fisher's exact test for strand bias (Phred scale)">
##INFO=<ID=WS,Number=1,Type=Integer,Description="Starting position of calling window">
##INFO=<ID=PP,Number=.,Type=Float,Description="Posterior probability (phred scaled) that this variant segregates">
##INFO=<ID=TR,Number=.,Type=Integer,Description="Total number of reads containing this variant">
##INFO=<ID=NF,Number=.,Type=Integer,Description="Total number of forward reads containing this variant">
##INFO=<ID=TCF,Number=1,Type=Integer,Description="Total forward strand coverage at this locus">
##INFO=<ID=NR,Number=.,Type=Integer,Description="Total number of reverse reads containing this variant">
##INFO=<ID=TC,Number=1,Type=Integer,Description="Total coverage at this locus">
##INFO=<ID=END,Number=.,Type=Integer,Description="End position of reference call block">
##INFO=<ID=MGOF,Number=.,Type=Integer,Description="Worst goodness-of-fit value reported across all samples">
##INFO=<ID=SbPval,Number=.,Type=Float,Description="Binomial P-value for strand bias test">
##INFO=<ID=START,Number=.,Type=Integer,Description="Start position of reference call block">
##INFO=<ID=ReadPosRankSum,Number=.,Type=Float,Description="Mann-Whitney Rank sum test for difference between in positions of variants in reads from ref and alt">
##INFO=<ID=MQ,Number=.,Type=Float,Description="Root mean square of mapping qualities of reads at the variant position">
##INFO=<ID=QD,Number=1,Type=Float,Description="Variant-quality/read-depth for this variant">
##INFO=<ID=SC,Number=1,Type=String,Description="Genomic sequence 10 bases either side of variant position">
##INFO=<ID=BRF,Number=1,Type=Float,Description="Fraction of reads around this variant that failed filters">
##INFO=<ID=HapScore,Number=.,Type=Integer,Description="Haplotype score measuring the number of haplotypes the variant is segregating into in a window">
##INFO=<ID=Size,Number=.,Type=Integer,Description="Size of reference call block">
##FILTER=<ID=GOF,Description="Variant fails goodness-of-fit test.">
##FILTER=<ID=badReads,Description="Variant supported only by reads with low quality bases close to variant position, and not present on both strands.">
##FILTER=<ID=alleleBias,Description="Variant frequency is lower than expected for het">
##FILTER=<ID=hp10,Description="Flanking sequence contains homopolymer of length 10 or greater">
##FILTER=<ID=Q20,Description="Variant quality is below 20.">
##FILTER=<ID=HapScore,Description="Too many haplotypes are supported by the data in this region.">
##FILTER=<ID=MQ,Description="Root-mean-square mapping quality across calling region is low.">
##FILTER=<ID=strandBias,Description="Variant fails strand-bias filter">
##FILTER=<ID=SC,Description="Variants fail sequence-context filter. Surrounding sequence is low-complexity">
##FILTER=<ID=QualDepth,Description="Variant quality/Read depth ratio is low.">
##FILTER=<ID=REFCALL,Description="This line represents a homozygous reference call">
##FILTER=<ID=QD,Description="Variants fail quality/depth filter.">
##FORMAT=<ID=GT,Number=1,Type=String,Description="Unphased genotypes">
##FORMAT=<ID=GQ,Number=.,Type=Integer,Description="Genotype quality as phred score">
##FORMAT=<ID=GOF,Number=.,Type=Float,Description="Goodness of fit value">
##FORMAT=<ID=NR,Number=.,Type=Integer,Description="Number of reads covering variant location in this sample">
##FORMAT=<ID=GL,Number=.,Type=Float,Description="Genotype log10-likelihoods for AA,AB and BB genotypes, where A = ref and B = variant. Only applicable for bi-allelic sites">
##FORMAT=<ID=NV,Number=.,Type=Integer,Description="Number of reads containing variant in this sample">
#CHROM	POS	ID	REF	ALT	QUAL	FILTER	INFO	FORMAT	DMSO7	DMSO8	GEF1	GEF2	GEF3	POT	TRM4	TRM5	TRM6
1	13302	.	C	T	993	badReads;MQ;QD;alleleBias	BRF=0.73;FR=0.2778;HP=1;HapScore=1;MGOF=3;MMLQ=37;MQ=28.09;NF=135;NR=44;PP=993;QD=5.74173861758;SC=GTCCTGGACACGCTGTTGGCC;SbPval=1.0;Source=Platypus;TC=2148;TCF=1132;TCR=1016;TR=179;WE=13310;WS=13292	GT:GL:GOF:GQ:NR:NV	0/0:0.0,-16.31,-274.8:3:99:102:2	0/1:-27.8,0.0,-300.0:3:99:312:32	0/0:0.0,-10.58,-300.0:3:99:305:19	0/1:-6.52,0.0,-300.0:1:65:183:17	0/0:0.0,-3.63,-300.0:2:36:285:20	0/1:-12.66,0.0,-300.0:2:99:442:36	0/1:-31.43,0.0,-300.0:1:99:178:23	0/1:-28.96,0.0,-300.0:3:99:235:26	0/0:0.0,-10.49,-283.7:2:99:106:4
1	13557	.	G	A	149	badReads;MQ;QD;alleleBias	BRF=0.76;FR=0.0556;HP=1;HapScore=1;MGOF=3;MMLQ=37;MQ=20.69;NF=0;NR=144;PP=149;QD=1.27618897602;SC=CATGGGCCTGGTCTGCAGGGA;SbPval=1.0;Source=Platypus;TC=3456;TCF=622;TCR=2834;TR=144;WE=13565;WS=13547	GT:GL:GOF:GQ:NR:NV	0/0:0.0,-9.54,-300.0:2:95:191:11	0/0:0.0,-105.33,-300.0:3:99:399:3	0/0:0.0,-55.71,-300.0:2:99:454:20	0/0:0.0,-56.82,-300.0:2:99:299:7	0/0:0.0,-69.41,-300.0:2:99:390:11	0/0:0.0,-77.39,-300.0:1:99:611:26	0/0:0.0,-50.87,-300.0:2:99:349:13	0/0:0.0,-31.32,-300.0:2:99:480:27	1/0:-20.07,0.0,-300.0:1:99:283:26
1	13656	.	CAG	C	2957	badReads;MQ	BRF=0.81;FR=0.5000;HP=5;HapScore=3;MGOF=4;MMLQ=37;MQ=16.98;NF=0;NR=457;PP=2957;QD=20;SC=TTGGAGAAAACAGGGGAATCC;SbPval=1.0;Source=Platypus;TC=1024;TCF=12;TCR=1012;TR=457;WE=13665;WS=13644	GT:GL:GOF:GQ:NR:NV	0/1:-14.63,0.0,-75.18:2:99:23:3	0/1:-220.91,0.0,-299.7:2:99:148:56	0/1:-289.08,0.0,-260.76:2:99:146:72	0/1:-225.78,0.0,-229.58:1:99:121:57	0/1:-207.78,0.0,-285.78:3:99:130:53	0/1:-299.7,0.0,-299.7:2:99:200:82	0/1:-270.44,0.0,-151.09:4:99:116:67	0/1:-239.41,0.0,-196.89:2:99:119:56	0/1:-44.94,0.0,-35.88:2:99:21:11
1	14907	.	A	G	2965	MQ;alleleBias	BRF=0.67;FR=0.5000;HP=1;HapScore=1;MGOF=10;MMLQ=37;MQ=35.76;NF=372;NR=270;PP=2965;QD=20;SC=AAATACAGGAAGAAAAAGGCA;SbPval=0.8;Source=Platypus;TC=2719;TCF=1394;TCR=1325;TR=642;WE=14915;WS=14897	GT:GL:GOF:GQ:NR:NV	0/1:-48.19,0.0,-87.59:10:99:54:21	0/1:-173.85,0.0,-300.0:9:99:368:85	0/1:-149.87,0.0,-300.0:7:99:286:68	0/1:-102.01,0.0,-300.0:9:99:239:49	0/1:-169.76,0.0,-300.0:10:99:330:80	0/1:-284.34,0.0,-300.0:8:99:628:140	0/1:-178.45,0.0,-300.0:9:99:340:84	0/1:-166.36,0.0,-300.0:9:99:377:86	0/1:-54.29,0.0,-183.59:8:99:97:29
1	14930	.	A	G	2965	MQ;alleleBias	BRF=0.65;FR=0.5000;HP=1;HapScore=1;MGOF=10;MMLQ=37;MQ=38.46;NF=386;NR=337;PP=2965;QD=20;SC=ACAGAATTACAAGGTGCTGGC;SbPval=0.61;Source=Platypus;TC=2808;TCF=1470;TCR=1338;TR=723;WE=14938;WS=14920	GT:GL:GOF:GQ:NR:NV	0/1:-59.01,0.0,-100.21:10:99:65:27	0/1:-205.11,0.0,-300.0:10:99:371:88	0/1:-160.23,0.0,-300.0:9:99:304:72	0/1:-124.28,0.0,-300.0:8:99:229:53	0/1:-197.07,0.0,-300.0:10:99:359:89	0/1:-300.0,0.0,-300.0:8:99:663:171	0/1:-229.28,0.0,-300.0:9:99:333:93	0/1:-219.22,0.0,-300.0:9:99:375:93	0/1:-91.2,0.0,-189.6:7:99:109:37
1	17385	.	G	A	2965	badReads;MQ;alleleBias	BRF=0.86;FR=0.5000;HP=4;HapScore=2;MGOF=4;MMLQ=37;MQ=18.72;NF=124;NR=68;PP=2965;QD=20;SC=AGGCGACATGGGGGTCAGGCA;SbPval=0.95;Source=Platypus;TC=823;TCF=427;TCR=396;TR=192;WE=17393;WS=17375	GT:GL:GOF:GQ:NR:NV	1/0:-16.48,0.0,-44.88:0:99:20:6	1/0:-83.68,0.0,-300.0:4:99:150:36	1/0:-42.01,0.0,-228.11:2:99:91:20	1/0:-22.72,0.0,-206.42:2:99:77:13	1/0:-69.35,0.0,-266.45:4:99:111:28	1/0:-100.56,0.0,-300.0:2:99:168:41	1/0:-25.56,0.0,-205.56:1:99:76:13	1/0:-63.43,0.0,-242.23:3:99:102:26	1/0:-23.97,0.0,-62.17:2:99:28:9
1	69511	.	A	G	2965	badReads;MQ	BRF=0.74;FR=1.0000;HP=2;HapScore=1;MGOF=2;MMLQ=37;MQ=29.91;NF=729;NR=680;PP=2965;QD=20;SC=TATGGCTGTCACATGGGGAAT;SbPval=0.53;Source=Platypus;TC=1413;TCF=732;TCR=681;TR=1409;WE=69519;WS=69501	GT:GL:GOF:GQ:NR:NV	1/1:-250.4,-20.17,0.0:0:99:79:79	1/1:-300.0,-40.0,0.0:2:99:146:145	1/1:-300.0,-45.46,0.0:1:99:173:173	1/1:-300.0,-37.56,0.0:2:99:143:143	1/1:-300.0,-42.14,0.0:2:99:164:163	1/1:-300.0,-62.58,0.0:2:99:242:242	1/1:-300.0,-33.68,0.0:2:99:130:129	1/1:-300.0,-50.54,0.0:2:99:194:193	1/1:-300.0,-33.72,0.0:1:99:142:142
1	137825	.	G	A	2965	MQ	BRF=0.64;FR=0.5000;HP=4;HapScore=2;MGOF=6;MMLQ=37;MQ=28.25;NF=99;NR=87;PP=2965;QD=20;SC=GACCAAGGCCGCCAGGAGATG;SbPval=0.37;Source=Platypus;TC=478;TCF=235;TCR=243;TR=186;WE=137833;WS=137815	GT:GL:GOF:GQ:NR:NV	1/0:-19.49,0.0,-12.09:0:99:13:9	1/0:-50.35,0.0,-104.65:6:99:54:19	1/0:-35.37,0.0,-47.67:0:99:35:16	1/0:-31.08,0.0,-44.58:2:99:26:12	1/0:-111.16,0.0,-112.56:5:99:79:40	1/0:-87.7,0.0,-217.2:3:99:112:35	1/0:-46.74,0.0,-120.64:3:99:62:19	1/0:-77.9,0.0,-130.9:3:99:78:32	1/0:-6.28,0.0,-46.98:2:63:19:4
1	139213	.	A	G	2965	badReads;MQ;alleleBias	BRF=0.77;FR=0.5000;HP=1;HapScore=1;MGOF=10;MMLQ=37;MQ=23.47;NF=257;NR=143;PP=2965;QD=20;SC=CTTGTGAAGCATGAGCTTGGC;SbPval=0.72;Source=Platypus;TC=1929;TCF=1167;TCR=762;TR=400;WE=139221;WS=139203	GT:GL:GOF:GQ:NR:NV	0/1:-33.49,0.0,-90.39:10:99:41:13	0/1:-87.59,0.0,-300.0:8:99:268:47	0/1:-57.89,0.0,-300.0:6:99:235:35	0/1:-79.26,0.0,-300.0:7:99:168:35	0/1:-108.46,0.0,-300.0:7:99:235:49	0/1:-211.73,0.0,-300.0:6:99:426:92	0/1:-99.41,0.0,-300.0:8:99:216:45	0/1:-130.73,0.0,-300.0:7:99:260:57	0/1:-73.72,0.0,-172.32:8:99:80:27
1	139233	.	C	A	2965	badReads;MQ;alleleBias	BRF=0.74;FR=0.5000;HP=2;HapScore=1;MGOF=9;MMLQ=37;MQ=25.61;NF=277;NR=207;PP=2965;QD=20;SC=CCTAAAGAGGCCACTGGGTGG;SbPval=0.64;Source=Platypus;TC=2283;TCF=1253;TCR=1030;TR=484;WE=139241;WS=139223	GT:GL:GOF:GQ:NR:NV	1/0:-32.15,0.0,-107.35:6:99:49:13	1/0:-133.35,0.0,-300.0:6:99:328:65	1/0:-67.39,0.0,-300.0:6:99:258:40	1/0:-92.58,0.0,-300.0:7:99:193:42	1/0:-109.36,0.0,-300.0:8:99:274:54	1/0:-218.3,0.0,-300.0:6:99:492:112	1/0:-124.46,0.0,-300.0:8:99:254:59	1/0:-138.16,0.0,-300.0:7:99:325:69	1/0:-56.21,0.0,-229.61:9:99:110:30
1	139781	.	G	A	190	badReads;MQ;QD;alleleBias;strandBias	BRF=0.78;FR=0.3799;HP=1;HapScore=2;MGOF=6;MMLQ=37;MQ=29.34;NF=21;NR=6;PP=190;QD=8.32485972397;SC=AAATAATTATGGAACTCACCA;SbPval=0.0;Source=Platypus;TC=310;TCF=106;TCR=204;TR=27;WE=139789;WS=139771	GT:GL:GOF:GQ:NR:NV	1/0:-0.99,0.0,-30.59:1:10:11:1	1/0:-2.67,0.0,-85.37:1:27:31:3	1/0:-5.8,0.0,-85.9:6:58:35:4	1/0:-5.47,0.0,-94.27:1:55:34:4	1/0:-2.28,0.0,-148.98:1:23:53:5	0/0:0.0,-7.65,-172.7:0:77:54:2	1/0:-2.37,0.0,-88.77:1:24:32:3	0/0:0.0,-4.01,-126.9:1:40:44:2	1/0:-8.09,0.0,-26.59:3:81:16:3
1	664468	.	G	T	2965	badReads;MQ	BRF=0.85;FR=0.5000;HP=1;HapScore=2;MGOF=5;MMLQ=25;MQ=16.98;NF=136;NR=123;PP=2965;QD=20;SC=TAGGCCACCAGGAGGCAGCAG;SbPval=0.36;Source=Platypus;TC=664;TCF=375;TCR=289;TR=259;WE=664476;WS=664458	GT:GL:GOF:GQ:NR:NV	0/1:-34.38,0.0,-34.38:0:99:30:15	0/1:-33.86,0.0,-160.06:3:99:73:21	0/1:-85.9,0.0,-104.3:1:99:78:32	0/1:-45.52,0.0,-90.12:2:99:59:23	0/1:-89.94,0.0,-101.04:3:99:75:36	0/1:-139.54,0.0,-232.24:2:99:149:62	0/1:-56.34,0.0,-120.54:5:99:70:24	0/1:-80.22,0.0,-160.32:1:99:91:32	0/1:-30.87,0.0,-56.67:1:99:39:14
1	762061	.	T	A	2965	PASS	BRF=0.65;FR=0.5000;HP=1;HapScore=2;MGOF=3;MMLQ=37;MQ=49.78;NF=406;NR=160;PP=2965;QD=20;SC=TCCCATTTTGTCTATTTCCAT;SbPval=0.38;Source=Platypus;TC=1160;TCF=851;TCR=309;TR=566;WE=762069;WS=762051	GT:GL:GOF:GQ:NR:NV	1/0:-34.8,0.0,-51.9:0:99:36:15	1/0:-160.4,0.0,-134.5:3:99:106:55	1/0:-220.95,0.0,-222.15:2:99:151:77	1/0:-131.16,0.0,-174.36:3:99:105:45	1/0:-187.39,0.0,-151.79:3:99:119:65	1/0:-249.54,0.0,-300.0:1:99:212:95	1/0:-217.36,0.0,-187.86:2:99:149:75	1/0:-226.44,0.0,-253.64:2:99:176:87	1/0:-125.61,0.0,-141.61:2:99:106:52
1	762273	.	G	A	2965	badReads;MQ	BRF=0.7;FR=1.0000;HP=1;HapScore=1;MGOF=4;MMLQ=37;MQ=33.26;NF=363;NR=668;PP=2965;QD=20;SC=CTGCCAAGGAGGAGCCCGCTT;SbPval=0.52;Source=Platypus;TC=1040;TCF=369;TCR=671;TR=1031;WE=762281;WS=762263	GT:GL:GOF:GQ:NR:NV	1/1:-55.4,-4.48,0.0:4:45:18:17	1/1:-300.0,-34.99,0.0:4:99:123:122	1/1:-300.0,-33.16,0.0:1:99:128:126	1/1:-300.0,-27.66,0.0:3:99:94:94	1/1:-300.0,-40.94,0.0:4:99:142:141	1/1:-300.0,-59.07,0.0:1:99:211:209	1/1:-300.0,-35.39,0.0:1:99:128:127	1/1:-300.0,-38.4,0.0:2:99:135:134	1/1:-205.9,-16.82,0.0:0:99:61:61
1	762409	.	G	C	2965	badReads;MQ	BRF=0.73;FR=0.5000;HP=2;HapScore=2;MGOF=3;MMLQ=37;MQ=30.85;NF=196;NR=257;PP=2965;QD=20;SC=TCAGGGTCCTGTCTGAGGCGG;SbPval=0.46;Source=Platypus;TC=979;TCF=415;TCR=564;TR=453;WE=762417;WS=762399	GT:GL:GOF:GQ:NR:NV	1/0:-40.58,0.0,-26.98:2:99:24:15	1/0:-183.45,0.0,-159.75:3:99:121:63	1/0:-115.49,0.0,-206.79:1:99:116:43	1/0:-125.64,0.0,-155.04:2:99:103:47	1/0:-176.68,0.0,-175.38:3:99:122:60	1/0:-263.93,0.0,-300.0:2:99:209:95	1/0:-152.19,0.0,-187.99:1:99:121:55	1/0:-157.22,0.0,-190.42:2:99:122:58	1/0:-35.07,0.0,-64.67:0:99:41:17
1	762486	.	A	C	77	badReads;MQ;QD;alleleBias	BRF=0.7;FR=0.0556;HP=3;HapScore=1;MGOF=9;MMLQ=11;MQ=39.11;NF=0;NR=36;PP=77;QD=3.10475590409;SC=GAAGCATCTCAGGGAGGACTG;SbPval=1.0;Source=Platypus;TC=749;TCF=207;TCR=542;TR=36;WE=762494;WS=762476	GT:GL:GOF:GQ:NR:NV	0/0:0.0,-4.82,-60.5:9:48:22:0	0/0:0.0,-26.1,-300.0:7:99:100:2	0/0:0.0,-20.7,-249.0:7:99:70:0	0/0:0.0,-21.11,-262.9:9:99:79:1	0/0:0.0,-24.79,-290.4:9:99:89:0	0/1:-12.84,0.0,-300.0:7:99:167:32	0/0:0.0,-22.68,-259.7:8:99:84:1	0/0:0.0,-28.4,-300.0:5:99:110:0	0/0:0.0,-7.09,-80.9:7:71:28:0
1	808922	.	GGACACC	AGACACT	2947	PASS	BRF=0.66;FR=1.0000;HP=1;HapScore=1;MGOF=3;MMLQ=37;MQ=48.86;NF=920;NR=654;PP=2947;QD=20;SC=CCAAGGTGTCGGACACCGTGG;SbPval=0.5;Source=Platypus;TC=1638;TCF=959;TCR=679;TR=1574;WE=808936;WS=808912	GT:GL:GOF:GQ:NR:NV	1/1:-157.9,-7.65,0.0:2:76:54:47	1/1:-299.4,-52.61,0.0:3:99:185:175	1/1:-299.4,-61.01,0.0:2:99:220:209	1/1:-299.4,-48.73,0.0:3:99:175:170	1/1:-299.4,-52.98,0.0:3:99:192:182	1/1:-299.4,-67.67,0.0:2:99:243:236	1/1:-299.4,-44.51,0.0:1:99:164:158	1/1:-299.4,-69.54,0.0:2:99:266:259	1/1:-299.4,-33.71,0.0:2:99:139:138
1	809091	.	A	G	7	badReads;alleleBias;Q20;MQ;QD;strandBias	BRF=0.71;FR=0.0556;HP=2;HapScore=1;MGOF=5;MMLQ=37;MQ=34.67;NF=74;NR=0;PP=7;QD=0.564475845232;SC=GTCTGCTACCATGAGTGGGGT;SbPval=0.0;Source=Platypus;TC=1465;TCF=642;TCR=823;TR=74;WE=809099;WS=809081	GT:GL:GOF:GQ:NR:NV	0/0:0.0,-11.07,-134.2:2:99:42:0	0/0:0.0,-15.94,-300.0:5:99:208:12	0/0:0.0,-36.93,-300.0:3:99:180:3	0/0:0.0,-18.36,-300.0:4:99:134:5	0/0:0.0,-2.78,-300.0:3:28:176:13	0/0:0.0,-26.16,-300.0:4:99:274:14	0/1:-5.71,0.0,-300.0:4:57:170:14	0/0:0.0,-7.12,-300.0:3:71:206:13	0/0:0.0,-18.26,-219.2:2:99:75:0
1	809319	.	C	T	22	QD;alleleBias	BRF=0.68;FR=0.0569;HP=1;HapScore=1;MGOF=7;MMLQ=37;MQ=42.5;NF=0;NR=59;PP=22;QD=0.962223941478;SC=CCGTCACGGCCGCTACCTAAC;SbPval=1.0;Source=Platypus;TC=1073;TCF=510;TCR=563;TR=59;WE=809327;WS=809309	GT:GL:GOF:GQ:NR:NV	0/0:0.0,-0.39,-82.5:3:5:29:2	0/0:0.0,-29.43,-300.0:7:99:163:5	0/0:0.0,-6.01,-300.0:3:60:106:7	0/0:0.0,-15.27,-300.0:2:99:103:4	0/0:0.0,-23.34,-300.0:4:99:145:5	0/0:0.0,-6.49,-300.0:3:65:190:14	0/0:0.0,-6.44,-300.0:3:64:141:9	0/0:0.0,-14.58,-300.0:3:99:154:8	0/1:-7.36,0.0,-108.56:5:74:42:5
1	878314	.	G	C	2965	badReads	BRF=0.7;FR=0.5000;HP=2;HapScore=2;MGOF=4;MMLQ=37;MQ=59.98;NF=145;NR=79;PP=2965;QD=20;SC=CAGCTGTTGGGTGCAGGGGGC;SbPval=0.6;Source=Platypus;TC=555;TCF=351;TCR=204;TR=224;WE=878322;WS=878304	GT:GL:GOF:GQ:NR:NV	1/0:-18.59,0.0,-21.09:2:99:14:6	1/0:-88.13,0.0,-137.43:3:99:77:31	1/0:-40.29,0.0,-77.39:2:99:45:17	1/0:-61.36,0.0,-58.86:1:99:45:24	1/0:-69.96,0.0,-163.56:3:99:89:26	1/0:-121.39,0.0,-217.59:2:99:118:46	1/0:-68.54,0.0,-105.54:2:99:66:26	1/0:-115.83,0.0,-103.53:4:99:87:46	1/0:-3.79,0.0,-37.09:0:38:14:2
1	880238	.	A	G	2965	PASS	BRF=0.66;FR=1.0000;HP=2;HapScore=1;MGOF=4;MMLQ=37;MQ=60.0;NF=293;NR=267;PP=2965;QD=20;SC=AGCCAGCCTTAGAGGTTACTC;SbPval=0.56;Source=Platypus;TC=561;TCF=293;TCR=268;TR=560;WE=880246;WS=880228	GT:GL:GOF:GQ:NR:NV	1/1:-59.2,-4.52,0.0:1:45:19:19	1/1:-247.9,-19.87,0.0:3:99:70:70	1/1:-169.0,-13.55,0.0:2:99:59:58	1/1:-163.9,-13.21,0.0:2:99:50:50	1/1:-281.3,-22.88,0.0:3:99:82:82	1/1:-300.0,-26.49,0.0:0:99:94:94	1/1:-256.3,-21.01,0.0:4:99:81:81	1/1:-239.1,-19.8,0.0:2:99:74:74	1/1:-109.8,-8.73,0.0:2:87:32:32
1	880483	.	A	G	2965	PASS	BRF=0.66;FR=0.5000;HP=1;HapScore=2;MGOF=4;MMLQ=37;MQ=60.0;NF=286;NR=269;PP=2965;QD=20;SC=CGTCCTCTTCATCGTCTTCCA;SbPval=0.52;Source=Platypus;TC=1105;TCF=571;TCR=534;TR=555;WE=880491;WS=880473	GT:GL:GOF:GQ:NR:NV	0/1:-47.33,0.0,-46.13:2:99:38:20	0/1:-147.62,0.0,-174.52:4:99:112:51	0/1:-141.07,0.0,-156.87:1:99:108:53	0/1:-149.06,0.0,-161.46:1:99:111:53	0/1:-154.24,0.0,-234.24:2:99:134:54	0/1:-292.02,0.0,-236.42:3:99:196:108	0/1:-213.41,0.0,-164.01:1:99:133:72	0/1:-263.16,0.0,-235.76:2:99:188:101	0/1:-95.13,0.0,-107.53:1:99:85:43
1	881627	.	G	A	2965	PASS	BRF=0.66;FR=0.5000;HP=3;HapScore=2;MGOF=3;MMLQ=37;MQ=59.93;NF=301;NR=77;PP=2965;QD=20;SC=TACAAGGTCAGGGGTGTCCCC;SbPval=0.59;Source=Platypus;TC=690;TCF=542;TCR=148;TR=378;WE=881635;WS=881617	GT:GL:GOF:GQ:NR:NV	1/0:-31.58,0.0,-27.88:0:99:25:14	1/0:-132.87,0.0,-141.67:2:99:94:47	1/0:-103.17,0.0,-88.37:2:99:70:36	1/0:-119.92,0.0,-107.52:2:99:77:40	1/0:-117.15,0.0,-122.05:2:99:90:46	1/0:-167.37,0.0,-120.77:1:99:109:61	1/0:-97.09,0.0,-137.89:1:99:88:41	1/0:-157.55,0.0,-86.45:2:99:95:64	1/0:-72.76,0.0,-41.96:3:99:42:29
1	883625	.	A	G	2965	PASS	BRF=0.69;FR=1.0000;HP=3;HapScore=1;MGOF=4;MMLQ=37;MQ=59.96;NF=253;NR=321;PP=2965;QD=20;SC=GAAGAGCAGGAGAGAGGGCCG;SbPval=0.52;Source=Platypus;TC=574;TCF=253;TCR=321;TR=574;WE=883633;WS=883615	GT:GL:GOF:GQ:NR:NV	1/1:-75.1,-5.99,0.0:4:60:23:23	1/1:-224.5,-18.06,0.0:2:99:65:65	1/1:-198.6,-15.95,0.0:0:99:58:58	1/1:-162.8,-12.94,0.0:2:99:53:53	1/1:-245.5,-19.87,0.0:3:99:76:76	1/1:-300.0,-30.61,0.0:1:99:112:112	1/1:-200.9,-16.79,0.0:3:99:64:64	1/1:-257.8,-20.77,0.0:0:99:82:82	1/1:-129.5,-10.24,0.0:3:99:41:41
1	887560	.	A	C	2965	PASS	BRF=0.67;FR=1.0000;HP=1;HapScore=1;MGOF=8;MMLQ=37;MQ=59.98;NF=472;NR=612;PP=2965;QD=20;SC=CCAGGCTGACAAGTCAGGCTG;SbPval=0.55;Source=Platypus;TC=1092;TCF=475;TCR=617;TR=1084;WE=887568;WS=887550	GT:GL:GOF:GQ:NR:NV	1/1:-186.3,-15.05,0.0:3:99:50:50	1/1:-300.0,-27.84,0.0:8:99:112:109	1/1:-300.0,-35.49,0.0:3:99:133:133	1/1:-300.0,-23.06,0.0:3:99:94:93	1/1:-300.0,-32.14,0.0:3:99:109:109	1/1:-300.0,-55.43,0.0:3:99:204:202	1/1:-300.0,-29.95,0.0:1:99:118:117	1/1:-300.0,-50.51,0.0:1:99:192:192	1/1:-233.1,-18.1,0.0:3:99:80:79
1	887801	.	A	G	2965	badReads	BRF=0.71;FR=1.0000;HP=2;HapScore=1;MGOF=5;MMLQ=37;MQ=58.44;NF=844;NR=486;PP=2965;QD=20;SC=CCTTCTTGCGAGTGGTCATGG;SbPval=0.52;Source=Platypus;TC=1338;TCF=847;TCR=491;TR=1330;WE=887809;WS=887791	GT:GL:GOF:GQ:NR:NV	1/1:-119.1,-10.1,0.0:3:99:38:38	1/1:-300.0,-55.19,0.0:3:99:190:190	1/1:-300.0,-47.26,0.0:2:99:164:163	1/1:-300.0,-34.82,0.0:2:99:125:124	1/1:-300.0,-41.41,0.0:4:99:143:142	1/1:-300.0,-78.84,0.0:2:99:282:279	1/1:-300.0,-39.74,0.0:5:99:136:134	1/1:-300.0,-53.88,0.0:3:99:197:197	1/1:-206.0,-16.56,0.0:3:99:63:63
1	888639	.	T	C	2965	PASS	BRF=0.69;FR=1.0000;HP=1;HapScore=1;MGOF=34;MMLQ=37;MQ=56.02;NF=725;NR=691;PP=2965;QD=20;SC=GCAGAGACTCTTCCCCAGTGC;SbPval=0.56;Source=Platypus;TC=1417;TCF=725;TCR=692;TR=1416;WE=888647;WS=888629	GT:GL:GOF:GQ:NR:NV	1/1:-119.7,-9.63,0.0:34:96:36:36	1/1:-300.0,-50.47,0.0:27:99:183:183	1/1:-300.0,-51.48,0.0:26:99:199:198	1/1:-300.0,-36.39,0.0:27:99:133:133	1/1:-300.0,-52.08,0.0:28:99:188:188	1/1:-300.0,-67.33,0.0:24:99:249:249	1/1:-300.0,-49.67,0.0:29:99:176:176	1/1:-300.0,-46.36,0.0:24:99:178:178	1/1:-228.2,-18.36,0.0:22:99:75:75
1	888659	.	T	C	2965	PASS	BRF=0.69;FR=1.0000;HP=1;HapScore=1;MGOF=35;MMLQ=37;MQ=56.65;NF=629;NR=740;PP=2965;QD=20;SC=CTCCATACGATCACCATTCTC;SbPval=0.53;Source=Platypus;TC=1374;TCF=631;TCR=743;TR=1369;WE=888667;WS=888649	GT:GL:GOF:GQ:NR:NV	1/1:-114.7,-9.03,0.0:35:90:34:34	1/1:-300.0,-49.27,0.0:31:99:177:176	1/1:-300.0,-52.01,0.0:29:99:197:196	1/1:-300.0,-32.48,0.0:30:99:118:117	1/1:-300.0,-50.21,0.0:31:99:179:178	1/1:-300.0,-66.83,0.0:28:99:248:247	1/1:-300.0,-46.96,0.0:31:99:167:167	1/1:-300.0,-45.69,0.0:28:99:172:172	1/1:-236.7,-19.23,0.0:24:99:82:82
1	897325	.	G	C	2965	badReads	BRF=0.7;FR=1.0000;HP=2;HapScore=1;MGOF=3;MMLQ=37;MQ=59.97;NF=547;NR=730;PP=2965;QD=20;SC=TTGCCGATGCGCACTCCTGCA;SbPval=0.53;Source=Platypus;TC=1281;TCF=550;TCR=731;TR=1277;WE=897333;WS=897315	GT:GL:GOF:GQ:NR:NV	1/1:-144.2,-11.71,0.0:2:99:46:46	1/1:-300.0,-43.88,0.0:3:99:155:154	1/1:-300.0,-34.28,0.0:2:99:133:133	1/1:-300.0,-31.24,0.0:2:99:113:113	1/1:-300.0,-45.96,0.0:1:99:165:165	1/1:-300.0,-73.62,0.0:2:99:270:268	1/1:-300.0,-41.51,0.0:2:99:145:145	1/1:-300.0,-46.89,0.0:3:99:171:171	1/1:-220.8,-17.76,0.0:1:99:83:82
1	897564	.	T	C	2965	PASS	BRF=0.67;FR=1.0000;HP=2;HapScore=1;MGOF=7;MMLQ=37;MQ=59.99;NF=819;NR=479;PP=2965;QD=20;SC=CCGAGACCTTTCTGGATCTGG;SbPval=0.5;Source=Platypus;TC=1300;TCF=820;TCR=480;TR=1298;WE=897572;WS=897554	GT:GL:GOF:GQ:NR:NV	1/1:-139.4,-11.14,0.0:7:99:42:42	1/1:-300.0,-38.2,0.0:3:99:137:137	1/1:-300.0,-36.36,0.0:2:99:144:144	1/1:-287.2,-23.71,0.0:2:99:88:88	1/1:-300.0,-51.71,0.0:3:99:179:179	1/1:-300.0,-81.81,0.0:2:99:284:283	1/1:-300.0,-49.34,0.0:2:99:168:167	1/1:-300.0,-55.02,0.0:3:99:201:201	1/1:-156.7,-12.64,0.0:2:99:57:57
1	900505	.	G	C	2965	PASS	BRF=0.67;FR=0.5000;HP=1;HapScore=2;MGOF=4;MMLQ=37;MQ=59.96;NF=193;NR=297;PP=2965;QD=20;SC=GTGTGGCGGTGCTGGAGCTGC;SbPval=0.62;Source=Platypus;TC=986;TCF=403;TCR=583;TR=490;WE=900513;WS=900495	GT:GL:GOF:GQ:NR:NV	1/0:-60.67,0.0,-39.77:4:99:35:19	1/0:-174.2,0.0,-130.0:3:99:101:57	1/0:-193.37,0.0,-204.47:2:99:134:67	1/0:-89.98,0.0,-171.48:4:99:90:33	1/0:-194.51,0.0,-187.21:3:99:125:61	1/0:-275.4,0.0,-300.0:2:99:208:97	1/0:-177.03,0.0,-119.13:3:99:100:59	1/0:-208.47,0.0,-186.27:2:99:142:74	1/0:-58.96,0.0,-72.46:2:99:51:23
1	909768	.	A	G	2965	PASS	BRF=0.67;FR=1.0000;HP=3;HapScore=1;MGOF=5;MMLQ=37;MQ=59.98;NF=418;NR=528;PP=2965;QD=20;SC=CTGCCTCCTGAGGTGAGTGCC;SbPval=0.51;Source=Platypus;TC=946;TCF=418;TCR=528;TR=946;WE=909776;WS=909758	GT:GL:GOF:GQ:NR:NV	1/1:-114.7,-9.03,0.0:5:90:39:39	1/1:-300.0,-27.36,0.0:2:99:101:101	1/1:-300.0,-24.99,0.0:1:99:89:89	1/1:-275.1,-22.28,0.0:4:99:85:85	1/1:-300.0,-36.36,0.0:1:99:126:126	1/1:-300.0,-53.78,0.0:3:99:196:196	1/1:-300.0,-31.84,0.0:2:99:115:115	1/1:-300.0,-39.4,0.0:1:99:148:148	1/1:-113.2,-9.27,0.0:3:93:47:47
1	911595	.	A	G	2658	badReads	BRF=0.71;FR=0.5000;HP=6;HapScore=1;MGOF=5;MMLQ=37;MQ=60.0;NF=77;NR=51;PP=2658;QD=20;SC=CCCTTGCCCCACCTGCCGGCG;SbPval=0.68;Source=Platypus;TC=331;TCF=189;TCR=142;TR=128;WE=911603;WS=911585	GT:GL:GOF:GQ:NR:NV	0/1:-9.03,0.0,-12.63:5:90:11:3	0/1:-28.87,0.0,-56.07:3:99:34:13	0/1:-34.38,0.0,-34.38:1:99:32:17	0/1:-14.02,0.0,-20.02:0:99:17:8	0/1:-60.06,0.0,-48.96:2:99:41:20	0/1:-61.08,0.0,-106.88:1:99:60:30	0/1:-41.26,0.0,-70.86:4:99:47:19	0/1:-20.89,0.0,-104.89:3:99:55:12	0/1:-5.08,0.0,-60.58:4:51:34:6
1	911916	.	C	T	2965	badReads	BRF=0.7;FR=0.5000;HP=1;HapScore=2;MGOF=6;MMLQ=37;MQ=60.0;NF=227;NR=139;PP=2965;QD=20;SC=GATCTGACGTCCTCACAGCCC;SbPval=0.65;Source=Platypus;TC=737;TCF=438;TCR=299;TR=366;WE=911924;WS=911906	GT:GL:GOF:GQ:NR:NV	0/1:-48.28,0.0,-29.78:1:99:31:20	0/1:-70.19,0.0,-57.99:6:99:51:28	0/1:-102.83,0.0,-99.13:1:99:83:43	0/1:-72.85,0.0,-66.65:1:99:56:27	0/1:-129.73,0.0,-86.53:2:99:81:48	0/1:-173.2,0.0,-227.6:2:99:155:70	0/1:-101.63,0.0,-99.13:1:99:81:38	0/1:-142.77,0.0,-148.97:3:99:127:59	0/1:-60.68,0.0,-86.78:1:99:72:33
1	914333	.	C	G	2965	PASS	BRF=0.67;FR=0.5014;HP=2;HapScore=2;MGOF=15;MMLQ=37;MQ=59.98;NF=159;NR=54;PP=2965;QD=20;SC=CCCGCCCCCTCGGAGGCCGAC;SbPval=0.43;Source=Platypus;TC=425;TCF=322;TCR=103;TR=213;WE=914341;WS=914323	GT:GL:GOF:GQ:NR:NV	0/1:-23.79,0.0,-1.59:15:16:10:8	0/1:-62.35,0.0,-85.75:2:99:50:22	0/1:-72.16,0.0,-51.16:2:99:43:24	0/1:-44.81,0.0,-26.41:4:99:28:16	0/1:-91.74,0.0,-96.64:3:99:67:32	0/1:-114.18,0.0,-155.88:1:99:95:42	0/1:-80.55,0.0,-70.65:2:99:55:30	0/1:-88.94,0.0,-88.94:1:99:65:32	0/1:-19.49,0.0,-12.09:0:99:12:7
1	914940	.	T	C	2965	badReads	BRF=0.7;FR=0.5000;HP=4;HapScore=2;MGOF=21;MMLQ=37;MQ=59.98;NF=272;NR=131;PP=2965;QD=20;SC=CCAGTGCGGGTGCCCCAGAGC;SbPval=0.61;Source=Platypus;TC=864;TCF=569;TCR=295;TR=403;WE=914948;WS=914930	GT:GL:GOF:GQ:NR:NV	1/0:-17.42,0.0,-27.32:17:99:15:6	1/0:-142.53,0.0,-168.83:21:99:109:49	1/0:-110.84,0.0,-83.74:15:99:75:39	1/0:-82.65,0.0,-56.85:10:99:54:33	1/0:-183.29,0.0,-144.99:18:99:120:62	1/0:-260.82,0.0,-279.02:15:99:200:93	1/0:-123.7,0.0,-164.5:17:99:104:46	1/0:-160.28,0.0,-206.08:15:99:153:63	1/0:-33.87,0.0,-49.87:15:99:34:12
1	915227	.	A	G	2965	PASS	BRF=0.68;FR=1.0000;HP=2;HapScore=1;MGOF=8;MMLQ=37;MQ=59.97;NF=1463;NR=564;PP=2965;QD=20;SC=TCCGTGTCCAATTGTGGCTTG;SbPval=0.51;Source=Platypus;TC=2034;TCF=1467;TCR=567;TR=2027;WE=915235;WS=915217	GT:GL:GOF:GQ:NR:NV	1/1:-300.0,-31.57,0.0:3:99:112:112	1/1:-300.0,-63.69,0.0:8:99:221:219	1/1:-300.0,-77.23,0.0:5:99:274:274	1/1:-300.0,-64.22,0.0:5:99:227:226	1/1:-300.0,-70.54,0.0:6:99:244:242	1/1:-300.0,-90.38,0.0:3:99:318:317	1/1:-300.0,-58.07,0.0:4:99:209:208	1/1:-300.0,-70.37,0.0:3:99:266:266	1/1:-300.0,-44.99,0.0:4:99:163:163
1	915845	.	C	A	2965	PASS	BRF=0.68;FR=0.5000;HP=2;HapScore=2;MGOF=4;MMLQ=37;MQ=59.97;NF=129;NR=143;PP=2965;QD=20;SC=CCCTTGGCACCCACAGCTCGC;SbPval=0.57;Source=Platypus;TC=514;TCF=248;TCR=266;TR=272;WE=915853;WS=915835	GT:GL:GOF:GQ:NR:NV	1/0:-14.29,0.0,-19.19:0:99:12:5	1/0:-120.73,0.0,-85.03:4:99:70:40	1/0:-46.77,0.0,-45.57:2:99:29:17	1/0:-34.08,0.0,-37.78:1:99:26:12	1/0:-157.35,0.0,-101.65:2:99:86:51	1/0:-231.84,0.0,-159.04:1:99:135:77	1/0:-113.72,0.0,-113.72:2:99:76:36	1/0:-71.77,0.0,-113.57:1:99:66:27	1/0:-18.89,0.0,-18.89:0:99:14:7
1	917492	.	C	T	2965	PASS	BRF=0.67;FR=0.5000;HP=2;HapScore=2;MGOF=4;MMLQ=37;MQ=59.99;NF=106;NR=137;PP=2965;QD=20;SC=CGTCCTGGGTCGGCATGGTGC;SbPval=0.5;Source=Platypus;TC=481;TCF=207;TCR=274;TR=243;WE=917500;WS=917482	GT:GL:GOF:GQ:NR:NV	0/1:-10.32,0.0,-37.32:0:99:18:5	0/1:-80.18,0.0,-82.78:3:99:55:27	0/1:-72.04,0.0,-115.14:1:99:65:26	0/1:-51.16,0.0,-73.36:3:99:42:17	0/1:-94.84,0.0,-72.54:3:99:56:32	0/1:-142.74,0.0,-123.14:2:99:96:52	0/1:-73.71,0.0,-78.61:4:99:53:27	0/1:-112.16,0.0,-83.46:2:99:72:43	0/1:-31.88,0.0,-23.28:1:99:24:14
1	948921	.	T	C	2965	PASS	BRF=0.66;FR=1.0000;HP=1;HapScore=2;MGOF=30;MMLQ=37;MQ=59.96;NF=361;NR=177;PP=2965;QD=20;SC=TACAGGAGCTTGTGCCGTGGC;SbPval=0.52;Source=Platypus;TC=540;TCF=362;TCR=178;TR=538;WE=948929;WS=948911	GT:GL:GOF:GQ:NR:NV	1/1:-55.5,-4.21,0.0:11:42:15:15	1/1:-261.5,-21.07,0.0:26:99:77:76	1/1:-210.8,-17.13,0.0:30:99:64:64	1/1:-148.0,-11.74,0.0:23:99:44:44	1/1:-204.8,-16.56,0.0:27:99:62:62	1/1:-300.0,-31.57,0.0:28:99:114:113	1/1:-256.6,-20.77,0.0:26:99:75:75	1/1:-249.3,-20.47,0.0:17:99:74:74	1/1:-48.1,-3.61,0.0:21:36:15:15
1	949608	.	G	A	2965	badReads	BRF=0.7;FR=0.5000;HP=1;HapScore=2;MGOF=21;MMLQ=37;MQ=59.99;NF=319;NR=331;PP=2965;QD=20;SC=GAACCTCTGAGCATCCTGGTG;SbPval=0.55;Source=Platypus;TC=1419;TCF=702;TCR=717;TR=650;WE=949616;WS=949598	GT:GL:GOF:GQ:NR:NV	1/0:-61.39,0.0,-69.89:21:99:51:23	1/0:-219.46,0.0,-276.16:20:99:174:78	1/0:-177.95,0.0,-253.25:18:99:160:68	1/0:-170.87,0.0,-206.97:17:99:134:63	1/0:-247.76,0.0,-278.56:18:99:176:89	1/0:-300.0,0.0,-300.0:17:99:270:123	1/0:-189.51,0.0,-251.61:17:99:163:74	1/0:-267.2,0.0,-300.0:16:99:218:103	1/0:-80.94,0.0,-117.94:13:99:73:29
1	949654	.	A	G	2965	PASS	BRF=0.68;FR=1.0000;HP=1;HapScore=1;MGOF=14;MMLQ=37;MQ=60.0;NF=644;NR=689;PP=2965;QD=20;SC=CCTACGAGGTACGGCTGACGC;SbPval=0.52;Source=Platypus;TC=1336;TCF=645;TCR=691;TR=1333;WE=949662;WS=949644	GT:GL:GOF:GQ:NR:NV	1/1:-157.9,-12.64,0.0:14:99:51:51	1/1:-300.0,-48.67,0.0:9:99:169:168	1/1:-300.0,-36.42,0.0:10:99:133:133	1/1:-300.0,-29.47,0.0:12:99:107:107	1/1:-300.0,-51.71,0.0:12:99:187:186	1/1:-300.0,-73.15,0.0:10:99:264:264	1/1:-300.0,-41.48,0.0:11:99:153:152	1/1:-300.0,-52.04,0.0:9:99:203:203	1/1:-199.7,-16.22,0.0:8:99:69:69
1	981087	.	A	G	2965	badReads	BRF=0.7;FR=1.0000;HP=2;HapScore=1;MGOF=2;MMLQ=37;MQ=60.0;NF=845;NR=738;PP=2965;QD=20;SC=TGCGGACATCACGTTCCTCCC;SbPval=0.55;Source=Platypus;TC=1586;TCF=847;TCR=739;TR=1583;WE=981095;WS=981077	GT:GL:GOF:GQ:NR:NV	1/1:-153.0,-12.34,0.0:1:99:52:52	1/1:-300.0,-60.77,0.0:2:99:213:213	1/1:-300.0,-51.44,0.0:1:99:184:183	1/1:-300.0,-45.15,0.0:2:99:163:163	1/1:-300.0,-55.62,0.0:2:99:192:192	1/1:-300.0,-86.56,0.0:1:99:306:305	1/1:-300.0,-49.0,0.0:2:99:172:172	1/1:-300.0,-64.62,0.0:2:99:230:229	1/1:-239.3,-19.27,0.0:1:99:74:74
1	981931	.	A	G	2965	PASS	BRF=0.65;FR=1.0000;HP=2;HapScore=1;MGOF=4;MMLQ=37;MQ=60.0;NF=405;NR=189;PP=2965;QD=20;SC=CGCCCTCATCACGACCTCGGA;SbPval=0.52;Source=Platypus;TC=598;TCF=406;TCR=192;TR=594;WE=981939;WS=981921	GT:GL:GOF:GQ:NR:NV	1/1:-86.2,-6.89,0.0:1:69:27:27	1/1:-250.2,-20.7,0.0:4:99:73:72	1/1:-213.4,-17.16,0.0:4:99:61:61	1/1:-207.0,-17.09,0.0:3:99:64:63	1/1:-252.6,-20.7,0.0:3:99:69:69	1/1:-300.0,-28.23,0.0:4:99:98:97	1/1:-268.7,-22.21,0.0:3:99:77:76	1/1:-300.0,-25.55,0.0:1:99:90:90	1/1:-135.7,-10.84,0.0:1:99:39:39
1	982941	.	T	C	2965	PASS	BRF=0.69;FR=1.0000;HP=4;HapScore=1;MGOF=20;MMLQ=37;MQ=59.99;NF=507;NR=532;PP=2965;QD=20;SC=CCTTGCCTACTCCCTGCCACA;SbPval=0.56;Source=Platypus;TC=1041;TCF=508;TCR=533;TR=1039;WE=982949;WS=982931	GT:GL:GOF:GQ:NR:NV	1/1:-74.0,-5.72,0.0:15:57:20:20	1/1:-300.0,-37.33,0.0:19:99:131:131	1/1:-244.0,-20.1,0.0:16:99:74:74	1/1:-208.3,-16.82,0.0:17:99:60:60	1/1:-300.0,-43.42,0.0:20:99:147:145	1/1:-300.0,-72.75,0.0:18:99:267:267	1/1:-300.0,-40.91,0.0:17:99:148:148	1/1:-300.0,-41.78,0.0:13:99:160:160	1/1:-125.8,-9.93,0.0:17:99:34:34
1	982994	.	T	C	2965	PASS	BRF=0.69;FR=1.0000;HP=3;HapScore=1;MGOF=22;MMLQ=37;MQ=59.98;NF=627;NR=609;PP=2965;QD=20;SC=AGAAGGATTTTCGGAGTGTCC;SbPval=0.54;Source=Platypus;TC=1237;TCF=627;TCR=610;TR=1236;WE=983002;WS=982984	GT:GL:GOF:GQ:NR:NV	1/1:-99.8,-8.09,0.0:18:81:32:32	1/1:-300.0,-40.57,0.0:22:99:146:146	1/1:-300.0,-24.68,0.0:16:99:97:97	1/1:-241.7,-19.83,0.0:15:99:74:74	1/1:-300.0,-59.24,0.0:17:99:211:210	1/1:-300.0,-76.4,0.0:20:99:276:276	1/1:-300.0,-44.52,0.0:20:99:158:158	1/1:-300.0,-49.37,0.0:16:99:196:196	1/1:-144.4,-11.74,0.0:19:99:47:47
1	984971	.	G	A	2965	badReads	BRF=0.7;FR=0.5000;HP=3;HapScore=2;MGOF=3;MMLQ=37;MQ=60.0;NF=123;NR=311;PP=2965;QD=20;SC=CTTCGTGGGCGCCGGCCTGAG;SbPval=0.59;Source=Platypus;TC=848;TCF=251;TCR=597;TR=434;WE=984979;WS=984961	GT:GL:GOF:GQ:NR:NV	1/0:-27.58,0.0,-34.98:3:99:23:10	1/0:-143.02,0.0,-86.32:1:99:80:48	1/0:-130.28,0.0,-135.48:1:99:100:52	1/0:-54.95,0.0,-93.15:1:99:51:19	1/0:-174.56,0.0,-133.86:1:99:108:60	1/0:-289.47,0.0,-293.47:1:99:203:102	1/0:-156.93,0.0,-143.53:2:99:104:55	1/0:-184.31,0.0,-189.31:2:99:136:68	1/0:-44.9,0.0,-63.5:0:99:43:20
1	986443	.	C	T	2965	PASS	BRF=0.64;FR=1.0000;HP=1;HapScore=1;MGOF=4;MMLQ=37;MQ=59.98;NF=422;NR=400;PP=2965;QD=20;SC=GCCTCTCATCCGCTCACCGTC;SbPval=0.51;Source=Platypus;TC=825;TCF=424;TCR=401;TR=822;WE=986451;WS=986433	GT:GL:GOF:GQ:NR:NV	1/1:-88.8,-6.92,0.0:0:69:27:27	1/1:-300.0,-27.03,0.0:2:99:94:94	1/1:-300.0,-29.17,0.0:3:99:96:96	1/1:-202.1,-16.79,0.0:3:99:61:61	1/1:-300.0,-26.49,0.0:2:99:97:97	1/1:-300.0,-46.36,0.0:3:99:171:170	1/1:-300.0,-27.09,0.0:2:99:100:98	1/1:-300.0,-37.29,0.0:3:99:138:138	1/1:-145.6,-11.74,0.0:4:99:41:41
1	987200	.	C	T	2965	PASS	BRF=0.69;FR=1.0000;HP=2;HapScore=1;MGOF=4;MMLQ=37;MQ=59.99;NF=457;NR=436;PP=2965;QD=20;SC=CGAGAGGTAACGTGCCATCCT;SbPval=0.56;Source=Platypus;TC=893;TCF=457;TCR=436;TR=893;WE=987208;WS=987190	GT:GL:GOF:GQ:NR:NV	1/1:-102.3,-8.4,0.0:1:84:28:28	1/1:-300.0,-38.5,0.0:3:99:131:131	1/1:-296.1,-24.08,0.0:2:99:87:87	1/1:-260.1,-21.61,0.0:2:99:75:75	1/1:-300.0,-29.77,0.0:4:99:100:100	1/1:-300.0,-57.5,0.0:3:99:199:199	1/1:-300.0,-33.41,0.0:2:99:112:112	1/1:-300.0,-31.27,0.0:3:99:116:116	1/1:-129.3,-10.77,0.0:2:99:45:45
1	988932	.	G	C	2965	PASS	BRF=0.64;FR=1.0000;HP=3;HapScore=1;MGOF=7;MMLQ=37;MQ=60.0;NF=162;NR=292;PP=2965;QD=20;SC=CCTCCCGCCCGTCTCTCTGAT;SbPval=0.5;Source=Platypus;TC=454;TCF=162;TCR=292;TR=454;WE=988940;WS=988922	GT:GL:GOF:GQ:NR:NV	1/1:-28.4,-2.11,0.0:6:21:10:10	1/1:-176.6,-14.75,0.0:3:99:50:50	1/1:-161.6,-12.94,0.0:4:99:46:46	1/1:-113.5,-9.03,0.0:7:90:31:31	1/1:-189.9,-15.62,0.0:2:99:58:58	1/1:-300.0,-26.99,0.0:4:99:100:100	1/1:-173.8,-14.12,0.0:4:99:58:58	1/1:-233.1,-19.23,0.0:4:99:71:71	1/1:-80.2,-6.32,0.0:1:63:30:30
1	1019175	.	C	G	2965	PASS	BRF=0.69;FR=1.0000;HP=2;HapScore=1;MGOF=6;MMLQ=37;MQ=59.99;NF=308;NR=106;PP=2965;QD=20;SC=GCCCCCATGACAGACTTCTGC;SbPval=0.49;Source=Platypus;TC=417;TCF=311;TCR=106;TR=414;WE=1019183;WS=1019165	GT:GL:GOF:GQ:NR:NV	1/1:-38.3,-3.01,0.0:0:30:14:13	1/1:-196.2,-15.95,0.0:5:99:52:52	1/1:-164.0,-13.51,0.0:4:99:46:46	1/1:-162.7,-13.21,0.0:3:99:45:45	1/1:-175.2,-14.15,0.0:6:99:52:51	1/1:-245.4,-20.14,0.0:4:99:72:72	1/1:-190.9,-15.59,0.0:4:99:58:57	1/1:-209.7,-16.86,0.0:0:99:62:62	1/1:-59.1,-4.78,0.0:4:48:16:16
1	1021346	.	A	G	2965	PASS	BRF=0.67;FR=1.0000;HP=1;HapScore=1;MGOF=11;MMLQ=37;MQ=59.98;NF=291;NR=715;PP=2965;QD=20;SC=GGCCGGAGCTAATGAAGAACG;SbPval=0.49;Source=Platypus;TC=1008;TCF=292;TCR=716;TR=1006;WE=1021354;WS=1021336	GT:GL:GOF:GQ:NR:NV	1/1:-102.4,-8.13,0.0:6:81:32:32	1/1:-300.0,-32.78,0.0:8:99:118:116	1/1:-300.0,-32.51,0.0:8:99:125:125	1/1:-219.6,-17.76,0.0:8:99:65:65	1/1:-300.0,-26.49,0.0:11:99:96:96	1/1:-300.0,-60.51,0.0:7:99:217:217	1/1:-300.0,-38.77,0.0:10:99:144:144	1/1:-300.0,-40.0,0.0:8:99:156:156	1/1:-167.8,-13.55,0.0:4:99:55:55
1	1078312	.	C	T	2965	PASS	BRF=0.66;FR=0.5000;HP=7;HapScore=2;MGOF=5;MMLQ=37;MQ=59.99;NF=126;NR=247;PP=2965;QD=20;SC=TGCCAGGTCCCCCCCCAGCTG;SbPval=0.47;Source=Platypus;TC=844;TCF=279;TCR=565;TR=373;WE=1078320;WS=1078302	GT:GL:GOF:GQ:NR:NV	0/1:-30.71,0.0,-35.51:5:99:26:12	0/1:-127.63,0.0,-162.13:5:99:101:47	0/1:-154.27,0.0,-138.57:3:99:101:52	0/1:-63.2,0.0,-119.6:3:99:65:23	0/1:-115.5,0.0,-185.4:3:99:109:41	0/1:-206.14,0.0,-275.64:2:99:164:74	0/1:-162.52,0.0,-177.12:2:99:115:56	0/1:-148.81,0.0,-205.61:1:99:125:53	0/1:-37.7,0.0,-60.6:0:99:38:15
1	1110987	.	T	TC	2936	PASS	BRF=0.64;FR=0.5000;HP=5;HapScore=4;MGOF=6;MMLQ=37;MQ=59.99;NF=180;NR=112;PP=2936;QD=20;SC=GCTCTCTGCCTCCCGTCACCC;SbPval=0.71;Source=Platypus;TC=758;TCF=438;TCR=320;TR=292;WE=1110999;WS=1110977	GT:GL:GOF:GQ:NR:NV	1/0:-38.4,0.0,-81.8:6:99:37:13	1/0:-166.1,0.0,-166.84:2:99:101:46	1/0:-167.03,0.0,-162.64:3:99:88:39	1/0:-120.7,0.0,-193.89:4:99:93:35	1/0:-128.87,0.0,-162.89:4:99:81:31	1/0:-168.4,0.0,-255.96:3:99:124:44	1/0:-101.93,0.0,-166.74:1:99:76:24	1/0:-160.6,0.0,-247.67:3:99:109:40	1/0:-88.05,0.0,-97.15:1:99:49:20
1	1110991	.	G	C	2965	PASS	BRF=0.64;FR=0.5000;HP=3;HapScore=4;MGOF=6;MMLQ=37;MQ=59.99;NF=226;NR=118;PP=2965;QD=20;SC=TCTGCCTCCCGTCACCCCCAC;SbPval=0.78;Source=Platypus;TC=836;TCF=504;TCR=332;TR=344;WE=1110999;WS=1110977	GT:GL:GOF:GQ:NR:NV	1/0:-49.3,0.0,-84.82:6:99:47:18	1/0:-173.35,0.0,-163.13:2:99:105:50	1/0:-172.02,0.0,-164.58:3:99:97:44	1/0:-128.6,0.0,-186.92:4:99:93:38	1/0:-124.86,0.0,-162.36:4:99:89:34	1/0:-178.19,0.0,-253.82:3:99:135:55	1/0:-98.09,0.0,-171.39:1:99:84:32	1/0:-170.36,0.0,-234.18:3:99:128:47	1/0:-83.52,0.0,-91.86:1:99:58:26
1	1111147	.	A	C	2965	PASS	BRF=0.6;FR=0.5000;HP=2;HapScore=2;MGOF=19;MMLQ=25;MQ=56.64;NF=142;NR=130;PP=2965;QD=20;SC=GCTGTTGTGCAGGTGGAGAGG;SbPval=0.61;Source=Platypus;TC=731;TCF=369;TCR=362;TR=272;WE=1111176;WS=1111137	GT:GL:GOF:GQ:NR:NV	0/1:-10.75,0.0,-40.05:8:99:22:5	0/1:-99.19,0.0,-173.09:19:99:113:46	0/1:-96.76,0.0,-176.06:13:99:108:41	0/1:-53.96,0.0,-151.16:14:99:81:25	0/1:-77.73,0.0,-100.23:19:99:68:32	0/1:-107.22,0.0,-201.12:16:99:120:45	0/1:-71.58,0.0,-96.98:19:99:82:35	0/1:-50.84,0.0,-191.54:13:99:103:29	0/1:-35.4,0.0,-45.6:11:99:34:14
1	1111709	.	A	G	2965	PASS	BRF=0.67;FR=0.5000;HP=2;HapScore=2;MGOF=21;MMLQ=25;MQ=47.36;NF=209;NR=270;PP=2965;QD=20;SC=AGAGGCTGACACTGTGCAGGT;SbPval=0.54;Source=Platypus;TC=1064;TCF=467;TCR=597;TR=479;WE=1111717;WS=1111685	GT:GL:GOF:GQ:NR:NV	0/1:-82.12,0.0,-36.62:16:99:57:31	0/1:-154.69,0.0,-94.79:18:99:138:57	0/1:-149.38,0.0,-148.98:21:99:135:60	0/1:-120.05,0.0,-76.45:20:99:103:43	0/1:-133.56,0.0,-117.26:17:99:128:51	0/1:-199.32,0.0,-159.82:15:99:186:84	0/1:-153.4,0.0,-102.4:21:99:108:52	0/1:-152.17,0.0,-89.77:16:99:119:59	0/1:-91.33,0.0,-79.83:17:99:90:42
1	1115379	.	G	A	2965	PASS	BRF=0.67;FR=0.5000;HP=3;HapScore=2;MGOF=3;MMLQ=37;MQ=59.93;NF=136;NR=58;PP=2965;QD=20;SC=GGCAGCTCCCGTAGCCACCCC;SbPval=0.69;Source=Platypus;TC=448;TCF=301;TCR=147;TR=194;WE=1115387;WS=1115369	GT:GL:GOF:GQ:NR:NV	1/0:-6.89,0.0,-26.59:3:69:12:3	1/0:-84.64,0.0,-85.84:2:99:60:29	1/0:-68.85,0.0,-74.95:3:99:59:26	1/0:-36.61,0.0,-45.11:1:99:34:14	1/0:-64.55,0.0,-99.05:1:99:58:25	1/0:-103.82,0.0,-123.62:1:99:84:38	1/0:-55.48,0.0,-109.88:3:99:56:20	1/0:-78.44,0.0,-105.64:1:99:70:30	1/0:-22.59,0.0,-15.19:3:99:15:9
1	1115503	.	T	C	2965	PASS	BRF=0.66;FR=0.5000;HP=1;HapScore=2;MGOF=7;MMLQ=37;MQ=60.0;NF=110;NR=157;PP=2965;QD=20;SC=AGATGGACACTGTGGGCCGGA;SbPval=0.62;Source=Platypus;TC=551;TCF=238;TCR=313;TR=267;WE=1115511;WS=1115493	GT:GL:GOF:GQ:NR:NV	1/0:-18.32,0.0,-23.12:7:99:15:6	1/0:-92.74,0.0,-93.94:4:99:67:31	1/0:-86.78,0.0,-75.48:3:99:65:34	1/0:-43.71,0.0,-39.91:2:99:31:15	1/0:-84.46,0.0,-132.56:4:99:81:32	1/0:-159.11,0.0,-113.41:2:99:96:55	1/0:-81.17,0.0,-119.67:1:99:75:31	1/0:-103.75,0.0,-133.55:3:99:91:42	1/0:-56.28,0.0,-15.58:0:99:30:21
1	1115994	.	G	A	2965	PASS	BRF=0.67;FR=0.5000;HP=2;HapScore=2;MGOF=4;MMLQ=37;MQ=60.0;NF=159;NR=107;PP=2965;QD=20;SC=AGCGGGAGCCGGCACCAGAGG;SbPval=0.58;Source=Platypus;TC=534;TCF=315;TCR=219;TR=266;WE=1116002;WS=1115984	GT:GL:GOF:GQ:NR:NV	1/0:-8.42,0.0,-20.62:1:84:13:4	1/0:-94.17,0.0,-102.87:1:99:71:34	1/0:-78.96,0.0,-50.56:0:99:49:31	1/0:-76.39,0.0,-49.39:4:99:45:26	1/0:-88.93,0.0,-103.73:2:99:71:34	1/0:-153.23,0.0,-159.13:2:99:113:55	1/0:-71.6,0.0,-113.4:3:99:72:29	1/0:-98.77,0.0,-75.37:1:99:71:41	1/0:-28.88,0.0,-44.88:1:99:29:12
1	1117200	.	A	ACTCAG	2957	PASS	BRF=0.64;FR=0.5000;HP=1;HapScore=2;MGOF=4;MMLQ=37;MQ=59.98;NF=131;NR=82;PP=2957;QD=20;SC=ACAGAGGTAGACTCAGCCCAG;SbPval=0.58;Source=Platypus;TC=520;TCF=316;TCR=204;TR=213;WE=1117208;WS=1117190	GT:GL:GOF:GQ:NR:NV	0/1:-53.09,0.0,-17.19:0:99:15:9	0/1:-137.74,0.0,-164.94:3:99:73:24	0/1:-103.17,0.0,-49.97:3:99:41:19	0/1:-137.95,0.0,-104.45:4:99:51:24	0/1:-158.84,0.0,-169.14:2:99:68:28	0/1:-257.91,0.0,-185.01:2:99:102:45	0/1:-152.34,0.0,-133.64:1:99:66:27	0/1:-172.83,0.0,-181.33:1:99:78:31	0/1:-44.58,0.0,-78.58:3:99:26:6
1	1117709	.	G	A	2965	badReads	BRF=0.7;FR=0.5000;HP=1;HapScore=2;MGOF=9;MMLQ=37;MQ=59.98;NF=356;NR=77;PP=2965;QD=20;SC=CGAAGGGACAGCAGCTCATCC;SbPval=0.53;Source=Platypus;TC=827;TCF=677;TCR=150;TR=433;WE=1117717;WS=1117699	GT:GL:GOF:GQ:NR:NV	1/0:-40.24,0.0,-37.74:2:99:28:14	1/0:-142.21,0.0,-111.71:9:99:90:50	1/0:-140.34,0.0,-114.84:2:99:100:57	1/0:-105.43,0.0,-96.33:3:99:74:40	1/0:-145.64,0.0,-120.04:4:99:97:53	1/0:-268.06,0.0,-245.66:1:99:182:93	1/0:-129.24,0.0,-153.14:3:99:104:49	1/0:-152.53,0.0,-151.23:3:99:110:55	1/0:-62.26,0.0,-47.46:0:99:42:22
1	1118275	.	C	T	2965	badReads	BRF=0.7;FR=0.5000;HP=2;HapScore=2;MGOF=16;MMLQ=37;MQ=59.98;NF=147;NR=74;PP=2965;QD=20;SC=TATGGATCTGCAAGCCCACAG;SbPval=0.69;Source=Platypus;TC=427;TCF=269;TCR=158;TR=221;WE=1118283;WS=1118265	GT:GL:GOF:GQ:NR:NV	0/1:-25.42,0.0,-19.12:11:99:16:8	0/1:-29.78,0.0,-47.08:14:99:27:10	0/1:-96.48,0.0,-64.58:9:99:62:38	0/1:-74.95,0.0,-71.25:10:99:46:23	0/1:-65.1,0.0,-39.0:16:99:40:25	0/1:-124.32,0.0,-119.32:7:99:83:42	0/1:-88.25,0.0,-72.25:9:99:55:30	0/1:-88.57,0.0,-102.27:15:99:70:30	0/1:-34.71,0.0,-28.41:5:99:28:15
1	1147422	.	C	T	2965	badReads	BRF=0.71;FR=0.4903;HP=2;HapScore=2;MGOF=2;MMLQ=37;MQ=59.97;NF=222;NR=155;PP=2965;QD=20;SC=GGCCCTGGGTCTCCTGGGGCT;SbPval=0.44;Source=Platypus;TC=741;TCF=449;TCR=292;TR=377;WE=1147430;WS=1147412	GT:GL:GOF:GQ:NR:NV	0/1:-0.69,0.0,-33.99:0:8:12:1	0/1:-116.63,0.0,-92.23:2:99:73:42	0/1:-79.44,0.0,-91.74:0:99:67:30	0/1:-78.45,0.0,-80.85:2:99:62:30	0/1:-174.18,0.0,-169.58:1:99:126:64	0/1:-231.59,0.0,-164.19:2:99:146:86	0/1:-139.37,0.0,-134.97:1:99:101:51	0/1:-145.36,0.0,-156.36:1:99:120:58	0/1:-31.67,0.0,-51.37:1:99:34:15
1	1158631	.	A	G	2965	PASS	BRF=0.66;FR=0.5000;HP=1;HapScore=2;MGOF=4;MMLQ=37;MQ=60.0;NF=210;NR=95;PP=2965;QD=20;SC=CACTTTCCTCATCCACTTTGA;SbPval=0.75;Source=Platypus;TC=694;TCF=447;TCR=247;TR=305;WE=1158639;WS=1158621	GT:GL:GOF:GQ:NR:NV	0/1:-44.1,0.0,-58.8:1:99:39:16	0/1:-125.88,0.0,-136.78:4:99:92:43	0/1:-86.01,0.0,-170.01:1:99:91:30	0/1:-115.56,0.0,-90.76:3:99:72:39	0/1:-90.83,0.0,-124.03:1:99:73:31	0/1:-137.25,0.0,-210.95:1:99:129:56	0/1:-81.88,0.0,-90.38:2:99:62:29	0/1:-135.25,0.0,-118.95:3:99:94:44	0/1:-44.7,0.0,-68.0:1:99:42:17
1	1242707	.	A	G	2965	PASS	BRF=0.64;FR=1.0000;HP=1;HapScore=1;MGOF=7;MMLQ=37;MQ=59.98;NF=151;NR=559;PP=2965;QD=20;SC=CACGTTTCCAAGCACCCTACC;SbPval=0.51;Source=Platypus;TC=713;TCF=152;TCR=561;TR=710;WE=1242715;WS=1242697	GT:GL:GOF:GQ:NR:NV	1/1:-96.1,-7.79,0.0:3:78:29:29	1/1:-300.0,-30.97,0.0:5:99:113:112	1/1:-300.0,-27.6,0.0:5:99:101:101	1/1:-255.0,-21.27,0.0:2:99:80:80	1/1:-212.6,-17.96,0.0:7:99:63:63	1/1:-300.0,-35.15,0.0:3:99:122:121	1/1:-194.9,-15.65,0.0:3:99:57:56	1/1:-300.0,-31.57,0.0:5:99:114:114	1/1:-106.1,-8.43,0.0:5:84:34:34
1	1246004	.	A	G	2965	PASS	BRF=0.63;FR=1.0000;HP=6;HapScore=1;MGOF=6;MMLQ=37;MQ=59.99;NF=709;NR=293;PP=2965;QD=20;SC=ACAGGTACGTATTTTTCCAGG;SbPval=0.5;Source=Platypus;TC=1004;TCF=709;TCR=295;TR=1002;WE=1246012;WS=1245994	GT:GL:GOF:GQ:NR:NV	1/1:-74.0,-5.72,0.0:1:57:27:27	1/1:-300.0,-38.47,0.0:6:99:129:129	1/1:-300.0,-37.23,0.0:3:99:142:142	1/1:-286.2,-23.18,0.0:2:99:86:86	1/1:-300.0,-31.57,0.0:2:99:110:109	1/1:-300.0,-50.34,0.0:5:99:176:176	1/1:-300.0,-32.81,0.0:2:99:121:120	1/1:-300.0,-42.08,0.0:1:99:164:164	1/1:-136.9,-10.84,0.0:1:99:49:49
1	1247494	.	T	C	2965	PASS	BRF=0.67;FR=1.0000;HP=3;HapScore=1;MGOF=16;MMLQ=37;MQ=59.99;NF=78;NR=368;PP=2965;QD=20;SC=CAGAGCCGTCTGGGAGGTGCT;SbPval=0.5;Source=Platypus;TC=447;TCF=78;TCR=369;TR=446;WE=1247502;WS=1247484	GT:GL:GOF:GQ:NR:NV	1/1:-44.4,-3.31,0.0:1:33:12:12	1/1:-232.7,-19.74,0.0:16:99:59:59	1/1:-160.4,-12.94,0.0:3:99:52:52	1/1:-136.9,-10.84,0.0:2:99:38:37	1/1:-203.5,-16.26,0.0:4:99:57:57	1/1:-300.0,-25.59,0.0:4:99:83:83	1/1:-225.7,-18.06,0.0:1:99:61:61	1/1:-197.2,-15.95,0.0:0:99:61:61	1/1:-72.8,-5.72,0.0:0:57:24:24
1	1249187	.	G	A	2965	badReads	BRF=0.7;FR=1.0000;HP=3;HapScore=1;MGOF=4;MMLQ=37;MQ=59.99;NF=1093;NR=1055;PP=2965;QD=20;SC=TCCTCTGCACGAAAGTCTTGC;SbPval=0.55;Source=Platypus;TC=2152;TCF=1093;TCR=1059;TR=2148;WE=1249195;WS=1249177	GT:GL:GOF:GQ:NR:NV	1/1:-278.9,-22.88,0.0:2:99:86:85	1/1:-300.0,-78.3,0.0:4:99:272:272	1/1:-300.0,-65.62,0.0:2:99:238:237	1/1:-300.0,-48.47,0.0:4:99:177:177	1/1:-300.0,-79.37,0.0:2:99:286:286	1/1:-300.0,-107.64,0.0:1:99:384:383	1/1:-300.0,-71.88,0.0:2:99:259:259	1/1:-300.0,-92.35,0.0:3:99:341:340	1/1:-300.0,-26.42,0.0:3:99:109:109
1	1254436	.	ATAAGCCG	GTAAGCCA	2947	PASS	BRF=0.65;FR=1.0000;HP=1;HapScore=1;MGOF=4;MMLQ=37;MQ=59.99;NF=551;NR=417;PP=2947;QD=20;SC=TGGTGGGTTCATAAGCCGGTG;SbPval=0.57;Source=Platypus;TC=1034;TCF=577;TCR=457;TR=968;WE=1254451;WS=1254426	GT:GL:GOF:GQ:NR:NV	1/1:-109.8,-8.68,0.0:4:87:27:27	1/1:-299.4,-46.06,0.0:3:99:160:152	1/1:-299.4,-33.72,0.0:2:99:117:109	1/1:-299.4,-27.92,0.0:3:99:99:94	1/1:-299.4,-36.39,0.0:2:99:127:122	1/1:-299.4,-50.11,0.0:2:99:169:157	1/1:-299.4,-37.53,0.0:3:99:132:117	1/1:-299.4,-42.65,0.0:3:99:154:143	1/1:-156.7,-12.63,0.0:2:99:49:47
1	1254623	.	G	A	2965	PASS	BRF=0.67;FR=0.5000;HP=2;HapScore=2;MGOF=4;MMLQ=25;MQ=59.99;NF=456;NR=247;PP=2965;QD=20;SC=GGAGGGCATGGTTGGTGTGGG;SbPval=0.64;Source=Platypus;TC=1424;TCF=894;TCR=530;TR=703;WE=1254631;WS=1254613	GT:GL:GOF:GQ:NR:NV	1/0:-101.35,0.0,-60.55:2:99:55:33	1/0:-240.19,0.0,-274.09:4:99:184:89	1/0:-261.07,0.0,-222.87:2:99:162:86	1/0:-186.11,0.0,-168.21:1:99:126:64	1/0:-204.62,0.0,-223.42:4:99:157:74	1/0:-300.0,0.0,-300.0:2:99:255:110	1/0:-223.15,0.0,-201.15:2:99:151:80	1/0:-300.0,0.0,-300.0:1:99:225:107	1/0:-165.63,0.0,-135.33:1:99:109:60
1	1254841	.	C	G	2965	PASS	BRF=0.65;FR=1.0000;HP=3;HapScore=1;MGOF=4;MMLQ=37;MQ=59.99;NF=270;NR=701;PP=2965;QD=20;SC=TGTAGATGGGCCCGTCGTAGC;SbPval=0.51;Source=Platypus;TC=974;TCF=271;TCR=703;TR=971;WE=1254849;WS=1254831	GT:GL:GOF:GQ:NR:NV	1/1:-145.6,-11.74,0.0:2:99:43:43	1/1:-300.0,-39.4,0.0:3:99:143:143	1/1:-300.0,-30.71,0.0:3:99:109:107	1/1:-300.0,-26.79,0.0:1:99:97:97	1/1:-300.0,-26.16,0.0:4:99:95:94	1/1:-300.0,-45.42,0.0:2:99:166:166	1/1:-300.0,-26.49,0.0:2:99:93:93	1/1:-300.0,-41.54,0.0:3:99:156:156	1/1:-210.9,-16.86,0.0:1:99:72:72
1	1262591	.	C	T	2965	badReads	BRF=0.72;FR=1.0000;HP=4;HapScore=1;MGOF=4;MMLQ=37;MQ=59.99;NF=473;NR=230;PP=2965;QD=20;SC=CAGGCCTGGGCGAGGACTCGA;SbPval=0.5;Source=Platypus;TC=704;TCF=474;TCR=230;TR=703;WE=1262599;WS=1262581	GT:GL:GOF:GQ:NR:NV	1/1:-55.5,-4.21,0.0:1:42:18:18	1/1:-287.5,-23.48,0.0:3:99:87:86	1/1:-266.4,-21.94,0.0:4:99:84:84	1/1:-153.1,-12.64,0.0:2:99:49:49	1/1:-300.0,-30.34,0.0:2:99:109:109	1/1:-300.0,-42.01,0.0:2:99:152:152	1/1:-273.9,-22.28,0.0:1:99:80:80	1/1:-300.0,-25.79,0.0:2:99:102:102	1/1:-81.4,-6.32,0.0:2:63:23:23
1	1262966	.	C	T	2965	PASS	BRF=0.69;FR=1.0000;HP=2;HapScore=1;MGOF=3;MMLQ=37;MQ=60.0;NF=410;NR=147;PP=2965;QD=20;SC=TCGTGCGCCGCGCCGTCACCG;SbPval=0.51;Source=Platypus;TC=558;TCF=411;TCR=147;TR=557;WE=1262974;WS=1262956	GT:GL:GOF:GQ:NR:NV	1/1:-41.8,-3.28,0.0:0:33:17:17	1/1:-193.8,-15.92,0.0:2:99:59:59	1/1:-225.5,-18.6,0.0:3:99:70:70	1/1:-164.1,-13.25,0.0:2:99:50:50	1/1:-225.7,-18.63,0.0:2:99:64:64	1/1:-300.0,-27.66,0.0:2:99:108:108	1/1:-225.7,-18.06,0.0:2:99:67:67	1/1:-271.2,-21.94,0.0:1:99:88:88	1/1:-90.1,-7.22,0.0:3:72:35:34
1	1268847	.	T	G	2965	badReads	BRF=0.72;FR=1.0000;HP=3;HapScore=1;MGOF=5;MMLQ=37;MQ=59.99;NF=488;NR=556;PP=2965;QD=20;SC=GCCCACAGGGTACAAGACGAA;SbPval=0.54;Source=Platypus;TC=1046;TCF=489;TCR=557;TR=1044;WE=1268855;WS=1268837	GT:GL:GOF:GQ:NR:NV	1/1:-92.5,-7.22,0.0:1:72:33:33	1/1:-300.0,-31.61,0.0:2:99:112:111	1/1:-300.0,-29.8,0.0:1:99:111:111	1/1:-300.0,-26.46,0.0:5:99:105:105	1/1:-300.0,-38.53,0.0:2:99:141:141	1/1:-300.0,-64.05,0.0:2:99:228:228	1/1:-300.0,-31.91,0.0:1:99:117:116	1/1:-300.0,-37.6,0.0:4:99:147:147	1/1:-159.1,-12.64,0.0:0:99:52:52
1	1269554	.	T	C	2965	PASS	BRF=0.69;FR=1.0000;HP=1;HapScore=1;MGOF=3;MMLQ=37;MQ=59.98;NF=713;NR=302;PP=2965;QD=20;SC=CCAGCCGGGCTGCTACAACCG;SbPval=0.53;Source=Platypus;TC=1020;TCF=715;TCR=305;TR=1015;WE=1269562;WS=1269544	GT:GL:GOF:GQ:NR:NV	1/1:-101.0,-8.09,0.0:1:81:37:37	1/1:-300.0,-35.82,0.0:3:99:125:125	1/1:-300.0,-36.99,0.0:3:99:136:135	1/1:-259.0,-20.77,0.0:3:99:79:77	1/1:-300.0,-32.14,0.0:2:99:117:116	1/1:-300.0,-51.71,0.0:2:99:187:187	1/1:-300.0,-31.91,0.0:2:99:118:118	1/1:-300.0,-34.59,0.0:3:99:131:130	1/1:-259.0,-20.77,0.0:1:99:90:90
1	1273116	.	A	G	2965	PASS	BRF=0.66;FR=1.0000;HP=2;HapScore=1;MGOF=6;MMLQ=37;MQ=60.0;NF=349;NR=519;PP=2965;QD=20;SC=CCCCATTCACACTGGCTCCTG;SbPval=0.53;Source=Platypus;TC=869;TCF=349;TCR=520;TR=868;WE=1273124;WS=1273106	GT:GL:GOF:GQ:NR:NV	1/1:-55.5,-4.21,0.0:0:42:19:19	1/1:-300.0,-26.76,0.0:6:99:94:94	1/1:-300.0,-25.29,0.0:1:99:101:101	1/1:-300.0,-24.62,0.0:3:99:98:98	1/1:-283.4,-23.11,0.0:3:99:81:80	1/1:-300.0,-48.16,0.0:1:99:172:172	1/1:-300.0,-25.25,0.0:2:99:92:92	1/1:-300.0,-38.8,0.0:1:99:161:161	1/1:-136.9,-10.84,0.0:2:99:51:51
1	1276973	.	G	GACAC	2975	badReads	BRF=0.7;FR=1.0000;HP=2;HapScore=1;MGOF=4;MMLQ=37;MQ=59.98;NF=522;NR=198;PP=2975;QD=20;SC=ACCTCATGCAGACACATGCAC;SbPval=0.57;Source=Platypus;TC=890;TCF=636;TCR=254;TR=720;WE=1276987;WS=1276960	GT:GL:GOF:GQ:NR:NV	1/1:-263.0,-12.61,0.0:1:99:53:42	1/1:-298.44,-32.81,0.0:4:99:129:101	1/1:-298.44,-23.18,0.0:3:99:93:74	1/1:-298.44,-23.15,0.0:4:99:88:72	1/1:-298.44,-28.52,0.0:2:99:109:89	1/1:-298.44,-43.65,0.0:3:99:166:137	1/1:-298.44,-20.45,0.0:2:99:84:64	1/1:-298.44,-28.55,0.0:2:99:102:88	1/1:-298.44,-18.64,0.0:1:99:66:53
1	1277533	.	T	C	2965	PASS	BRF=0.69;FR=1.0000;HP=3;HapScore=1;MGOF=4;MMLQ=37;MQ=59.99;NF=86;NR=460;PP=2965;QD=20;SC=TGGCCACATTTGGGCTGTGCA;SbPval=0.49;Source=Platypus;TC=549;TCF=86;TCR=463;TR=546;WE=1277541;WS=1277523	GT:GL:GOF:GQ:NR:NV	1/1:-85.0,-6.89,0.0:0:69:26:26	1/1:-288.6,-23.75,0.0:3:99:86:85	1/1:-287.3,-23.45,0.0:2:99:82:81	1/1:-109.8,-8.73,0.0:2:87:32:32	1/1:-207.0,-17.09,0.0:4:99:61:61	1/1:-300.0,-25.59,0.0:2:99:88:88	1/1:-202.3,-16.26,0.0:3:99:60:59	1/1:-235.5,-19.23,0.0:2:99:69:69	1/1:-148.0,-11.74,0.0:2:99:45:45
1	1288583	.	C	G	2965	PASS	BRF=0.68;FR=1.0000;HP=4;HapScore=1;MGOF=6;MMLQ=37;MQ=59.99;NF=651;NR=238;PP=2965;QD=20;SC=TCCCAGCCCCCGACGAGCAGA;SbPval=0.53;Source=Platypus;TC=895;TCF=653;TCR=242;TR=889;WE=1288591;WS=1288573	GT:GL:GOF:GQ:NR:NV	1/1:-77.6,-6.29,0.0:5:63:22:22	1/1:-300.0,-34.82,0.0:5:99:121:121	1/1:-300.0,-28.91,0.0:3:99:118:116	1/1:-292.0,-24.28,0.0:4:99:84:84	1/1:-300.0,-31.51,0.0:4:99:111:110	1/1:-300.0,-38.9,0.0:3:99:146:144	1/1:-300.0,-32.18,0.0:2:99:115:115	1/1:-300.0,-38.8,0.0:2:99:147:147	1/1:-89.9,-7.19,0.0:6:72:31:30
1	1289241	.	G	A	2965	PASS	BRF=0.67;FR=0.5000;HP=1;HapScore=2;MGOF=4;MMLQ=37;MQ=59.97;NF=203;NR=101;PP=2965;QD=20;SC=TGTCTAGGTCGATGTACTTGG;SbPval=0.64;Source=Platypus;TC=632;TCF=409;TCR=223;TR=304;WE=1289249;WS=1289231	GT:GL:GOF:GQ:NR:NV	1/0:-26.29,0.0,-11.49:1:99:15:10	1/0:-83.79,0.0,-154.09:1:99:83:31	1/0:-83.47,0.0,-111.67:1:99:71:33	1/0:-127.62,0.0,-110.32:0:99:80:41	1/0:-117.66,0.0,-104.16:2:99:76:39	1/0:-170.28,0.0,-177.78:2:99:120:59	1/0:-101.13,0.0,-115.83:2:99:74:34	1/0:-124.15,0.0,-119.35:4:99:89:45	1/0:-27.68,0.0,-31.28:2:99:24:12
1	1289367	.	CTG	C	2957	PASS	BRF=0.62;FR=1.0000;HP=1;HapScore=1;MGOF=4;MMLQ=37;MQ=60.0;NF=392;NR=338;PP=2957;QD=20;SC=CAGCCCGGGACTGGGAGCCGC;SbPval=0.62;Source=Platypus;TC=790;TCF=412;TCR=378;TR=730;WE=1289376;WS=1289356	GT:GL:GOF:GQ:NR:NV	1/1:-162.1,-9.93,0.0:4:99:37:33	1/1:-300.0,-27.39,0.0:4:99:94:87	1/1:-300.0,-27.39,0.0:1:99:95:87	1/1:-300.0,-21.07,0.0:2:99:73:65	1/1:-300.0,-28.3,0.0:4:99:99:93	1/1:-300.0,-42.45,0.0:2:99:141:136	1/1:-300.0,-23.18,0.0:3:99:78:75	1/1:-300.0,-36.73,0.0:3:99:128:116	1/1:-204.6,-12.94,0.0:2:99:45:38
1	1310074	.	C	G	2965	PASS	BRF=0.67;FR=1.0000;HP=3;HapScore=1;MGOF=5;MMLQ=37;MQ=59.98;NF=192;NR=314;PP=2965;QD=20;SC=CGCCCCCGCGCGGCTTCCTAC;SbPval=0.53;Source=Platypus;TC=508;TCF=192;TCR=316;TR=506;WE=1310082;WS=1310064	GT:GL:GOF:GQ:NR:NV	1/1:-44.4,-3.31,0.0:0:33:14:14	1/1:-194.9,-15.65,0.0:5:99:56:55	1/1:-178.7,-14.42,0.0:2:99:54:54	1/1:-159.0,-12.91,0.0:4:99:51:51	1/1:-229.4,-18.36,0.0:5:99:69:69	1/1:-300.0,-28.26,0.0:2:99:106:105	1/1:-200.9,-16.22,0.0:2:99:61:61	1/1:-260.1,-21.04,0.0:1:99:81:81	1/1:-52.9,-4.18,0.0:1:42:16:16
1	1323945	.	GTC	G	2994	PASS	BRF=0.61;FR=0.9967;HP=2;HapScore=1;MGOF=10;MMLQ=25;MQ=59.98;NF=71;NR=94;PP=2994;QD=20;SC=GTGAGTGTGTGTCTCTCTCTC;SbPval=0.71;Source=Platypus;TC=358;TCF=167;TCR=191;TR=165;WE=1323972;WS=1323935	GT:GL:GOF:GQ:NR:NV	1/1:-23.13,-1.33,0.0:10:14:10:3	1/1:-87.52,-6.57,0.0:6:66:39:17	1/1:-107.92,-7.46,0.0:3:75:41:20	1/1:-81.33,-2.02,0.0:0:20:22:16	1/1:-161.66,-11.88,0.0:4:99:61:32	1/1:-130.06,-3.88,0.0:3:39:61:30	1/1:-114.83,-7.83,0.0:2:78:50:19	1/1:-105.88,-7.51,0.0:2:75:49:20	1/1:-39.74,-3.18,0.0:4:32:25:8
1	1386016	.	A	G	2965	badReads	BRF=0.75;FR=0.5000;HP=1;HapScore=2;MGOF=11;MMLQ=37;MQ=52.85;NF=504;NR=661;PP=2965;QD=20;SC=GCCCAGCGGCATCCGTGTATC;SbPval=0.61;Source=Platypus;TC=2399;TCF=1080;TCR=1319;TR=1165;WE=1386024;WS=1386006	GT:GL:GOF:GQ:NR:NV	0/1:-132.91,0.0,-137.91:5:99:99:47	0/1:-300.0,0.0,-300.0:11:99:250:114	0/1:-300.0,0.0,-300.0:4:99:319:140	0/1:-300.0,0.0,-282.05:7:99:223:118	0/1:-300.0,0.0,-300.0:8:99:280:135	0/1:-300.0,0.0,-300.0:7:99:442:211	0/1:-300.0,0.0,-300.0:8:99:254:141	0/1:-300.0,0.0,-300.0:7:99:333:164	0/1:-236.1,0.0,-247.2:7:99:199:95
1	1387667	.	C	G	2965	badReads	BRF=0.72;FR=1.0000;HP=2;HapScore=1;MGOF=7;MMLQ=37;MQ=59.99;NF=989;NR=1074;PP=2965;QD=20;SC=CTGTGTCAAGCCCTCACCCTC;SbPval=0.54;Source=Platypus;TC=2064;TCF=990;TCR=1074;TR=2063;WE=1387675;WS=1387657	GT:GL:GOF:GQ:NR:NV	1/1:-294.8,-23.78,0.0:7:99:88:88	1/1:-300.0,-64.02,0.0:7:99:219:219	1/1:-300.0,-67.36,0.0:6:99:240:240	1/1:-300.0,-41.51,0.0:6:99:147:147	1/1:-300.0,-76.09,0.0:7:99:268:268	1/1:-300.0,-109.24,0.0:6:99:390:390	1/1:-300.0,-68.87,0.0:7:99:248:248	1/1:-300.0,-85.43,0.0:5:99:323:323	1/1:-300.0,-32.78,0.0:5:99:141:140
1	1387726	.	A	G	2965	badReads	BRF=0.71;FR=0.5000;HP=3;HapScore=1;MGOF=26;MMLQ=37;MQ=59.95;NF=283;NR=460;PP=2965;QD=20;SC=TCCTGGTCACACCACTGCTTT;SbPval=0.43;Source=Platypus;TC=1958;TCF=721;TCR=1237;TR=743;WE=1387734;WS=1387706	GT:GL:GOF:GQ:NR:NV	0/1:-138.72,0.0,-111.62:26:99:89:50	0/1:-214.56,0.0,-299.7:24:99:246:84	0/1:-241.73,0.0,-299.7:23:99:237:97	0/1:-179.98,0.0,-277.28:24:99:161:64	0/1:-278.76,0.0,-299.7:24:99:258:104	0/1:-299.7,0.0,-299.7:23:99:334:115	0/1:-230.02,0.0,-299.7:24:99:226:85	0/1:-231.38,0.0,-299.7:25:99:275:98	0/1:-96.69,0.0,-229.89:21:99:132:46
1	1390717	.	A	G	2965	PASS	BRF=0.68;FR=0.5000;HP=2;HapScore=2;MGOF=5;MMLQ=37;MQ=59.98;NF=335;NR=61;PP=2965;QD=20;SC=TTCCAGCTCCAGGCCGGTCCT;SbPval=0.38;Source=Platypus;TC=836;TCF=716;TCR=120;TR=396;WE=1390725;WS=1390707	GT:GL:GOF:GQ:NR:NV	0/1:-28.57,0.0,-59.47:3:99:31:10	0/1:-126.73,0.0,-174.63:2:99:108:46	0/1:-101.19,0.0,-117.09:2:99:80:38	0/1:-74.05,0.0,-76.65:5:99:56:28	0/1:-168.07,0.0,-182.77:4:99:130:61	0/1:-281.96,0.0,-237.46:2:99:186:101	0/1:-122.36,0.0,-196.26:0:99:109:48	0/1:-137.1,0.0,-144.2:3:99:102:49	0/1:-37.44,0.0,-42.44:1:99:34:15
1	1390875	.	C	T	2965	PASS	BRF=0.68;FR=0.5000;HP=1;HapScore=2;MGOF=3;MMLQ=37;MQ=49.35;NF=273;NR=360;PP=2965;QD=20;SC=GACCCCAGGACGTGCTGGAGG;SbPval=0.62;Source=Platypus;TC=1425;TCF=646;TCR=779;TR=633;WE=1390883;WS=1390865	GT:GL:GOF:GQ:NR:NV	0/1:-74.31,0.0,-85.41:0:99:56:27	0/1:-175.41,0.0,-250.01:3:99:163:69	0/1:-125.56,0.0,-271.06:2:99:149:55	0/1:-95.52,0.0,-141.22:2:99:87:37	0/1:-207.05,0.0,-300.0:2:99:189:79	0/1:-300.0,0.0,-300.0:3:99:285:133	0/1:-214.97,0.0,-283.97:1:99:177:80	0/1:-266.32,0.0,-300.0:3:99:222:102	0/1:-122.19,0.0,-113.79:1:99:97:51
1	1391534	.	G	A	2037	badReads;MQ;alleleBias	BRF=0.8;FR=0.4999;HP=2;HapScore=1;MGOF=12;MMLQ=25;MQ=37.47;NF=74;NR=61;PP=2037;QD=15.3464534263;SC=TCCACACTCCGGGTGGAGTGT;SbPval=0.09;Source=Platypus;TC=645;TCF=426;TCR=219;TR=135;WE=1391542;WS=1391524	GT:GL:GOF:GQ:NR:NV	1/0:-2.81,0.0,-57.21:6:28:22:4	1/0:-47.43,0.0,-163.83:12:99:74:22	1/0:-37.25,0.0,-207.65:8:99:93:19	1/0:-15.76,0.0,-103.26:10:99:44:10	1/0:-20.32,0.0,-200.92:9:99:84:16	1/0:-43.75,0.0,-285.85:8:99:128:31	1/0:-17.65,0.0,-131.15:6:99:54:9	1/0:-20.58,0.0,-232.78:5:99:95:16	1/0:-7.06,0.0,-98.36:8:71:51:8
1	1391562	.	G	A	1596	badReads;MQ;alleleBias	BRF=0.79;FR=0.4765;HP=1;HapScore=1;MGOF=11;MMLQ=25;MQ=38.71;NF=71;NR=71;PP=1596;QD=11.4843043137;SC=TTGCAGAGGCGGAGGGAACAT;SbPval=0.41;Source=Platypus;TC=876;TCF=459;TCR=417;TR=142;WE=1391570;WS=1391552	GT:GL:GOF:GQ:NR:NV	./.:-0.18,0.0,-77.88:8:4:33:4	1/0:-36.34,0.0,-245.04:11:99:100:20	1/0:-28.23,0.0,-276.03:8:99:125:22	1/0:-15.27,0.0,-171.77:8:99:68:10	1/0:-12.67,0.0,-268.07:8:99:107:16	1/0:-38.82,0.0,-300.0:7:99:169:28	1/0:-13.76,0.0,-196.36:8:99:82:13	1/0:-18.93,0.0,-277.93:6:99:124:20	1/0:-4.08,0.0,-144.58:6:41:68:9
1	1396244	.	G	A	2965	PASS	BRF=0.65;FR=0.5000;HP=1;HapScore=2;MGOF=4;MMLQ=25;MQ=59.98;NF=103;NR=278;PP=2965;QD=20;SC=GGGCGCGCCTGGTGAGAATGT;SbPval=0.82;Source=Platypus;TC=705;TCF=231;TCR=474;TR=381;WE=1396252;WS=1396234	GT:GL:GOF:GQ:NR:NV	1/0:-31.08,0.0,-29.78:2:99:26:14	1/0:-126.09,0.0,-92.69:3:99:75:42	1/0:-157.28,0.0,-106.78:4:99:95:57	1/0:-106.63,0.0,-90.53:2:99:69:36	1/0:-129.15,0.0,-101.95:3:99:83:44	1/0:-170.22,0.0,-146.92:1:99:117:62	1/0:-97.76,0.0,-111.66:2:99:78:39	1/0:-142.84,0.0,-121.84:2:99:98:51	1/0:-86.48,0.0,-72.88:0:99:64:36
1	1403972	.	C	CG	2936	badReads	BRF=0.71;FR=0.5000;HP=3;HapScore=2;MGOF=5;MMLQ=37;MQ=43.25;NF=137;NR=309;PP=2936;QD=20;SC=CCTGCCTTTGCGGCCCCGCAC;SbPval=0.35;Source=Platypus;TC=1006;TCF=286;TCR=720;TR=446;WE=1403980;WS=1403962	GT:GL:GOF:GQ:NR:NV	0/1:-19.98,0.0,-51.28:5:99:23:6	0/1:-227.79,0.0,-177.79:4:99:129:57	0/1:-199.99,0.0,-195.49:1:99:117:53	0/1:-166.22,0.0,-108.12:3:99:81:42	0/1:-293.66,0.0,-214.86:3:99:151:74	0/1:-300.0,0.0,-251.3:3:99:203:99	0/1:-173.33,0.0,-182.53:3:99:114:44	0/1:-191.16,0.0,-300.0:3:99:149:53	0/1:-76.97,0.0,-43.67:1:99:39:18
1	1416158	.	T	C	2965	PASS	BRF=0.68;FR=0.5000;HP=3;HapScore=1;MGOF=12;MMLQ=37;MQ=58.28;NF=382;NR=268;PP=2965;QD=20;SC=TGGAGTTCTGTGGTCCTGGGG;SbPval=0.47;Source=Platypus;TC=1496;TCF=893;TCR=603;TR=650;WE=1416166;WS=1416148	GT:GL:GOF:GQ:NR:NV	1/0:-35.37,0.0,-60.07:11:99:39:17	1/0:-192.59,0.0,-228.39:12:99:147:67	1/0:-169.39,0.0,-256.89:8:99:160:70	1/0:-148.42,0.0,-188.02:9:99:124:55	1/0:-246.71,0.0,-300.0:12:99:197:92	1/0:-300.0,0.0,-300.0:10:99:301:129	1/0:-218.25,0.0,-300.0:8:99:193:82	1/0:-268.56,0.0,-300.0:10:99:232:103	1/0:-72.19,0.0,-159.49:8:99:103:35
1	1416222	.	C	T	2965	badReads	BRF=0.7;FR=0.5000;HP=5;HapScore=1;MGOF=8;MMLQ=25;MQ=52.13;NF=249;NR=421;PP=2965;QD=20;SC=AAAGGCTTTTCTCTTTTTCTG;SbPval=0.73;Source=Platypus;TC=1630;TCF=667;TCR=963;TR=670;WE=1416244;WS=1416212	GT:GL:GOF:GQ:NR:NV	0/1:-58.16,0.0,-70.46:8:99:42:19	0/1:-217.07,0.0,-299.7:8:99:172:67	0/1:-192.56,0.0,-299.7:6:99:177:65	0/1:-167.41,0.0,-222.81:8:99:125:57	0/1:-274.8,0.0,-299.7:8:99:202:90	0/1:-299.7,0.0,-299.7:7:99:336:152	0/1:-265.08,0.0,-299.7:6:99:220:87	0/1:-274.26,0.0,-299.7:7:99:246:92	0/1:-95.69,0.0,-199.29:5:99:110:41
1	1416236	.	C	G	2965	badReads	BRF=0.7;FR=0.5000;HP=2;HapScore=1;MGOF=8;MMLQ=37;MQ=48.81;NF=210;NR=373;PP=2965;QD=20;SC=TTTTCTGCGGCTTCTTCTCAG;SbPval=0.81;Source=Platypus;TC=1513;TCF=635;TCR=878;TR=583;WE=1416244;WS=1416212	GT:GL:GOF:GQ:NR:NV	0/1:-65.33,0.0,-70.13:8:99:43:19	0/1:-183.62,0.0,-299.7:8:99:158:58	0/1:-161.68,0.0,-299.7:6:99:156:51	0/1:-136.65,0.0,-224.05:8:99:117:47	0/1:-254.48,0.0,-299.7:8:99:194:78	0/1:-299.7,0.0,-299.7:7:99:328:143	0/1:-235.32,0.0,-299.7:6:99:191:76	0/1:-230.05,0.0,-299.7:7:99:221:72	0/1:-96.86,0.0,-190.66:5:99:105:39
1	1417500	.	C	T	125	badReads;QD;alleleBias	BRF=0.73;FR=0.1653;HP=2;HapScore=1;MGOF=4;MMLQ=25;MQ=43.72;NF=27;NR=53;PP=125;QD=1.99714015684;SC=GCTGAGCTGCCCTGCCTCTCT;SbPval=0.08;Source=Platypus;TC=1035;TCF=664;TCR=371;TR=80;WE=1417508;WS=1417490	GT:GL:GOF:GQ:NR:NV	0/1:-11.06,0.0,-106.06:4:99:52:10	0/0:0.0,-14.4,-300.0:3:99:110:6	0/0:0.0,-10.61,-300.0:3:99:123:7	0/0:0.0,-9.04,-226.8:1:90:77:4	0/0:0.0,-0.56,-272.5:2:7:99:9	0/0:0.0,-35.79,-300.0:3:99:186:5	0/0:0.0,-12.17,-300.0:4:99:123:7	0/1:-1.79,0.0,-300.0:2:18:176:20	0/1:-6.6,0.0,-199.1:1:66:89:12
1	1418306	.	A	G	2965	PASS	BRF=0.63;FR=0.5000;HP=3;HapScore=2;MGOF=4;MMLQ=37;MQ=59.91;NF=157;NR=100;PP=2965;QD=20;SC=ACTTAAGCCCAGGAGGTTTGG;SbPval=0.56;Source=Platypus;TC=555;TCF=335;TCR=220;TR=257;WE=1418314;WS=1418296	GT:GL:GOF:GQ:NR:NV	0/1:-6.28,0.0,-46.98:1:63:21:3	0/1:-64.11,0.0,-91.81:3:99:61:24	0/1:-71.73,0.0,-132.13:2:99:75:28	0/1:-72.09,0.0,-61.09:2:99:50:26	0/1:-112.26,0.0,-113.36:3:99:75:34	0/1:-162.31,0.0,-120.41:4:99:103:61	0/1:-59.01,0.0,-115.71:3:99:62:24	0/1:-100.76,0.0,-103.16:0:99:78:36	0/1:-62.47,0.0,-21.77:0:99:30:21
1	1420527	.	G	T	2965	badReads	BRF=0.73;FR=0.5000;HP=1;HapScore=1;MGOF=5;MMLQ=37;MQ=44.82;NF=160;NR=76;PP=2965;QD=20;SC=TCACGGTGCTGGAGGCGCTGC;SbPval=0.72;Source=Platypus;TC=771;TCF=491;TCR=280;TR=236;WE=1420535;WS=1420517	GT:GL:GOF:GQ:NR:NV	0/1:-23.28,0.0,-45.48:3:99:26:9	0/1:-63.52,0.0,-172.02:5:99:79:24	0/1:-91.73,0.0,-207.53:2:99:104:36	0/1:-20.98,0.0,-143.18:1:99:57:12	0/1:-66.26,0.0,-152.46:5:99:78:26	0/1:-115.61,0.0,-256.11:2:99:134:44	0/1:-64.21,0.0,-217.11:1:99:95:25	0/1:-107.2,0.0,-278.1:2:99:142:44	0/1:-35.16,0.0,-100.56:2:99:56:16
1	1421248	.	T	C	2965	badReads	BRF=0.7;FR=0.5000;HP=3;HapScore=2;MGOF=23;MMLQ=37;MQ=50.16;NF=287;NR=281;PP=2965;QD=20;SC=ACCGGGGAGGTGCAGGGAGGG;SbPval=0.36;Source=Platypus;TC=1307;TCF=616;TCR=691;TR=568;WE=1421256;WS=1421238	GT:GL:GOF:GQ:NR:NV	1/0:-37.56,0.0,-72.16:15:99:40:15	1/0:-214.07,0.0,-255.77:20:99:170:74	1/0:-121.94,0.0,-171.14:14:99:107:49	1/0:-116.04,0.0,-160.34:14:99:100:44	1/0:-272.64,0.0,-273.24:23:99:201:91	1/0:-300.0,0.0,-300.0:20:99:243:119	1/0:-223.21,0.0,-300.0:19:99:199:81	1/0:-190.34,0.0,-285.14:16:99:176:68	1/0:-67.64,0.0,-98.54:12:99:71:27
1	1421275	.	TGGGCTGTGGC	CGGGCTGTGGA	2947	badReads	BRF=0.7;FR=0.5000;HP=3;HapScore=3;MGOF=13;MMLQ=37;MQ=54.06;NF=190;NR=309;PP=2947;QD=20;SC=GGAGCTGGGCTGGGCTGTGGC;SbPval=0.56;Source=Platypus;TC=1232;TCF=474;TCR=758;TR=499;WE=1421293;WS=1421265	GT:GL:GOF:GQ:NR:NV	1/0:-35.49,0.0,-98.17:12:99:30:10	1/0:-219.5,0.0,-300.0:12:99:158:61	1/0:-144.96,0.0,-300.0:9:99:94:41	1/0:-132.09,0.0,-276.41:11:99:88:37	1/0:-299.7,0.0,-300.0:13:99:190:85	1/0:-299.7,0.0,-300.0:11:99:254:109	1/0:-279.65,0.0,-300.0:12:99:193:73	1/0:-203.85,0.0,-300.0:11:99:161:59	1/0:-78.69,0.0,-229.14:10:99:64:24
1	1421391	.	T	C	2965	PASS	BRF=0.66;FR=0.5000;HP=2;HapScore=2;MGOF=7;MMLQ=37;MQ=59.99;NF=224;NR=221;PP=2965;QD=20;SC=GGCGGCTTCCTGAGGAGCAGA;SbPval=0.43;Source=Platypus;TC=900;TCF=436;TCR=464;TR=445;WE=1421399;WS=1421381	GT:GL:GOF:GQ:NR:NV	1/0:-33.4,0.0,-52.1:0:99:25:13	1/0:-156.53,0.0,-156.53:7:99:106:52	1/0:-140.01,0.0,-119.11:3:99:92:45	1/0:-87.57,0.0,-109.67:5:99:63:29	1/0:-219.37,0.0,-167.27:1:99:134:74	1/0:-269.99,0.0,-300.0:2:99:210:97	1/0:-161.34,0.0,-120.54:2:99:96:54	1/0:-169.1,0.0,-217.1:1:99:139:60	1/0:-55.07,0.0,-29.17:0:99:35:21
1	1421531	.	C	A	2965	badReads	BRF=0.7;FR=0.5000;HP=1;HapScore=2;MGOF=17;MMLQ=25;MQ=57.39;NF=334;NR=337;PP=2965;QD=20;SC=CCATAGCAACCAGGAACACCA;SbPval=0.49;Source=Platypus;TC=1373;TCF=698;TCR=675;TR=671;WE=1421539;WS=1421521	GT:GL:GOF:GQ:NR:NV	1/0:-50.64,0.0,-34.24:17:99:30:15	1/0:-168.64,0.0,-182.14:9:99:129:65	1/0:-180.57,0.0,-206.77:9:99:144:69	1/0:-119.97,0.0,-145.97:8:99:102:49	1/0:-268.7,0.0,-223.7:12:99:186:101	1/0:-300.0,0.0,-300.0:10:99:319:154	1/0:-220.26,0.0,-285.56:9:99:177:78	1/0:-224.76,0.0,-265.36:9:99:202:95	1/0:-91.46,0.0,-107.96:8:99:84:45
1	1421579	.	T	C	2965	PASS	BRF=0.69;FR=0.5000;HP=3;HapScore=2;MGOF=19;MMLQ=37;MQ=55.66;NF=193;NR=313;PP=2965;QD=20;SC=TCCTGCTGTATGGGCCACCAG;SbPval=0.56;Source=Platypus;TC=1039;TCF=407;TCR=632;TR=506;WE=1421587;WS=1421569	GT:GL:GOF:GQ:NR:NV	1/0:-51.68,0.0,-15.88:19:99:20:15	1/0:-127.78,0.0,-116.28:13:99:90:44	1/0:-123.01,0.0,-133.01:11:99:98:47	1/0:-94.69,0.0,-126.69:10:99:80:34	1/0:-223.96,0.0,-195.76:13:99:145:77	1/0:-300.0,0.0,-300.0:12:99:239:119	1/0:-172.4,0.0,-218.1:10:99:138:62	1/0:-190.8,0.0,-214.5:12:99:157:74	1/0:-82.98,0.0,-89.28:10:99:72:34
1	1421916	.	T	C	1946	badReads;QD;alleleBias;strandBias	BRF=0.73;FR=0.5000;HP=1;HapScore=1;MGOF=5;MMLQ=37;MQ=44.12;NF=157;NR=49;PP=1946;QD=9.61539423567;SC=CTCACTCTTCTTGTCCAGAAA;SbPval=0.0;Source=Platypus;TC=1568;TCF=694;TCR=874;TR=206;WE=1421924;WS=1421906	GT:GL:GOF:GQ:NR:NV	1/0:-29.65,0.0,-117.45:3:99:61:14	1/0:-20.71,0.0,-300.0:5:99:169:21	1/0:-15.39,0.0,-300.0:2:99:203:24	1/0:-24.3,0.0,-273.2:3:99:116:19	1/0:-34.0,0.0,-300.0:4:99:178:25	1/0:-5.28,0.0,-300.0:4:53:317:27	1/0:-20.33,0.0,-300.0:2:99:184:26	1/0:-27.3,0.0,-300.0:4:99:226:29	1/0:-26.58,0.0,-229.88:4:99:114:21
1	1423267	.	A	G	2965	PASS	BRF=0.67;FR=0.5000;HP=1;HapScore=1;MGOF=5;MMLQ=37;MQ=59.78;NF=284;NR=222;PP=2965;QD=20;SC=TGGATGAAGCAGACGCCTTCC;SbPval=0.43;Source=Platypus;TC=1067;TCF=619;TCR=448;TR=506;WE=1423275;WS=1423257	GT:GL:GOF:GQ:NR:NV	0/1:-46.17,0.0,-53.57:2:99:40:21	0/1:-200.1,0.0,-176.6:5:99:138:70	0/1:-131.92,0.0,-209.52:1:99:121:48	0/1:-165.82,0.0,-170.62:2:99:116:55	0/1:-191.35,0.0,-159.25:4:99:120:64	0/1:-253.29,0.0,-270.79:2:99:179:89	0/1:-132.83,0.0,-186.93:2:99:115:50	0/1:-201.95,0.0,-236.65:3:99:158:78	0/1:-70.07,0.0,-135.57:1:99:80:31
1	1425700	.	T	C	2965	badReads	BRF=0.71;FR=0.5000;HP=1;HapScore=2;MGOF=3;MMLQ=37;MQ=59.99;NF=386;NR=242;PP=2965;QD=20;SC=ACAGCCGCATTGACGTGATGG;SbPval=0.58;Source=Platypus;TC=1286;TCF=772;TCR=514;TR=628;WE=1425708;WS=1425690	GT:GL:GOF:GQ:NR:NV	1/0:-68.46,0.0,-67.26:1:99:50:26	1/0:-251.43,0.0,-137.73:2:99:137:82	1/0:-200.34,0.0,-276.84:1:99:175:79	1/0:-182.81,0.0,-183.91:1:99:131:68	1/0:-229.77,0.0,-270.37:2:99:178:85	1/0:-278.85,0.0,-300.0:2:99:214:96	1/0:-192.38,0.0,-175.18:3:99:131:68	1/0:-250.95,0.0,-284.45:2:99:195:91	1/0:-61.75,0.0,-102.55:0:99:75:33
1	1431165	.	C	T	2965	alleleBias	BRF=0.69;FR=0.5000;HP=2;HapScore=1;MGOF=3;MMLQ=37;MQ=55.14;NF=203;NR=74;PP=2965;QD=20;SC=TGGCGGTCGGCCGTTCTGCCC;SbPval=0.93;Source=Platypus;TC=1928;TCF=1224;TCR=704;TR=277;WE=1431173;WS=1431155	GT:GL:GOF:GQ:NR:NV	0/1:-15.54,0.0,-170.94:1:99:66:10	0/1:-18.25,0.0,-300.0:2:99:220:19	0/1:-62.78,0.0,-300.0:1:99:227:40	0/1:-36.53,0.0,-300.0:2:99:152:21	0/1:-71.76,0.0,-300.0:3:99:241:40	0/1:-72.52,0.0,-300.0:3:99:400:50	0/1:-40.32,0.0,-300.0:2:99:267:34	0/1:-79.46,0.0,-300.0:2:99:269:47	0/1:-27.73,0.0,-193.03:3:99:86:16
1	1431295	.	T	C	2588	alleleBias	BRF=0.69;FR=0.4992;HP=1;HapScore=1;MGOF=6;MMLQ=37;MQ=50.11;NF=0;NR=164;PP=2588;QD=20;SC=TGAGGCTTTGTACCCCAGCCC;SbPval=1.0;Source=Platypus;TC=1248;TCF=306;TCR=942;TR=164;WE=1431303;WS=1431285	GT:GL:GOF:GQ:NR:NV	1/0:-1.83,0.0,-85.63:1:18:42:3	1/0:-16.14,0.0,-299.7:6:99:167:17	1/0:-40.46,0.0,-240.76:4:99:114:19	1/0:-12.77,0.0,-244.77:3:99:96:11	1/0:-25.06,0.0,-299.7:3:99:149:18	1/0:-76.58,0.0,-299.7:3:99:252:40	1/0:-39.27,0.0,-299.7:3:99:166:23	1/0:-40.65,0.0,-299.7:4:99:199:25	1/0:-14.88,0.0,-129.68:3:99:63:8
1	1448100	.	A	G	2965	badReads;MQ	BRF=0.72;FR=0.5000;HP=1;HapScore=2;MGOF=4;MMLQ=37;MQ=36.52;NF=156;NR=129;PP=2965;QD=20;SC=GGTGGCGCTCATAGGTTACAG;SbPval=0.37;Source=Platypus;TC=575;TCF=335;TCR=240;TR=285;WE=1448108;WS=1448090	GT:GL:GOF:GQ:NR:NV	0/1:-45.18,0.0,-25.48:1:99:25:15	0/1:-95.72,0.0,-44.92:1:99:54:35	0/1:-91.74,0.0,-91.84:1:99:69:33	0/1:-64.85,0.0,-80.85:4:99:59:27	0/1:-91.5,0.0,-103.7:1:99:72:34	0/1:-169.43,0.0,-123.83:0:99:112:64	0/1:-44.75,0.0,-110.05:4:99:58:19	0/1:-116.16,0.0,-95.16:3:99:76:40	0/1:-37.6,0.0,-70.8:1:99:50:18
1	1451380	.	T	C	2965	badReads	BRF=0.73;FR=1.0000;HP=2;HapScore=1;MGOF=3;MMLQ=37;MQ=55.42;NF=938;NR=1340;PP=2965;QD=20;SC=CTCCGTGTCCTTGCGTCTGCA;SbPval=0.52;Source=Platypus;TC=2286;TCF=941;TCR=1345;TR=2278;WE=1451388;WS=1451370	GT:GL:GOF:GQ:NR:NV	1/1:-300.0,-28.3,0.0:1:99:106:106	1/1:-300.0,-73.69,0.0:3:99:254:252	1/1:-300.0,-89.07,0.0:1:99:328:326	1/1:-300.0,-53.48,0.0:2:99:189:189	1/1:-300.0,-78.47,0.0:1:99:279:279	1/1:-300.0,-104.46,0.0:2:99:389:386	1/1:-300.0,-65.59,0.0:3:99:244:244	1/1:-300.0,-85.99,0.0:2:99:320:320	1/1:-300.0,-40.94,0.0:1:99:177:176
1	1454290	.	C	G	126	badReads;QD;alleleBias	BRF=0.7;FR=0.1279;HP=2;HapScore=1;MGOF=5;MMLQ=37;MQ=50.41;NF=126;NR=0;PP=126;QD=1.27596200434;SC=TTTTCTGCGGCTTCTTCTCAG;SbPval=1.0;Source=Platypus;TC=1830;TCF=981;TCR=849;TR=126;WE=1454298;WS=1454280	GT:GL:GOF:GQ:NR:NV	0/0:0.0,-2.84,-114.7:2:28:43:2	0/0:0.0,-15.79,-300.0:4:99:200:11	0/1:-4.36,0.0,-300.0:5:44:232:18	0/0:0.0,-7.29,-300.0:4:73:164:11	0/0:0.0,-6.79,-300.0:5:68:241:16	0/0:0.0,-2.22,-300.0:3:22:343:25	0/1:-14.34,0.0,-300.0:2:99:204:19	0/0:0.0,-16.89,-300.0:4:99:279:16	0/1:-0.47,0.0,-296.27:3:6:124:8
1	1455477	.	C	T	2615	badReads;alleleBias	BRF=0.74;FR=0.5000;HP=2;HapScore=1;MGOF=17;MMLQ=37;MQ=40.99;NF=57;NR=50;PP=2615;QD=20;SC=GAGGTGGACGCGCTGCACTGC;SbPval=0.03;Source=Platypus;TC=454;TCF=311;TCR=143;TR=107;WE=1455485;WS=1455467	GT:GL:GOF:GQ:NR:NV	0/1:-5.11,0.0,-58.01:7:51:26:3	0/1:-27.83,0.0,-89.23:13:99:44:11	0/1:-42.68,0.0,-128.88:12:99:72:16	0/1:-42.26,0.0,-70.56:17:99:40:15	0/1:-36.89,0.0,-90.09:14:99:46:14	0/1:-24.83,0.0,-177.83:7:99:71:12	0/1:-33.35,0.0,-106.15:16:99:52:13	0/1:-46.05,0.0,-116.35:11:99:60:17	0/1:-11.37,0.0,-89.07:9:99:43:6
1	1455503	.	C	T	2965	badReads	BRF=0.73;FR=0.5000;HP=2;HapScore=1;MGOF=11;MMLQ=37;MQ=42.24;NF=103;NR=84;PP=2965;QD=20;SC=GCTGAGCTGCCCTGCCTCTCT;SbPval=0.21;Source=Platypus;TC=601;TCF=374;TCR=227;TR=187;WE=1455511;WS=1455493	GT:GL:GOF:GQ:NR:NV	0/1:-10.38,0.0,-62.18:3:99:33:5	0/1:-58.74,0.0,-112.94:7:99:60:21	0/1:-64.06,0.0,-151.56:8:99:81:23	0/1:-61.06,0.0,-75.86:11:99:45:20	0/1:-64.88,0.0,-106.68:9:99:61:22	0/1:-74.5,0.0,-237.3:5:99:110:30	0/1:-73.54,0.0,-109.54:7:99:67:25	0/1:-88.55,0.0,-152.55:7:99:87:31	0/1:-24.06,0.0,-111.66:5:99:57:10
1	1458285	.	A	G	2965	badReads	BRF=0.73;FR=0.5000;HP=1;HapScore=1;MGOF=5;MMLQ=37;MQ=44.86;NF=57;NR=213;PP=2965;QD=20;SC=TCCAGGTAGCAGCGCAGGCCT;SbPval=1.0;Source=Platypus;TC=804;TCF=328;TCR=476;TR=270;WE=1458293;WS=1458275	GT:GL:GOF:GQ:NR:NV	0/1:-25.81,0.0,-51.61:2:99:27:9	0/1:-92.18,0.0,-157.58:3:99:89:33	0/1:-89.13,0.0,-223.73:2:99:111:33	0/1:-73.05,0.0,-165.45:1:99:81:26	0/1:-76.15,0.0,-164.95:4:99:85:28	0/1:-184.6,0.0,-300.0:2:99:180:64	0/1:-97.03,0.0,-113.03:2:99:73:32	0/1:-88.0,0.0,-200.2:2:99:107:32	0/1:-35.16,0.0,-100.56:5:99:51:13
1	1459582	.	G	A	2965	badReads	BRF=0.77;FR=0.5000;HP=2;HapScore=2;MGOF=5;MMLQ=37;MQ=42.42;NF=410;NR=178;PP=2965;QD=20;SC=TCCACACTCCGGGTGGAGTGT;SbPval=0.56;Source=Platypus;TC=1137;TCF=786;TCR=351;TR=588;WE=1459590;WS=1459572	GT:GL:GOF:GQ:NR:NV	1/0:-54.53,0.0,-53.23:5:99:44:22	1/0:-156.87,0.0,-123.37:4:99:102:56	1/0:-196.0,0.0,-181.6:3:99:140:74	1/0:-112.25,0.0,-110.95:1:99:90:46	1/0:-158.2,0.0,-201.1:2:99:137:65	1/0:-300.0,0.0,-300.0:4:99:259:120	1/0:-205.18,0.0,-131.38:5:99:125:76	1/0:-206.19,0.0,-205.29:5:99:161:86	1/0:-109.1,0.0,-94.2:1:99:79:43
1	1469782	.	G	C	2965	PASS	BRF=0.69;FR=0.5000;HP=5;HapScore=2;MGOF=4;MMLQ=37;MQ=57.49;NF=34;NR=240;PP=2965;QD=20;SC=TGCTGGCTGAGCCCCCGGGGC;SbPval=0.62;Source=Platypus;TC=596;TCF=80;TCR=516;TR=274;WE=1469790;WS=1469772	GT:GL:GOF:GQ:NR:NV	1/0:-21.39,0.0,-15.19:4:99:13:8	1/0:-84.12,0.0,-148.12:4:99:79:30	1/0:-74.74,0.0,-111.44:2:99:61:24	1/0:-91.74,0.0,-83.04:2:99:58:32	1/0:-113.65,0.0,-123.35:2:99:80:38	1/0:-204.38,0.0,-169.58:1:99:118:59	1/0:-93.03,0.0,-132.53:3:99:76:32	1/0:-103.16,0.0,-126.76:3:99:82:37	1/0:-43.67,0.0,-43.67:0:99:29:14
1	1477244	.	T	C	2965	PASS	BRF=0.59;FR=0.5000;HP=2;HapScore=2;MGOF=4;MMLQ=37;MQ=59.99;NF=225;NR=50;PP=2965;QD=20;SC=ATCAATATCCTGCTCATAAGT;SbPval=0.54;Source=Platypus;TC=554;TCF=451;TCR=103;TR=275;WE=1477252;WS=1477234	GT:GL:GOF:GQ:NR:NV	1/0:-14.59,0.0,-29.39:0:99:16:6	1/0:-95.16,0.0,-116.16:4:99:70:33	1/0:-69.84,0.0,-129.04:2:99:71:28	1/0:-79.79,0.0,-63.89:2:99:48:27	1/0:-137.91,0.0,-118.11:4:99:85:45	1/0:-134.51,0.0,-132.01:2:99:90:45	1/0:-104.99,0.0,-117.39:2:99:77:35	1/0:-109.37,0.0,-84.57:1:99:70:39	1/0:-36.88,0.0,-30.68:4:99:27:17
1	1479333	.	A	G	2965	PASS	BRF=0.64;FR=0.5000;HP=2;HapScore=2;MGOF=5;MMLQ=37;MQ=59.99;NF=160;NR=241;PP=2965;QD=20;SC=CCACGTGCACAGGCTGGCAGG;SbPval=0.55;Source=Platypus;TC=852;TCF=343;TCR=509;TR=401;WE=1479341;WS=1479323	GT:GL:GOF:GQ:NR:NV	0/1:-32.28,0.0,-42.18:4:99:34:14	0/1:-145.15,0.0,-97.15:5:99:95:55	0/1:-114.11,0.0,-161.01:4:99:107:45	0/1:-84.87,0.0,-107.17:3:99:71:34	0/1:-143.53,0.0,-154.53:1:99:111:51	0/1:-175.98,0.0,-182.28:1:99:142:72	0/1:-150.21,0.0,-134.21:1:99:98:51	0/1:-129.91,0.0,-229.61:2:99:140:55	0/1:-54.89,0.0,-65.89:1:99:54:24
1	1480226	.	C	T	2965	PASS	BRF=0.64;FR=0.5000;HP=1;HapScore=2;MGOF=4;MMLQ=37;MQ=59.99;NF=325;NR=214;PP=2965;QD=20;SC=CAGCCCAGCACGCAGCCGCCT;SbPval=0.43;Source=Platypus;TC=1087;TCF=669;TCR=418;TR=539;WE=1480234;WS=1480216	GT:GL:GOF:GQ:NR:NV	0/1:-68.2,0.0,-42.1:3:99:50:30	0/1:-178.55,0.0,-159.15:2:99:123:66	0/1:-182.07,0.0,-195.77:2:99:145:72	0/1:-110.77,0.0,-94.87:3:99:74:38	0/1:-142.61,0.0,-214.31:4:99:131:57	0/1:-277.28,0.0,-264.88:1:99:199:98	0/1:-192.31,0.0,-185.11:3:99:140:67	0/1:-210.65,0.0,-236.75:2:99:173:84	0/1:-66.26,0.0,-55.16:0:99:52:27
1	1551927	.	T	C	2965	PASS	BRF=0.65;FR=1.0000;HP=2;HapScore=1;MGOF=5;MMLQ=37;MQ=59.99;NF=409;NR=80;PP=2965;QD=20;SC=GTCCCAAAGTTTCCAGGCATC;SbPval=0.49;Source=Platypus;TC=489;TCF=409;TCR=80;TR=489;WE=1551935;WS=1551917	GT:GL:GOF:GQ:NR:NV	1/1:-28.4,-2.11,0.0:4:21:10:10	1/1:-207.1,-16.82,0.0:5:99:60:60	1/1:-171.5,-13.85,0.0:0:99:54:54	1/1:-97.3,-7.79,0.0:1:78:27:27	1/1:-291.1,-23.48,0.0:4:99:80:80	1/1:-300.0,-25.22,0.0:2:99:97:97	1/1:-233.1,-18.66,0.0:3:99:74:74	1/1:-209.7,-16.86,0.0:1:99:67:67	1/1:-58.0,-4.52,0.0:1:45:20:20
1	1560100	.	G	A	2965	PASS	BRF=0.67;FR=0.5000;HP=2;HapScore=2;MGOF=5;MMLQ=37;MQ=60.0;NF=262;NR=94;PP=2965;QD=20;SC=CCACTGCATCGCTCTCCCAAG;SbPval=0.61;Source=Platypus;TC=710;TCF=511;TCR=199;TR=356;WE=1560108;WS=1560090	GT:GL:GOF:GQ:NR:NV	1/0:-23.88,0.0,-25.08:2:99:19:10	1/0:-122.42,0.0,-128.62:5:99:86:41	1/0:-69.54,0.0,-117.64:3:99:65:26	1/0:-78.14,0.0,-101.44:0:99:66:25	1/0:-152.83,0.0,-152.63:0:99:102:50	1/0:-228.97,0.0,-168.37:1:99:144:80	1/0:-148.41,0.0,-123.81:2:99:97:53	1/0:-154.6,0.0,-144.8:1:99:111:58	1/0:-39.28,0.0,-17.08:5:99:20:13
1	1570039	.	G	C	354	badReads;MQ;QD;alleleBias;strandBias	BRF=0.78;FR=0.2377;HP=1;HapScore=1;MGOF=6;MMLQ=37;MQ=32.3;NF=43;NR=0;PP=354;QD=9.04119098947;SC=GATGGCTCCTGGCTCATTCTT;SbPval=0.0;Source=Platypus;TC=474;TCF=202;TCR=272;TR=43;WE=1570047;WS=1570029	GT:GL:GOF:GQ:NR:NV	0/0:0.0,-0.51,-33.3:1:6:14:1	0/0:0.0,-10.62,-159.9:5:99:52:1	0/0:0.0,-0.52,-156.6:2:6:59:4	0/0:0.0,-1.63,-97.5:4:16:33:2	0/0:0.0,-0.46,-193.8:4:6:67:5	1/0:-19.36,0.0,-300.0:3:99:122:14	1/0:-10.46,0.0,-110.46:6:99:43:6	1/0:-8.62,0.0,-137.02:3:86:58:7	1/0:-4.51,0.0,-64.81:1:45:26:3
1	1575836	.	C	G	2965	badReads;MQ;alleleBias	BRF=0.72;FR=0.5000;HP=1;HapScore=1;MGOF=5;MMLQ=25;MQ=33.67;NF=149;NR=137;PP=2965;QD=20;SC=AACCTAATTACGAAGCTAGGA;SbPval=0.01;Source=Platypus;TC=1345;TCF=477;TCR=868;TR=286;WE=1575844;WS=1575826	GT:GL:GOF:GQ:NR:NV	0/1:-25.49,0.0,-104.59:1:99:57:16	0/1:-44.73,0.0,-300.0:5:99:146:28	0/1:-36.44,0.0,-300.0:2:99:185:29	0/1:-33.74,0.0,-253.14:1:99:103:18	0/1:-45.7,0.0,-300.0:1:99:150:28	0/1:-79.5,0.0,-300.0:3:99:243:44	0/1:-54.7,0.0,-300.0:2:99:150:34	0/1:-92.13,0.0,-300.0:2:99:197:52	0/1:-77.45,0.0,-178.45:0:99:114:37
1	1581759	.	G	A	2965	alleleBias	BRF=0.64;FR=0.5000;HP=2;HapScore=1;MGOF=19;MMLQ=37;MQ=46.66;NF=212;NR=14;PP=2965;QD=20;SC=AGGGATCACCGTATGCCTCAT;SbPval=1.0;Source=Platypus;TC=1089;TCF=869;TCR=220;TR=226;WE=1581767;WS=1581749	GT:GL:GOF:GQ:NR:NV	1/0:-45.65,0.0,-97.45:11:99:51:16	1/0:-32.41,0.0,-300.0:19:99:119:19	1/0:-77.16,0.0,-300.0:13:99:145:32	1/0:-47.49,0.0,-281.49:14:99:116:22	1/0:-32.27,0.0,-263.97:15:99:106:17	1/0:-57.89,0.0,-300.0:12:99:146:28	1/0:-73.07,0.0,-300.0:16:99:135:30	1/0:-80.41,0.0,-300.0:14:99:163:34	1/0:-71.4,0.0,-221.8:13:99:108:28
1	1581881	.	T	C	2965	alleleBias	BRF=0.62;FR=0.5000;HP=3;HapScore=1;MGOF=11;MMLQ=37;MQ=53.5;NF=122;NR=199;PP=2965;QD=20;SC=GTAATTATTTTATACAATCGT;SbPval=0.61;Source=Platypus;TC=1533;TCF=606;TCR=927;TR=321;WE=1581889;WS=1581871	GT:GL:GOF:GQ:NR:NV	1/0:-48.84,0.0,-124.54:11:99:64:21	1/0:-60.94,0.0,-300.0:7:99:189:33	1/0:-97.6,0.0,-300.0:5:99:199:40	1/0:-53.47,0.0,-300.0:6:99:164:26	1/0:-87.5,0.0,-300.0:8:99:136:36	1/0:-72.06,0.0,-300.0:5:99:186:37	1/0:-107.51,0.0,-300.0:6:99:197:47	1/0:-76.61,0.0,-300.0:5:99:235:43	1/0:-73.16,0.0,-300.0:7:99:163:38
1	1581926	.	G	T	2965	alleleBias	BRF=0.63;FR=0.5000;HP=2;HapScore=1;MGOF=13;MMLQ=37;MQ=47.65;NF=78;NR=191;PP=2965;QD=20;SC=AGGAGAGATAGTTACAGGATA;SbPval=0.77;Source=Platypus;TC=1070;TCF=362;TCR=708;TR=269;WE=1581934;WS=1581916	GT:GL:GOF:GQ:NR:NV	0/1:-38.77,0.0,-60.97:13:99:37:14	0/1:-54.67,0.0,-300.0:5:99:133:27	0/1:-96.54,0.0,-278.84:6:99:131:36	0/1:-53.01,0.0,-299.61:4:99:117:24	0/1:-49.12,0.0,-281.12:8:99:113:24	0/1:-102.06,0.0,-300.0:5:99:146:40	0/1:-89.37,0.0,-279.17:8:99:128:38	0/1:-63.83,0.0,-300.0:5:99:149:29	0/1:-95.73,0.0,-215.23:8:99:116:37
1	1581958	.	T	C	1324	alleleBias	BRF=0.64;FR=0.4995;HP=1;HapScore=1;MGOF=10;MMLQ=37;MQ=41.61;NF=44;NR=64;PP=1324;QD=12.581214931;SC=CTACACTTGCTATCTGCAGTG;SbPval=0.25;Source=Platypus;TC=911;TCF=319;TCR=592;TR=108;WE=1581966;WS=1581948	GT:GL:GOF:GQ:NR:NV	1/0:-7.31,0.0,-68.91:10:73:27:4	1/0:-8.95,0.0,-300.0:7:89:118:12	1/0:-18.72,0.0,-300.0:7:99:118:14	1/0:-13.04,0.0,-269.54:3:99:95:11	1/0:-2.06,0.0,-300.0:5:21:110:9	1/0:-12.35,0.0,-300.0:7:99:124:13	1/0:-52.05,0.0,-277.75:8:99:115:23	1/0:-11.81,0.0,-300.0:6:99:134:13	1/0:-14.97,0.0,-173.97:9:99:70:9
1	1582202	.	C	T	2965	PASS	BRF=0.63;FR=0.5000;HP=2;HapScore=2;MGOF=6;MMLQ=37;MQ=45.32;NF=475;NR=431;PP=2965;QD=20;SC=TGCCTTCTGGCCTCCATTGTT;SbPval=0.5;Source=Platypus;TC=1936;TCF=1018;TCR=918;TR=906;WE=1582210;WS=1582192	GT:GL:GOF:GQ:NR:NV	0/1:-77.45,0.0,-81.15:5:99:57:27	0/1:-300.0,0.0,-300.0:6:99:242:110	0/1:-300.0,0.0,-300.0:5:99:250:118	0/1:-277.3,0.0,-300.0:4:99:218:102	0/1:-273.1,0.0,-300.0:3:99:251:104	0/1:-300.0,0.0,-300.0:3:99:293:145	0/1:-279.01,0.0,-286.31:4:99:208:106	0/1:-300.0,0.0,-300.0:4:99:285:127	0/1:-168.36,0.0,-163.66:3:99:132:67
1	1582455	.	G	A	2965	badReads;MQ	BRF=0.78;FR=0.5000;HP=1;HapScore=2;MGOF=5;MMLQ=37;MQ=24.45;NF=101;NR=171;PP=2965;QD=20;SC=CCCATTCGACGTGCTTTGGTA;SbPval=0.01;Source=Platypus;TC=861;TCF=483;TCR=378;TR=272;WE=1582463;WS=1582445	GT:GL:GOF:GQ:NR:NV	1/0:-20.87,0.0,-59.07:1:99:26:8	1/0:-87.87,0.0,-277.77:1:99:123:35	1/0:-72.84,0.0,-192.34:1:99:87:27	1/0:-43.21,0.0,-216.91:5:99:87:20	1/0:-110.13,0.0,-291.23:2:99:135:43	1/0:-123.4,0.0,-275.2:1:99:132:46	1/0:-134.87,0.0,-245.57:1:99:127:49	1/0:-88.01,0.0,-263.21:3:99:118:35	1/0:-23.21,0.0,-55.41:0:99:26:9
1	1582961	.	G	C	2965	MQ	BRF=0.69;FR=0.5000;HP=1;HapScore=2;MGOF=14;MMLQ=37;MQ=34.22;NF=481;NR=378;PP=2965;QD=20;SC=TGAACGTTCAGGCGTCATTCG;SbPval=0.09;Source=Platypus;TC=1476;TCF=663;TCR=813;TR=859;WE=1582969;WS=1582951	GT:GL:GOF:GQ:NR:NV	1/0:-76.37,0.0,-17.17:8:99:34:26	1/0:-300.0,0.0,-138.01:11:99:165:106	1/0:-281.77,0.0,-217.67:12:99:184:100	1/0:-274.26,0.0,-154.56:10:99:154:96	1/0:-286.57,0.0,-204.07:11:99:181:103	1/0:-300.0,0.0,-300.0:11:99:287:165	1/0:-286.17,0.0,-207.07:12:99:175:98	1/0:-300.0,0.0,-235.65:11:99:208:114	1/0:-122.33,0.0,-90.33:14:99:88:51
1	1583003	.	C	T	2965	MQ	BRF=0.68;FR=0.5000;HP=1;HapScore=1;MGOF=18;MMLQ=37;MQ=39.08;NF=81;NR=493;PP=2965;QD=20;SC=TCTGCCAGGTCCTTTCACGCA;SbPval=1.0;Source=Platypus;TC=1458;TCF=514;TCR=944;TR=574;WE=1583011;WS=1582993	GT:GL:GOF:GQ:NR:NV	0/1:-19.7,0.0,-68.9:16:99:33:8	0/1:-127.88,0.0,-300.0:18:99:155:54	0/1:-195.2,0.0,-293.6:14:99:176:75	0/1:-139.8,0.0,-274.1:14:99:145:56	0/1:-189.27,0.0,-295.37:13:99:173:74	0/1:-300.0,0.0,-300.0:14:99:296:116	0/1:-200.27,0.0,-272.67:11:99:170:75	0/1:-221.27,0.0,-300.0:13:99:216:86	0/1:-76.12,0.0,-169.92:16:99:94:30
1	1583495	.	T	C	2965	alleleBias	BRF=0.67;FR=0.5000;HP=2;HapScore=1;MGOF=4;MMLQ=37;MQ=48.88;NF=108;NR=128;PP=2965;QD=20;SC=TATGCTACCATACCCAGTTCT;SbPval=0.15;Source=Platypus;TC=1207;TCF=665;TCR=542;TR=236;WE=1583503;WS=1583485	GT:GL:GOF:GQ:NR:NV	1/0:-16.99,0.0,-113.09:0:99:55:8	1/0:-38.29,0.0,-300.0:4:99:141:24	1/0:-71.75,0.0,-300.0:2:99:164:32	1/0:-61.86,0.0,-300.0:4:99:152:28	1/0:-33.14,0.0,-216.74:3:99:97:16	1/0:-129.23,0.0,-300.0:1:99:218:52	1/0:-71.54,0.0,-300.0:1:99:131:32	1/0:-74.44,0.0,-300.0:1:99:173:34	1/0:-18.67,0.0,-169.07:1:99:76:10
1	1585597	.	A	G	2965	PASS	BRF=0.62;FR=1.0000;HP=2;HapScore=1;MGOF=20;MMLQ=37;MQ=60.0;NF=508;NR=276;PP=2965;QD=20;SC=CCATTATACCATAATTTCTGG;SbPval=0.52;Source=Platypus;TC=785;TCF=508;TCR=277;TR=784;WE=1585605;WS=1585587	GT:GL:GOF:GQ:NR:NV	1/1:-65.4,-5.12,0.0:16:51:18:18	1/1:-300.0,-32.14,0.0:20:99:111:111	1/1:-300.0,-30.71,0.0:16:99:114:114	1/1:-245.6,-20.17,0.0:14:99:76:76	1/1:-266.4,-21.94,0.0:20:99:79:79	1/1:-300.0,-33.11,0.0:15:99:118:118	1/1:-300.0,-29.47,0.0:19:99:105:105	1/1:-300.0,-30.1,0.0:20:99:114:114	1/1:-143.1,-11.44,0.0:18:99:50:49
1	1585642	.	G	T	2965	PASS	BRF=0.6;FR=1.0000;HP=1;HapScore=1;MGOF=20;MMLQ=37;MQ=59.98;NF=497;NR=456;PP=2965;QD=20;SC=CCTGATGACGGATACGAGCTA;SbPval=0.55;Source=Platypus;TC=953;TCF=497;TCR=456;TR=953;WE=1585650;WS=1585632	GT:GL:GOF:GQ:NR:NV	1/1:-80.2,-6.32,0.0:18:63:24:24	1/1:-300.0,-34.55,0.0:19:99:123:123	1/1:-300.0,-40.64,0.0:15:99:145:145	1/1:-300.0,-26.16,0.0:13:99:96:96	1/1:-300.0,-30.71,0.0:20:99:103:103	1/1:-300.0,-36.39,0.0:15:99:135:135	1/1:-300.0,-32.75,0.0:20:99:120:120	1/1:-300.0,-40.3,0.0:19:99:152:152	1/1:-163.9,-13.21,0.0:18:99:55:55
1	1588717	.	G	A	2965	PASS	BRF=0.65;FR=0.5000;HP=3;HapScore=1;MGOF=41;MMLQ=37;MQ=50.74;NF=316;NR=116;PP=2965;QD=20;SC=TGCGACATTTGGAAGTACAAA;SbPval=0.78;Source=Platypus;TC=1296;TCF=885;TCR=411;TR=432;WE=1588725;WS=1588707	GT:GL:GOF:GQ:NR:NV	1/0:-21.71,0.0,-58.81:31:99:31:12	1/0:-144.7,0.0,-265.6:34:99:139:48	1/0:-80.42,0.0,-272.72:26:99:132:35	1/0:-142.81,0.0,-211.71:41:99:129:53	1/0:-220.27,0.0,-300.0:37:99:196:75	1/0:-135.38,0.0,-300.0:26:99:193:54	1/0:-189.93,0.0,-300.0:37:99:178:68	1/0:-159.22,0.0,-300.0:32:99:235:67	1/0:-41.05,0.0,-108.95:23:99:63:20
1	1588737	.	CCGAAGA	TCGAAGT	2947	alleleBias	BRF=0.64;FR=0.5000;HP=1;HapScore=1;MGOF=17;MMLQ=37;MQ=49.09;NF=225;NR=128;PP=2947;QD=20;SC=AAGAACTTCACCGAAGAAGCG;SbPval=0.76;Source=Platypus;TC=1350;TCF=792;TCR=558;TR=353;WE=1588754;WS=1588727	GT:GL:GOF:GQ:NR:NV	0/1:-44.4,0.0,-145.6:12:99:28:7	0/1:-280.78,0.0,-299.7:16:99:149:41	0/1:-212.59,0.0,-299.7:11:99:156:35	0/1:-273.29,0.0,-299.7:17:99:129:41	0/1:-299.7,0.0,-299.7:17:99:200:62	0/1:-277.68,0.0,-299.7:12:99:195:42	0/1:-299.7,0.0,-299.7:16:99:192:57	0/1:-299.7,0.0,-299.7:17:99:232:52	0/1:-82.09,0.0,-290.57:8:99:69:16
1	1588744	.	AGCG	A	2969	alleleBias	BRF=0.64;FR=0.5000;HP=1;HapScore=1;MGOF=17;MMLQ=37;MQ=47.63;NF=149;NR=138;PP=2969;QD=20;SC=TCACCGAAGAAGCGTTGTTCT;SbPval=0.31;Source=Platypus;TC=1203;TCF=572;TCR=631;TR=287;WE=1588754;WS=1588727	GT:GL:GOF:GQ:NR:NV	0/1:-30.0,0.0,-121.88:12:99:27:6	0/1:-175.9,0.0,-299.35:16:99:136:32	0/1:-147.0,0.0,-299.35:11:99:134:28	0/1:-174.99,0.0,-299.35:17:99:119:34	0/1:-275.89,0.0,-299.35:17:99:184:52	0/1:-171.29,0.0,-299.35:12:99:178:32	0/1:-242.99,0.0,-299.35:16:99:177:46	0/1:-225.99,0.0,-299.35:17:99:193:46	0/1:-55.5,0.0,-232.56:8:99:55:11
1	1588808	.	T	TA	2975	alleleBias	BRF=0.66;FR=0.4444;HP=6;HapScore=1;MGOF=10;MMLQ=37;MQ=44.23;NF=0;NR=188;PP=2975;QD=20;SC=ACCACTTACTTAAAAAATATG;SbPval=1.0;Source=Platypus;TC=1085;TCF=269;TCR=816;TR=188;WE=1588816;WS=1588798	GT:GL:GOF:GQ:NR:NV	0/0:0.0,-6.32,-61.6:3:63:23:0	1/0:-42.78,0.0,-230.78:9:99:128:24	1/0:-30.88,0.0,-229.48:10:99:121:21	1/0:-22.19,0.0,-225.39:8:99:115:19	1/0:-80.65,0.0,-269.05:8:99:158:34	1/0:-27.96,0.0,-279.16:4:99:143:20	1/0:-52.14,0.0,-300.0:7:99:173:30	1/0:-60.64,0.0,-300.0:9:99:177:34	1/0:-4.96,0.0,-88.76:7:50:47:6
1	1599812	.	C	T	2965	badReads;MQ;alleleBias	BRF=0.76;FR=0.4960;HP=1;HapScore=2;MGOF=11;MMLQ=37;MQ=26.55;NF=169;NR=48;PP=2965;QD=20;SC=TACGCCGTGACGCTCTGAAGG;SbPval=0.7;Source=Platypus;TC=732;TCF=551;TCR=181;TR=217;WE=1599820;WS=1599802	GT:GL:GOF:GQ:NR:NV	0/1:-1.11,0.0,-65.11:5:11:26:2	0/1:-86.96,0.0,-133.66:7:99:78:30	0/1:-35.65,0.0,-205.95:5:99:84:17	0/1:-27.39,0.0,-204.29:6:99:84:15	0/1:-106.2,0.0,-186.3:6:99:98:37	0/1:-128.55,0.0,-222.05:11:99:121:44	0/1:-101.33,0.0,-198.63:5:99:104:36	0/1:-61.34,0.0,-218.64:5:99:96:25	0/1:-30.5,0.0,-76.0:8:99:41:11
1	1599888	.	A	G	2965	badReads;MQ	BRF=0.72;FR=0.5000;HP=4;HapScore=2;MGOF=13;MMLQ=37;MQ=31.21;NF=441;NR=108;PP=2965;QD=20;SC=AGCTCTTCCCACTCCTCCCGA;SbPval=1.0;Source=Platypus;TC=1042;TCF=598;TCR=444;TR=549;WE=1599896;WS=1599878	GT:GL:GOF:GQ:NR:NV	0/1:-35.4,0.0,-57.5:13:99:42:14	0/1:-216.46,0.0,-100.76:8:99:110:70	0/1:-181.65,0.0,-151.75:9:99:129:60	0/1:-140.03,0.0,-167.33:9:99:112:48	0/1:-203.03,0.0,-116.73:9:99:111:67	0/1:-300.0,0.0,-159.69:10:99:187:116	0/1:-207.29,0.0,-131.89:12:99:129:70	0/1:-226.97,0.0,-167.77:7:99:146:72	0/1:-93.77,0.0,-93.97:13:99:76:32
1	1599940	.	C	T	2632	badReads;alleleBias	BRF=0.7;FR=0.5000;HP=2;HapScore=1;MGOF=26;MMLQ=37;MQ=42.72;NF=19;NR=124;PP=2632;QD=20;SC=GGTACTCTATCGGTTTCCATT;SbPval=1.0;Source=Platypus;TC=861;TCF=395;TCR=466;TR=143;WE=1599948;WS=1599930	GT:GL:GOF:GQ:NR:NV	0/1:-36.28,0.0,-36.28:20:99:28:12	0/1:-11.0,0.0,-289.4:25:99:103:11	0/1:-54.47,0.0,-242.97:22:99:109:23	0/1:-33.23,0.0,-182.53:26:99:75:15	0/1:-8.35,0.0,-246.35:24:83:92:9	0/1:-25.24,0.0,-300.0:20:99:172:22	0/1:-41.52,0.0,-288.22:23:99:119:21	0/1:-22.73,0.0,-297.73:22:99:110:15	0/1:-39.28,0.0,-114.38:21:99:53:15
1	1635004	.	T	C	2965	badReads	BRF=0.72;FR=0.5000;HP=4;HapScore=2;MGOF=4;MMLQ=37;MQ=53.96;NF=445;NR=366;PP=2965;QD=20;SC=AGGTCATCTTTTTGACTACTG;SbPval=0.68;Source=Platypus;TC=1640;TCF=848;TCR=792;TR=811;WE=1635012;WS=1634994	GT:GL:GOF:GQ:NR:NV	1/0:-66.53,0.0,-31.93:2:99:41:27	1/0:-300.0,0.0,-300.0:4:99:241:117	1/0:-227.07,0.0,-249.47:1:99:173:83	1/0:-182.51,0.0,-184.91:1:99:126:62	1/0:-272.44,0.0,-299.64:2:99:207:99	1/0:-300.0,0.0,-300.0:2:99:358:172	1/0:-254.58,0.0,-300.0:2:99:201:93	1/0:-295.41,0.0,-261.61:2:99:204:109	1/0:-134.42,0.0,-107.32:1:99:89:49
1	1635619	.	T	C	2965	PASS	BRF=0.67;FR=0.5000;HP=3;HapScore=2;MGOF=6;MMLQ=37;MQ=59.72;NF=283;NR=284;PP=2965;QD=20;SC=TGGGTGGGCCTGGGCGGGTCA;SbPval=0.44;Source=Platypus;TC=1153;TCF=602;TCR=551;TR=567;WE=1635627;WS=1635609	GT:GL:GOF:GQ:NR:NV	1/0:-41.34,0.0,-36.64:4:99:31:17	1/0:-290.13,0.0,-200.53:3:99:172:97	1/0:-157.72,0.0,-141.32:4:99:132:63	1/0:-137.06,0.0,-147.46:6:99:113:51	1/0:-217.63,0.0,-176.93:5:99:147:75	1/0:-248.77,0.0,-300.0:2:99:204:91	1/0:-207.39,0.0,-203.69:4:99:152:74	1/0:-178.94,0.0,-171.64:2:99:139:72	1/0:-70.21,0.0,-90.91:1:99:63:27
1	1635749	.	C	A	2965	PASS	BRF=0.67;FR=0.5000;HP=5;HapScore=1;MGOF=4;MMLQ=37;MQ=50.2;NF=221;NR=204;PP=2965;QD=20;SC=GTTTCACCCCCCGCAGCAGCT;SbPval=0.6;Source=Platypus;TC=1016;TCF=512;TCR=504;TR=425;WE=1635757;WS=1635739	GT:GL:GOF:GQ:NR:NV	1/0:-7.28,0.0,-60.28:4:73:27:5	1/0:-167.9,0.0,-205.2:3:99:127:59	1/0:-104.72,0.0,-128.22:1:99:88:42	1/0:-93.12,0.0,-142.42:1:99:81:34	1/0:-160.16,0.0,-234.06:2:99:136:59	1/0:-252.06,0.0,-300.0:2:99:219:95	1/0:-154.8,0.0,-224.8:1:99:137:60	1/0:-135.09,0.0,-267.39:2:99:146:53	1/0:-37.29,0.0,-97.79:0:99:55:18
1	1636044	.	G	A	2965	badReads	BRF=0.75;FR=0.5000;HP=1;HapScore=1;MGOF=3;MMLQ=37;MQ=46.38;NF=341;NR=402;PP=2965;QD=20;SC=CGTGCTCCACGTAGTTCATCA;SbPval=0.64;Source=Platypus;TC=1862;TCF=891;TCR=971;TR=743;WE=1636052;WS=1636034	GT:GL:GOF:GQ:NR:NV	1/0:-79.36,0.0,-131.26:2:99:73:28	1/0:-270.59,0.0,-300.0:3:99:212:96	1/0:-269.9,0.0,-300.0:2:99:214:94	1/0:-172.18,0.0,-284.58:1:99:160:60	1/0:-218.72,0.0,-300.0:1:99:214:79	1/0:-300.0,0.0,-300.0:2:99:360:133	1/0:-300.0,0.0,-300.0:1:99:232:106	1/0:-300.0,0.0,-300.0:1:99:294:111	1/0:-94.48,0.0,-170.78:2:99:103:36
1	1639046	.	C	G	2583	badReads;MQ;alleleBias	BRF=0.78;FR=0.4996;HP=1;HapScore=1;MGOF=12;MMLQ=37;MQ=33.35;NF=1;NR=120;PP=2583;QD=20;SC=AACCTAATTACGAAGCTAGGA;SbPval=1.0;Source=Platypus;TC=630;TCF=151;TCR=479;TR=121;WE=1639054;WS=1639036	GT:GL:GOF:GQ:NR:NV	0/1:-16.21,0.0,-46.91:12:99:25:6	0/1:-37.96,0.0,-191.96:6:99:80:17	0/1:-22.73,0.0,-188.03:4:99:76:12	0/1:-38.65,0.0,-110.15:8:99:52:15	0/1:-41.14,0.0,-144.84:8:99:64:16	0/1:-45.83,0.0,-250.53:5:99:107:21	0/1:-24.93,0.0,-190.13:4:99:78:13	0/1:-37.62,0.0,-211.52:5:99:95:17	0/1:-2.16,0.0,-130.46:1:22:53:4
1	1639062	.	T	C	1046	badReads;MQ;alleleBias	BRF=0.76;FR=0.4390;HP=2;HapScore=1;MGOF=11;MMLQ=37;MQ=37.2;NF=1;NR=67;PP=1046;QD=15.8936943022;SC=TAGGAGTAAGTAAGGATCATG;SbPval=1.0;Source=Platypus;TC=528;TCF=123;TCR=405;TR=68;WE=1639070;WS=1639052	GT:GL:GOF:GQ:NR:NV	1/0:-6.28,0.0,-46.98:10:63:21:3	1/0:-23.6,0.0,-185.2:6:99:72:13	1/0:-1.07,0.0,-176.17:5:11:64:5	1/0:-21.86,0.0,-99.56:11:99:41:9	1/0:-7.45,0.0,-134.45:6:75:50:6	1/0:-20.11,0.0,-253.31:7:99:98:13	1/0:-11.84,0.0,-174.64:7:99:66:8	1/0:-21.17,0.0,-180.17:7:99:78:11	0/0:0.0,-9.03,-114.7:1:90:38:0
1	1646789	.	T	C	2965	badReads;MQ	BRF=0.74;FR=1.0000;HP=1;HapScore=1;MGOF=5;MMLQ=25;MQ=29.55;NF=160;NR=46;PP=2965;QD=20;SC=ACAATTTTTGTTCATTCACTC;SbPval=0.51;Source=Platypus;TC=206;TCF=160;TCR=46;TR=206;WE=1646797;WS=1646779	GT:GL:GOF:GQ:NR:NV	1/1:-39.5,-3.01,0.0:0:30:11:11	1/1:-49.2,-3.88,0.0:2:39:14:14	1/1:-116.0,-9.33,0.0:2:93:32:32	1/1:-103.6,-8.13,0.0:0:81:28:28	1/1:-51.8,-3.91,0.0:2:39:15:15	1/1:-102.5,-8.43,0.0:1:84:29:29	1/1:-101.2,-8.13,0.0:1:81:28:28	1/1:-99.8,-8.09,0.0:3:81:30:30	1/1:-64.2,-5.12,0.0:5:51:19:19
1	1647928	.	A	G	2965	PASS	BRF=0.64;FR=0.5000;HP=2;HapScore=2;MGOF=7;MMLQ=37;MQ=59.9;NF=88;NR=276;PP=2965;QD=20;SC=CTAATGAGAAATAAAGTGTCA;SbPval=0.6;Source=Platypus;TC=798;TCF=204;TCR=594;TR=364;WE=1647936;WS=1647918	GT:GL:GOF:GQ:NR:NV	0/1:-21.38,0.0,-27.58:3:99:20:8	0/1:-122.68,0.0,-120.18:7:99:88:43	0/1:-111.56,0.0,-179.66:5:99:108:51	0/1:-93.31,0.0,-153.41:2:99:92:39	0/1:-124.74,0.0,-148.04:5:99:98:45	0/1:-184.09,0.0,-227.39:5:99:149:69	0/1:-74.62,0.0,-150.22:3:99:84:31	0/1:-139.54,0.0,-146.84:4:99:105:52	0/1:-73.45,0.0,-74.65:4:99:54:26
1	1650807	.	T	C	2965	PASS	BRF=0.61;FR=1.0000;HP=3;HapScore=1;MGOF=24;MMLQ=37;MQ=59.14;NF=291;NR=140;PP=2965;QD=20;SC=ATTTTTCTTTTCTCTTTTCAT;SbPval=0.51;Source=Platypus;TC=432;TCF=292;TCR=140;TR=431;WE=1650815;WS=1650797	GT:GL:GOF:GQ:NR:NV	1/1:-39.5,-3.01,0.0:21:30:13:13	1/1:-139.1,-11.37,0.0:15:99:39:39	1/1:-190.0,-15.35,0.0:24:99:55:55	1/1:-172.7,-13.85,0.0:20:99:52:52	1/1:-183.8,-14.75,0.0:21:99:55:54	1/1:-207.1,-16.82,0.0:16:99:66:66	1/1:-189.8,-15.32,0.0:22:99:52:52	1/1:-227.1,-18.66,0.0:19:99:74:74	1/1:-83.9,-6.62,0.0:15:66:26:26
1	1650845	.	G	A	2965	PASS	BRF=0.61;FR=1.0000;HP=2;HapScore=1;MGOF=21;MMLQ=37;MQ=55.09;NF=334;NR=194;PP=2965;QD=20;SC=TTTTCTTTCCGAGACATTTGC;SbPval=0.51;Source=Platypus;TC=529;TCF=335;TCR=194;TR=528;WE=1650853;WS=1650835	GT:GL:GOF:GQ:NR:NV	1/1:-78.8,-6.29,0.0:13:63:25:25	1/1:-162.7,-13.21,0.0:15:99:47:47	1/1:-235.5,-19.23,0.0:19:99:70:70	1/1:-203.3,-16.79,0.0:21:99:62:62	1/1:-225.7,-18.63,0.0:21:99:66:66	1/1:-257.8,-20.77,0.0:15:99:73:73	1/1:-217.0,-17.73,0.0:18:99:65:64	1/1:-281.2,-23.15,0.0:19:99:88:88	1/1:-96.1,-7.79,0.0:13:78:33:33
1	1653004	.	T	C	2965	PASS	BRF=0.63;FR=1.0000;HP=1;HapScore=1;MGOF=27;MMLQ=37;MQ=42.97;NF=498;NR=160;PP=2965;QD=20;SC=CTGTGTACAGTTGGGTCTTGC;SbPval=0.52;Source=Platypus;TC=661;TCF=499;TCR=162;TR=658;WE=1653012;WS=1652994	GT:GL:GOF:GQ:NR:NV	1/1:-69.1,-5.42,0.0:24:54:25:25	1/1:-246.7,-20.44,0.0:25:99:71:71	1/1:-257.4,-21.27,0.0:25:99:78:78	1/1:-198.6,-15.95,0.0:27:99:60:59	1/1:-277.7,-22.88,0.0:26:99:83:83	1/1:-300.0,-28.87,0.0:22:99:101:100	1/1:-300.0,-24.68,0.0:24:99:93:92	1/1:-300.0,-27.9,0.0:25:99:107:107	1/1:-128.2,-10.5,0.0:21:99:43:43
1	1653028	.	C	T	2965	PASS	BRF=0.64;FR=1.0000;HP=1;HapScore=1;MGOF=25;MMLQ=37;MQ=46.68;NF=477;NR=232;PP=2965;QD=20;SC=TCTGTACATCCGCTCACCTGT;SbPval=0.53;Source=Platypus;TC=712;TCF=478;TCR=234;TR=709;WE=1653036;WS=1653018	GT:GL:GOF:GQ:NR:NV	1/1:-91.3,-7.22,0.0:19:72:26:25	1/1:-287.4,-23.18,0.0:23:99:79:79	1/1:-283.4,-23.11,0.0:23:99:89:89	1/1:-203.6,-16.56,0.0:25:99:61:60	1/1:-300.0,-26.19,0.0:23:99:97:96	1/1:-300.0,-27.39,0.0:22:99:97:97	1/1:-300.0,-24.65,0.0:25:99:91:91	1/1:-300.0,-31.57,0.0:23:99:121:121	1/1:-149.3,-12.04,0.0:20:99:51:51
1	1661704	.	A	G	2965	alleleBias	BRF=0.63;FR=0.5000;HP=3;HapScore=1;MGOF=2;MMLQ=37;MQ=51.34;NF=230;NR=70;PP=2965;QD=20;SC=CAAATGGAAAACCAGTGAAGT;SbPval=0.94;Source=Platypus;TC=1227;TCF=822;TCR=405;TR=300;WE=1661712;WS=1661694	GT:GL:GOF:GQ:NR:NV	0/1:-7.65,0.0,-50.55:0:76:22:4	0/1:-50.5,0.0,-300.0:1:99:130:25	0/1:-59.54,0.0,-300.0:1:99:131:27	0/1:-60.31,0.0,-297.51:2:99:128:29	0/1:-99.48,0.0,-300.0:2:99:162:43	0/1:-155.48,0.0,-300.0:2:99:233:65	0/1:-121.45,0.0,-300.0:2:99:171:51	0/1:-109.04,0.0,-300.0:2:99:205:48	0/1:-15.06,0.0,-97.76:1:99:45:8
1	1661844	.	G	C	2965	PASS	BRF=0.64;FR=0.5000;HP=2;HapScore=1;MGOF=3;MMLQ=37;MQ=44.95;NF=265;NR=296;PP=2965;QD=20;SC=GCTGCACCGGGCATGGGAATC;SbPval=0.58;Source=Platypus;TC=1709;TCF=822;TCR=887;TR=561;WE=1661852;WS=1661834	GT:GL:GOF:GQ:NR:NV	1/0:-8.48,0.0,-60.28:0:85:23:4	1/0:-215.98,0.0,-300.0:1:99:186:74	1/0:-160.72,0.0,-300.0:1:99:199:62	1/0:-124.95,0.0,-300.0:2:99:150:51	1/0:-192.02,0.0,-300.0:3:99:254:75	1/0:-260.75,0.0,-300.0:1:99:334:104	1/0:-215.83,0.0,-300.0:1:99:216:79	1/0:-226.48,0.0,-300.0:3:99:267:90	1/0:-37.74,0.0,-147.54:1:99:80:22
1	1663831	.	C	T	2965	PASS	BRF=0.63;FR=0.5000;HP=1;HapScore=2;MGOF=31;MMLQ=37;MQ=59.99;NF=192;NR=186;PP=2965;QD=20;SC=CAGGAGACCACCATGAGTTCC;SbPval=0.47;Source=Platypus;TC=745;TCF=367;TCR=378;TR=378;WE=1663839;WS=1663821	GT:GL:GOF:GQ:NR:NV	0/1:-21.08,0.0,-32.18:31:99:19:9	0/1:-102.69,0.0,-116.59:27:99:77:38	0/1:-134.51,0.0,-143.91:24:99:97:47	0/1:-141.82,0.0,-101.12:22:99:87:48	0/1:-135.71,0.0,-132.01:22:99:88:44	0/1:-195.43,0.0,-195.13:25:99:138:67	0/1:-126.05,0.0,-110.05:21:99:80:44	0/1:-160.39,0.0,-148.09:22:99:113:58	0/1:-62.56,0.0,-58.86:21:99:46:23
1	1663851	.	GAGAGAGAGCG	CAGAGAGAGCA	2947	PASS	BRF=0.64;FR=0.5000;HP=1;HapScore=4;MGOF=15;MMLQ=37;MQ=60.0;NF=155;NR=202;PP=2947;QD=20;SC=CAGAAAAAGTGAGAGAGAGCG;SbPval=0.6;Source=Platypus;TC=792;TCF=356;TCR=436;TR=357;WE=1663869;WS=1663841	GT:GL:GOF:GQ:NR:NV	1/0:-39.8,0.0,-48.88:10:99:21:9	1/0:-161.89,0.0,-289.93:13:99:92:42	1/0:-173.66,0.0,-247.0:11:99:91:48	1/0:-146.89,0.0,-300.0:15:99:102:38	1/0:-155.99,0.0,-275.2:12:99:91:41	1/0:-251.32,0.0,-300.0:13:99:147:70	1/0:-133.53,0.0,-294.11:12:99:83:38	1/0:-189.85,0.0,-300.0:13:99:112:51	1/0:-65.06,0.0,-162.45:13:99:53:20
1	1664019	.	T	C	2965	PASS	BRF=0.65;FR=1.0000;HP=3;HapScore=1;MGOF=5;MMLQ=37;MQ=60.0;NF=188;NR=419;PP=2965;QD=20;SC=GCTGCGTGCGTGGTGCACAGC;SbPval=0.51;Source=Platypus;TC=608;TCF=188;TCR=420;TR=607;WE=1664027;WS=1664009	GT:GL:GOF:GQ:NR:NV	1/1:-65.1,-5.35,0.0:5:54:21:20	1/1:-220.7,-18.03,0.0:2:99:61:61	1/1:-278.8,-22.58,0.0:1:99:84:84	1/1:-197.0,-16.46,0.0:1:99:60:60	1/1:-289.9,-23.48,0.0:3:99:84:84	1/1:-300.0,-30.71,0.0:1:99:107:107	1/1:-244.1,-19.83,0.0:2:99:72:72	1/1:-288.7,-23.48,0.0:3:99:84:84	1/1:-117.2,-9.33,0.0:2:93:35:35
1	1666175	.	C	T	1737	badReads;MQ;alleleBias	BRF=0.8;FR=0.5000;HP=1;HapScore=2;MGOF=8;MMLQ=37;MQ=23.15;NF=66;NR=43;PP=1737;QD=16.2547817665;SC=TACGCCGTGACGCTCTGAAGG;SbPval=0.2;Source=Platypus;TC=530;TCF=357;TCR=173;TR=109;WE=1666183;WS=1666165	GT:GL:GOF:GQ:NR:NV	0/1:-8.48,0.0,-60.28:2:85:24:5	0/1:-24.26,0.0,-181.86:6:99:73:15	0/1:-17.58,0.0,-142.28:6:99:58:13	0/1:-21.29,0.0,-103.79:7:99:42:10	0/1:-4.74,0.0,-177.44:8:47:63:7	0/1:-37.91,0.0,-221.71:3:99:93:19	0/1:-18.94,0.0,-169.44:5:99:66:12	0/1:-27.72,0.0,-221.42:5:99:92:18	0/1:-21.69,0.0,-25.39:0:99:19:10
1	1666251	.	G	A	2965	badReads;MQ	BRF=0.77;FR=0.5000;HP=4;HapScore=2;MGOF=15;MMLQ=37;MQ=26.58;NF=331;NR=76;PP=2965;QD=20;SC=AGCTCTTCCCGCTCCTCCCGA;SbPval=1.0;Source=Platypus;TC=740;TCF=391;TCR=349;TR=407;WE=1666259;WS=1666241	GT:GL:GOF:GQ:NR:NV	1/0:-26.68,0.0,-45.18:13:99:27:9	1/0:-160.02,0.0,-87.22:12:99:86:50	1/0:-153.32,0.0,-97.72:11:99:87:49	1/0:-108.34,0.0,-59.04:15:99:60:34	1/0:-170.96,0.0,-62.56:8:99:82:53	1/0:-239.44,0.0,-147.14:9:99:139:78	1/0:-181.24,0.0,-98.74:8:99:100:58	1/0:-184.89,0.0,-147.89:12:99:119:60	1/0:-46.17,0.0,-53.57:15:99:40:16
1	1666303	.	T	C	375	badReads;MQ;QD;alleleBias;strandBias	BRF=0.75;FR=0.3097;HP=2;HapScore=1;MGOF=39;MMLQ=37;MQ=35.37;NF=1;NR=52;PP=375;QD=7.73153231221;SC=GGTACTCTATTGGTTTCCATT;SbPval=0.0;Source=Platypus;TC=608;TCF=333;TCR=275;TR=53;WE=1666311;WS=1666293	GT:GL:GOF:GQ:NR:NV	1/0:-3.49,0.0,-39.29:32:35:16:2	0/0:0.0,-7.56,-207.3:39:76:63:3	1/0:-3.54,0.0,-186.24:36:35:68:6	1/0:-2.55,0.0,-164.15:39:25:59:5	0/0:0.0,-7.48,-245.5:36:75:76:4	1/0:-0.49,0.0,-300.0:35:6:113:9	0/0:0.0,-7.34,-235.1:37:73:83:5	1/0:-14.81,0.0,-251.71:33:99:95:11	1/0:-20.87,0.0,-72.67:25:99:35:8
1	1666338	.	GAACA	AAACA,AAACG	2965	badReads	BRF=0.71;FR=0.5000,0.5000;HP=2;HapScore=2;MGOF=17;MMLQ=25;MQ=43.75;NF=192,58;NR=262,23;PP=2965,1808;QD=20;SC=CATCCACCACGAACACCCAGC;SbPval=0.51;Source=Platypus;TC=457;TCF=192;TCR=265;TR=454,81;WE=1666350;WS=1666328	GT:GL:GOF:GQ:NR:NV	1/2:-1,-1,-1:17:47:14,14:14,2	1/2:-1,-1,-1:10:99:49,49:49,7	1/2:-1,-1,-1:10:91:45,45:45,6	1/2:-1,-1,-1:8:99:42,42:42,10	1/2:-1,-1,-1:6:99:70,70:70,20	1/2:-1,-1,-1:6:99:86,86:85,14	1/2:-1,-1,-1:9:99:65,65:63,13	1/2:-1,-1,-1:9:42:63,63:63,5	1/2:-1,-1,-1:6:57:23,23:23,4
1	1669734	.	G	T	2965	badReads	BRF=0.75;FR=0.5000;HP=1;HapScore=4;MGOF=6;MMLQ=37;MQ=52.69;NF=254;NR=117;PP=2965;QD=20;SC=GGCGCAGGCGGAGGGGTGGGG;SbPval=0.45;Source=Platypus;TC=697;TCF=483;TCR=214;TR=371;WE=1669756;WS=1669724	GT:GL:GOF:GQ:NR:NV	0/1:-25.3,0.0,-16.7:2:99:14:9	0/1:-127.99,0.0,-158.79:2:99:90:42	0/1:-147.1,0.0,-65.7:2:99:68:48	0/1:-95.29,0.0,-103.99:4:99:58:28	0/1:-151.96,0.0,-146.16:3:99:91:47	0/1:-288.66,0.0,-248.06:3:99:161:88	0/1:-138.99,0.0,-177.39:3:99:97:41	0/1:-193.42,0.0,-140.72:4:99:101:58	0/1:-30.4,0.0,-25.6:6:99:17:10
1	1669748	.	A	G	2965	badReads	BRF=0.75;FR=0.5000;HP=5;HapScore=4;MGOF=6;MMLQ=37;MQ=51.59;NF=224;NR=133;PP=2965;QD=20;SC=GGTGGGGCCCAGGGGGCCTCA;SbPval=0.53;Source=Platypus;TC=785;TCF=489;TCR=296;TR=357;WE=1669756;WS=1669724	GT:GL:GOF:GQ:NR:NV	1/0:-18.2,0.0,-21.9:2:99:14:6	1/0:-174.75,0.0,-146.95:2:99:98:53	1/0:-66.65,0.0,-180.15:2:99:78:20	1/0:-104.56,0.0,-102.86:4:99:63:31	1/0:-146.19,0.0,-185.39:3:99:102:47	1/0:-263.71,0.0,-299.7:3:99:182:80	1/0:-183.52,0.0,-153.92:3:99:106:59	1/0:-167.01,0.0,-230.01:4:99:121:52	1/0:-24.96,0.0,-39.76:6:99:21:9
1	1684347	.	C	CCCT	2993	alleleBias	BRF=0.67;FR=0.5000;HP=2;HapScore=2;MGOF=4;MMLQ=25;MQ=59.85;NF=187;NR=142;PP=2993;QD=20;SC=CTTGACCTAGCCCTCCTCCTC;SbPval=0.52;Source=Platypus;TC=1257;TCF=720;TCR=537;TR=329;WE=1684370;WS=1684337	GT:GL:GOF:GQ:NR:NV	1/0:-51.97,0.0,-68.72:3:99:48:11	1/0:-141.78,0.0,-131.13:3:99:135:38	1/0:-190.76,0.0,-188.49:2:99:148:49	1/0:-91.45,0.0,-154.59:2:99:109:24	1/0:-173.19,0.0,-182.71:4:99:182:44	1/0:-205.86,0.0,-284.58:2:99:217:50	1/0:-133.48,0.0,-220.91:3:99:148:35	1/0:-237.32,0.0,-213.33:3:99:204:63	1/0:-59.38,0.0,-80.96:3:99:66:15
1	1684472	.	C	T	2965	PASS	BRF=0.67;FR=0.5000;HP=4;HapScore=2;MGOF=3;MMLQ=37;MQ=60.0;NF=226;NR=405;PP=2965;QD=20;SC=TGGAGGGGAGCGGGTAGCATG;SbPval=0.41;Source=Platypus;TC=1351;TCF=463;TCR=888;TR=631;WE=1684480;WS=1684462	GT:GL:GOF:GQ:NR:NV	0/1:-56.52,0.0,-71.02:3:99:49:21	0/1:-147.5,0.0,-225.4:3:99:137:59	0/1:-192.92,0.0,-226.02:2:99:156:73	0/1:-131.56,0.0,-170.86:2:99:115:53	0/1:-186.92,0.0,-237.72:2:99:146:64	0/1:-300.0,0.0,-300.0:2:99:290:131	0/1:-247.94,0.0,-227.14:2:99:174:90	0/1:-250.15,0.0,-298.15:2:99:202:93	0/1:-116.83,0.0,-90.83:2:99:82:47
1	1686040	.	G	T	2965	PASS	BRF=0.66;FR=0.5000;HP=2;HapScore=2;MGOF=4;MMLQ=37;MQ=59.98;NF=414;NR=163;PP=2965;QD=20;SC=CCTGCGAGCCGTTCTCACCCA;SbPval=0.68;Source=Platypus;TC=1267;TCF=873;TCR=394;TR=577;WE=1686048;WS=1686030	GT:GL:GOF:GQ:NR:NV	0/1:-40.76,0.0,-87.56:0:99:39:14	0/1:-183.34,0.0,-179.84:3:99:134:67	0/1:-153.34,0.0,-234.44:2:99:148:65	0/1:-136.97,0.0,-149.27:3:99:102:49	0/1:-197.03,0.0,-300.0:3:99:175:73	0/1:-300.0,0.0,-300.0:4:99:244:119	0/1:-160.63,0.0,-245.93:2:99:149:65	0/1:-252.18,0.0,-300.0:3:99:209:99	0/1:-59.11,0.0,-101.31:2:99:67:26
1	1688192	.	A	G	2965	PASS	BRF=0.66;FR=1.0000;HP=3;HapScore=1;MGOF=5;MMLQ=37;MQ=59.99;NF=430;NR=174;PP=2965;QD=20;SC=AAACTTCATCACCAACGCGCC;SbPval=0.5;Source=Platypus;TC=605;TCF=430;TCR=175;TR=604;WE=1688200;WS=1688182	GT:GL:GOF:GQ:NR:NV	1/1:-59.2,-4.52,0.0:0:45:16:16	1/1:-262.6,-21.34,0.0:3:99:72:72	1/1:-231.9,-18.66,0.0:2:99:67:66	1/1:-250.6,-20.74,0.0:2:99:72:72	1/1:-293.5,-24.05,0.0:4:99:81:81	1/1:-300.0,-34.28,0.0:1:99:119:119	1/1:-243.0,-19.57,0.0:5:99:69:69	1/1:-273.8,-21.98,0.0:3:99:78:78	1/1:-99.9,-7.83,0.0:0:78:31:31
1	1823922	.	A	G	2965	PASS	BRF=0.64;FR=1.0000;HP=1;HapScore=1;MGOF=4;MMLQ=37;MQ=59.99;NF=507;NR=689;PP=2965;QD=20;SC=ACCTGTCCGCATCATTTCTGG;SbPval=0.51;Source=Platypus;TC=1199;TCF=508;TCR=691;TR=1196;WE=1823930;WS=1823912	GT:GL:GOF:GQ:NR:NV	1/1:-123.2,-9.93,0.0:2:99:39:39	1/1:-300.0,-49.03,0.0:4:99:169:169	1/1:-300.0,-43.95,0.0:4:99:155:155	1/1:-300.0,-30.91,0.0:4:99:111:110	1/1:-300.0,-40.3,0.0:4:99:136:135	1/1:-300.0,-53.25,0.0:2:99:183:182	1/1:-300.0,-42.68,0.0:1:99:155:155	1/1:-300.0,-48.37,0.0:3:99:176:176	1/1:-224.6,-18.36,0.0:4:99:75:75
1	1846765	.	G	A	2965	PASS	BRF=0.65;FR=0.5000;HP=2;HapScore=2;MGOF=6;MMLQ=37;MQ=59.99;NF=201;NR=266;PP=2965;QD=20;SC=TGACAGCATGGGACCAGGGTC;SbPval=0.47;Source=Platypus;TC=942;TCF=394;TCR=548;TR=467;WE=1846773;WS=1846755	GT:GL:GOF:GQ:NR:NV	1/0:-46.47,0.0,-48.97:0:99:34:18	1/0:-138.53,0.0,-159.53:6:99:102:48	1/0:-171.3,0.0,-131.9:1:99:103:56	1/0:-121.12,0.0,-119.92:2:99:83:44	1/0:-120.26,0.0,-197.66:3:99:117:47	1/0:-197.59,0.0,-240.59:2:99:156:70	1/0:-169.09,0.0,-148.19:2:99:113:60	1/0:-216.76,0.0,-197.06:2:99:156:82	1/0:-102.57,0.0,-86.37:1:99:78:42
1	1847856	.	G	T	2965	PASS	BRF=0.66;FR=0.5000;HP=1;HapScore=2;MGOF=4;MMLQ=37;MQ=59.99;NF=421;NR=184;PP=2965;QD=20;SC=CTCCTGGTCAGGCCGGTGCGG;SbPval=0.45;Source=Platypus;TC=1216;TCF=856;TCR=360;TR=605;WE=1847864;WS=1847846	GT:GL:GOF:GQ:NR:NV	0/1:-41.71,0.0,-36.91:0:99:34:17	0/1:-227.27,0.0,-249.77:2:99:164:78	0/1:-220.82,0.0,-202.42:2:99:155:83	0/1:-151.1,0.0,-140.7:3:99:102:50	0/1:-253.48,0.0,-197.58:3:99:163:88	0/1:-300.0,0.0,-262.8:1:99:215:117	0/1:-149.01,0.0,-231.51:4:99:143:58	0/1:-226.03,0.0,-261.43:1:99:188:87	0/1:-57.66,0.0,-61.36:2:99:52:27
1	1848109	.	G	C	2965	PASS	BRF=0.67;FR=0.5000;HP=2;HapScore=1;MGOF=9;MMLQ=37;MQ=59.98;NF=277;NR=281;PP=2965;QD=20;SC=TGGGTCAGGTGTCAGTGCCTA;SbPval=0.46;Source=Platypus;TC=1204;TCF=578;TCR=626;TR=558;WE=1848117;WS=1848099	GT:GL:GOF:GQ:NR:NV	1/0:-46.43,0.0,-57.53:4:99:35:18	1/0:-191.98,0.0,-258.38:8:99:146:61	1/0:-235.66,0.0,-192.66:3:99:136:73	1/0:-154.68,0.0,-187.88:4:99:115:54	1/0:-223.0,0.0,-257.2:9:99:164:74	1/0:-300.0,0.0,-300.0:5:99:246:105	1/0:-213.36,0.0,-206.16:4:99:149:73	1/0:-226.58,0.0,-221.38:4:99:155:80	1/0:-48.91,0.0,-117.71:4:99:58:20
1	1848369	.	G	GC,GGC	123	HapScore;QD;alleleBias	BRF=0.58;FR=0.1667,0.0557;HP=2;HapScore=5;MGOF=19;MMLQ=11;MQ=59.23;NF=0,0;NR=26,26;PP=123,30;QD=5.61538461538;SC=TGGTGGGCGGGCACGGGCAGG;SbPval=0.0;Source=Platypus;TC=508;TCF=347;TCR=161;TR=26,26;WE=1848378;WS=1848356	GT:GL:GOF:GQ:NR:NV	0/0:-1,-1,-1:8:28:11,11:0,0	0/0:-1,-1,-1:8:19:62,62:4,4	0/0:-1,-1,-1:3:59:52,47:1,1	0/1:-1,-1,-1:17:56:57,57:3,3	0/0:-1,-1,-1:7:23:73,68:4,4	0/1:-1,-1,-1:16:20:102,99:4,4	0/1:-1,-1,-1:6:76:57,56:6,6	0/0:-1,-1,-1:5:62:84,81:4,4	0/2:-1,-1,-1:19:62:10,10:0,0
1	1849529	.	A	G	2965	PASS	BRF=0.66;FR=0.5000;HP=2;HapScore=2;MGOF=3;MMLQ=37;MQ=60.0;NF=285;NR=275;PP=2965;QD=20;SC=AGGAGGAGCCATGGAGTCCAG;SbPval=0.46;Source=Platypus;TC=1128;TCF=558;TCR=570;TR=560;WE=1849537;WS=1849519	GT:GL:GOF:GQ:NR:NV	0/1:-26.41,0.0,-46.01:2:99:24:10	0/1:-191.57,0.0,-292.57:3:99:164:66	0/1:-182.88,0.0,-159.68:1:99:124:66	0/1:-148.86,0.0,-150.46:3:99:104:51	0/1:-202.09,0.0,-213.19:3:99:140:67	0/1:-300.0,0.0,-255.41:2:99:196:106	0/1:-210.2,0.0,-180.6:2:99:137:71	0/1:-262.14,0.0,-218.64:2:99:182:94	0/1:-68.76,0.0,-63.86:1:99:57:29
1	1854109	.	A	G	2965	PASS	BRF=0.69;FR=0.5000;HP=1;HapScore=2;MGOF=3;MMLQ=37;MQ=59.99;NF=205;NR=172;PP=2965;QD=20;SC=AGGGCTCAATAGAGAAACCCT;SbPval=0.49;Source=Platypus;TC=783;TCF=431;TCR=352;TR=377;WE=1854117;WS=1854099	GT:GL:GOF:GQ:NR:NV	0/1:-44.01,0.0,-36.51:2:99:35:20	0/1:-101.62,0.0,-138.22:2:99:86:36	0/1:-96.83,0.0,-101.53:3:99:80:36	0/1:-100.5,0.0,-104.0:1:99:75:36	0/1:-127.91,0.0,-112.91:3:99:95:46	0/1:-183.92,0.0,-163.22:2:99:130:67	0/1:-131.53,0.0,-153.83:3:99:107:49	0/1:-197.77,0.0,-170.27:2:99:138:72	0/1:-22.04,0.0,-65.24:2:99:37:15
1	1855365	.	G	A	2965	PASS	BRF=0.64;FR=0.5000;HP=1;HapScore=2;MGOF=9;MMLQ=37;MQ=60.0;NF=49;NR=299;PP=2965;QD=20;SC=GAGATTCTGCGTCCCTGCGGG;SbPval=0.3;Source=Platypus;TC=636;TCF=79;TCR=557;TR=348;WE=1855373;WS=1855355	GT:GL:GOF:GQ:NR:NV	1/0:-35.67,0.0,-44.27:6:99:28:14	1/0:-135.53,0.0,-72.63:9:99:69:41	1/0:-147.42,0.0,-101.72:7:99:89:53	1/0:-70.65,0.0,-81.75:7:99:53:25	1/0:-93.37,0.0,-85.77:7:99:63:33	1/0:-242.99,0.0,-186.39:6:99:145:82	1/0:-107.07,0.0,-83.77:7:99:68:37	1/0:-131.92,0.0,-112.22:6:99:81:44	1/0:-55.76,0.0,-59.46:3:99:40:19
1	1858309	.	T	C	2965	PASS	BRF=0.69;FR=0.5000;HP=3;HapScore=2;MGOF=6;MMLQ=37;MQ=59.98;NF=334;NR=347;PP=2965;QD=20;SC=GACCACACCCTGTTCTGGCCA;SbPval=0.43;Source=Platypus;TC=1344;TCF=638;TCR=706;TR=681;WE=1858317;WS=1858299	GT:GL:GOF:GQ:NR:NV	1/0:-68.76,0.0,-37.86:2:99:41:25	1/0:-204.48,0.0,-242.28:3:99:154:70	1/0:-209.52,0.0,-228.02:4:99:153:74	1/0:-131.84,0.0,-131.64:6:99:95:48	1/0:-263.16,0.0,-254.56:4:99:181:88	1/0:-300.0,0.0,-300.0:3:99:265:137	1/0:-241.17,0.0,-243.47:2:99:178:88	1/0:-300.0,0.0,-256.87:4:99:206:114	1/0:-92.64,0.0,-85.24:1:99:71:37
1	1859131	.	C	T	2965	badReads	BRF=0.7;FR=0.5000;HP=2;HapScore=2;MGOF=3;MMLQ=37;MQ=60.0;NF=549;NR=332;PP=2965;QD=20;SC=GCTCGAAGAACGGAGAATGAC;SbPval=0.54;Source=Platypus;TC=1855;TCF=1150;TCR=705;TR=881;WE=1859139;WS=1859121	GT:GL:GOF:GQ:NR:NV	0/1:-91.83,0.0,-106.53:3:99:70:36	0/1:-294.0,0.0,-299.0:2:99:207:102	0/1:-212.99,0.0,-201.79:1:99:154:77	0/1:-171.98,0.0,-178.18:1:99:122:60	0/1:-300.0,0.0,-300.0:3:99:270:129	0/1:-300.0,0.0,-300.0:1:99:384:160	0/1:-300.0,0.0,-300.0:1:99:248:121	0/1:-300.0,0.0,-300.0:1:99:281:136	0/1:-126.31,0.0,-144.71:0:99:119:60
1	1861582	.	C	T	2965	badReads	BRF=0.71;FR=0.5000;HP=3;HapScore=2;MGOF=3;MMLQ=37;MQ=59.99;NF=486;NR=166;PP=2965;QD=20;SC=GACGTGGGCCCCATGGGAGAG;SbPval=0.5;Source=Platypus;TC=1307;TCF=975;TCR=332;TR=652;WE=1861590;WS=1861572	GT:GL:GOF:GQ:NR:NV	0/1:-81.68,0.0,-65.78:2:99:54:28	0/1:-169.23,0.0,-239.73:3:99:138:65	0/1:-230.78,0.0,-235.78:2:99:175:88	0/1:-137.91,0.0,-145.31:1:99:102:49	0/1:-236.96,0.0,-193.76:2:99:150:82	0/1:-300.0,0.0,-300.0:2:99:224:112	0/1:-198.87,0.0,-181.57:1:99:135:69	0/1:-250.94,0.0,-300.0:2:99:217:95	0/1:-158.81,0.0,-112.01:1:99:112:64
1	1873514	.	A	G	2965	PASS	BRF=0.64;FR=0.5000;HP=2;HapScore=4;MGOF=11;MMLQ=37;MQ=59.98;NF=136;NR=53;PP=2965;QD=20;SC=GTGCCTGGATATAGCCTGTCT;SbPval=0.44;Source=Platypus;TC=404;TCF=296;TCR=108;TR=189;WE=1873533;WS=1873504	GT:GL:GOF:GQ:NR:NV	0/1:-17.6,0.0,-16.4:6:99:11:6	0/1:-81.83,0.0,-60.93:11:99:42:24	0/1:-90.26,0.0,-101.26:8:99:58:29	0/1:-54.56,0.0,-60.96:7:99:34:15	0/1:-58.6,0.0,-59.8:5:99:34:16	0/1:-134.16,0.0,-142.76:6:99:86:41	0/1:-30.9,0.0,-67.9:5:99:31:10	0/1:-112.3,0.0,-165.2:5:99:83:34	0/1:-31.79,0.0,-42.89:9:99:25:14
1	1873525	.	T	C	2965	PASS	BRF=0.64;FR=0.5000;HP=3;HapScore=4;MGOF=11;MMLQ=37;MQ=59.98;NF=136;NR=57;PP=2965;QD=20;SC=TAGCCTGTCTTGGGCAGGAGC;SbPval=0.49;Source=Platypus;TC=428;TCF=303;TCR=125;TR=193;WE=1873533;WS=1873504	GT:GL:GOF:GQ:NR:NV	0/1:-21.3,0.0,-13.9:6:99:13:9	0/1:-74.73,0.0,-64.93:11:99:41:22	0/1:-101.02,0.0,-109.72:8:99:66:33	0/1:-46.59,0.0,-79.79:7:99:37:14	0/1:-54.3,0.0,-71.6:5:99:36:15	0/1:-117.96,0.0,-148.96:6:99:83:37	0/1:-41.39,0.0,-63.59:5:99:32:12	0/1:-122.46,0.0,-180.46:5:99:93:37	0/1:-31.79,0.0,-42.89:9:99:27:14
1	1873625	.	G	A	2965	PASS	BRF=0.64;FR=0.5000;HP=1;HapScore=2;MGOF=10;MMLQ=37;MQ=60.0;NF=118;NR=152;PP=2965;QD=20;SC=CACTGGGTCAGGTGCCACAGT;SbPval=0.49;Source=Platypus;TC=525;TCF=228;TCR=297;TR=270;WE=1873633;WS=1873615	GT:GL:GOF:GQ:NR:NV	1/0:-23.88,0.0,-25.08:6:99:17:10	1/0:-66.65,0.0,-75.25:4:99:50:25	1/0:-87.8,0.0,-107.4:6:99:72:32	1/0:-62.79,0.0,-65.39:5:99:44:23	1/0:-88.35,0.0,-69.75:8:99:56:31	1/0:-147.53,0.0,-149.83:7:99:101:49	1/0:-89.68,0.0,-63.98:5:99:56:31	1/0:-145.84,0.0,-126.24:7:99:103:57	1/0:-20.41,0.0,-35.31:10:99:26:12
1	1875858	.	CA	GG	2947	PASS	BRF=0.64;FR=0.5000;HP=2;HapScore=1;MGOF=4;MMLQ=37;MQ=59.99;NF=314;NR=118;PP=2947;QD=20;SC=CAGACCGGCACATCGATGGCC;SbPval=0.47;Source=Platypus;TC=1009;TCF=739;TCR=270;TR=432;WE=1875867;WS=1875848	GT:GL:GOF:GQ:NR:NV	0/1:-95.85,0.0,-226.55:0:99:54:16	0/1:-299.79,0.0,-300.0:3:99:116:48	0/1:-300.0,0.0,-300.0:4:99:140:58	0/1:-300.0,0.0,-300.0:2:99:114:50	0/1:-300.0,0.0,-300.0:2:99:113:58	0/1:-300.0,0.0,-300.0:2:99:160:73	0/1:-253.29,0.0,-300.0:2:99:108:39	0/1:-300.0,0.0,-300.0:3:99:136:66	0/1:-132.74,0.0,-254.64:1:99:68:24
1	1886859	.	C	T	2965	badReads	BRF=0.72;FR=0.5000;HP=3;HapScore=2;MGOF=4;MMLQ=37;MQ=59.99;NF=279;NR=99;PP=2965;QD=20;SC=CCGCCCTGTGCGGCTCCGCCC;SbPval=0.34;Source=Platypus;TC=757;TCF=575;TCR=182;TR=378;WE=1886867;WS=1886849	GT:GL:GOF:GQ:NR:NV	0/1:-38.41,0.0,-24.71:4:99:22:12	0/1:-101.96,0.0,-100.76:3:99:71:35	0/1:-93.34,0.0,-103.14:2:99:68:33	0/1:-97.18,0.0,-55.28:1:99:58:36	0/1:-147.53,0.0,-149.83:2:99:101:51	0/1:-212.81,0.0,-242.61:1:99:164:80	0/1:-121.07,0.0,-175.47:4:99:105:50	0/1:-168.22,0.0,-180.62:1:99:126:61	0/1:-50.86,0.0,-63.16:3:99:42:20
1	1887019	.	A	G	2965	PASS	BRF=0.65;FR=1.0000;HP=2;HapScore=1;MGOF=12;MMLQ=37;MQ=59.96;NF=335;NR=382;PP=2965;QD=20;SC=TCGAAGGCCTAGGAAAATTCT;SbPval=0.55;Source=Platypus;TC=718;TCF=335;TCR=383;TR=717;WE=1887027;WS=1887009	GT:GL:GOF:GQ:NR:NV	1/1:-70.3,-5.42,0.0:10:54:18:18	1/1:-261.4,-21.34,0.0:6:99:77:77	1/1:-254.1,-20.47,0.0:6:99:80:80	1/1:-186.1,-15.02,0.0:3:99:51:51	1/1:-300.0,-30.97,0.0:12:99:109:108	1/1:-300.0,-49.9,0.0:5:99:174:174	1/1:-299.7,-24.08,0.0:12:99:88:88	1/1:-300.0,-24.68,0.0:5:99:89:89	1/1:-117.2,-9.33,0.0:5:93:32:32
1	1887111	.	GC	G	2975	PASS	BRF=0.61;FR=0.5000;HP=2;HapScore=2;MGOF=29;MMLQ=37;MQ=59.99;NF=107;NR=150;PP=2975;QD=20;SC=CCCTGGCTTGGCCTGGCAGCC;SbPval=0.34;Source=Platypus;TC=528;TCF=201;TCR=327;TR=257;WE=1887119;WS=1887101	GT:GL:GOF:GQ:NR:NV	0/1:-26.39,0.0,-15.79:21:99:11:7	0/1:-110.35,0.0,-92.45:29:99:54:30	0/1:-103.54,0.0,-126.94:28:99:61:28	0/1:-79.46,0.0,-90.46:23:99:46:22	0/1:-132.98,0.0,-90.38:24:99:64:35	0/1:-200.98,0.0,-230.18:21:99:116:55	0/1:-152.65,0.0,-155.95:28:99:85:44	0/1:-108.63,0.0,-164.73:18:99:73:30	0/1:-20.08,0.0,-50.28:18:99:18:6
1	1887245	.	G	A	2965	PASS	BRF=0.66;FR=0.5000;HP=1;HapScore=2;MGOF=3;MMLQ=37;MQ=59.98;NF=188;NR=190;PP=2965;QD=20;SC=AGCTGGTGGCGGCTTTGTCAT;SbPval=0.38;Source=Platypus;TC=787;TCF=417;TCR=370;TR=378;WE=1887253;WS=1887235	GT:GL:GOF:GQ:NR:NV	1/0:-35.28,0.0,-21.78:0:99:20:7	1/0:-105.26,0.0,-105.36:2:99:77:38	1/0:-101.03,0.0,-118.33:0:99:83:37	1/0:-100.64,0.0,-84.64:1:99:64:34	1/0:-137.47,0.0,-142.57:2:99:103:51	1/0:-197.48,0.0,-254.28:2:99:168:75	1/0:-126.3,0.0,-151.9:3:99:105:50	1/0:-155.33,0.0,-160.13:3:99:122:59	1/0:-60.37,0.0,-44.37:0:99:45:27
1	1888193	.	C	A	2965	PASS	BRF=0.69;FR=0.5000;HP=1;HapScore=2;MGOF=6;MMLQ=37;MQ=59.99;NF=221;NR=350;PP=2965;QD=20;SC=ACGTAGCTGCCGAAGTCAATG;SbPval=0.53;Source=Platypus;TC=1149;TCF=444;TCR=705;TR=571;WE=1888201;WS=1888183	GT:GL:GOF:GQ:NR:NV	1/0:-65.39,0.0,-60.39:0:99:49:25	1/0:-174.7,0.0,-190.6:6:99:134:60	1/0:-248.37,0.0,-244.57:3:99:171:87	1/0:-133.63,0.0,-190.43:3:99:111:48	1/0:-183.12,0.0,-165.72:4:99:119:63	1/0:-277.59,0.0,-261.49:1:99:193:97	1/0:-188.02,0.0,-143.62:2:99:121:70	1/0:-214.11,0.0,-243.71:1:99:162:81	1/0:-91.16,0.0,-136.86:0:99:89:40
1	1900186	.	T	C	2965	PASS	BRF=0.63;FR=0.5000;HP=2;HapScore=2;MGOF=14;MMLQ=37;MQ=59.97;NF=159;NR=252;PP=2965;QD=20;SC=GGGATGCTGTTTCTTCCTCTT;SbPval=0.49;Source=Platypus;TC=840;TCF=322;TCR=518;TR=411;WE=1900194;WS=1900176	GT:GL:GOF:GQ:NR:NV	1/0:-21.21,0.0,-38.31:13:99:20:7	1/0:-141.3,0.0,-148.6:9:99:105:50	1/0:-112.94,0.0,-168.44:8:99:105:42	1/0:-135.63,0.0,-81.33:14:99:76:46	1/0:-137.08,0.0,-118.88:13:99:87:46	1/0:-160.08,0.0,-285.98:8:99:162:61	1/0:-166.0,0.0,-130.3:11:99:108:62	1/0:-190.11,0.0,-189.01:10:99:137:72	1/0:-57.57,0.0,-39.07:14:99:40:25
1	1900232	.	T	C	2965	PASS	BRF=0.62;FR=0.5000;HP=1;HapScore=1;MGOF=18;MMLQ=37;MQ=59.96;NF=121;NR=260;PP=2965;QD=20;SC=ATCCGACTGATGATCTCCTGC;SbPval=0.53;Source=Platypus;TC=745;TCF=238;TCR=507;TR=381;WE=1900240;WS=1900222	GT:GL:GOF:GQ:NR:NV	1/0:-20.18,0.0,-42.38:11:99:21:6	1/0:-143.54,0.0,-128.54:10:99:97:53	1/0:-95.82,0.0,-139.02:12:99:85:37	1/0:-114.77,0.0,-87.77:16:99:67:36	1/0:-145.75,0.0,-118.75:14:99:89:51	1/0:-132.88,0.0,-226.58:9:99:130:51	1/0:-137.21,0.0,-129.81:11:99:91:49	1/0:-185.72,0.0,-162.42:10:99:125:67	1/0:-82.26,0.0,-26.76:18:99:40:31
1	1956362	.	G	A	2965	PASS	BRF=0.69;FR=0.5000;HP=2;HapScore=2;MGOF=3;MMLQ=37;MQ=59.98;NF=300;NR=171;PP=2965;QD=20;SC=CTGTCTGACCGGTGGCTTTGC;SbPval=0.46;Source=Platypus;TC=929;TCF=600;TCR=329;TR=471;WE=1956370;WS=1956352	GT:GL:GOF:GQ:NR:NV	1/0:-37.18,0.0,-40.88:2:99:29:14	1/0:-161.82,0.0,-177.72:2:99:116:57	1/0:-133.04,0.0,-134.04:2:99:99:51	1/0:-116.52,0.0,-133.82:3:99:88:41	1/0:-172.01,0.0,-185.61:2:99:121:59	1/0:-251.86,0.0,-263.06:3:99:178:90	1/0:-141.41,0.0,-142.51:1:99:103:51	1/0:-204.68,0.0,-151.68:1:99:141:80	1/0:-65.66,0.0,-61.96:2:99:54:28
1	1957037	.	T	C	2965	PASS	BRF=0.69;FR=0.5000;HP=3;HapScore=2;MGOF=4;MMLQ=37;MQ=60.0;NF=347;NR=439;PP=2965;QD=20;SC=AGACCCTGGGTCTGGACAGCC;SbPval=0.46;Source=Platypus;TC=1524;TCF=657;TCR=867;TR=786;WE=1957045;WS=1957027	GT:GL:GOF:GQ:NR:NV	1/0:-129.82,0.0,-110.02:4:99:90:49	1/0:-266.28,0.0,-189.78:4:99:157:86	1/0:-220.28,0.0,-228.88:2:99:166:81	1/0:-220.08,0.0,-132.48:2:99:127:77	1/0:-275.01,0.0,-271.51:3:99:194:97	1/0:-300.0,0.0,-300.0:3:99:280:135	1/0:-287.94,0.0,-204.04:2:99:177:99	1/0:-232.38,0.0,-300.0:2:99:207:92	1/0:-152.41,0.0,-133.91:2:99:126:70
1	2005740	.	T	C	2965	PASS	BRF=0.67;FR=0.5000;HP=2;HapScore=2;MGOF=16;MMLQ=25;MQ=59.97;NF=93;NR=289;PP=2965;QD=20;SC=CTGGTGGATGTGTGGCGGTGG;SbPval=0.43;Source=Platypus;TC=754;TCF=176;TCR=578;TR=382;WE=2005748;WS=2005730	GT:GL:GOF:GQ:NR:NV	1/0:-66.33,0.0,-29.23:5:99:38:22	1/0:-109.73,0.0,-68.93:16:99:76:40	1/0:-111.32,0.0,-89.02:6:99:82:41	1/0:-53.68,0.0,-79.48:7:99:61:25	1/0:-83.96,0.0,-112.86:10:99:78:31	1/0:-283.39,0.0,-169.19:7:99:186:105	1/0:-115.09,0.0,-94.19:7:99:86:46	1/0:-132.77,0.0,-115.37:8:99:106:54	1/0:-37.37,0.0,-52.37:3:99:41:18
1	2077409	.	A	G	2965	PASS	BRF=0.61;FR=0.5000;HP=2;HapScore=2;MGOF=3;MMLQ=37;MQ=59.97;NF=470;NR=65;PP=2965;QD=20;SC=CAGAAGCTACATTGTAACACC;SbPval=0.81;Source=Platypus;TC=1094;TCF=929;TCR=165;TR=535;WE=2077417;WS=2077399	GT:GL:GOF:GQ:NR:NV	0/1:-54.47,0.0,-34.77:0:99:30:17	0/1:-158.49,0.0,-168.09:3:99:110:54	0/1:-163.67,0.0,-224.17:1:99:134:58	0/1:-130.3,0.0,-176.0:1:99:109:48	0/1:-211.37,0.0,-184.27:1:99:135:68	0/1:-250.24,0.0,-210.74:2:99:163:86	0/1:-196.02,0.0,-226.72:1:99:150:70	0/1:-249.23,0.0,-246.53:2:99:183:90	0/1:-121.87,0.0,-83.77:0:99:80:44
1	2113565	.	T	G	2965	PASS	BRF=0.64;FR=0.5000;HP=2;HapScore=2;MGOF=5;MMLQ=37;MQ=59.98;NF=371;NR=308;PP=2965;QD=20;SC=GTTAGTAGAATGGATGTGGGC;SbPval=0.5;Source=Platypus;TC=1354;TCF=748;TCR=606;TR=679;WE=2113573;WS=2113555	GT:GL:GOF:GQ:NR:NV	1/0:-41.23,0.0,-77.03:1:99:46:17	1/0:-240.71,0.0,-203.71:2:99:156:82	1/0:-228.73,0.0,-189.53:2:99:152:81	1/0:-166.88,0.0,-175.68:2:99:127:62	1/0:-274.2,0.0,-213.9:5:99:169:93	1/0:-300.0,0.0,-300.0:2:99:238:118	1/0:-199.73,0.0,-272.53:5:99:179:80	1/0:-274.91,0.0,-285.91:2:99:210:106	1/0:-104.27,0.0,-89.67:1:99:77:40
1	2121118	.	C	T	2965	PASS	BRF=0.68;FR=1.0000;HP=1;HapScore=2;MGOF=4;MMLQ=37;MQ=59.99;NF=325;NR=87;PP=2965;QD=20;SC=GTCCGGGCGCCGCACTCTGCG;SbPval=0.5;Source=Platypus;TC=412;TCF=325;TCR=87;TR=412;WE=2121126;WS=2121108	GT:GL:GOF:GQ:NR:NV	1/1:-53.1,-4.21,0.0:1:42:16:16	1/1:-165.2,-13.51,0.0:4:99:51:51	1/1:-130.6,-10.5,0.0:0:99:37:37	1/1:-92.5,-7.22,0.0:1:72:30:30	1/1:-176.3,-14.42,0.0:1:99:56:56	1/1:-300.0,-27.09,0.0:2:99:95:95	1/1:-207.3,-16.86,0.0:1:99:60:60	1/1:-167.8,-13.55,0.0:1:99:53:53	1/1:-46.9,-3.61,0.0:2:36:14:14
1	2144788	.	A	G	2965	PASS	BRF=0.67;FR=0.5000;HP=1;HapScore=2;MGOF=4;MMLQ=37;MQ=59.99;NF=244;NR=290;PP=2965;QD=20;SC=CACAGAATACAGCAGGAGGCT;SbPval=0.44;Source=Platypus;TC=1088;TCF=481;TCR=607;TR=534;WE=2144796;WS=2144778	GT:GL:GOF:GQ:NR:NV	0/1:-20.51,0.0,-35.21:4:99:22:9	0/1:-198.17,0.0,-154.37:3:99:128:68	0/1:-125.97,0.0,-172.67:3:99:116:49	0/1:-117.21,0.0,-151.71:3:99:99:44	0/1:-200.13,0.0,-195.23:2:99:148:75	0/1:-300.0,0.0,-300.0:2:99:236:119	0/1:-208.8,0.0,-190.3:2:99:143:73	0/1:-217.26,0.0,-191.06:3:99:152:74	0/1:-56.09,0.0,-57.09:1:99:44:23
1	2286947	.	A	G	2965	PASS	BRF=0.63;FR=0.5000;HP=1;HapScore=2;MGOF=6;MMLQ=37;MQ=60.0;NF=81;NR=145;PP=2965;QD=20;SC=TGGGGCTTCTAGCCACCAGCT;SbPval=0.53;Source=Platypus;TC=436;TCF=157;TCR=279;TR=226;WE=2286955;WS=2286937	GT:GL:GOF:GQ:NR:NV	0/1:-22.29,0.0,-18.59:3:99:16:9	0/1:-63.13,0.0,-59.43:3:99:45:23	0/1:-60.67,0.0,-40.97:2:99:42:23	0/1:-59.17,0.0,-43.17:3:99:40:23	0/1:-81.25,0.0,-71.35:1:99:55:29	0/1:-138.65,0.0,-107.95:3:99:91:51	0/1:-81.54,0.0,-99.94:6:99:71:31	0/1:-81.52,0.0,-68.92:1:99:59:29	0/1:-22.32,0.0,-14.82:4:99:17:8
1	2332391	.	C	T	2965	PASS	BRF=0.59;FR=1.0000;HP=2;HapScore=1;MGOF=4;MMLQ=25;MQ=59.99;NF=404;NR=326;PP=2965;QD=20;SC=TAATTCTTCACGGTATTTGAA;SbPval=0.49;Source=Platypus;TC=740;TCF=414;TCR=326;TR=730;WE=2332399;WS=2332381	GT:GL:GOF:GQ:NR:NV	1/1:-44.4,-3.31,0.0:1:33:16:16	1/1:-266.0,-23.01,0.0:3:99:83:80	1/1:-300.0,-30.57,0.0:1:99:115:114	1/1:-236.9,-20.97,0.0:2:99:80:80	1/1:-252.0,-22.88,0.0:4:99:85:82	1/1:-300.0,-30.27,0.0:2:99:111:110	1/1:-262.4,-22.44,0.0:2:99:81:81	1/1:-300.0,-31.07,0.0:1:99:122:121	1/1:-127.4,-11.51,0.0:1:99:47:46
1	2338126	.	C	A	2965	PASS	BRF=0.68;FR=1.0000;HP=4;HapScore=1;MGOF=5;MMLQ=37;MQ=60.0;NF=337;NR=436;PP=2965;QD=20;SC=GCCCAGGACACCCCCAGCCCC;SbPval=0.54;Source=Platypus;TC=775;TCF=337;TCR=438;TR=773;WE=2338134;WS=2338116	GT:GL:GOF:GQ:NR:NV	1/1:-64.1,-5.12,0.0:5:51:18:17	1/1:-300.0,-32.68,0.0:3:99:114:114	1/1:-278.7,-23.41,0.0:1:99:89:89	1/1:-242.8,-20.1,0.0:1:99:70:70	1/1:-300.0,-29.1,0.0:1:99:102:102	1/1:-300.0,-39.34,0.0:2:99:140:139	1/1:-300.0,-26.42,0.0:2:99:96:96	1/1:-300.0,-29.13,0.0:4:99:105:105	1/1:-120.8,-9.9,0.0:4:99:41:41
1	2340200	.	T	C	2965	PASS	BRF=0.69;FR=1.0000;HP=2;HapScore=1;MGOF=5;MMLQ=37;MQ=59.99;NF=484;NR=203;PP=2965;QD=20;SC=CGGCATGCAGTGTCACCAGCA;SbPval=0.51;Source=Platypus;TC=688;TCF=484;TCR=204;TR=687;WE=2340208;WS=2340190	GT:GL:GOF:GQ:NR:NV	1/1:-116.0,-9.33,0.0:3:93:43:43	1/1:-170.1,-13.81,0.0:2:99:51:51	1/1:-283.7,-22.88,0.0:3:99:84:84	1/1:-194.8,-15.92,0.0:1:99:64:64	1/1:-206.0,-16.56,0.0:3:99:63:63	1/1:-300.0,-37.26,0.0:4:99:138:138	1/1:-268.9,-21.67,0.0:1:99:76:76	1/1:-299.6,-24.35,0.0:5:99:106:105	1/1:-185.0,-14.75,0.0:4:99:63:63
1	2409892	.	A	G	2965	PASS	BRF=0.69;FR=1.0000;HP=1;HapScore=1;MGOF=4;MMLQ=37;MQ=59.97;NF=505;NR=180;PP=2965;QD=20;SC=CTCCGCTGACAGCCGTGTCTC;SbPval=0.52;Source=Platypus;TC=687;TCF=505;TCR=182;TR=685;WE=2409900;WS=2409882	GT:GL:GOF:GQ:NR:NV	1/1:-76.5,-6.02,0.0:4:60:25:25	1/1:-300.0,-25.86,0.0:4:99:91:90	1/1:-252.8,-20.74,0.0:3:99:82:82	1/1:-246.4,-20.1,0.0:4:99:73:73	1/1:-274.8,-22.51,0.0:3:99:78:78	1/1:-300.0,-32.78,0.0:1:99:119:119	1/1:-266.4,-21.37,0.0:3:99:79:79	1/1:-277.4,-22.54,0.0:2:99:97:96	1/1:-125.8,-9.93,0.0:2:99:43:43
1	2411451	.	A	G	2965	PASS	BRF=0.68;FR=1.0000;HP=3;HapScore=1;MGOF=5;MMLQ=37;MQ=59.98;NF=321;NR=302;PP=2965;QD=20;SC=ATGCAGACCCAGGGACCGGCC;SbPval=0.52;Source=Platypus;TC=627;TCF=322;TCR=305;TR=623;WE=2411459;WS=2411441	GT:GL:GOF:GQ:NR:NV	1/1:-38.1,-2.98,0.0:0:30:12:12	1/1:-277.4,-23.11,0.0:5:99:80:79	1/1:-187.5,-15.05,0.0:2:99:54:54	1/1:-198.3,-16.19,0.0:1:99:56:56	1/1:-267.7,-21.67,0.0:1:99:76:75	1/1:-300.0,-35.97,0.0:3:99:134:132	1/1:-299.6,-24.35,0.0:2:99:88:88	1/1:-300.0,-28.87,0.0:1:99:102:102	1/1:-81.4,-6.32,0.0:2:63:25:25
1	2422614	.	G	A	2965	PASS	BRF=0.61;FR=1.0000;HP=2;HapScore=1;MGOF=2;MMLQ=37;MQ=60.0;NF=332;NR=110;PP=2965;QD=20;SC=CAACAGGCCGGCCTCTGGCTC;SbPval=0.5;Source=Platypus;TC=442;TCF=332;TCR=110;TR=442;WE=2422622;WS=2422604	GT:GL:GOF:GQ:NR:NV	1/1:-55.5,-4.21,0.0:2:42:18:18	1/1:-204.8,-16.56,0.0:2:99:61:61	1/1:-129.5,-10.24,0.0:2:99:41:41	1/1:-172.7,-13.85,0.0:1:99:52:52	1/1:-177.5,-14.42,0.0:1:99:54:54	1/1:-219.6,-17.76,0.0:1:99:68:68	1/1:-187.5,-15.05,0.0:2:99:55:55	1/1:-225.8,-18.36,0.0:2:99:72:72	1/1:-59.1,-4.78,0.0:1:48:21:21
1	2430617	.	C	T	2965	PASS	BRF=0.69;FR=1.0000;HP=3;HapScore=1;MGOF=4;MMLQ=37;MQ=59.99;NF=662;NR=579;PP=2965;QD=20;SC=ACGATCCCATCGGGCGTGACT;SbPval=0.55;Source=Platypus;TC=1243;TCF=663;TCR=580;TR=1241;WE=2430625;WS=2430607	GT:GL:GOF:GQ:NR:NV	1/1:-248.9,-20.4,0.0:4:99:79:79	1/1:-300.0,-34.18,0.0:2:99:124:124	1/1:-300.0,-43.82,0.0:1:99:163:163	1/1:-300.0,-28.23,0.0:3:99:103:103	1/1:-300.0,-42.38,0.0:2:99:157:157	1/1:-300.0,-53.15,0.0:2:99:197:196	1/1:-300.0,-40.21,0.0:2:99:147:147	1/1:-300.0,-49.54,0.0:1:99:185:184	1/1:-259.0,-21.34,0.0:1:99:88:88
1	2444414	.	G	A	2965	badReads	BRF=0.71;FR=1.0000;HP=2;HapScore=1;MGOF=5;MMLQ=37;MQ=60.0;NF=404;NR=233;PP=2965;QD=20;SC=CCAGCCCAGCGCGTCCAGGGA;SbPval=0.52;Source=Platypus;TC=639;TCF=406;TCR=233;TR=637;WE=2444422;WS=2444404	GT:GL:GOF:GQ:NR:NV	1/1:-71.5,-5.99,0.0:3:60:26:26	1/1:-254.1,-21.61,0.0:5:99:79:79	1/1:-177.7,-14.45,0.0:0:99:59:59	1/1:-186.3,-15.05,0.0:2:99:56:56	1/1:-215.5,-17.96,0.0:4:99:68:67	1/1:-300.0,-31.27,0.0:1:99:124:124	1/1:-253.5,-21.51,0.0:3:99:80:80	1/1:-300.0,-26.09,0.0:3:99:110:109	1/1:-103.6,-8.13,0.0:0:81:37:37
1	2491164	.	G	A	2965	PASS	BRF=0.66;FR=0.5000;HP=4;HapScore=2;MGOF=4;MMLQ=37;MQ=60.0;NF=201;NR=240;PP=2965;QD=20;SC=CTGGCAGGGCGCCCTGGCAGC;SbPval=0.44;Source=Platypus;TC=837;TCF=369;TCR=468;TR=441;WE=2491172;WS=2491154	GT:GL:GOF:GQ:NR:NV	1/0:-37.48,0.0,-34.58:4:99:27:13	1/0:-142.97,0.0,-140.87:3:99:99:49	1/0:-142.95,0.0,-97.45:1:99:80:47	1/0:-97.45,0.0,-144.15:2:99:84:36	1/0:-193.43,0.0,-110.83:2:99:105:67	1/0:-283.73,0.0,-213.73:2:99:173:97	1/0:-150.93,0.0,-158.03:4:99:111:54	1/0:-161.25,0.0,-190.75:1:99:128:58	1/0:-54.17,0.0,-24.57:2:99:30:20
1	2528133	.	T	C	2965	PASS	BRF=0.68;FR=1.0000;HP=6;HapScore=1;MGOF=4;MMLQ=37;MQ=60.0;NF=296;NR=524;PP=2965;QD=20;SC=CAGCGCCTGGTGGGGCCACCC;SbPval=0.51;Source=Platypus;TC=822;TCF=296;TCR=526;TR=820;WE=2528141;WS=2528123	GT:GL:GOF:GQ:NR:NV	1/1:-62.9,-4.82,0.0:0:48:21:21	1/1:-300.0,-26.16,0.0:4:99:92:92	1/1:-272.5,-22.24,0.0:3:99:83:83	1/1:-166.4,-13.51,0.0:4:99:53:53	1/1:-300.0,-29.77,0.0:3:99:113:112	1/1:-300.0,-49.94,0.0:2:99:177:177	1/1:-300.0,-29.13,0.0:2:99:112:111	1/1:-300.0,-30.97,0.0:2:99:122:122	1/1:-139.4,-11.14,0.0:0:99:49:49
1	2573199	.	A	G	2965	badReads	BRF=0.73;FR=1.0000;HP=1;HapScore=2;MGOF=5;MMLQ=37;MQ=60.0;NF=133;NR=134;PP=2965;QD=20;SC=AACTCCTGCAACTCGGCCAGG;SbPval=0.52;Source=Platypus;TC=268;TCF=133;TCR=135;TR=267;WE=2573207;WS=2573189	GT:GL:GOF:GQ:NR:NV	1/1:-25.9,-1.81,0.0:1:18:12:12	1/1:-81.5,-6.62,0.0:0:66:28:28	1/1:-62.9,-4.82,0.0:0:48:19:19	1/1:-66.6,-5.12,0.0:2:51:22:22	1/1:-103.6,-8.13,0.0:1:81:31:31	1/1:-212.2,-17.16,0.0:0:99:70:70	1/1:-98.7,-7.83,0.0:2:78:28:28	1/1:-135.7,-10.84,0.0:0:99:47:47	1/1:-34.6,-2.71,0.0:5:27:11:10
1	2938265	.	C	T	2965	PASS	BRF=0.6;FR=0.5000;HP=1;HapScore=2;MGOF=3;MMLQ=37;MQ=59.99;NF=208;NR=72;PP=2965;QD=20;SC=TTAATCCGCACGCTTTAGACT;SbPval=0.38;Source=Platypus;TC=607;TCF=462;TCR=145;TR=280;WE=2938273;WS=2938255	GT:GL:GOF:GQ:NR:NV	0/1:-12.99,0.0,-9.29:2:93:11:6	0/1:-124.47,0.0,-150.57:3:99:91:42	0/1:-61.96,0.0,-65.66:3:99:44:24	0/1:-49.06,0.0,-81.16:0:99:46:17	0/1:-134.5,0.0,-158.0:2:99:97:43	0/1:-164.68,0.0,-211.48:2:99:129:58	0/1:-121.12,0.0,-119.92:2:99:79:39	0/1:-114.15,0.0,-131.25:3:99:87:40	0/1:-37.18,0.0,-40.88:0:99:23:11
1	2938407	.	CAGA	C	2971	PASS	BRF=0.64;FR=0.5000;HP=1;HapScore=1;MGOF=3;MMLQ=25;MQ=59.96;NF=218;NR=156;PP=2971;QD=20;SC=AGAGGCCAACCAGAAGAAGTA;SbPval=0.59;Source=Platypus;TC=1093;TCF=620;TCR=473;TR=374;WE=2938417;WS=2938397	GT:GL:GOF:GQ:NR:NV	0/1:-40.17,0.0,-83.37:0:99:26:9	0/1:-235.29,0.0,-249.99:3:99:125:51	0/1:-163.9,0.0,-273.9:3:99:119:38	0/1:-128.52,0.0,-243.02:3:99:95:28	0/1:-198.29,0.0,-300.0:3:99:155:49	0/1:-286.84,0.0,-300.0:2:99:206:69	0/1:-217.57,0.0,-300.0:1:99:149:52	0/1:-261.95,0.0,-300.0:1:99:165:59	0/1:-80.75,0.0,-134.55:2:99:53:19
1	2938697	.	T	G	2965	PASS	BRF=0.69;FR=0.5000;HP=1;HapScore=2;MGOF=3;MMLQ=37;MQ=59.99;NF=307;NR=326;PP=2965;QD=20;SC=TCTACGCCTCTGCCTGTGTCA;SbPval=0.37;Source=Platypus;TC=1309;TCF=675;TCR=634;TR=633;WE=2938705;WS=2938687	GT:GL:GOF:GQ:NR:NV	1/0:-73.76,0.0,-55.26:2:99:48:28	1/0:-221.16,0.0,-197.66:2:99:138:70	1/0:-238.25,0.0,-298.15:2:99:188:86	1/0:-150.69,0.0,-164.19:1:99:107:53	1/0:-151.23,0.0,-230.33:3:99:133:53	1/0:-300.0,0.0,-300.0:2:99:235:129	1/0:-254.16,0.0,-249.06:1:99:173:87	1/0:-239.82,0.0,-300.0:3:99:207:92	1/0:-87.43,0.0,-118.33:1:99:80:35
1	2938989	.	G	A	2965	PASS	BRF=0.65;FR=0.5000;HP=2;HapScore=2;MGOF=4;MMLQ=37;MQ=59.99;NF=165;NR=257;PP=2965;QD=20;SC=GCTGCCCGACGGGAACATCAT;SbPval=0.68;Source=Platypus;TC=829;TCF=349;TCR=480;TR=422;WE=2938997;WS=2938979	GT:GL:GOF:GQ:NR:NV	1/0:-12.09,0.0,-19.49:4:99:10:4	1/0:-155.56,0.0,-166.66:2:99:110:54	1/0:-86.31,0.0,-86.51:2:99:59:31	1/0:-68.88,0.0,-94.78:4:99:59:28	1/0:-163.15,0.0,-181.95:2:99:119:57	1/0:-300.0,0.0,-230.48:1:99:189:106	1/0:-198.64,0.0,-164.34:3:99:118:63	1/0:-150.08,0.0,-210.58:3:99:128:55	1/0:-68.6,0.0,-37.9:3:99:37:24
1	2983963	.	G	A	2965	PASS	BRF=0.68;FR=0.5000;HP=1;HapScore=2;MGOF=2;MMLQ=37;MQ=59.99;NF=148;NR=214;PP=2965;QD=20;SC=GGCTCGGGCGGCGAGCTGGCT;SbPval=0.54;Source=Platypus;TC=755;TCF=311;TCR=444;TR=362;WE=2983971;WS=2983953	GT:GL:GOF:GQ:NR:NV	1/0:-25.99,0.0,-13.69:0:99:15:9	1/0:-100.6,0.0,-102.0:1:99:70:34	1/0:-112.18,0.0,-139.28:1:99:94:41	1/0:-76.69,0.0,-60.79:2:99:54:28	1/0:-138.51,0.0,-139.71:2:99:98:50	1/0:-212.24,0.0,-260.44:2:99:173:82	1/0:-100.43,0.0,-123.93:1:99:79:36	1/0:-174.14,0.0,-194.04:2:99:141:66	1/0:-35.08,0.0,-37.48:1:99:31:16
1	3312914	.	T	G	2965	PASS	BRF=0.63;FR=0.5000;HP=3;HapScore=2;MGOF=11;MMLQ=37;MQ=60.0;NF=240;NR=177;PP=2965;QD=20;SC=AGTTCCATAGTGGACCCTCTT;SbPval=0.55;Source=Platypus;TC=861;TCF=487;TCR=374;TR=417;WE=3312922;WS=3312904	GT:GL:GOF:GQ:NR:NV	1/0:-50.24,0.0,-25.84:6:99:26:17	1/0:-131.67,0.0,-146.47:5:99:98:48	1/0:-114.84,0.0,-160.34:10:99:99:41	1/0:-93.67,0.0,-107.17:6:99:72:32	1/0:-134.24,0.0,-154.04:10:99:103:49	1/0:-209.95,0.0,-244.05:9:99:164:80	1/0:-169.9,0.0,-130.5:10:99:113:61	1/0:-193.05,0.0,-165.65:8:99:136:71	1/0:-49.42,0.0,-87.42:11:99:50:18
1	3312963	.	C	T	2965	PASS	BRF=0.64;FR=0.5000;HP=2;HapScore=2;MGOF=14;MMLQ=37;MQ=60.0;NF=171;NR=196;PP=2965;QD=20;SC=GGCCGAGCTGCGTCCACAGTG;SbPval=0.61;Source=Platypus;TC=713;TCF=342;TCR=371;TR=367;WE=3312971;WS=3312953	GT:GL:GOF:GQ:NR:NV	0/1:-19.28,0.0,-38.98:14:99:19:9	0/1:-83.46,0.0,-119.26:9:99:71:30	0/1:-144.31,0.0,-125.81:9:99:96:51	0/1:-90.68,0.0,-79.68:8:99:60:32	0/1:-122.12,0.0,-119.62:11:99:83:43	0/1:-190.83,0.0,-201.93:10:99:141:69	0/1:-125.28,0.0,-118.78:14:99:82:42	0/1:-150.77,0.0,-142.37:11:99:111:61	0/1:-78.06,0.0,-47.16:7:99:50:30
1	3328358	.	T	C	2965	PASS	BRF=0.65;FR=1.0000;HP=1;HapScore=1;MGOF=5;MMLQ=37;MQ=59.99;NF=584;NR=315;PP=2965;QD=20;SC=ACCTCCCACATCGCTGCTCAA;SbPval=0.53;Source=Platypus;TC=903;TCF=586;TCR=317;TR=899;WE=3328366;WS=3328348	GT:GL:GOF:GQ:NR:NV	1/1:-44.4,-3.31,0.0:2:33:12:12	1/1:-300.0,-26.09,0.0:4:99:94:94	1/1:-300.0,-24.65,0.0:2:99:97:97	1/1:-215.7,-17.43,0.0:2:99:66:66	1/1:-300.0,-39.7,0.0:2:99:144:142	1/1:-300.0,-58.07,0.0:3:99:211:210	1/1:-300.0,-34.32,0.0:5:99:125:124	1/1:-300.0,-34.59,0.0:3:99:128:128	1/1:-82.5,-6.59,0.0:1:66:26:26
1	3328659	.	C	T	2965	badReads	BRF=0.7;FR=0.5000;HP=2;HapScore=1;MGOF=5;MMLQ=37;MQ=59.99;NF=285;NR=352;PP=2965;QD=20;SC=GACAGCGACCCTGACAAGGAC;SbPval=0.54;Source=Platypus;TC=1293;TCF=586;TCR=707;TR=637;WE=3328667;WS=3328649	GT:GL:GOF:GQ:NR:NV	0/1:-53.45,0.0,-96.55:2:99:46:19	0/1:-191.97,0.0,-181.07:3:99:122:66	0/1:-167.23,0.0,-126.53:2:99:102:58	0/1:-162.43,0.0,-143.73:3:99:108:57	0/1:-262.84,0.0,-297.64:3:99:201:99	0/1:-300.0,0.0,-300.0:2:99:318:159	0/1:-181.26,0.0,-215.86:4:99:140:65	0/1:-224.8,0.0,-250.4:5:99:174:79	0/1:-81.33,0.0,-138.03:0:99:82:35
1	3385330	.	T	C	2965	PASS	BRF=0.68;FR=1.0000;HP=3;HapScore=1;MGOF=13;MMLQ=37;MQ=59.99;NF=379;NR=170;PP=2965;QD=20;SC=ACCTGAGCCCTGTGGGGTGGC;SbPval=0.51;Source=Platypus;TC=549;TCF=379;TCR=170;TR=549;WE=3385338;WS=3385320	GT:GL:GOF:GQ:NR:NV	1/1:-33.3,-2.41,0.0:13:24:13:13	1/1:-212.0,-17.13,0.0:6:99:62:62	1/1:-220.8,-17.76,0.0:7:99:69:69	1/1:-131.9,-10.8,0.0:13:99:41:41	1/1:-240.2,-20.07,0.0:7:99:72:72	1/1:-300.0,-30.4,0.0:5:99:110:110	1/1:-231.9,-18.66,0.0:5:99:69:69	1/1:-250.5,-20.47,0.0:6:99:74:74	1/1:-111.0,-8.73,0.0:5:87:39:39
1	3389727	.	C	T	2965	PASS	BRF=0.67;FR=0.5000;HP=1;HapScore=2;MGOF=4;MMLQ=37;MQ=59.99;NF=233;NR=287;PP=2965;QD=20;SC=CGCTGAGAAGCACTTCCACCC;SbPval=0.53;Source=Platypus;TC=1113;TCF=501;TCR=612;TR=520;WE=3389735;WS=3389717	GT:GL:GOF:GQ:NR:NV	0/1:-65.71,0.0,-91.61:3:99:60:31	0/1:-122.89,0.0,-191.09:3:99:111:46	0/1:-188.77,0.0,-189.97:3:99:147:78	0/1:-143.64,0.0,-118.94:1:99:100:55	0/1:-142.83,0.0,-158.53:4:99:110:54	0/1:-238.96,0.0,-278.56:3:99:199:89	0/1:-116.84,0.0,-165.04:2:99:110:47	0/1:-188.32,0.0,-256.42:1:99:177:80	0/1:-90.89,0.0,-122.89:2:99:99:40
1	3390219	.	C	T	2965	PASS	BRF=0.65;FR=0.5000;HP=1;HapScore=2;MGOF=33;MMLQ=37;MQ=59.98;NF=115;NR=271;PP=2965;QD=20;SC=GTAATAGTTACGATCCTAAGA;SbPval=0.5;Source=Platypus;TC=789;TCF=235;TCR=554;TR=386;WE=3390227;WS=3390209	GT:GL:GOF:GQ:NR:NV	0/1:-41.41,0.0,-26.71:33:99:25:14	0/1:-146.67,0.0,-140.77:25:99:97:51	0/1:-119.65,0.0,-135.55:25:99:88:42	0/1:-135.04,0.0,-149.94:24:99:100:50	0/1:-93.65,0.0,-145.55:21:99:88:39	0/1:-160.66,0.0,-159.66:25:99:110:55	0/1:-147.8,0.0,-149.0:25:99:102:51	0/1:-170.09,0.0,-162.69:23:99:116:57	0/1:-64.78,0.0,-89.58:19:99:63:27
1	3390238	.	T	A	2965	PASS	BRF=0.64;FR=1.0000;HP=1;HapScore=1;MGOF=26;MMLQ=37;MQ=59.99;NF=199;NR=490;PP=2965;QD=20;SC=GATGGCTTTATTAACCAGGAT;SbPval=0.5;Source=Platypus;TC=690;TCF=199;TCR=491;TR=689;WE=3390246;WS=3390228	GT:GL:GOF:GQ:NR:NV	1/1:-76.4,-6.29,0.0:26:63:21:21	1/1:-299.1,-25.12,0.0:16:99:92:91	1/1:-258.7,-21.57,0.0:17:99:79:79	1/1:-270.0,-22.51,0.0:15:99:85:85	1/1:-233.1,-19.23,0.0:13:99:70:70	1/1:-300.0,-27.03,0.0:17:99:93:93	1/1:-300.0,-27.69,0.0:16:99:96:96	1/1:-300.0,-28.87,0.0:16:99:104:104	1/1:-154.2,-12.34,0.0:12:99:50:50
1	3394456	.	T	C	2965	PASS	BRF=0.65;FR=1.0000;HP=1;HapScore=1;MGOF=7;MMLQ=37;MQ=59.96;NF=508;NR=137;PP=2965;QD=20;SC=CACTGATCTCTGCCTCCCGGT;SbPval=0.49;Source=Platypus;TC=651;TCF=513;TCR=138;TR=645;WE=3394464;WS=3394446	GT:GL:GOF:GQ:NR:NV	1/1:-48.1,-3.61,0.0:6:36:14:14	1/1:-300.0,-27.33,0.0:7:99:99:97	1/1:-257.8,-21.34,0.0:2:99:76:76	1/1:-228.2,-18.93,0.0:5:99:66:66	1/1:-263.8,-21.91,0.0:3:99:79:78	1/1:-300.0,-28.56,0.0:6:99:100:99	1/1:-300.0,-27.03,0.0:3:99:100:99	1/1:-291.0,-23.75,0.0:4:99:89:88	1/1:-103.6,-8.13,0.0:2:81:28:28
1	3395039	.	G	A	2965	PASS	BRF=0.68;FR=0.5000;HP=1;HapScore=2;MGOF=8;MMLQ=37;MQ=59.99;NF=228;NR=276;PP=2965;QD=20;SC=ACATCCAGGTGGAGAAGATAG;SbPval=0.57;Source=Platypus;TC=950;TCF=436;TCR=514;TR=504;WE=3395047;WS=3395029	GT:GL:GOF:GQ:NR:NV	1/0:-66.17,0.0,-18.07:8:99:30:22	1/0:-144.54,0.0,-132.34:1:99:96:50	1/0:-180.8,0.0,-117.9:1:99:110:65	1/0:-111.07,0.0,-64.27:5:99:65:42	1/0:-120.58,0.0,-235.28:6:99:124:45	1/0:-271.19,0.0,-240.19:2:99:194:102	1/0:-130.59,0.0,-177.39:2:99:122:55	1/0:-229.34,0.0,-147.94:3:99:140:84	1/0:-97.88,0.0,-71.98:1:99:69:39
1	3395973	.	ACC	A	2979	PASS	BRF=0.67;FR=0.5000;HP=7;HapScore=4;MGOF=16;MMLQ=25;MQ=59.87;NF=164;NR=70;PP=2979;QD=20;SC=CACCCCCACCACCCCCATCTC;SbPval=0.36;Source=Platypus;TC=503;TCF=365;TCR=138;TR=234;WE=3395986;WS=3395963	GT:GL:GOF:GQ:NR:NV	1/0:-34.36,0.0,-12.28:16:99:19:12	1/0:-66.89,0.0,-124.71:16:99:65:26	1/0:-77.65,0.0,-125.27:10:99:60:26	1/0:-78.73,0.0,-91.15:8:99:50:25	1/0:-97.44,0.0,-139.77:14:99:68:28	1/0:-120.86,0.0,-154.12:8:99:83:42	1/0:-101.51,0.0,-115.74:7:99:64:31	1/0:-104.68,0.0,-145.83:10:99:72:31	1/0:-41.34,0.0,-35.78:5:99:22:13
1	3414105	.	C	T	2965	badReads	BRF=0.7;FR=1.0000;HP=3;HapScore=1;MGOF=4;MMLQ=37;MQ=60.0;NF=207;NR=300;PP=2965;QD=20;SC=AGGCAGGCCCCGGTGGCAAGG;SbPval=0.54;Source=Platypus;TC=507;TCF=207;TCR=300;TR=507;WE=3414113;WS=3414095	GT:GL:GOF:GQ:NR:NV	1/1:-40.7,-3.01,0.0:0:30:12:12	1/1:-191.1,-15.62,0.0:1:99:60:60	1/1:-220.8,-18.33,0.0:1:99:72:72	1/1:-117.1,-9.6,0.0:4:96:35:35	1/1:-197.2,-15.92,0.0:3:99:55:55	1/1:-300.0,-28.53,0.0:2:99:101:101	1/1:-209.7,-16.86,0.0:2:99:64:64	1/1:-263.6,-21.88,0.0:2:99:84:84	1/1:-66.6,-5.12,0.0:1:51:24:24
1	3417131	.	A	G	2965	PASS	BRF=0.69;FR=1.0000;HP=2;HapScore=1;MGOF=4;MMLQ=37;MQ=59.99;NF=369;NR=262;PP=2965;QD=20;SC=GTGTGTGTGCACGTGTGCATA;SbPval=0.51;Source=Platypus;TC=635;TCF=372;TCR=263;TR=631;WE=3417139;WS=3417121	GT:GL:GOF:GQ:NR:NV	1/1:-57.9,-4.78,0.0:4:48:16:16	1/1:-231.8,-18.93,0.0:2:99:69:68	1/1:-204.7,-16.82,0.0:2:99:66:66	1/1:-165.3,-13.25,0.0:4:99:48:48	1/1:-300.0,-26.19,0.0:2:99:92:92	1/1:-300.0,-26.1,0.0:1:99:110:108	1/1:-225.7,-18.06,0.0:3:99:71:71	1/1:-300.0,-24.68,0.0:2:99:93:92	1/1:-198.6,-15.95,0.0:0:99:70:70
1	3496479	.	T	C	2965	PASS	BRF=0.66;FR=1.0000;HP=2;HapScore=1;MGOF=15;MMLQ=37;MQ=59.99;NF=300;NR=340;PP=2965;QD=20;SC=AAACAGAGGCTGGCGCTGCAT;SbPval=0.54;Source=Platypus;TC=641;TCF=301;TCR=340;TR=640;WE=3496487;WS=3496469	GT:GL:GOF:GQ:NR:NV	1/1:-33.2,-2.68,0.0:15:27:11:11	1/1:-300.0,-25.29,0.0:4:99:88:88	1/1:-218.2,-17.73,0.0:2:99:71:71	1/1:-157.9,-12.64,0.0:1:99:46:46	1/1:-272.7,-22.28,0.0:4:99:80:79	1/1:-300.0,-36.09,0.0:2:99:132:132	1/1:-256.6,-20.77,0.0:0:99:79:79	1/1:-300.0,-25.52,0.0:4:99:103:103	1/1:-86.4,-6.92,0.0:3:69:31:31
1	3542106	.	T	TG	2825	badReads	BRF=0.7;FR=0.5000;HP=8;HapScore=2;MGOF=6;MMLQ=37;MQ=60.0;NF=20;NR=74;PP=2825;QD=20;SC=CTCTCCTTGGTGGGGGGACTC;SbPval=0.7;Source=Platypus;TC=236;TCF=57;TCR=179;TR=94;WE=3542114;WS=3542096	GT:GL:GOF:GQ:NR:NV	0/1:-21.09,0.0,-5.69:0:57:12:7	0/1:-13.99,0.0,-13.79:2:99:13:5	0/1:-45.07,0.0,-35.47:2:99:35:12	0/1:-19.59,0.0,-18.19:1:99:20:7	0/1:-32.88,0.0,-9.48:0:95:20:10	0/1:-54.45,0.0,-59.25:2:99:49:20	0/1:-26.39,0.0,-12.59:3:99:19:9	0/1:-47.45,0.0,-64.85:6:99:52:14	0/1:-29.48,0.0,-12.28:0:99:16:10
1	3544235	.	TA	T	2951	PASS	BRF=0.64;FR=0.5000;HP=4;HapScore=1;MGOF=7;MMLQ=25;MQ=59.97;NF=38;NR=320;PP=2951;QD=20;SC=GACAGGCACATAAATAGCCGC;SbPval=0.64;Source=Platypus;TC=806;TCF=94;TCR=712;TR=358;WE=3544243;WS=3544225	GT:GL:GOF:GQ:NR:NV	0/1:-46.38,0.0,-40.38:7:99:28:13	0/1:-134.43,0.0,-163.63:5:99:94:36	0/1:-144.94,0.0,-177.04:4:99:96:40	0/1:-154.72,0.0,-138.72:3:99:83:40	0/1:-132.81,0.0,-182.31:4:99:89:35	0/1:-295.74,0.0,-281.74:2:99:166:83	0/1:-171.9,0.0,-173.8:3:99:100:48	0/1:-185.29,0.0,-197.89:4:99:110:52	0/1:-38.0,0.0,-95.9:0:99:40:11
1	3548136	.	T	C	2965	PASS	BRF=0.67;FR=1.0000;HP=3;HapScore=1;MGOF=4;MMLQ=37;MQ=60.0;NF=280;NR=350;PP=2965;QD=20;SC=CCCACTGAAATGCGCGCACTG;SbPval=0.5;Source=Platypus;TC=635;TCF=281;TCR=354;TR=630;WE=3548144;WS=3548126	GT:GL:GOF:GQ:NR:NV	1/1:-40.7,-3.01,0.0:0:30:11:11	1/1:-271.4,-21.98,0.0:4:99:76:75	1/1:-247.7,-17.31,0.0:2:99:76:74	1/1:-261.4,-21.34,0.0:3:99:76:76	1/1:-248.9,-20.4,0.0:3:99:74:73	1/1:-300.0,-33.05,0.0:2:99:117:117	1/1:-281.3,-22.88,0.0:2:99:80:79	1/1:-300.0,-26.46,0.0:3:99:93:93	1/1:-96.2,-7.53,0.0:4:75:32:32
1	3548832	.	G	C	2965	PASS	BRF=0.64;FR=0.5000;HP=2;HapScore=2;MGOF=3;MMLQ=37;MQ=59.99;NF=268;NR=194;PP=2965;QD=20;SC=TTCCTATGCCGATTTTCGGGT;SbPval=0.58;Source=Platypus;TC=935;TCF=537;TCR=398;TR=462;WE=3548840;WS=3548822	GT:GL:GOF:GQ:NR:NV	1/0:-70.6,0.0,-39.7:3:99:43:26	1/0:-112.75,0.0,-135.05:1:99:86:40	1/0:-144.19,0.0,-202.19:1:99:130:56	1/0:-125.21,0.0,-149.91:3:99:96:45	1/0:-158.55,0.0,-100.45:2:99:90:51	1/0:-209.36,0.0,-215.66:1:99:155:75	1/0:-173.22,0.0,-169.62:2:99:123:64	1/0:-137.4,0.0,-175.6:1:99:116:54	1/0:-129.95,0.0,-104.25:1:99:96:51
1	3598900	.	GAGCTGCCCTC	AAGCTGCCCTT	2947	PASS	BRF=0.68;FR=0.5000;HP=1;HapScore=4;MGOF=8;MMLQ=37;MQ=59.99;NF=143;NR=185;PP=2947;QD=20;SC=CCTGCAGAGCGAGCTGCCCTC;SbPval=0.64;Source=Platypus;TC=671;TCF=311;TCR=360;TR=328;WE=3598918;WS=3598890	GT:GL:GOF:GQ:NR:NV	1/0:-32.1,0.0,-33.09:2:99:16:9	1/0:-106.0,0.0,-171.97:8:99:63:33	1/0:-129.53,0.0,-243.45:3:99:84:42	1/0:-66.3,0.0,-83.17:0:99:33:20	1/0:-160.09,0.0,-287.5:2:99:94:43	1/0:-257.83,0.0,-300.0:3:99:146:73	1/0:-144.49,0.0,-241.15:3:99:85:44	1/0:-155.69,0.0,-300.0:2:99:110:50	1/0:-43.53,0.0,-121.0:2:99:40:14
1	3638674	.	C	T	2965	PASS	BRF=0.67;FR=1.0000;HP=1;HapScore=1;MGOF=4;MMLQ=37;MQ=59.99;NF=585;NR=883;PP=2965;QD=20;SC=CCCCAGGCACCGCCATCCGGG;SbPval=0.5;Source=Platypus;TC=1472;TCF=587;TCR=885;TR=1468;WE=3638682;WS=3638664	GT:GL:GOF:GQ:NR:NV	1/1:-96.2,-7.53,0.0:2:75:37:37	1/1:-300.0,-48.37,0.0:2:99:185:184	1/1:-300.0,-52.38,0.0:2:99:203:203	1/1:-300.0,-37.83,0.0:4:99:140:140	1/1:-300.0,-45.42,0.0:2:99:166:165	1/1:-300.0,-65.56,0.0:2:99:242:242	1/1:-300.0,-43.72,0.0:2:99:162:160	1/1:-300.0,-55.99,0.0:2:99:225:225	1/1:-300.0,-27.09,0.0:2:99:112:112
1	3646192	.	G	A	2965	PASS	BRF=0.65;FR=1.0000;HP=3;HapScore=1;MGOF=46;MMLQ=37;MQ=59.98;NF=432;NR=528;PP=2965;QD=20;SC=AGCACTTGGGGCTGCCCTGGG;SbPval=0.52;Source=Platypus;TC=962;TCF=433;TCR=529;TR=960;WE=3646200;WS=3646182	GT:GL:GOF:GQ:NR:NV	1/1:-96.2,-7.53,0.0:35:75:32:32	1/1:-300.0,-35.12,0.0:43:99:125:125	1/1:-300.0,-29.2,0.0:41:99:107:107	1/1:-273.7,-22.24,0.0:42:99:82:81	1/1:-300.0,-40.17,0.0:42:99:144:143	1/1:-300.0,-49.87,0.0:41:99:178:178	1/1:-300.0,-25.29,0.0:46:99:89:89	1/1:-300.0,-40.84,0.0:40:99:155:155	1/1:-143.0,-11.71,0.0:38:99:50:50
1	3646214	.	T	C	2965	PASS	BRF=0.65;FR=1.0000;HP=2;HapScore=1;MGOF=45;MMLQ=37;MQ=59.99;NF=403;NR=520;PP=2965;QD=20;SC=CCCTGGGTCATGGCCCTTGCT;SbPval=0.54;Source=Platypus;TC=926;TCF=403;TCR=523;TR=923;WE=3646222;WS=3646204	GT:GL:GOF:GQ:NR:NV	1/1:-98.7,-7.83,0.0:36:78:33:33	1/1:-300.0,-35.42,0.0:43:99:125:125	1/1:-300.0,-27.06,0.0:40:99:99:99	1/1:-293.6,-24.05,0.0:45:99:84:84	1/1:-300.0,-38.13,0.0:39:99:135:133	1/1:-300.0,-50.27,0.0:42:99:177:176	1/1:-247.7,-20.4,0.0:43:99:73:73	1/1:-300.0,-42.08,0.0:39:99:159:159	1/1:-125.8,-9.93,0.0:34:99:41:41
1	3646291	.	G	A	2965	PASS	BRF=0.66;FR=1.0000;HP=1;HapScore=1;MGOF=17;MMLQ=37;MQ=59.98;NF=310;NR=461;PP=2965;QD=20;SC=GGTGGCCAGAGTGACCATGAC;SbPval=0.48;Source=Platypus;TC=776;TCF=310;TCR=466;TR=771;WE=3646299;WS=3646281	GT:GL:GOF:GQ:NR:NV	1/1:-79.0,-6.32,0.0:17:63:24:24	1/1:-300.0,-26.19,0.0:15:99:91:91	1/1:-225.6,-18.33,0.0:8:99:75:74	1/1:-193.7,-16.22,0.0:15:99:61:60	1/1:-300.0,-33.85,0.0:10:99:121:119	1/1:-300.0,-44.72,0.0:10:99:160:160	1/1:-253.6,-21.24,0.0:6:99:79:79	1/1:-300.0,-34.75,0.0:14:99:130:129	1/1:-95.7,-8.3,0.0:6:83:35:35
1	3662208	.	G	A	2965	PASS	BRF=0.66;FR=0.5000;HP=3;HapScore=2;MGOF=4;MMLQ=37;MQ=59.98;NF=380;NR=166;PP=2965;QD=20;SC=TCCTGTTCCCGAACCACTCTG;SbPval=0.58;Source=Platypus;TC=1132;TCF=778;TCR=354;TR=546;WE=3662216;WS=3662198	GT:GL:GOF:GQ:NR:NV	1/0:-90.75,0.0,-68.55:2:99:58:30	1/0:-175.72,0.0,-243.72:4:99:144:65	1/0:-194.36,0.0,-208.26:3:99:138:66	1/0:-125.36,0.0,-105.76:1:99:80:43	1/0:-167.78,0.0,-198.58:2:99:132:60	1/0:-270.24,0.0,-300.0:2:99:206:95	1/0:-192.29,0.0,-139.29:2:99:117:66	1/0:-212.19,0.0,-215.99:2:99:159:77	1/0:-103.45,0.0,-139.35:1:99:98:44
1	3662845	.	A	G	2965	PASS	BRF=0.62;FR=1.0000;HP=1;HapScore=1;MGOF=6;MMLQ=37;MQ=59.99;NF=141;NR=431;PP=2965;QD=20;SC=GAGTTACCCTACAGACCAGTA;SbPval=0.52;Source=Platypus;TC=575;TCF=142;TCR=433;TR=572;WE=3662853;WS=3662835	GT:GL:GOF:GQ:NR:NV	1/1:-86.2,-6.89,0.0:1:69:26:26	1/1:-247.7,-20.4,0.0:4:99:72:69	1/1:-300.0,-27.33,0.0:3:99:102:102	1/1:-202.2,-16.52,0.0:1:99:58:58	1/1:-227.0,-18.36,0.0:6:99:63:63	1/1:-300.0,-26.19,0.0:3:99:93:93	1/1:-162.7,-13.21,0.0:1:99:46:46	1/1:-260.3,-21.64,0.0:3:99:80:80	1/1:-113.5,-9.03,0.0:3:90:35:35
1	3669201	.	ATCTC	GTCTG	2947	PASS	BRF=0.66;FR=1.0000;HP=3;HapScore=1;MGOF=3;MMLQ=37;MQ=60.0;NF=729;NR=568;PP=2947;QD=20;SC=AGGCCAGCCCATCTCAGAGGC;SbPval=0.53;Source=Platypus;TC=1362;TCF=766;TCR=596;TR=1297;WE=3669213;WS=3669191	GT:GL:GOF:GQ:NR:NV	1/1:-188.7,-14.75,0.0:1:99:60:54	1/1:-299.4,-39.32,0.0:2:99:139:133	1/1:-299.4,-44.25,0.0:2:99:165:159	1/1:-299.4,-39.41,0.0:1:99:143:139	1/1:-299.4,-44.75,0.0:3:99:165:157	1/1:-299.4,-67.7,0.0:2:99:245:236	1/1:-299.4,-36.99,0.0:2:99:142:133	1/1:-299.4,-52.64,0.0:1:99:204:193	1/1:-299.4,-25.27,0.0:1:99:99:93
1	3677933	.	T	C	2965	PASS	BRF=0.66;FR=1.0000;HP=1;HapScore=1;MGOF=3;MMLQ=37;MQ=59.98;NF=150;NR=395;PP=2965;QD=20;SC=GCCCTGAAGATGCAGCTGAAA;SbPval=0.51;Source=Platypus;TC=546;TCF=151;TCR=395;TR=545;WE=3677941;WS=3677923	GT:GL:GOF:GQ:NR:NV	1/1:-51.8,-3.91,0.0:0:39:20:20	1/1:-280.0,-23.15,0.0:1:99:80:80	1/1:-196.1,-16.22,0.0:2:99:59:59	1/1:-165.1,-13.78,0.0:2:99:50:50	1/1:-210.9,-16.86,0.0:3:99:63:62	1/1:-293.4,-23.75,0.0:1:99:86:86	1/1:-287.3,-23.45,0.0:2:99:87:87	1/1:-236.8,-18.96,0.0:2:99:78:78	1/1:-74.0,-5.72,0.0:1:57:23:23
1	3679775	.	C	T	2965	PASS	BRF=0.63;FR=1.0000;HP=3;HapScore=1;MGOF=4;MMLQ=37;MQ=60.0;NF=334;NR=284;PP=2965;QD=20;SC=GTGGAGGACACGGGTGCCTGG;SbPval=0.53;Source=Platypus;TC=621;TCF=335;TCR=286;TR=618;WE=3679783;WS=3679765	GT:GL:GOF:GQ:NR:NV	1/1:-50.3,-4.15,0.0:0:41:19:19	1/1:-231.4,-20.0,0.0:3:99:72:71	1/1:-253.0,-20.77,0.0:3:99:85:84	1/1:-169.0,-14.15,0.0:4:99:54:54	1/1:-221.9,-19.17,0.0:2:99:70:69	1/1:-300.0,-29.54,0.0:1:99:107:107	1/1:-245.5,-21.57,0.0:1:99:81:81	1/1:-253.0,-21.91,0.0:1:99:84:84	1/1:-139.1,-11.37,0.0:1:99:49:49
1	3703710	.	G	A	2965	PASS	BRF=0.65;FR=0.5000;HP=2;HapScore=1;MGOF=4;MMLQ=37;MQ=59.98;NF=394;NR=265;PP=2965;QD=20;SC=CACGGCCTCCGACGCGCAGGT;SbPval=0.44;Source=Platypus;TC=1158;TCF=709;TCR=449;TR=659;WE=3703718;WS=3703700	GT:GL:GOF:GQ:NR:NV	1/0:-79.1,0.0,-31.2:2:99:44:32	1/0:-206.3,0.0,-182.1:3:99:139:76	1/0:-229.42,0.0,-197.92:3:99:161:87	1/0:-168.19,0.0,-159.59:3:99:116:60	1/0:-185.7,0.0,-198.4:4:99:134:66	1/0:-300.0,0.0,-241.36:3:99:218:132	1/0:-196.55,0.0,-146.15:4:99:123:70	1/0:-268.78,0.0,-176.08:3:99:156:93	1/0:-107.75,0.0,-54.65:2:99:67:43
1	3732103	.	T	C	2965	PASS	BRF=0.68;FR=0.5000;HP=2;HapScore=2;MGOF=7;MMLQ=37;MQ=59.99;NF=124;NR=270;PP=2965;QD=20;SC=GCACAGGACCTGCATTAGGAG;SbPval=0.54;Source=Platypus;TC=828;TCF=264;TCR=564;TR=394;WE=3732111;WS=3732093	GT:GL:GOF:GQ:NR:NV	1/0:-36.57,0.0,-46.47:7:99:28:15	1/0:-116.61,0.0,-143.71:7:99:85:39	1/0:-76.12,0.0,-157.52:5:99:95:35	1/0:-122.06,0.0,-107.16:6:99:82:43	1/0:-145.37,0.0,-130.87:7:99:97:52	1/0:-206.32,0.0,-241.02:4:99:156:74	1/0:-157.04,0.0,-118.64:6:99:100:54	1/0:-163.04,0.0,-224.74:4:99:145:62	1/0:-51.0,0.0,-45.0:4:99:40:20
1	3732639	.	T	A	2965	PASS	BRF=0.64;FR=0.5000;HP=2;HapScore=2;MGOF=21;MMLQ=37;MQ=59.98;NF=144;NR=35;PP=2965;QD=20;SC=CACAGCCAGTTTGCAGGTGGA;SbPval=0.62;Source=Platypus;TC=360;TCF=285;TCR=75;TR=179;WE=3732647;WS=3732629	GT:GL:GOF:GQ:NR:NV	1/0:-14.59,0.0,-15.79:8:99:13:6	1/0:-30.8,0.0,-65.4:15:99:30:12	1/0:-59.7,0.0,-48.7:16:99:37:21	1/0:-58.2,0.0,-28.5:21:99:30:19	1/0:-96.61,0.0,-57.11:18:99:57:36	1/0:-93.47,0.0,-84.97:17:99:67:34	1/0:-48.76,0.0,-86.96:13:99:52:19	1/0:-67.18,0.0,-74.78:16:99:51:24	1/0:-10.68,0.0,-45.18:8:99:23:8
1	3732707	.	T	C	2965	PASS	BRF=0.62;FR=0.5000;HP=1;HapScore=2;MGOF=14;MMLQ=37;MQ=59.98;NF=223;NR=97;PP=2965;QD=20;SC=AACCAGAACATGAAGACAGGC;SbPval=0.65;Source=Platypus;TC=634;TCF=427;TCR=207;TR=320;WE=3732715;WS=3732697	GT:GL:GOF:GQ:NR:NV	1/0:-28.78,0.0,-21.38:12:99:18:11	1/0:-108.16,0.0,-99.36:14:99:69:35	1/0:-119.2,0.0,-82.2:12:99:72:41	1/0:-114.47,0.0,-89.97:13:99:68:37	1/0:-119.09,0.0,-108.99:13:99:84:44	1/0:-133.91,0.0,-152.41:10:99:97:46	1/0:-118.68,0.0,-126.08:12:99:89:42	1/0:-119.31,0.0,-141.51:10:99:95:43	1/0:-49.3,0.0,-52.9:4:99:42:21
1	3732782	.	T	C	2965	PASS	BRF=0.63;FR=0.5000;HP=5;HapScore=2;MGOF=10;MMLQ=37;MQ=59.99;NF=213;NR=153;PP=2965;QD=20;SC=CGGGGATGCTTTTTTGAATAA;SbPval=0.45;Source=Platypus;TC=732;TCF=439;TCR=293;TR=366;WE=3732790;WS=3732772	GT:GL:GOF:GQ:NR:NV	1/0:-31.31,0.0,-28.71:6:99:18:10	1/0:-128.05,0.0,-114.05:10:99:84:43	1/0:-130.18,0.0,-118.98:7:99:91:49	1/0:-147.95,0.0,-102.45:7:99:86:50	1/0:-113.21,0.0,-146.41:7:99:94:42	1/0:-183.79,0.0,-152.29:4:99:120:64	1/0:-89.86,0.0,-130.16:9:99:82:36	1/0:-135.5,0.0,-165.9:6:99:113:49	1/0:-52.3,0.0,-52.6:5:99:44:23
1	3743109	.	A	G	2965	PASS	BRF=0.64;FR=0.5000;HP=1;HapScore=2;MGOF=19;MMLQ=37;MQ=59.98;NF=327;NR=76;PP=2965;QD=20;SC=AAAAGGTAGCATGTTTTCCAT;SbPval=0.53;Source=Platypus;TC=838;TCF=677;TCR=161;TR=403;WE=3743117;WS=3743099	GT:GL:GOF:GQ:NR:NV	0/1:-43.68,0.0,-30.08:19:99:19:13	0/1:-143.88,0.0,-205.58:15:99:117:49	0/1:-120.84,0.0,-144.34:16:99:87:40	0/1:-133.15,0.0,-117.25:14:99:81:42	0/1:-196.08,0.0,-159.08:14:99:115:62	0/1:-218.42,0.0,-214.82:16:99:145:71	0/1:-144.86,0.0,-163.06:12:99:104:49	0/1:-192.07,0.0,-193.37:13:99:130:64	0/1:-43.16,0.0,-87.56:9:99:40:13
1	3743132	.	T	C	2965	PASS	BRF=0.64;FR=0.5000;HP=2;HapScore=2;MGOF=20;MMLQ=37;MQ=59.99;NF=376;NR=61;PP=2965;QD=20;SC=AGCTGGGAGATGGCTGAGGTG;SbPval=0.43;Source=Platypus;TC=890;TCF=771;TCR=119;TR=437;WE=3743140;WS=3743122	GT:GL:GOF:GQ:NR:NV	1/0:-36.28,0.0,-37.48:20:99:20:12	1/0:-160.82,0.0,-172.02:14:99:112:54	1/0:-160.69,0.0,-169.49:14:99:107:53	1/0:-121.81,0.0,-136.61:13:99:84:40	1/0:-185.35,0.0,-147.35:17:99:108:60	1/0:-236.51,0.0,-231.31:15:99:153:74	1/0:-163.22,0.0,-172.02:11:99:113:55	1/0:-202.7,0.0,-211.2:14:99:140:70	1/0:-59.48,0.0,-102.78:8:99:53:19
1	3743391	.	C	T	2965	PASS	BRF=0.65;FR=0.5000;HP=1;HapScore=2;MGOF=11;MMLQ=37;MQ=59.97;NF=125;NR=418;PP=2965;QD=20;SC=GTTTTCATCACGAAAGCACAT;SbPval=0.49;Source=Platypus;TC=1121;TCF=257;TCR=864;TR=543;WE=3743399;WS=3743381	GT:GL:GOF:GQ:NR:NV	0/1:-49.57,0.0,-52.07:10:99:36:21	0/1:-199.64,0.0,-155.24:11:99:124:71	0/1:-166.23,0.0,-225.33:4:99:136:58	0/1:-135.95,0.0,-126.15:8:99:93:50	0/1:-134.69,0.0,-192.59:5:99:114:49	0/1:-288.3,0.0,-298.5:7:99:207:101	0/1:-175.3,0.0,-223.3:9:99:135:60	0/1:-250.42,0.0,-282.42:6:99:200:97	0/1:-93.97,0.0,-106.17:6:99:76:36
1	3745787	.	T	C	2965	PASS	BRF=0.61;FR=0.5000;HP=2;HapScore=2;MGOF=11;MMLQ=37;MQ=60.0;NF=240;NR=76;PP=2965;QD=20;SC=CAAAATACATTTCAGCTAAAA;SbPval=0.65;Source=Platypus;TC=628;TCF=464;TCR=164;TR=316;WE=3745795;WS=3745777	GT:GL:GOF:GQ:NR:NV	1/0:-31.88,0.0,-24.48:6:99:24:13	1/0:-96.11,0.0,-78.61:11:99:63:33	1/0:-119.03,0.0,-86.53:6:99:80:43	1/0:-80.25,0.0,-82.85:6:99:61:31	1/0:-111.23,0.0,-103.83:7:99:76:38	1/0:-119.01,0.0,-143.71:4:99:94:42	1/0:-133.12,0.0,-99.82:8:99:84:47	1/0:-127.55,0.0,-132.65:5:99:100:46	1/0:-58.56,0.0,-52.36:3:99:46:23
1	3746583	.	GTTACTC	TTTACTG	2947	PASS	BRF=0.64;FR=0.5000;HP=4;HapScore=3;MGOF=5;MMLQ=37;MQ=59.95;NF=26;NR=181;PP=2947;QD=20;SC=AGGGGCTCTTGTTACTCATTC;SbPval=0.84;Source=Platypus;TC=454;TCF=75;TCR=379;TR=207;WE=3746597;WS=3746573	GT:GL:GOF:GQ:NR:NV	0/1:-21.9,0.0,-23.19:0:99:11:6	0/1:-92.17,0.0,-219.44:3:99:63:24	0/1:-63.7,0.0,-206.25:1:99:53:17	0/1:-89.8,0.0,-110.56:2:99:46:25	0/1:-70.27,0.0,-246.04:2:99:57:19	0/1:-155.86,0.0,-188.63:1:99:77:41	0/1:-102.37,0.0,-166.15:3:99:56:27	0/1:-144.76,0.0,-199.73:5:99:75:38	0/1:-50.3,0.0,-27.88:5:99:16:10
1	3746585	.	TACTC	GACTG	2947	PASS	BRF=0.64;FR=0.5000;HP=1;HapScore=3;MGOF=28;MMLQ=37;MQ=59.95;NF=39;NR=166;PP=2947;QD=20;SC=GGGCTCTTGTTACTCATTCTT;SbPval=0.25;Source=Platypus;TC=443;TCF=71;TCR=372;TR=205;WE=3746597;WS=3746573	GT:GL:GOF:GQ:NR:NV	1/0:-9.33,0.0,-1.25:16:13:11:4	1/0:-115.98,0.0,-4.33:13:43:62:33	1/0:-100.18,0.0,-7.4:11:74:52:30	1/1:-54.06,-0.22,0.0:19:4:43:14	1/1:-118.58,-0.71,0.0:11:8:56:35	1/0:-93.6,0.0,-5.73:18:57:75:32	1/0:-81.6,0.0,-1.15:18:12:56:22	1/0:-95.35,0.0,-18.6:20:99:73:30	1/0:-9.93,0.0,-0.23:28:4:15:5
1	3753136	.	A	T	2965	PASS	BRF=0.59;FR=0.5000;HP=1;HapScore=2;MGOF=5;MMLQ=37;MQ=60.0;NF=276;NR=166;PP=2965;QD=20;SC=GGCTCCCCTAACATGCCTCCC;SbPval=0.47;Source=Platypus;TC=932;TCF=587;TCR=345;TR=442;WE=3753144;WS=3753126	GT:GL:GOF:GQ:NR:NV	0/1:-67.1,0.0,-40.1:2:99:46:30	0/1:-131.27,0.0,-157.07:5:99:104:47	0/1:-121.61,0.0,-135.11:1:99:105:46	0/1:-137.01,0.0,-141.91:2:99:99:49	0/1:-154.9,0.0,-153.8:2:99:108:52	0/1:-166.28,0.0,-276.18:3:99:163:63	0/1:-156.05,0.0,-171.85:3:99:120:54	0/1:-130.31,0.0,-148.81:3:99:105:52	0/1:-105.64,0.0,-76.04:0:99:82:49
1	3755675	.	T	C	2965	PASS	BRF=0.65;FR=1.0000;HP=1;HapScore=1;MGOF=3;MMLQ=37;MQ=59.99;NF=509;NR=877;PP=2965;QD=20;SC=TCCCAAGGCGTTCACCAACCT;SbPval=0.51;Source=Platypus;TC=1391;TCF=509;TCR=882;TR=1386;WE=3755683;WS=3755665	GT:GL:GOF:GQ:NR:NV	1/1:-175.2,-14.15,0.0:2:99:54:53	1/1:-300.0,-43.92,0.0:3:99:156:156	1/1:-300.0,-52.04,0.0:2:99:197:196	1/1:-300.0,-38.53,0.0:2:99:142:142	1/1:-300.0,-38.13,0.0:3:99:139:139	1/1:-300.0,-58.94,0.0:2:99:215:214	1/1:-300.0,-43.58,0.0:1:99:167:166	1/1:-300.0,-54.42,0.0:2:99:212:211	1/1:-299.7,-24.08,0.0:3:99:109:109
1	3761479	.	C	T	2965	PASS	BRF=0.61;FR=0.5000;HP=1;HapScore=2;MGOF=3;MMLQ=37;MQ=60.0;NF=193;NR=140;PP=2965;QD=20;SC=ACCTGGCGTACGTTCCTTCTA;SbPval=0.62;Source=Platypus;TC=698;TCF=388;TCR=310;TR=333;WE=3761487;WS=3761469	GT:GL:GOF:GQ:NR:NV	0/1:-21.08,0.0,-32.18:0:99:17:8	0/1:-97.42,0.0,-133.12:3:99:78:34	0/1:-120.82,0.0,-110.92:2:99:82:46	0/1:-82.84,0.0,-105.04:1:99:63:31	0/1:-118.54,0.0,-159.04:2:99:99:44	0/1:-165.22,0.0,-163.82:1:99:123:62	0/1:-80.37,0.0,-108.57:1:99:66:28	0/1:-181.52,0.0,-145.62:1:99:125:67	0/1:-30.77,0.0,-73.97:2:99:45:13
1	3761650	.	A	G	2965	PASS	BRF=0.63;FR=1.0000;HP=1;HapScore=2;MGOF=8;MMLQ=37;MQ=60.0;NF=118;NR=249;PP=2965;QD=20;SC=GCAAGGTTCAATGATCCTCAT;SbPval=0.5;Source=Platypus;TC=367;TCF=118;TCR=249;TR=367;WE=3761658;WS=3761640	GT:GL:GOF:GQ:NR:NV	1/1:-29.5,-2.38,0.0:8:24:11:11	1/1:-196.2,-15.95,0.0:1:99:55:55	1/1:-148.0,-11.74,0.0:0:99:45:45	1/1:-125.8,-9.93,0.0:0:99:35:35	1/1:-173.8,-14.12,0.0:2:99:48:48	1/1:-192.4,-15.35,0.0:1:99:54:54	1/1:-171.3,-13.81,0.0:0:99:47:47	1/1:-193.7,-15.65,0.0:1:99:57:57	1/1:-49.2,-3.88,0.0:1:39:15:15
1	3764216	.	C	T	2965	PASS	BRF=0.64;FR=0.5000;HP=1;HapScore=2;MGOF=3;MMLQ=37;MQ=59.99;NF=64;NR=215;PP=2965;QD=20;SC=TGAAAATGTGCTGTTCAATAA;SbPval=0.56;Source=Platypus;TC=616;TCF=145;TCR=471;TR=279;WE=3764224;WS=3764206	GT:GL:GOF:GQ:NR:NV	0/1:-28.48,0.0,-23.58:0:99:25:16	0/1:-87.05,0.0,-72.25:0:99:55:28	0/1:-83.73,0.0,-123.23:1:99:79:33	0/1:-73.87,0.0,-103.37:3:99:61:25	0/1:-130.72,0.0,-123.42:0:99:88:44	0/1:-107.32,0.0,-149.22:1:99:89:39	0/1:-121.95,0.0,-123.95:1:99:88:42	0/1:-83.28,0.0,-160.78:3:99:90:31	0/1:-66.26,0.0,-50.36:2:99:41:21
1	3807593	.	G	C	2965	PASS	BRF=0.63;FR=1.0000;HP=1;HapScore=1;MGOF=3;MMLQ=37;MQ=59.97;NF=351;NR=455;PP=2965;QD=20;SC=GGACGTTCGCGTGTCTGTGGC;SbPval=0.55;Source=Platypus;TC=811;TCF=355;TCR=456;TR=806;WE=3807601;WS=3807583	GT:GL:GOF:GQ:NR:NV	1/1:-88.8,-6.92,0.0:2:69:28:28	1/1:-300.0,-28.9,0.0:3:99:102:101	1/1:-300.0,-29.43,0.0:1:99:108:108	1/1:-256.5,-21.04,0.0:0:99:77:77	1/1:-300.0,-31.91,0.0:2:99:115:113	1/1:-300.0,-34.79,0.0:1:99:124:123	1/1:-300.0,-26.76,0.0:1:99:97:97	1/1:-300.0,-30.91,0.0:3:99:107:107	1/1:-153.0,-12.34,0.0:3:99:53:52
1	4847594	.	C	T	2965	PASS	BRF=0.62;FR=0.5000;HP=1;HapScore=1;MGOF=6;MMLQ=37;MQ=59.98;NF=254;NR=123;PP=2965;QD=20;SC=GATAAGACATCGCAGTTGTTA;SbPval=0.47;Source=Platypus;TC=731;TCF=498;TCR=233;TR=377;WE=4847602;WS=4847584	GT:GL:GOF:GQ:NR:NV	0/1:-28.48,0.0,-24.78:2:99:15:10	0/1:-110.74,0.0,-166.34:5:99:93:39	0/1:-153.79,0.0,-158.49:2:99:107:52	0/1:-109.49,0.0,-114.29:2:99:78:38	0/1:-143.55,0.0,-81.85:6:99:80:49	0/1:-146.85,0.0,-200.15:2:99:124:55	0/1:-150.91,0.0,-111.81:4:99:85:47	0/1:-144.43,0.0,-153.13:1:99:107:55	0/1:-106.66,0.0,-17.86:1:99:42:32
1	4847845	.	G	A	2965	PASS	BRF=0.68;FR=0.5000;HP=3;HapScore=2;MGOF=3;MMLQ=37;MQ=60.0;NF=320;NR=417;PP=2965;QD=20;SC=CTTGGCCCACGGGGCACGGGC;SbPval=0.4;Source=Platypus;TC=1482;TCF=605;TCR=877;TR=737;WE=4847853;WS=4847835	GT:GL:GOF:GQ:NR:NV	1/0:-84.85,0.0,-73.75:2:99:64:36	1/0:-218.75,0.0,-222.45:3:99:145:71	1/0:-239.04,0.0,-300.0:1:99:203:88	1/0:-219.21,0.0,-246.71:2:99:158:77	1/0:-232.29,0.0,-202.79:2:99:150:81	1/0:-300.0,0.0,-300.0:3:99:260:124	1/0:-260.17,0.0,-231.87:1:99:175:91	1/0:-300.0,0.0,-292.22:2:99:227:120	1/0:-130.72,0.0,-123.62:2:99:100:49
1	5922834	.	C	A	2965	PASS	BRF=0.65;FR=0.5000;HP=1;HapScore=1;MGOF=4;MMLQ=37;MQ=60.0;NF=159;NR=121;PP=2965;QD=20;SC=GCCTCTGACACTGCGCCAGCA;SbPval=0.66;Source=Platypus;TC=616;TCF=330;TCR=286;TR=280;WE=5922842;WS=5922824	GT:GL:GOF:GQ:NR:NV	1/0:-15.42,0.0,-15.52:4:99:17:9	1/0:-55.71,0.0,-100.41:4:99:58:23	1/0:-77.98,0.0,-78.38:2:99:66:34	1/0:-34.49,0.0,-90.09:1:99:48:15	1/0:-110.59,0.0,-114.39:1:99:87:43	1/0:-150.93,0.0,-144.73:1:99:113:62	1/0:-70.39,0.0,-149.59:3:99:91:34	1/0:-146.25,0.0,-111.55:1:99:104:54	1/0:-14.67,0.0,-66.47:1:99:32:6
1	5926507	.	T	C	2965	PASS	BRF=0.64;FR=1.0000;HP=2;HapScore=1;MGOF=9;MMLQ=37;MQ=60.0;NF=348;NR=405;PP=2965;QD=20;SC=TGTCCCGTGGTTCCCCGGGGC;SbPval=0.52;Source=Platypus;TC=754;TCF=348;TCR=406;TR=753;WE=5926515;WS=5926497	GT:GL:GOF:GQ:NR:NV	1/1:-64.0,-5.08,0.0:5:51:20:20	1/1:-272.6,-21.98,0.0:7:99:80:80	1/1:-299.9,-24.68,0.0:6:99:92:92	1/1:-185.0,-14.75,0.0:8:99:58:58	1/1:-270.2,-21.98,0.0:4:99:83:83	1/1:-300.0,-42.98,0.0:5:99:160:159	1/1:-300.0,-32.81,0.0:9:99:121:121	1/1:-300.0,-27.66,0.0:3:99:106:106	1/1:-104.9,-8.43,0.0:4:84:34:34
1	5927031	.	A	G	2965	PASS	BRF=0.63;FR=0.5000;HP=1;HapScore=2;MGOF=4;MMLQ=25;MQ=60.0;NF=191;NR=48;PP=2965;QD=20;SC=GGGGAAGCCGACAGGGGCGCA;SbPval=0.63;Source=Platypus;TC=512;TCF=401;TCR=111;TR=239;WE=5927039;WS=5927021	GT:GL:GOF:GQ:NR:NV	0/1:-18.89,0.0,-18.89:2:99:11:5	0/1:-75.98,0.0,-80.78:2:99:50:23	0/1:-78.97,0.0,-111.17:4:99:65:28	0/1:-60.49,0.0,-80.09:3:99:49:22	0/1:-108.06,0.0,-121.86:4:99:79:37	0/1:-154.0,0.0,-152.8:2:99:105:53	0/1:-105.37,0.0,-79.27:2:99:64:36	0/1:-63.64,0.0,-120.44:3:99:66:25	0/1:-22.71,0.0,-49.71:3:99:23:10
1	5934490	.	A	G	2965	PASS	BRF=0.67;FR=1.0000;HP=1;HapScore=1;MGOF=4;MMLQ=37;MQ=60.0;NF=744;NR=351;PP=2965;QD=20;SC=TCCCACCGTCATCAGCCAAAT;SbPval=0.5;Source=Platypus;TC=1098;TCF=747;TCR=351;TR=1095;WE=5934498;WS=5934480	GT:GL:GOF:GQ:NR:NV	1/1:-136.9,-10.84,0.0:1:99:44:43	1/1:-300.0,-33.98,0.0:2:99:117:117	1/1:-300.0,-39.3,0.0:2:99:147:145	1/1:-300.0,-24.65,0.0:2:99:82:82	1/1:-300.0,-43.58,0.0:1:99:148:148	1/1:-300.0,-52.95,0.0:2:99:181:181	1/1:-300.0,-37.63,0.0:4:99:126:126	1/1:-300.0,-40.94,0.0:2:99:151:151	1/1:-300.0,-24.38,0.0:2:99:102:102
1	5935162	.	A	T	2965	PASS	BRF=0.67;FR=0.5000;HP=2;HapScore=2;MGOF=10;MMLQ=37;MQ=60.0;NF=117;NR=202;PP=2965;QD=20;SC=CTGCTGCGCCAGCAGACAAGA;SbPval=0.34;Source=Platypus;TC=678;TCF=228;TCR=450;TR=319;WE=5935170;WS=5935152	GT:GL:GOF:GQ:NR:NV	0/1:-16.48,0.0,-46.08:8:99:24:8	0/1:-99.1,0.0,-96.6:10:99:70:35	0/1:-120.89,0.0,-102.19:9:99:83:43	0/1:-82.24,0.0,-99.44:7:99:63:30	0/1:-101.34,0.0,-88.94:5:99:64:34	0/1:-168.95,0.0,-169.25:7:99:128:67	0/1:-75.66,0.0,-144.96:6:99:77:26	0/1:-142.09,0.0,-198.79:6:99:128:55	0/1:-52.97,0.0,-52.97:4:99:41:21
1	5937327	.	C	T	2965	badReads	BRF=0.7;FR=0.5000;HP=1;HapScore=2;MGOF=15;MMLQ=37;MQ=59.96;NF=159;NR=161;PP=2965;QD=20;SC=TGTCCACGTCCGCCAGCTTCT;SbPval=0.35;Source=Platypus;TC=736;TCF=342;TCR=394;TR=320;WE=5937335;WS=5937317	GT:GL:GOF:GQ:NR:NV	0/1:-11.79,0.0,-22.89:15:99:14:7	0/1:-80.56,0.0,-130.06:11:99:74:29	0/1:-106.5,0.0,-102.8:10:99:78:40	0/1:-70.47,0.0,-106.07:14:99:60:24	0/1:-52.36,0.0,-155.86:9:99:76:22	0/1:-179.96,0.0,-252.66:12:99:161:75	0/1:-108.13,0.0,-115.53:11:99:84:40	0/1:-165.21,0.0,-199.81:11:99:138:63	0/1:-42.26,0.0,-82.96:9:99:51:20
1	5937391	.	C	T	2965	PASS	BRF=0.68;FR=1.0000;HP=1;HapScore=1;MGOF=12;MMLQ=37;MQ=60.0;NF=178;NR=375;PP=2965;QD=20;SC=GTCAGGTAGACGTGCAGTGTC;SbPval=0.53;Source=Platypus;TC=554;TCF=179;TCR=375;TR=553;WE=5937399;WS=5937381	GT:GL:GOF:GQ:NR:NV	1/1:-41.8,-3.28,0.0:12:33:12:12	1/1:-218.2,-18.3,0.0:7:99:65:65	1/1:-206.0,-16.56,0.0:5:99:60:60	1/1:-137.8,-11.64,0.0:9:99:44:44	1/1:-199.6,-16.49,0.0:5:99:58:58	1/1:-300.0,-28.56,0.0:8:99:109:108	1/1:-229.3,-19.2,0.0:8:99:67:67	1/1:-300.0,-27.36,0.0:10:99:102:102	1/1:-112.1,-9.0,0.0:6:90:37:37
1	5939544	.	T	G	2965	PASS	BRF=0.65;FR=1.0000;HP=3;HapScore=1;MGOF=7;MMLQ=37;MQ=60.0;NF=657;NR=345;PP=2965;QD=20;SC=CAACATAGGGTACTTCAACTT;SbPval=0.53;Source=Platypus;TC=1005;TCF=658;TCR=347;TR=1002;WE=5939552;WS=5939534	GT:GL:GOF:GQ:NR:NV	1/1:-95.0,-7.53,0.0:0:75:32:32	1/1:-300.0,-34.52,0.0:2:99:124:124	1/1:-300.0,-33.65,0.0:1:99:121:121	1/1:-225.5,-18.6,0.0:7:99:65:65	1/1:-300.0,-34.89,0.0:2:99:122:122	1/1:-300.0,-46.06,0.0:1:99:166:165	1/1:-300.0,-39.74,0.0:3:99:138:138	1/1:-300.0,-39.01,0.0:2:99:166:164	1/1:-199.9,-16.26,0.0:1:99:71:71
1	5948677	.	G	A	2965	PASS	BRF=0.58;FR=1.0000;HP=2;HapScore=1;MGOF=4;MMLQ=37;MQ=60.0;NF=264;NR=238;PP=2965;QD=20;SC=TCTCCTTTAGGGAACAGCCAA;SbPval=0.51;Source=Platypus;TC=502;TCF=264;TCR=238;TR=502;WE=5948685;WS=5948667	GT:GL:GOF:GQ:NR:NV	1/1:-54.3,-4.21,0.0:0:42:16:16	1/1:-223.2,-18.33,0.0:2:99:67:67	1/1:-151.8,-12.34,0.0:4:99:48:48	1/1:-177.6,-14.15,0.0:1:99:53:53	1/1:-190.0,-15.35,0.0:2:99:59:59	1/1:-228.2,-18.36,0.0:1:99:73:73	1/1:-196.2,-15.95,0.0:1:99:60:60	1/1:-278.8,-22.58,0.0:0:99:83:83	1/1:-125.8,-9.93,0.0:3:99:43:43
1	5965381	.	C	T	2965	PASS	BRF=0.66;FR=0.5000;HP=2;HapScore=2;MGOF=9;MMLQ=37;MQ=59.99;NF=297;NR=126;PP=2965;QD=20;SC=GTAGCACCATCTCGTTGCTTT;SbPval=0.47;Source=Platypus;TC=879;TCF=622;TCR=257;TR=423;WE=5965389;WS=5965371	GT:GL:GOF:GQ:NR:NV	0/1:-41.21,0.0,-30.01:9:99:25:14	0/1:-108.29,0.0,-132.69:1:99:85:38	0/1:-122.08,0.0,-140.58:0:99:92:44	0/1:-104.99,0.0,-128.59:1:99:81:39	0/1:-141.02,0.0,-169.42:4:99:116:56	0/1:-214.69,0.0,-288.89:2:99:183:78	0/1:-153.13,0.0,-161.63:2:99:114:55	0/1:-188.32,0.0,-153.82:0:99:126:74	0/1:-56.08,0.0,-89.48:2:99:57:25
1	5969245	.	G	A	2965	PASS	BRF=0.66;FR=0.5000;HP=1;HapScore=2;MGOF=7;MMLQ=25;MQ=60.0;NF=219;NR=256;PP=2965;QD=20;SC=GCGGGGCAGCGAGAACTCGAG;SbPval=0.52;Source=Platypus;TC=965;TCF=439;TCR=526;TR=475;WE=5969253;WS=5969235	GT:GL:GOF:GQ:NR:NV	1/0:-32.28,0.0,-44.58:5:99:28:11	1/0:-127.48,0.0,-141.38:0:99:99:47	1/0:-135.55,0.0,-107.25:1:99:96:54	1/0:-145.76,0.0,-64.36:3:99:81:52	1/0:-203.59,0.0,-210.99:7:99:144:72	1/0:-267.99,0.0,-269.19:2:99:200:100	1/0:-135.78,0.0,-211.08:2:99:133:56	1/0:-139.18,0.0,-217.18:2:99:136:59	1/0:-55.7,0.0,-55.8:5:99:48:24
1	5987696	.	T	C	2965	PASS	BRF=0.66;FR=0.5000;HP=2;HapScore=2;MGOF=3;MMLQ=37;MQ=60.0;NF=389;NR=321;PP=2965;QD=20;SC=GTCAGCTCTCTGGAAACACTT;SbPval=0.57;Source=Platypus;TC=1446;TCF=779;TCR=667;TR=710;WE=5987704;WS=5987686	GT:GL:GOF:GQ:NR:NV	1/0:-41.09,0.0,-95.19:2:99:54:18	1/0:-250.57,0.0,-250.77:2:99:167:84	1/0:-231.3,0.0,-247.2:2:99:174:80	1/0:-185.97,0.0,-210.67:2:99:133:64	1/0:-255.94,0.0,-208.84:3:99:171:94	1/0:-300.0,0.0,-300.0:2:99:273:139	1/0:-236.63,0.0,-249.13:2:99:171:80	1/0:-259.32,0.0,-263.42:1:99:193:98	1/0:-134.54,0.0,-144.24:2:99:110:53
1	6027252	.	A	G	2965	PASS	BRF=0.63;FR=1.0000;HP=1;HapScore=1;MGOF=10;MMLQ=37;MQ=60.0;NF=431;NR=164;PP=2965;QD=20;SC=TTAGCTAAGCAGATAGCAGTT;SbPval=0.51;Source=Platypus;TC=596;TCF=431;TCR=165;TR=595;WE=6027260;WS=6027242	GT:GL:GOF:GQ:NR:NV	1/1:-66.6,-5.12,0.0:6:51:17:17	1/1:-230.5,-19.2,0.0:7:99:67:67	1/1:-287.3,-23.45,0.0:7:99:87:87	1/1:-206.9,-17.36,0.0:9:99:65:65	1/1:-190.0,-15.35,0.0:4:99:52:52	1/1:-300.0,-29.74,0.0:7:99:107:107	1/1:-270.3,-22.28,0.0:8:99:77:77	1/1:-300.0,-25.22,0.0:10:99:88:87	1/1:-118.4,-9.33,0.0:4:93:36:36
1	6046264	.	G	A	2965	PASS	BRF=0.64;FR=0.5000;HP=2;HapScore=2;MGOF=6;MMLQ=37;MQ=59.99;NF=272;NR=348;PP=2965;QD=20;SC=CTGGAATGCCGTGGATTCCTT;SbPval=0.34;Source=Platypus;TC=1298;TCF=528;TCR=770;TR=620;WE=6046272;WS=6046254	GT:GL:GOF:GQ:NR:NV	1/0:-72.05,0.0,-87.95:5:99:57:25	1/0:-161.88,0.0,-196.18:6:99:123:58	1/0:-240.18,0.0,-221.88:2:99:171:87	1/0:-144.24,0.0,-233.04:1:99:133:53	1/0:-174.83,0.0,-215.53:1:99:147:68	1/0:-295.24,0.0,-276.84:2:99:209:107	1/0:-183.37,0.0,-206.87:3:99:141:69	1/0:-262.51,0.0,-290.01:1:99:201:97	1/0:-135.34,0.0,-157.74:4:99:116:56
1	6157434	.	C	T	2965	PASS	BRF=0.69;FR=0.5000;HP=2;HapScore=2;MGOF=3;MMLQ=37;MQ=59.99;NF=386;NR=175;PP=2965;QD=20;SC=GTGAGAGGCCCTGCTGGGCAG;SbPval=0.5;Source=Platypus;TC=1102;TCF=762;TCR=340;TR=561;WE=6157442;WS=6157424	GT:GL:GOF:GQ:NR:NV	0/1:-55.83,0.0,-37.63:2:99:34:21	0/1:-220.23,0.0,-189.73:2:99:143:75	0/1:-172.77,0.0,-207.17:1:99:130:60	0/1:-157.84,0.0,-133.34:2:99:103:54	0/1:-189.8,0.0,-199.5:2:99:128:64	0/1:-258.32,0.0,-273.22:1:99:200:95	0/1:-205.53,0.0,-207.93:3:99:144:71	0/1:-221.73,0.0,-181.03:1:99:138:73	0/1:-110.17,0.0,-88.07:2:99:82:48
1	6158562	.	A	G	2965	PASS	BRF=0.63;FR=0.5000;HP=1;HapScore=2;MGOF=3;MMLQ=37;MQ=60.0;NF=289;NR=177;PP=2965;QD=20;SC=CGAAACTGTCATCTTCCATTA;SbPval=0.44;Source=Platypus;TC=981;TCF=621;TCR=360;TR=466;WE=6158570;WS=6158552	GT:GL:GOF:GQ:NR:NV	0/1:-46.77,0.0,-44.37:2:99:37:19	0/1:-134.7,0.0,-171.9:2:99:101:46	0/1:-178.5,0.0,-226.8:2:99:146:64	0/1:-144.14,0.0,-147.74:3:99:105:50	0/1:-136.43,0.0,-177.33:3:99:109:50	0/1:-241.22,0.0,-190.62:3:99:156:86	0/1:-124.96,0.0,-184.16:2:99:109:47	0/1:-211.6,0.0,-189.2:3:99:149:78	0/1:-63.38,0.0,-108.88:2:99:69:26
1	6170424	.	CG	C	2966	PASS	BRF=0.65;FR=1.0000;HP=3;HapScore=1;MGOF=8;MMLQ=37;MQ=59.98;NF=299;NR=178;PP=2966;QD=20;SC=CTCCCTGCCCCGTGCAGCCCT;SbPval=0.64;Source=Platypus;TC=518;TCF=313;TCR=205;TR=477;WE=6170432;WS=6170414	GT:GL:GOF:GQ:NR:NV	1/1:-66.7,-4.21,0.0:7:42:14:13	1/1:-275.0,-18.36,0.0:7:99:62:57	1/1:-300.0,-24.08,0.0:6:99:80:76	1/1:-246.7,-16.26,0.0:5:99:55:54	1/1:-254.9,-16.86,0.0:6:99:52:49	1/1:-300.0,-27.69,0.0:7:99:94:86	1/1:-218.1,-14.45,0.0:5:99:50:46	1/1:-300.0,-23.15,0.0:8:99:79:69	1/1:-140.0,-9.33,0.0:5:93:32:27
1	6171992	.	C	A	2965	PASS	BRF=0.65;FR=0.5000;HP=1;HapScore=2;MGOF=4;MMLQ=37;MQ=59.98;NF=87;NR=142;PP=2965;QD=20;SC=CCAGCTCTCACGCACAGGCAG;SbPval=0.41;Source=Platypus;TC=521;TCF=189;TCR=332;TR=229;WE=6172000;WS=6171982	GT:GL:GOF:GQ:NR:NV	1/0:-25.92,0.0,-24.82:1:99:18:11	1/0:-53.71,0.0,-99.31:3:99:54:22	1/0:-82.57,0.0,-121.87:3:99:72:29	1/0:-76.18,0.0,-91.08:2:99:58:26	1/0:-82.24,0.0,-102.34:4:99:61:30	1/0:-102.9,0.0,-172.2:4:99:99:39	1/0:-62.17,0.0,-122.47:3:99:65:25	1/0:-95.83,0.0,-113.03:0:99:74:36	1/0:-27.58,0.0,-21.38:2:99:20:11
1	6184092	.	A	G	2965	PASS	BRF=0.66;FR=1.0000;HP=1;HapScore=1;MGOF=4;MMLQ=37;MQ=59.98;NF=440;NR=187;PP=2965;QD=20;SC=ACCTCGCCCGACTTCTTCCCC;SbPval=0.52;Source=Platypus;TC=629;TCF=441;TCR=188;TR=627;WE=6184100;WS=6184082	GT:GL:GOF:GQ:NR:NV	1/1:-61.7,-4.82,0.0:3:48:17:17	1/1:-213.4,-17.16,0.0:4:99:68:68	1/1:-176.4,-14.15,0.0:1:99:60:60	1/1:-92.6,-7.53,0.0:1:75:31:31	1/1:-300.0,-24.65,0.0:2:99:93:93	1/1:-300.0,-35.67,0.0:4:99:143:142	1/1:-263.7,-21.61,0.0:1:99:83:82	1/1:-300.0,-24.99,0.0:2:99:94:94	1/1:-118.4,-9.33,0.0:2:93:40:40
1	6184192	.	A	G	2965	SC	BRF=0.66;FR=1.0000;HP=2;HapScore=1;MGOF=14;MMLQ=37;MQ=59.99;NF=174;NR=459;PP=2965;QD=20;SC=GGGAAGGTGGAAGGGAAAGAG;SbPval=0.51;Source=Platypus;TC=634;TCF=174;TCR=460;TR=633;WE=6184200;WS=6184182	GT:GL:GOF:GQ:NR:NV	1/1:-62.9,-4.82,0.0:14:48:19:19	1/1:-170.1,-13.81,0.0:8:99:50:50	1/1:-162.6,-13.48,0.0:9:99:57:57	1/1:-147.7,-12.54,0.0:8:99:49:49	1/1:-276.0,-23.08,0.0:10:99:88:88	1/1:-300.0,-38.13,0.0:8:99:147:147	1/1:-226.9,-19.2,0.0:9:99:74:74	1/1:-300.0,-28.8,0.0:14:99:111:110	1/1:-102.4,-8.7,0.0:9:87:39:39
1	6185064	.	G	A	2965	PASS	BRF=0.64;FR=1.0000;HP=1;HapScore=1;MGOF=10;MMLQ=37;MQ=59.96;NF=321;NR=76;PP=2965;QD=20;SC=TCATCCTGGCGGAAGCAAATG;SbPval=0.5;Source=Platypus;TC=397;TCF=321;TCR=76;TR=397;WE=6185072;WS=6185054	GT:GL:GOF:GQ:NR:NV	1/1:-48.1,-3.61,0.0:8:36:13:13	1/1:-162.6,-13.48,0.0:2:99:48:48	1/1:-157.6,-12.88,0.0:2:99:50:50	1/1:-129.5,-10.24,0.0:0:99:36:36	1/1:-189.9,-15.62,0.0:5:99:55:55	1/1:-209.7,-17.43,0.0:4:99:61:61	1/1:-203.5,-16.82,0.0:3:99:57:57	1/1:-175.1,-14.42,0.0:0:99:56:56	1/1:-69.1,-5.42,0.0:10:54:21:21
1	6188779	.	G	C	2965	PASS	BRF=0.68;FR=1.0000;HP=5;HapScore=2;MGOF=3;MMLQ=37;MQ=59.99;NF=219;NR=397;PP=2965;QD=20;SC=AGATACAGGTGGGGGGTGCAG;SbPval=0.5;Source=Platypus;TC=617;TCF=219;TCR=398;TR=616;WE=6188787;WS=6188769	GT:GL:GOF:GQ:NR:NV	1/1:-37.0,-2.71,0.0:3:27:11:10	1/1:-298.5,-24.08,0.0:3:99:82:82	1/1:-245.5,-19.87,0.0:1:99:67:67	1/1:-245.5,-19.87,0.0:3:99:67:67	1/1:-254.1,-20.47,0.0:3:99:69:69	1/1:-300.0,-37.9,0.0:2:99:127:127	1/1:-282.2,-23.11,0.0:1:99:78:78	1/1:-300.0,-29.77,0.0:2:99:106:106	1/1:-44.4,-3.31,0.0:0:33:10:10
1	6196869	.	A	G	2965	PASS	BRF=0.63;FR=1.0000;HP=1;HapScore=1;MGOF=16;MMLQ=37;MQ=59.97;NF=388;NR=513;PP=2965;QD=20;SC=TGGCCTGGTCAATGGTGATGA;SbPval=0.52;Source=Platypus;TC=904;TCF=388;TCR=516;TR=901;WE=6196877;WS=6196859	GT:GL:GOF:GQ:NR:NV	1/1:-81.3,-6.59,0.0:16:66:28:28	1/1:-300.0,-30.67,0.0:14:99:102:102	1/1:-260.3,-21.07,0.0:12:99:82:82	1/1:-300.0,-25.25,0.0:14:99:92:92	1/1:-300.0,-34.28,0.0:15:99:123:122	1/1:-300.0,-54.75,0.0:13:99:198:197	1/1:-300.0,-27.03,0.0:14:99:95:94	1/1:-300.0,-32.48,0.0:11:99:129:129	1/1:-159.2,-12.94,0.0:9:99:55:55
1	6196943	.	ATTGGGGAT	GTTGGGGAA	2947	PASS	BRF=0.63;FR=1.0000;HP=2;HapScore=1;MGOF=18;MMLQ=37;MQ=59.95;NF=162;NR=385;PP=2947;QD=20;SC=AAAGAGGGGCATTGGGGATGA;SbPval=0.6;Source=Platypus;TC=620;TCF=191;TCR=429;TR=547;WE=6196959;WS=6196933	GT:GL:GOF:GQ:NR:NV	1/1:-85.1,-6.44,0.0:15:64:27:22	1/1:-211.7,-17.89,0.0:18:99:62:55	1/1:-236.4,-19.39,0.0:12:99:75:64	1/1:-208.4,-17.07,0.0:11:99:60:53	1/1:-289.7,-23.4,0.0:18:99:82:71	1/1:-299.4,-37.29,0.0:12:99:133:119	1/1:-246.4,-20.06,0.0:12:99:71:66	1/1:-272.5,-22.23,0.0:14:99:87:78	1/1:-77.7,-5.92,0.0:15:59:23:19
1	6204222	.	C	G	2965	PASS	BRF=0.65;FR=0.5000;HP=3;HapScore=1;MGOF=10;MMLQ=37;MQ=59.99;NF=205;NR=343;PP=2965;QD=20;SC=AAAGCTGCAACACGGTGAACA;SbPval=0.56;Source=Platypus;TC=1308;TCF=501;TCR=807;TR=548;WE=6204230;WS=6204212	GT:GL:GOF:GQ:NR:NV	0/1:-47.37,0.0,-137.27:9:99:75:21	0/1:-169.07,0.0,-235.67:8:99:136:60	0/1:-161.62,0.0,-265.22:8:99:159:62	0/1:-131.28,0.0,-226.08:7:99:125:46	0/1:-208.82,0.0,-237.82:9:99:158:74	0/1:-276.06,0.0,-300.0:8:99:227:99	0/1:-171.91,0.0,-190.51:10:99:126:60	0/1:-209.56,0.0,-296.06:9:99:188:81	0/1:-102.71,0.0,-176.71:6:99:114:45
1	6204266	.	A	G	2965	PASS	BRF=0.65;FR=0.5000;HP=2;HapScore=1;MGOF=13;MMLQ=37;MQ=59.99;NF=88;NR=295;PP=2965;QD=20;SC=GCCACAGCACAGGTTTGATGA;SbPval=0.49;Source=Platypus;TC=924;TCF=210;TCR=714;TR=383;WE=6204274;WS=6204256	GT:GL:GOF:GQ:NR:NV	0/1:-42.68,0.0,-126.48:12:99:66:21	0/1:-107.77,0.0,-174.17:11:99:98:41	0/1:-125.23,0.0,-180.93:10:99:108:45	0/1:-89.72,0.0,-157.52:9:99:89:34	0/1:-128.49,0.0,-201.19:13:99:111:49	0/1:-186.62,0.0,-233.52:11:99:143:63	0/1:-125.81,0.0,-131.91:13:99:92:42	0/1:-177.33,0.0,-224.23:13:99:140:62	0/1:-62.43,0.0,-138.03:11:99:77:26
1	6257826	.	T	C	2965	PASS	BRF=0.64;FR=0.5000;HP=5;HapScore=2;MGOF=15;MMLQ=37;MQ=59.99;NF=145;NR=129;PP=2965;QD=20;SC=TCTAAGAAAATACACAAATGA;SbPval=0.33;Source=Platypus;TC=610;TCF=347;TCR=263;TR=274;WE=6257834;WS=6257816	GT:GL:GOF:GQ:NR:NV	1/0:-15.61,0.0,-53.71:8:99:27:9	1/0:-95.0,0.0,-115.0:13:99:77:35	1/0:-127.02,0.0,-115.92:13:99:87:42	1/0:-54.35,0.0,-82.75:12:99:50:21	1/0:-80.6,0.0,-112.7:15:99:69:30	1/0:-104.52,0.0,-140.32:11:99:87:38	1/0:-84.07,0.0,-87.67:11:99:68:33	1/0:-145.01,0.0,-141.31:13:99:115:58	1/0:-15.04,0.0,-55.54:6:99:30:8
1	6257856	.	G	A	2965	PASS	BRF=0.63;FR=0.5000;HP=1;HapScore=2;MGOF=15;MMLQ=37;MQ=59.99;NF=138;NR=168;PP=2965;QD=20;SC=TGAAGTTTCAGTCAGTCGGAA;SbPval=0.68;Source=Platypus;TC=650;TCF=316;TCR=334;TR=306;WE=6257864;WS=6257846	GT:GL:GOF:GQ:NR:NV	1/0:-18.68,0.0,-59.38:9:99:27:9	1/0:-97.63,0.0,-118.63:13:99:76:34	1/0:-122.55,0.0,-112.85:14:99:90:45	1/0:-87.17,0.0,-91.97:10:99:67:32	1/0:-79.74,0.0,-115.54:15:99:69:28	1/0:-129.74,0.0,-144.24:12:99:103:50	1/0:-99.84,0.0,-91.14:12:99:70:36	1/0:-151.44,0.0,-140.44:15:99:116:61	1/0:-20.41,0.0,-48.91:6:99:32:11
1	6314822	.	T	C	2965	PASS	BRF=0.66;FR=1.0000;HP=2;HapScore=1;MGOF=5;MMLQ=37;MQ=60.0;NF=316;NR=562;PP=2965;QD=20;SC=TGGCCGCGAGTGTACACAGCA;SbPval=0.52;Source=Platypus;TC=879;TCF=317;TCR=562;TR=878;WE=6314830;WS=6314812	GT:GL:GOF:GQ:NR:NV	1/1:-74.1,-6.02,0.0:3:60:25:25	1/1:-300.0,-33.01,0.0:2:99:117:117	1/1:-300.0,-28.9,0.0:2:99:105:105	1/1:-294.4,-24.28,0.0:5:99:86:86	1/1:-300.0,-30.91,0.0:4:99:113:112	1/1:-300.0,-50.47,0.0:2:99:182:182	1/1:-268.9,-22.24,0.0:3:99:77:77	1/1:-300.0,-34.28,0.0:2:99:125:125	1/1:-135.7,-10.84,0.0:1:99:49:49
1	6473294	.	A	G	2965	PASS	BRF=0.61;FR=0.5014;HP=1;HapScore=2;MGOF=6;MMLQ=37;MQ=60.0;NF=182;NR=92;PP=2965;QD=20;SC=TAGAGTAGGAAGCAGTTCTGA;SbPval=0.75;Source=Platypus;TC=620;TCF=386;TCR=234;TR=274;WE=6473302;WS=6473284	GT:GL:GOF:GQ:NR:NV	0/1:-23.79,0.0,-1.59:6:16:10:10	0/1:-97.72,0.0,-125.42:6:99:82:37	0/1:-111.86,0.0,-105.66:1:99:82:39	0/1:-55.56,0.0,-70.36:2:99:44:19	0/1:-78.89,0.0,-128.19:2:99:76:28	0/1:-126.33,0.0,-192.93:0:99:119:49	0/1:-114.62,0.0,-114.72:0:99:86:43	0/1:-95.79,0.0,-119.19:2:99:85:34	0/1:-40.01,0.0,-43.61:0:99:36:15
1	6501044	.	C	G	2965	PASS	BRF=0.66;FR=0.5000;HP=2;HapScore=2;MGOF=13;MMLQ=37;MQ=59.92;NF=219;NR=42;PP=2965;QD=20;SC=TCCGCGACCGCGACGGGTACA;SbPval=0.57;Source=Platypus;TC=512;TCF=426;TCR=86;TR=261;WE=6501052;WS=6501034	GT:GL:GOF:GQ:NR:NV	0/1:-29.39,0.0,-14.59:9:99:16:11	0/1:-81.34,0.0,-96.34:4:99:62:31	0/1:-71.95,0.0,-91.65:2:99:64:26	0/1:-70.5,0.0,-41.0:4:99:45:27	0/1:-109.81,0.0,-50.61:4:99:59:38	0/1:-132.01,0.0,-136.91:2:99:96:48	0/1:-55.55,0.0,-86.35:2:99:56:23	0/1:-87.67,0.0,-98.87:2:99:74:36	0/1:-61.55,0.0,-39.15:13:99:40:21
1	6511582	.	A	G	2965	PASS	BRF=0.69;FR=0.5000;HP=4;HapScore=2;MGOF=13;MMLQ=37;MQ=59.63;NF=236;NR=16;PP=2965;QD=20;SC=GGCTTAGGAAAGGGGCTGCAG;SbPval=0.81;Source=Platypus;TC=539;TCF=494;TCR=45;TR=252;WE=6511590;WS=6511572	GT:GL:GOF:GQ:NR:NV	0/1:-28.48,0.0,-24.78:13:99:21:9	0/1:-82.8,0.0,-100.0:3:99:65:29	0/1:-97.55,0.0,-69.15:0:99:55:31	0/1:-57.99,0.0,-70.19:2:99:49:21	0/1:-79.71,0.0,-73.31:2:99:57:27	0/1:-142.07,0.0,-155.37:4:99:110:49	0/1:-94.64,0.0,-93.54:4:99:70:34	0/1:-110.69,0.0,-120.29:2:99:86:38	0/1:-41.21,0.0,-31.21:2:99:26:14
1	6521150	.	A	C	2965	PASS	BRF=0.63;FR=0.5000;HP=1;HapScore=2;MGOF=11;MMLQ=37;MQ=60.0;NF=147;NR=80;PP=2965;QD=20;SC=TCCCCTTCGAATCCCTCGAGA;SbPval=0.53;Source=Platypus;TC=464;TCF=300;TCR=164;TR=227;WE=6521158;WS=6521140	GT:GL:GOF:GQ:NR:NV	0/1:-7.82,0.0,-27.42:5:78:11:3	0/1:-74.77,0.0,-106.77:4:99:66:27	0/1:-63.58,0.0,-81.98:4:99:58:28	0/1:-45.26,0.0,-63.76:4:99:42:18	0/1:-102.15,0.0,-55.25:3:99:58:38	0/1:-158.94,0.0,-124.64:2:99:103:53	0/1:-66.65,0.0,-85.25:11:99:53:25	0/1:-60.98,0.0,-82.18:2:99:55:23	0/1:-21.69,0.0,-25.39:4:99:18:12
1	6524501	.	T	C	2965	PASS	BRF=0.66;FR=0.5000;HP=1;HapScore=2;MGOF=4;MMLQ=37;MQ=60.0;NF=398;NR=208;PP=2965;QD=20;SC=ACAGTCAGTATCTCTGCGGGA;SbPval=0.58;Source=Platypus;TC=1222;TCF=793;TCR=429;TR=606;WE=6524509;WS=6524491	GT:GL:GOF:GQ:NR:NV	1/0:-35.4,0.0,-58.7:2:99:35:14	1/0:-216.86,0.0,-207.46:4:99:144:76	1/0:-195.47,0.0,-193.07:2:99:135:67	1/0:-187.69,0.0,-155.59:2:99:122:64	1/0:-223.05,0.0,-225.55:1:99:160:83	1/0:-285.27,0.0,-285.47:2:99:198:99	1/0:-180.91,0.0,-200.81:2:99:141:67	1/0:-274.34,0.0,-300.0:2:99:210:99	1/0:-86.37,0.0,-90.17:0:99:77:37
1	6524688	.	T	C	2965	PASS	BRF=0.68;FR=0.5000;HP=1;HapScore=1;MGOF=6;MMLQ=37;MQ=59.99;NF=180;NR=292;PP=2965;QD=20;SC=TGCTGACACATTGGCTGACCT;SbPval=0.43;Source=Platypus;TC=1030;TCF=377;TCR=653;TR=472;WE=6524696;WS=6524678	GT:GL:GOF:GQ:NR:NV	1/0:-42.51,0.0,-39.91:6:99:30:16	1/0:-194.09,0.0,-234.59:2:99:150:66	1/0:-165.78,0.0,-186.78:2:99:122:52	1/0:-118.62,0.0,-111.22:4:99:77:40	1/0:-169.87,0.0,-216.77:2:99:131:57	1/0:-254.19,0.0,-275.39:2:99:191:92	1/0:-147.16,0.0,-160.76:1:99:110:53	1/0:-238.57,0.0,-237.27:2:99:165:81	1/0:-30.29,0.0,-100.49:1:99:54:15
1	6528468	.	C	T	2965	PASS	BRF=0.68;FR=0.5000;HP=1;HapScore=2;MGOF=4;MMLQ=37;MQ=60.0;NF=303;NR=314;PP=2965;QD=20;SC=CAGGAGCGGCCGTCCACCGGA;SbPval=0.55;Source=Platypus;TC=1207;TCF=592;TCR=615;TR=617;WE=6528476;WS=6528458	GT:GL:GOF:GQ:NR:NV	0/1:-66.89,0.0,-43.89:2:99:43:30	0/1:-162.65,0.0,-170.25:4:99:116:59	0/1:-246.39,0.0,-177.19:2:99:160:87	0/1:-143.75,0.0,-111.65:2:99:88:51	0/1:-196.72,0.0,-230.32:2:99:157:78	0/1:-300.0,0.0,-300.0:2:99:260:129	0/1:-184.36,0.0,-216.56:1:99:144:66	0/1:-230.71,0.0,-235.51:2:99:175:86	0/1:-68.78,0.0,-82.48:2:99:64:31
1	6529443	.	A	G	2965	PASS	BRF=0.68;FR=0.5000;HP=3;HapScore=2;MGOF=3;MMLQ=37;MQ=59.98;NF=427;NR=542;PP=2965;QD=20;SC=AGGCCTGGCCACTGGCCTGGA;SbPval=0.57;Source=Platypus;TC=1916;TCF=859;TCR=1057;TR=969;WE=6529451;WS=6529433	GT:GL:GOF:GQ:NR:NV	0/1:-119.47,0.0,-156.77:3:99:107:47	0/1:-281.39,0.0,-300.0:2:99:214:98	0/1:-300.0,0.0,-300.0:2:99:261:146	0/1:-299.19,0.0,-234.89:2:99:183:96	0/1:-254.16,0.0,-272.66:3:99:186:88	0/1:-300.0,0.0,-300.0:2:99:307:150	0/1:-300.0,0.0,-279.98:3:99:236:128	0/1:-300.0,0.0,-300.0:3:99:268:142	0/1:-189.74,0.0,-201.14:2:99:154:74
1	6530435	.	A	G	2965	PASS	BRF=0.65;FR=0.5000;HP=1;HapScore=2;MGOF=5;MMLQ=37;MQ=59.98;NF=142;NR=165;PP=2965;QD=20;SC=GATGGCGTGAACGTAGGGGAG;SbPval=0.46;Source=Platypus;TC=740;TCF=334;TCR=406;TR=307;WE=6530443;WS=6530425	GT:GL:GOF:GQ:NR:NV	0/1:-11.91,0.0,-57.41:5:99:25:5	0/1:-64.93,0.0,-135.13:4:99:70:25	0/1:-96.55,0.0,-149.55:2:99:89:34	0/1:-94.3,0.0,-101.4:5:99:69:32	0/1:-102.95,0.0,-126.45:4:99:81:36	0/1:-192.04,0.0,-177.54:3:99:138:69	0/1:-96.24,0.0,-167.74:2:99:98:36	0/1:-137.01,0.0,-216.81:2:99:131:50	0/1:-47.1,0.0,-40.8:3:99:39:20
1	6531124	.	T	C	2965	PASS	BRF=0.69;FR=0.5000;HP=1;HapScore=2;MGOF=5;MMLQ=25;MQ=60.0;NF=68;NR=69;PP=2965;QD=20;SC=TCCTCCTCCATGCAGTAGCGG;SbPval=0.5;Source=Platypus;TC=268;TCF=134;TCR=134;TR=137;WE=6531132;WS=6531114	GT:GL:GOF:GQ:NR:NV	1/0:-5.63,0.0,-14.13:4:56:12:3	1/0:-33.09,0.0,-8.49:0:85:23:16	1/0:-11.01,0.0,-67.11:5:99:33:7	1/0:-25.39,0.0,-21.69:4:99:21:10	1/0:-55.37,0.0,-25.77:2:99:31:20	1/0:-58.0,0.0,-53.0:5:99:48:23	1/0:-47.97,0.0,-31.97:5:99:27:16	1/0:-75.26,0.0,-40.66:1:99:52:37	1/0:-10.02,0.0,-40.72:2:99:21:5
1	6557009	.	A	C	2965	PASS	BRF=0.64;FR=0.5000;HP=2;HapScore=2;MGOF=4;MMLQ=37;MQ=60.0;NF=129;NR=88;PP=2965;QD=20;SC=CAGATCCCTGAGAACCTTACG;SbPval=0.65;Source=Platypus;TC=477;TCF=270;TCR=207;TR=217;WE=6557017;WS=6556999	GT:GL:GOF:GQ:NR:NV	0/1:-15.19,0.0,-21.39:2:99:13:6	0/1:-72.28,0.0,-85.68:2:99:56:26	0/1:-45.26,0.0,-63.76:4:99:39:16	0/1:-37.78,0.0,-34.08:1:99:24:12	0/1:-71.64,0.0,-108.64:0:99:64:27	0/1:-138.92,0.0,-205.62:2:99:125:53	0/1:-125.6,0.0,-77.5:3:99:70:41	0/1:-78.44,0.0,-108.04:1:99:66:28	0/1:-21.38,0.0,-28.78:3:99:20:8
1	6586070	.	C	T	2965	PASS	BRF=0.61;FR=1.0000;HP=3;HapScore=1;MGOF=5;MMLQ=37;MQ=59.99;NF=293;NR=554;PP=2965;QD=20;SC=CACGCTGAAACGGAAACACAG;SbPval=0.52;Source=Platypus;TC=848;TCF=294;TCR=554;TR=847;WE=6586078;WS=6586060	GT:GL:GOF:GQ:NR:NV	1/1:-110.9,-9.0,0.0:5:90:34:34	1/1:-300.0,-27.56,0.0:3:99:97:97	1/1:-300.0,-34.89,0.0:0:99:124:124	1/1:-300.0,-26.19,0.0:4:99:95:95	1/1:-300.0,-25.25,0.0:3:99:95:95	1/1:-300.0,-31.57,0.0:1:99:111:111	1/1:-300.0,-27.66,0.0:3:99:106:106	1/1:-300.0,-34.62,0.0:4:99:129:128	1/1:-191.2,-15.35,0.0:0:99:57:57
1	6609836	.	G	A	2965	PASS	BRF=0.59;FR=0.5000;HP=1;HapScore=2;MGOF=39;MMLQ=37;MQ=59.99;NF=83;NR=266;PP=2965;QD=20;SC=CCATCTCCTCGGCTAAACTAT;SbPval=0.58;Source=Platypus;TC=705;TCF=175;TCR=530;TR=349;WE=6609844;WS=6609826	GT:GL:GOF:GQ:NR:NV	1/0:-25.48,0.0,-31.58:34:99:21:10	1/0:-118.09,0.0,-105.69:35:99:77:39	1/0:-130.19,0.0,-90.79:35:99:82:47	1/0:-108.82,0.0,-137.02:38:99:91:42	1/0:-124.05,0.0,-132.55:39:99:90:44	1/0:-167.02,0.0,-165.82:32:99:112:60	1/0:-77.27,0.0,-101.87:29:99:66:28	1/0:-135.16,0.0,-180.86:26:99:120:51	1/0:-75.93,0.0,-40.43:28:99:46:28
1	6635231	.	A	G	2965	badReads	BRF=0.7;FR=1.0000;HP=1;HapScore=1;MGOF=8;MMLQ=37;MQ=60.0;NF=740;NR=337;PP=2965;QD=20;SC=GGCAGACAAGAAGGCCCCTAG;SbPval=0.52;Source=Platypus;TC=1078;TCF=740;TCR=338;TR=1077;WE=6635239;WS=6635221	GT:GL:GOF:GQ:NR:NV	1/1:-118.4,-9.33,0.0:8:93:30:30	1/1:-300.0,-45.69,0.0:7:99:150:150	1/1:-300.0,-32.71,0.0:6:99:116:116	1/1:-285.0,-23.18,0.0:6:99:80:80	1/1:-300.0,-41.44,0.0:6:99:140:140	1/1:-300.0,-60.74,0.0:6:99:216:216	1/1:-300.0,-37.93,0.0:8:99:137:136	1/1:-300.0,-46.29,0.0:4:99:171:171	1/1:-140.6,-11.14,0.0:6:99:38:38
1	6635306	.	G	A	2965	PASS	BRF=0.69;FR=0.5000;HP=1;HapScore=2;MGOF=12;MMLQ=37;MQ=59.98;NF=450;NR=316;PP=2965;QD=20;SC=AGCTTTCATGGCACACACGAT;SbPval=0.52;Source=Platypus;TC=1516;TCF=887;TCR=629;TR=766;WE=6635314;WS=6635296	GT:GL:GOF:GQ:NR:NV	1/0:-41.87,0.0,-64.07:9:99:38:17	1/0:-291.72,0.0,-251.02:12:99:193:104	1/0:-249.05,0.0,-209.55:10:99:170:90	1/0:-133.54,0.0,-153.34:7:99:100:48	1/0:-278.43,0.0,-232.83:9:99:178:96	1/0:-300.0,0.0,-300.0:8:99:309:154	1/0:-300.0,0.0,-292.49:12:99:212:111	1/0:-270.46,0.0,-300.0:9:99:225:99	1/0:-117.42,0.0,-108.82:8:99:91:47
1	6636461	.	C	T	2965	PASS	BRF=0.64;FR=1.0000;HP=1;HapScore=1;MGOF=4;MMLQ=37;MQ=59.99;NF=594;NR=143;PP=2965;QD=20;SC=CTTCATGATACGCGTTTCTTT;SbPval=0.51;Source=Platypus;TC=740;TCF=595;TCR=145;TR=737;WE=6636469;WS=6636451	GT:GL:GOF:GQ:NR:NV	1/1:-44.5,-3.61,0.0:2:36:19:19	1/1:-300.0,-27.69,0.0:2:99:96:95	1/1:-291.2,-23.78,0.0:4:99:83:83	1/1:-229.5,-18.66,0.0:2:99:71:70	1/1:-300.0,-25.22,0.0:1:99:89:89	1/1:-300.0,-38.47,0.0:1:99:134:134	1/1:-300.0,-24.68,0.0:2:99:89:89	1/1:-300.0,-32.21,0.0:1:99:116:115	1/1:-129.6,-10.54,0.0:1:99:43:43
1	6655444	.	C	T	2965	PASS	BRF=0.63;FR=0.5000;HP=2;HapScore=2;MGOF=3;MMLQ=37;MQ=59.97;NF=238;NR=97;PP=2965;QD=20;SC=ATGAGACCCACCCATCATGGC;SbPval=0.64;Source=Platypus;TC=728;TCF=503;TCR=225;TR=335;WE=6655452;WS=6655434	GT:GL:GOF:GQ:NR:NV	0/1:-47.07,0.0,-43.37:1:99:38:19	0/1:-88.44,0.0,-165.54:2:99:90:36	0/1:-140.47,0.0,-134.57:1:99:99:51	0/1:-93.39,0.0,-119.19:1:99:78:35	0/1:-120.1,0.0,-168.1:2:99:99:42	0/1:-122.2,0.0,-183.9:1:99:105:47	0/1:-96.3,0.0,-103.7:3:99:71:35	0/1:-141.01,0.0,-122.41:0:99:96:50	0/1:-49.36,0.0,-78.96:2:99:52:20
1	6704635	.	A	G	2965	PASS	BRF=0.64;FR=1.0000;HP=4;HapScore=1;MGOF=6;MMLQ=37;MQ=59.97;NF=283;NR=275;PP=2965;QD=20;SC=TGAGAGAAACACCCTGTGGAA;SbPval=0.54;Source=Platypus;TC=559;TCF=284;TCR=275;TR=558;WE=6704643;WS=6704625	GT:GL:GOF:GQ:NR:NV	1/1:-48.1,-3.61,0.0:0:36:16:16	1/1:-255.3,-21.04,0.0:2:99:72:72	1/1:-239.3,-19.27,0.0:2:99:74:74	1/1:-163.9,-13.21,0.0:6:99:48:48	1/1:-229.4,-18.36,0.0:1:99:65:65	1/1:-300.0,-28.56,0.0:1:99:100:100	1/1:-244.3,-19.3,0.0:3:99:76:75	1/1:-249.1,-20.44,0.0:2:99:73:73	1/1:-118.4,-9.33,0.0:0:93:35:35
1	6705874	.	G	C	2965	PASS	BRF=0.65;FR=1.0000;HP=4;HapScore=1;MGOF=2;MMLQ=37;MQ=60.0;NF=725;NR=224;PP=2965;QD=20;SC=GAAGTGGCTGGTTTTAGTGTC;SbPval=0.5;Source=Platypus;TC=951;TCF=727;TCR=224;TR=949;WE=6705882;WS=6705864	GT:GL:GOF:GQ:NR:NV	1/1:-181.2,-14.72,0.0:0:99:56:56	1/1:-293.7,-24.08,0.0:2:99:83:83	1/1:-300.0,-40.04,0.0:1:99:138:138	1/1:-288.7,-23.48,0.0:2:99:83:82	1/1:-300.0,-31.51,0.0:2:99:110:110	1/1:-300.0,-53.22,0.0:1:99:181:181	1/1:-300.0,-29.2,0.0:1:99:105:105	1/1:-300.0,-33.95,0.0:1:99:131:130	1/1:-197.2,-15.92,0.0:2:99:64:64
1	6946224	.	AC	A	2951	PASS	BRF=0.6;FR=0.5000;HP=2;HapScore=1;MGOF=3;MMLQ=37;MQ=60.0;NF=112;NR=180;PP=2951;QD=20;SC=GGGGTAACATACCTTCAAGCC;SbPval=0.43;Source=Platypus;TC=678;TCF=249;TCR=429;TR=292;WE=6946232;WS=6946212	GT:GL:GOF:GQ:NR:NV	0/1:-61.87,0.0,-55.77:1:99:32:16	0/1:-147.62,0.0,-163.92:0:99:81:40	0/1:-76.46,0.0,-243.56:1:99:84:24	0/1:-111.54,0.0,-129.74:1:99:65:31	0/1:-136.72,0.0,-160.42:1:99:80:38	0/1:-146.2,0.0,-231.0:2:99:100:41	0/1:-173.52,0.0,-117.12:1:99:81:44	0/1:-155.28,0.0,-283.88:3:99:112:45	0/1:-41.66,0.0,-131.76:1:99:43:13
1	6947717	.	C	T	2965	PASS	BRF=0.61;FR=0.5000;HP=2;HapScore=2;MGOF=5;MMLQ=37;MQ=59.98;NF=231;NR=144;PP=2965;QD=20;SC=ATTTCAGGCTCTCACCACACA;SbPval=0.42;Source=Platypus;TC=676;TCF=429;TCR=247;TR=375;WE=6947725;WS=6947707	GT:GL:GOF:GQ:NR:NV	0/1:-26.29,0.0,-11.49:5:99:14:9	0/1:-108.06,0.0,-109.46:2:99:78:38	0/1:-94.16,0.0,-115.26:3:99:74:34	0/1:-133.04,0.0,-49.14:1:99:64:45	0/1:-138.12,0.0,-114.82:3:99:88:48	0/1:-212.38,0.0,-156.88:2:99:124:68	0/1:-191.83,0.0,-104.33:1:99:106:66	0/1:-130.75,0.0,-102.45:1:99:91:50	0/1:-47.5,0.0,-47.3:3:99:37:17
1	7151479	.	T	C	2965	PASS	BRF=0.65;FR=0.5000;HP=1;HapScore=2;MGOF=4;MMLQ=37;MQ=60.0;NF=156;NR=238;PP=2965;QD=20;SC=CATAAGTGGATTGATTTGCAT;SbPval=0.61;Source=Platypus;TC=808;TCF=336;TCR=472;TR=394;WE=7151487;WS=7151469	GT:GL:GOF:GQ:NR:NV	1/0:-41.6,0.0,-64.9:3:99:44:18	1/0:-131.38,0.0,-109.08:3:99:85:44	1/0:-139.04,0.0,-152.84:3:99:106:50	1/0:-136.84,0.0,-117.14:4:99:95:52	1/0:-103.51,0.0,-141.31:2:99:90:37	1/0:-187.1,0.0,-112.8:1:99:110:65	1/0:-122.47,0.0,-142.27:3:99:97:45	1/0:-115.04,0.0,-155.84:1:99:99:42	1/0:-105.97,0.0,-97.27:0:99:82:41
1	7202190	.	T	C	2965	PASS	BRF=0.63;FR=0.5000;HP=1;HapScore=2;MGOF=4;MMLQ=37;MQ=59.98;NF=188;NR=159;PP=2965;QD=20;SC=TGCCCAGATGTTCCTCTGCAG;SbPval=0.64;Source=Platypus;TC=734;TCF=383;TCR=351;TR=347;WE=7202198;WS=7202180	GT:GL:GOF:GQ:NR:NV	1/0:-27.28,0.0,-37.18:3:99:25:10	1/0:-111.92,0.0,-106.92:4:99:80:39	1/0:-131.27,0.0,-141.87:2:99:101:41	1/0:-80.68,0.0,-84.38:2:99:61:29	1/0:-94.99,0.0,-112.09:2:99:78:38	1/0:-179.64,0.0,-192.64:0:99:137:64	1/0:-95.74,0.0,-75.94:3:99:70:39	1/0:-130.87,0.0,-133.37:2:99:108:52	1/0:-83.58,0.0,-71.98:0:99:74:35
1	7289777	.	G	A	2965	PASS	BRF=0.63;FR=0.5000;HP=4;HapScore=2;MGOF=11;MMLQ=37;MQ=59.97;NF=91;NR=120;PP=2965;QD=20;SC=CACAGAGGGCGGGGGTTGGGC;SbPval=0.57;Source=Platypus;TC=402;TCF=178;TCR=224;TR=211;WE=7289785;WS=7289767	GT:GL:GOF:GQ:NR:NV	1/0:-18.59,0.0,-22.29:2:99:15:7	1/0:-63.17,0.0,-27.77:11:99:28:20	1/0:-42.27,0.0,-55.77:11:99:39:17	1/0:-46.4,0.0,-58.9:11:99:37:16	1/0:-86.68,0.0,-71.98:8:99:50:25	1/0:-103.49,0.0,-107.19:7:99:83:43	1/0:-68.58,0.0,-73.38:5:99:52:26	1/0:-84.25,0.0,-79.35:7:99:57:32	1/0:-54.77,0.0,-31.37:3:99:41:25
1	7723534	.	G	A	2965	badReads	BRF=0.72;FR=0.5000;HP=1;HapScore=2;MGOF=4;MMLQ=37;MQ=59.98;NF=292;NR=576;PP=2965;QD=20;SC=ATGACGTGTCGGAGGGCAAGC;SbPval=0.65;Source=Platypus;TC=1692;TCF=613;TCR=1079;TR=868;WE=7723542;WS=7723524	GT:GL:GOF:GQ:NR:NV	1/0:-116.89,0.0,-96.19:4:99:76:38	1/0:-300.0,0.0,-273.0:4:99:197:105	1/0:-300.0,0.0,-300.0:2:99:219:113	1/0:-210.7,0.0,-196.3:3:99:140:71	1/0:-300.0,0.0,-257.08:2:99:197:103	1/0:-300.0,0.0,-300.0:2:99:305:159	1/0:-272.2,0.0,-300.0:2:99:188:89	1/0:-300.0,0.0,-300.0:3:99:225:115	1/0:-191.81,0.0,-180.61:0:99:145:75
1	7723957	.	G	A	2965	PASS	BRF=0.68;FR=0.5000;HP=1;HapScore=2;MGOF=5;MMLQ=37;MQ=60.0;NF=462;NR=350;PP=2965;QD=20;SC=CGGGCAGCTCGGAGAGCCTGT;SbPval=0.47;Source=Platypus;TC=1612;TCF=934;TCR=678;TR=812;WE=7723965;WS=7723947	GT:GL:GOF:GQ:NR:NV	1/0:-79.86,0.0,-53.96:1:99:46:25	1/0:-300.0,0.0,-261.94:5:99:196:107	1/0:-284.8,0.0,-300.0:3:99:206:99	1/0:-216.06,0.0,-197.46:2:99:144:76	1/0:-232.06,0.0,-300.0:1:99:215:86	1/0:-300.0,0.0,-300.0:2:99:282:137	1/0:-289.75,0.0,-240.15:3:99:186:99	1/0:-300.0,0.0,-300.0:1:99:241:135	1/0:-127.75,0.0,-130.05:2:99:96:48
1	7737651	.	G	A	2965	PASS	BRF=0.68;FR=0.5000;HP=2;HapScore=2;MGOF=4;MMLQ=37;MQ=59.99;NF=408;NR=135;PP=2965;QD=20;SC=TTTTTCTCTCGCTTTCAGCCC;SbPval=0.57;Source=Platypus;TC=1094;TCF=813;TCR=281;TR=543;WE=7737659;WS=7737641	GT:GL:GOF:GQ:NR:NV	1/0:-69.27,0.0,-21.17:2:99:32:22	1/0:-138.06,0.0,-163.66:4:99:101:48	1/0:-182.49,0.0,-225.69:2:99:144:68	1/0:-140.87,0.0,-141.07:3:99:103:52	1/0:-208.65,0.0,-217.75:3:99:156:77	1/0:-300.0,0.0,-264.74:2:99:204:108	1/0:-177.35,0.0,-160.35:2:99:118:60	1/0:-225.77,0.0,-262.67:1:99:176:83	1/0:-51.85,0.0,-90.05:2:99:60:25
1	7737799	.	A	G	2965	PASS	BRF=0.66;FR=0.5000;HP=1;HapScore=2;MGOF=7;MMLQ=37;MQ=60.0;NF=64;NR=411;PP=2965;QD=20;SC=GGACGGTAAGAACAGTGCTTG;SbPval=0.57;Source=Platypus;TC=963;TCF=136;TCR=827;TR=475;WE=7737807;WS=7737789	GT:GL:GOF:GQ:NR:NV	0/1:-28.88,0.0,-43.68:7:99:26:11	0/1:-144.03,0.0,-161.43:3:99:99:47	0/1:-256.65,0.0,-184.05:3:99:150:84	0/1:-119.93,0.0,-179.33:2:99:98:42	0/1:-169.12,0.0,-168.02:3:99:113:58	0/1:-257.66,0.0,-259.16:1:99:177:89	0/1:-114.23,0.0,-181.93:2:99:102:41	0/1:-249.38,0.0,-218.38:3:99:158:83	0/1:-62.26,0.0,-61.06:3:99:40:20
1	7807897	.	A	G	2965	PASS	BRF=0.59;FR=0.5000;HP=1;HapScore=2;MGOF=7;MMLQ=37;MQ=59.89;NF=130;NR=339;PP=2965;QD=20;SC=AGGCCACTGAAGATCCTGGTT;SbPval=0.39;Source=Platypus;TC=995;TCF=260;TCR=735;TR=469;WE=7807905;WS=7807887	GT:GL:GOF:GQ:NR:NV	0/1:-31.58,0.0,-24.28:2:99:27:13	0/1:-85.86,0.0,-136.46:6:99:90:36	0/1:-100.98,0.0,-164.78:4:99:120:50	0/1:-94.72,0.0,-140.12:7:99:91:38	0/1:-186.34,0.0,-190.24:6:99:135:66	0/1:-204.39,0.0,-213.29:4:99:158:81	0/1:-175.81,0.0,-170.61:6:99:135:66	0/1:-206.38,0.0,-229.88:5:99:178:88	0/1:-67.26,0.0,-66.06:7:99:61:31
1	7833485	.	G	A	2965	PASS	BRF=0.6;FR=0.5000;HP=2;HapScore=2;MGOF=3;MMLQ=37;MQ=59.98;NF=243;NR=136;PP=2965;QD=20;SC=TCATGCTCATGCCTTTACATG;SbPval=0.6;Source=Platypus;TC=799;TCF=499;TCR=300;TR=379;WE=7833493;WS=7833475	GT:GL:GOF:GQ:NR:NV	1/0:-22.47,0.0,-47.97:1:99:33:11	1/0:-90.56,0.0,-121.26:0:99:76:34	1/0:-108.7,0.0,-193.8:2:99:113:43	1/0:-123.15,0.0,-117.95:2:99:86:43	1/0:-162.85,0.0,-89.95:3:99:85:50	1/0:-137.69,0.0,-199.39:1:99:121:52	1/0:-189.13,0.0,-132.53:1:99:120:71	1/0:-147.76,0.0,-155.16:1:99:107:51	1/0:-61.78,0.0,-88.78:1:99:58:24
1	7847529	.	A	G	2965	PASS	BRF=0.61;FR=0.5000;HP=1;HapScore=2;MGOF=6;MMLQ=37;MQ=59.99;NF=249;NR=402;PP=2965;QD=20;SC=TGGTGTGTACATAGTACTGTA;SbPval=0.47;Source=Platypus;TC=1319;TCF=497;TCR=822;TR=651;WE=7847537;WS=7847519	GT:GL:GOF:GQ:NR:NV	0/1:-38.7,0.0,-57.3:3:99:39:16	0/1:-196.01,0.0,-161.41:6:99:126:67	0/1:-246.44,0.0,-230.54:3:99:187:96	0/1:-227.4,0.0,-186.5:2:99:152:84	0/1:-200.89,0.0,-226.79:2:99:157:73	0/1:-228.75,0.0,-300.0:2:99:205:90	0/1:-210.78,0.0,-235.78:2:99:169:84	0/1:-257.77,0.0,-233.07:4:99:187:98	0/1:-106.85,0.0,-139.05:0:99:97:43
1	7870048	.	T	C	2965	PASS	BRF=0.62;FR=1.0000;HP=4;HapScore=1;MGOF=5;MMLQ=37;MQ=59.99;NF=328;NR=442;PP=2965;QD=20;SC=GTGAGGCCAGTGGGCACCGTG;SbPval=0.54;Source=Platypus;TC=777;TCF=331;TCR=446;TR=770;WE=7870056;WS=7870038	GT:GL:GOF:GQ:NR:NV	1/1:-103.6,-8.13,0.0:0:81:28:28	1/1:-300.0,-24.38,0.0:5:99:84:84	1/1:-300.0,-27.39,0.0:3:99:99:97	1/1:-262.7,-21.07,0.0:5:99:79:79	1/1:-258.8,-21.88,0.0:4:99:77:76	1/1:-300.0,-36.39,0.0:4:99:127:125	1/1:-300.0,-27.09,0.0:2:99:95:95	1/1:-300.0,-33.11,0.0:3:99:120:118	1/1:-210.9,-16.86,0.0:4:99:68:68
1	7870144	.	A	C	2965	PASS	BRF=0.62;FR=1.0000;HP=1;HapScore=1;MGOF=6;MMLQ=37;MQ=59.98;NF=214;NR=478;PP=2965;QD=20;SC=CTCGGTTCTGAATGTGGTGAC;SbPval=0.51;Source=Platypus;TC=694;TCF=214;TCR=480;TR=692;WE=7870152;WS=7870134	GT:GL:GOF:GQ:NR:NV	1/1:-62.9,-4.82,0.0:2:48:19:19	1/1:-300.0,-27.26,0.0:6:99:92:92	1/1:-300.0,-27.63,0.0:4:99:98:98	1/1:-289.7,-23.45,0.0:4:99:85:85	1/1:-268.7,-22.21,0.0:5:99:80:80	1/1:-300.0,-23.81,0.0:6:99:115:113	1/1:-208.5,-16.86,0.0:3:99:62:62	1/1:-272.5,-22.24,0.0:5:99:85:85	1/1:-181.3,-14.45,0.0:3:99:58:58
1	7880683	.	T	G	2965	PASS	BRF=0.63;FR=0.5000;HP=3;HapScore=2;MGOF=8;MMLQ=37;MQ=59.98;NF=177;NR=206;PP=2965;QD=20;SC=ATTGTCCATGTCCCACCCCCA;SbPval=0.57;Source=Platypus;TC=812;TCF=381;TCR=431;TR=383;WE=7880691;WS=7880673	GT:GL:GOF:GQ:NR:NV	1/0:-32.0,0.0,-56.6:8:99:35:12	1/0:-98.79,0.0,-132.39:4:99:82:36	1/0:-187.61,0.0,-182.61:1:99:131:66	1/0:-101.5,0.0,-80.6:3:99:61:33	1/0:-121.4,0.0,-180.4:2:99:106:45	1/0:-136.56,0.0,-189.46:1:99:114:47	1/0:-131.44,0.0,-149.94:5:99:95:46	1/0:-185.91,0.0,-176.21:3:99:131:67	1/0:-82.05,0.0,-66.05:1:99:57:31
1	7887493	.	T	C	2965	PASS	BRF=0.68;FR=1.0000;HP=1;HapScore=1;MGOF=5;MMLQ=37;MQ=59.99;NF=915;NR=510;PP=2965;QD=20;SC=CTGCATGGGCTGCCCTTGTCC;SbPval=0.53;Source=Platypus;TC=1427;TCF=915;TCR=512;TR=1425;WE=7887501;WS=7887483	GT:GL:GOF:GQ:NR:NV	1/1:-108.4,-8.7,0.0:5:87:30:30	1/1:-300.0,-45.66,0.0:3:99:162:162	1/1:-300.0,-42.14,0.0:1:99:157:157	1/1:-300.0,-31.01,0.0:2:99:111:111	1/1:-300.0,-62.25,0.0:3:99:220:219	1/1:-300.0,-71.28,0.0:2:99:256:255	1/1:-300.0,-59.57,0.0:2:99:215:215	1/1:-300.0,-60.14,0.0:2:99:219:219	1/1:-170.1,-13.81,0.0:2:99:57:57
1	7889941	.	C	T	2965	PASS	BRF=0.67;FR=0.5000;HP=2;HapScore=1;MGOF=6;MMLQ=37;MQ=59.85;NF=677;NR=419;PP=2965;QD=20;SC=CTGCTACTACCGGTGCACTGT;SbPval=0.55;Source=Platypus;TC=2186;TCF=1336;TCR=850;TR=1096;WE=7889949;WS=7889931	GT:GL:GOF:GQ:NR:NV	0/1:-178.51,0.0,-179.61:5:99:127:61	0/1:-300.0,0.0,-300.0:6:99:223:109	0/1:-300.0,0.0,-300.0:4:99:306:150	0/1:-300.0,0.0,-300.0:4:99:239:121	0/1:-300.0,0.0,-300.0:4:99:249:126	0/1:-300.0,0.0,-300.0:4:99:311:162	0/1:-286.43,0.0,-300.0:4:99:208:102	0/1:-300.0,0.0,-300.0:4:99:323:162	0/1:-297.42,0.0,-231.92:2:99:200:103
1	7890117	.	T	C	2965	PASS	BRF=0.68;FR=0.5000;HP=3;HapScore=2;MGOF=8;MMLQ=37;MQ=58.51;NF=537;NR=580;PP=2965;QD=20;SC=ACACTGTCCATGGGATTGCCT;SbPval=0.48;Source=Platypus;TC=2392;TCF=1134;TCR=1258;TR=1117;WE=7890125;WS=7890107	GT:GL:GOF:GQ:NR:NV	1/0:-165.22,0.0,-175.02:8:99:124:53	1/0:-300.0,0.0,-300.0:6:99:238:118	1/0:-300.0,0.0,-300.0:5:99:323:152	1/0:-276.33,0.0,-300.0:6:99:221:102	1/0:-300.0,0.0,-300.0:6:99:265:124	1/0:-300.0,0.0,-300.0:8:99:361:172	1/0:-300.0,0.0,-300.0:5:99:247:116	1/0:-300.0,0.0,-300.0:7:99:353:163	1/0:-300.0,0.0,-300.0:5:99:260:117
1	7890264	.	A	G	2965	PASS	BRF=0.65;FR=1.0000;HP=1;HapScore=1;MGOF=4;MMLQ=37;MQ=59.95;NF=81;NR=1037;PP=2965;QD=20;SC=CCAATGCCAGACATTCACTAT;SbPval=0.48;Source=Platypus;TC=1120;TCF=81;TCR=1039;TR=1118;WE=7890272;WS=7890254	GT:GL:GOF:GQ:NR:NV	1/1:-118.4,-9.33,0.0:1:93:33:33	1/1:-300.0,-45.39,0.0:4:99:155:154	1/1:-300.0,-50.54,0.0:2:99:165:165	1/1:-300.0,-40.61,0.0:2:99:121:121	1/1:-300.0,-43.35,0.0:3:99:144:144	1/1:-300.0,-45.96,0.0:2:99:154:154	1/1:-300.0,-36.42,0.0:4:99:127:126	1/1:-300.0,-43.92,0.0:2:99:150:150	1/1:-234.4,-18.96,0.0:2:99:71:71
1	7897133	.	A	G	2965	PASS	BRF=0.6;FR=0.5000;HP=1;HapScore=2;MGOF=3;MMLQ=37;MQ=59.99;NF=185;NR=166;PP=2965;QD=20;SC=CAGTTTTCTCATGGGCAAAAG;SbPval=0.52;Source=Platypus;TC=709;TCF=378;TCR=331;TR=351;WE=7897141;WS=7897123	GT:GL:GOF:GQ:NR:NV	0/1:-15.19,0.0,-22.59:0:99:16:6	0/1:-136.15,0.0,-112.85:1:99:90:47	0/1:-119.53,0.0,-99.83:2:99:81:44	0/1:-88.28,0.0,-70.88:2:99:59:31	0/1:-138.3,0.0,-134.7:2:99:103:53	0/1:-146.45,0.0,-195.55:1:99:130:60	0/1:-110.75,0.0,-141.55:3:99:95:43	0/1:-141.27,0.0,-149.97:3:99:113:55	0/1:-26.68,0.0,-31.58:0:99:22:12
1	7906476	.	G	T	2965	PASS	BRF=0.64;FR=1.0000;HP=2;HapScore=1;MGOF=5;MMLQ=37;MQ=59.99;NF=628;NR=264;PP=2965;QD=20;SC=TAGGGTAAACGCTCTGAGACC;SbPval=0.51;Source=Platypus;TC=893;TCF=629;TCR=264;TR=892;WE=7906484;WS=7906466	GT:GL:GOF:GQ:NR:NV	1/1:-86.4,-6.92,0.0:4:69:30:30	1/1:-300.0,-24.45,0.0:5:99:90:89	1/1:-300.0,-24.99,0.0:1:99:94:94	1/1:-300.0,-25.29,0.0:1:99:88:88	1/1:-300.0,-32.21,0.0:3:99:115:115	1/1:-300.0,-43.92,0.0:2:99:161:161	1/1:-300.0,-30.71,0.0:1:99:111:111	1/1:-300.0,-39.7,0.0:2:99:142:142	1/1:-220.8,-17.76,0.0:2:99:62:62
1	7906859	.	T	TAAGA	2965	PASS	BRF=0.64;FR=0.5000;HP=2;HapScore=3;MGOF=4;MMLQ=37;MQ=59.98;NF=79;NR=181;PP=2965;QD=20;SC=TTTCCCGGTGTAAGAAACTGT;SbPval=0.49;Source=Platypus;TC=638;TCF=192;TCR=446;TR=260;WE=7906867;WS=7906847	GT:GL:GOF:GQ:NR:NV	0/1:-15.1,0.0,-27.29:0:99:11:4	0/1:-143.3,0.0,-174.92:4:99:87:39	0/1:-136.3,0.0,-195.42:0:99:88:35	0/1:-99.9,0.0,-100.25:2:99:58:26	0/1:-198.9,0.0,-127.11:2:99:91:48	0/1:-135.7,0.0,-172.42:3:99:93:36	0/1:-100.8,0.0,-203.63:1:99:80:27	0/1:-107.02,0.0,-226.52:3:99:102:29	0/1:-58.1,0.0,-46.87:3:99:28:16
1	8037496	.	G	A	2965	PASS	BRF=0.64;FR=1.0000;HP=4;HapScore=1;MGOF=4;MMLQ=37;MQ=59.99;NF=449;NR=562;PP=2965;QD=20;SC=TCTTGATTTTGAAGAATACTT;SbPval=0.5;Source=Platypus;TC=1012;TCF=449;TCR=563;TR=1011;WE=8037504;WS=8037486	GT:GL:GOF:GQ:NR:NV	1/1:-151.7,-12.61,0.0:1:99:46:46	1/1:-288.3,-23.98,0.0:4:99:89:89	1/1:-300.0,-34.28,0.0:2:99:130:130	1/1:-300.0,-25.79,0.0:4:99:94:94	1/1:-300.0,-36.09,0.0:3:99:128:128	1/1:-300.0,-37.56,0.0:1:99:143:143	1/1:-300.0,-35.76,0.0:2:99:141:141	1/1:-300.0,-41.81,0.0:1:99:169:168	1/1:-224.5,-18.06,0.0:3:99:72:72
1	8064578	.	A	G	2965	PASS	BRF=0.61;FR=1.0000;HP=2;HapScore=1;MGOF=5;MMLQ=37;MQ=59.99;NF=443;NR=145;PP=2965;QD=20;SC=GCTTTCTCCTATACTCAGTCT;SbPval=0.49;Source=Platypus;TC=588;TCF=443;TCR=145;TR=588;WE=8064586;WS=8064568	GT:GL:GOF:GQ:NR:NV	1/1:-88.7,-7.19,0.0:5:72:26:26	1/1:-190.0,-15.35,0.0:4:99:55:55	1/1:-254.0,-20.74,0.0:2:99:72:72	1/1:-186.1,-15.02,0.0:1:99:54:54	1/1:-261.5,-21.07,0.0:1:99:76:76	1/1:-270.1,-21.67,0.0:2:99:76:76	1/1:-298.4,-24.35,0.0:2:99:89:89	1/1:-300.0,-25.25,0.0:2:99:94:94	1/1:-132.0,-10.54,0.0:1:99:46:46
1	8384564	.	T	TG	5	Q20;HapScore;badReads;QD;alleleBias	BRF=0.6;FR=0.0561;HP=7;HapScore=32;MGOF=14;MMLQ=11;MQ=59.41;NF=16;NR=0;PP=5;QD=2.1875;SC=CATTCGTCCCTCCCCACCCCC;SbPval=0.12;Source=Platypus;TC=573;TCF=239;TCR=334;TR=16;WE=8384583;WS=8384553	GT:GL:GOF:GQ:NR:NV	0/0:0.0,-2.72,-42.79:6:27:14:1	0/0:0.0,-3.38,-190.46:10:34:64:0	0/0:0.0,-5.96,-160.96:9:60:53:1	0/0:0.0,-1.17,-170.09:14:12:51:1	0/0:0.0,-5.92,-174.32:13:59:60:2	0/0:0.0,-10.72,-298.49:9:99:137:4	0/0:0.0,-2.41,-241.07:8:24:78:2	0/0:0.0,-20.11,-255.52:11:99:91:2	0/1:-4.73,0.0,-60.04:6:47:25:3
1	8384569	.	ACCCCCG	CCCCCCC	2947	HapScore;badReads;strandBias;alleleBias	BRF=0.6;FR=0.5000;HP=9;HapScore=32;MGOF=14;MMLQ=11;MQ=59.38;NF=123;NR=0;PP=2947;QD=20;SC=GTCCCTCCCCACCCCCGCCCC;SbPval=0.0;Source=Platypus;TC=592;TCF=282;TCR=310;TR=123;WE=8384583;WS=8384553	GT:GL:GOF:GQ:NR:NV	0/1:-5.36,0.0,-61.88:6:54:17:3	0/1:-9.01,0.0,-243.94:10:90:65:11	0/1:-12.8,0.0,-168.43:9:99:51:12	0/1:-10.69,0.0,-186.96:14:99:61:10	0/1:-18.48,0.0,-200.04:13:99:56:7	0/1:-44.44,0.0,-298.49:9:99:140:33	0/1:-21.39,0.0,-253.0:8:99:78:16	0/1:-27.34,0.0,-257.35:11:99:96:22	0/1:-17.86,0.0,-71.65:6:99:28:9
1	8385882	.	A	G	2965	PASS	BRF=0.67;FR=0.5000;HP=2;HapScore=2;MGOF=5;MMLQ=37;MQ=59.99;NF=351;NR=120;PP=2965;QD=20;SC=GTCCAGGGGCACTGCTGGGCC;SbPval=0.65;Source=Platypus;TC=1040;TCF=755;TCR=285;TR=471;WE=8385890;WS=8385872	GT:GL:GOF:GQ:NR:NV	0/1:-36.31,0.0,-47.31:1:99:33:15	0/1:-154.54,0.0,-189.64:5:99:127:58	0/1:-162.95,0.0,-170.45:1:99:113:58	0/1:-104.09,0.0,-115.19:2:99:79:35	0/1:-170.03,0.0,-230.33:2:99:138:57	0/1:-288.12,0.0,-229.02:1:99:197:104	0/1:-138.78,0.0,-201.88:2:99:127:54	0/1:-182.49,0.0,-235.89:1:99:158:66	0/1:-65.07,0.0,-109.77:1:99:68:24
1	8395560	.	G	T	2965	PASS	BRF=0.68;FR=1.0000;HP=2;HapScore=1;MGOF=13;MMLQ=37;MQ=59.98;NF=369;NR=650;PP=2965;QD=20;SC=CAGCGAGCGCGCGGAGCAGCC;SbPval=0.5;Source=Platypus;TC=1020;TCF=370;TCR=650;TR=1019;WE=8395568;WS=8395550	GT:GL:GOF:GQ:NR:NV	1/1:-86.4,-6.92,0.0:7:69:29:29	1/1:-300.0,-30.04,0.0:13:99:102:102	1/1:-300.0,-28.53,0.0:1:99:110:110	1/1:-277.3,-22.81,0.0:2:99:80:80	1/1:-300.0,-47.13,0.0:3:99:168:168	1/1:-300.0,-61.38,0.0:2:99:226:226	1/1:-300.0,-29.74,0.0:2:99:112:112	1/1:-300.0,-39.34,0.0:3:99:153:152	1/1:-118.4,-9.33,0.0:2:93:40:40
1	8418644	.	CCGCTCT	ACGCTCC	2947	PASS	BRF=0.67;FR=1.0000;HP=2;HapScore=1;MGOF=5;MMLQ=37;MQ=59.99;NF=496;NR=286;PP=2947;QD=20;SC=CCCGCAGCTCCCGCTCTCGGA;SbPval=0.56;Source=Platypus;TC=855;TCF=535;TCR=320;TR=782;WE=8418658;WS=8418634	GT:GL:GOF:GQ:NR:NV	1/1:-41.8,-3.18,0.0:1:32:14:13	1/1:-299.4,-31.21,0.0:3:99:109:97	1/1:-224.4,-18.32,0.0:1:99:66:59	1/1:-223.0,-18.86,0.0:3:99:68:63	1/1:-299.4,-33.58,0.0:2:99:117:108	1/1:-299.4,-62.28,0.0:1:99:217:201	1/1:-299.4,-31.81,0.0:5:99:109:98	1/1:-299.4,-34.89,0.0:4:99:128:119	1/1:-95.0,-7.52,0.0:2:75:27:24
1	8421203	.	T	C	2965	PASS	BRF=0.67;FR=1.0000;HP=3;HapScore=1;MGOF=6;MMLQ=25;MQ=60.0;NF=318;NR=221;PP=2965;QD=20;SC=TGGGAGCCTGTGGCTGGTTAG;SbPval=0.53;Source=Platypus;TC=540;TCF=319;TCR=221;TR=539;WE=8421211;WS=8421193	GT:GL:GOF:GQ:NR:NV	1/1:-33.3,-2.41,0.0:1:24:10:10	1/1:-199.6,-16.49,0.0:5:99:58:57	1/1:-134.3,-10.8,0.0:4:99:45:45	1/1:-117.2,-9.33,0.0:6:93:38:38	1/1:-249.0,-20.7,0.0:5:99:76:76	1/1:-300.0,-39.1,0.0:3:99:142:142	1/1:-257.7,-21.04,0.0:5:99:78:78	1/1:-230.7,-18.66,0.0:3:99:72:72	1/1:-67.7,-5.39,0.0:6:54:21:21
1	8422676	.	T	C	2965	PASS	BRF=0.68;FR=1.0000;HP=3;HapScore=1;MGOF=5;MMLQ=37;MQ=59.97;NF=633;NR=149;PP=2965;QD=20;SC=TGATCACGAATACCAGCAAAC;SbPval=0.5;Source=Platypus;TC=787;TCF=637;TCR=150;TR=782;WE=8422684;WS=8422666	GT:GL:GOF:GQ:NR:NV	1/1:-92.4,-7.49,0.0:5:75:32:32	1/1:-300.0,-26.12,0.0:3:99:92:91	1/1:-300.0,-27.39,0.0:1:99:97:97	1/1:-245.5,-19.87,0.0:1:99:68:68	1/1:-274.9,-22.24,0.0:1:99:81:80	1/1:-300.0,-41.24,0.0:1:99:147:146	1/1:-300.0,-25.89,0.0:1:99:92:92	1/1:-300.0,-31.51,0.0:3:99:117:116	1/1:-180.1,-14.45,0.0:3:99:61:60
1	8425900	.	T	C	2965	PASS	BRF=0.63;FR=1.0000;HP=4;HapScore=1;MGOF=4;MMLQ=37;MQ=59.98;NF=433;NR=273;PP=2965;QD=20;SC=GTCTGGAGGGTGTGTTGACGG;SbPval=0.53;Source=Platypus;TC=707;TCF=433;TCR=274;TR=706;WE=8425908;WS=8425890	GT:GL:GOF:GQ:NR:NV	1/1:-76.5,-6.02,0.0:0:60:27:27	1/1:-244.9,-20.34,0.0:4:99:75:75	1/1:-213.4,-17.16,0.0:2:99:65:65	1/1:-266.3,-21.64,0.0:1:99:78:78	1/1:-300.0,-26.12,0.0:4:99:92:92	1/1:-300.0,-34.25,0.0:2:99:124:124	1/1:-294.8,-23.78,0.0:3:99:88:88	1/1:-300.0,-31.61,0.0:0:99:123:123	1/1:-92.5,-7.22,0.0:1:72:35:34
1	9011421	.	A	G	2965	PASS	BRF=0.65;FR=0.5000;HP=3;HapScore=2;MGOF=5;MMLQ=25;MQ=59.99;NF=285;NR=80;PP=2965;QD=20;SC=AATGAACAAAAGCCTCATTTT;SbPval=0.42;Source=Platypus;TC=746;TCF=589;TCR=157;TR=365;WE=9011429;WS=9011411	GT:GL:GOF:GQ:NR:NV	0/1:-30.68,0.0,-36.88:0:99:23:13	0/1:-123.68,0.0,-132.28:5:99:90:44	0/1:-118.85,0.0,-138.45:1:99:87:40	0/1:-96.7,0.0,-109.0:3:99:75:35	0/1:-185.06,0.0,-136.66:3:99:109:60	0/1:-191.9,0.0,-191.0:2:99:136:67	0/1:-142.0,0.0,-152.2:1:99:103:51	0/1:-105.99,0.0,-133.09:2:99:86:41	0/1:-37.87,0.0,-55.17:0:99:37:14
1	9017204	.	A	G	2965	PASS	BRF=0.67;FR=0.5000;HP=1;HapScore=2;MGOF=6;MMLQ=37;MQ=59.98;NF=401;NR=114;PP=2965;QD=20;SC=AGTGCAGATCAGCCTGCCCTC;SbPval=0.56;Source=Platypus;TC=1049;TCF=808;TCR=241;TR=515;WE=9017212;WS=9017194	GT:GL:GOF:GQ:NR:NV	0/1:-61.59,0.0,-65.39:6:99:49:22	0/1:-173.56,0.0,-142.96:2:99:111:60	0/1:-188.33,0.0,-204.43:3:99:147:73	0/1:-114.92,0.0,-113.72:2:99:80:41	0/1:-180.19,0.0,-150.69:4:99:120:61	0/1:-288.82,0.0,-234.12:2:99:174:88	0/1:-129.13,0.0,-189.43:3:99:117:48	0/1:-221.48,0.0,-228.88:2:99:166:86	0/1:-86.17,0.0,-115.87:1:99:85:36
1	9030964	.	C	T	2965	PASS	BRF=0.63;FR=0.5000;HP=4;HapScore=2;MGOF=4;MMLQ=37;MQ=59.99;NF=286;NR=214;PP=2965;QD=20;SC=ATCACCGCAACAAGACCATCC;SbPval=0.49;Source=Platypus;TC=1034;TCF=599;TCR=435;TR=500;WE=9030972;WS=9030954	GT:GL:GOF:GQ:NR:NV	0/1:-45.2,0.0,-58.9:2:99:39:19	0/1:-233.46,0.0,-174.16:4:99:141:78	0/1:-225.25,0.0,-222.85:3:99:158:78	0/1:-138.2,0.0,-145.0:2:99:106:49	0/1:-124.04,0.0,-159.74:4:99:98:43	0/1:-197.31,0.0,-265.01:3:99:170:77	0/1:-171.69,0.0,-149.19:2:99:115:59	0/1:-146.12,0.0,-190.82:4:99:125:59	0/1:-84.07,0.0,-104.87:1:99:82:38
1	9034421	.	G	A	2965	PASS	BRF=0.65;FR=0.5000;HP=5;HapScore=2;MGOF=4;MMLQ=37;MQ=60.0;NF=266;NR=137;PP=2965;QD=20;SC=GGCCACGGGGGGCATCGTGGG;SbPval=0.6;Source=Platypus;TC=765;TCF=494;TCR=271;TR=403;WE=9034429;WS=9034411	GT:GL:GOF:GQ:NR:NV	1/0:-43.08,0.0,-23.28:1:99:22:14	1/0:-137.18,0.0,-116.38:4:99:90:49	1/0:-152.71,0.0,-118.11:3:99:96:56	1/0:-107.56,0.0,-118.56:2:99:80:39	1/0:-133.31,0.0,-144.41:4:99:94:44	1/0:-225.07,0.0,-164.67:2:99:134:75	1/0:-143.66,0.0,-161.16:2:99:102:49	1/0:-177.82,0.0,-150.52:1:99:112:60	1/0:-48.07,0.0,-56.67:2:99:35:17
1	9034598	.	A	G	2965	PASS	BRF=0.63;FR=0.5000;HP=2;HapScore=2;MGOF=3;MMLQ=37;MQ=60.0;NF=232;NR=192;PP=2965;QD=20;SC=CGATGCGGGTATGGTGTCTGG;SbPval=0.56;Source=Platypus;TC=828;TCF=448;TCR=380;TR=424;WE=9034606;WS=9034588	GT:GL:GOF:GQ:NR:NV	0/1:-32.58,0.0,-25.18:0:99:22:13	0/1:-189.13,0.0,-128.93:3:99:110:64	0/1:-161.85,0.0,-170.35:3:99:127:62	0/1:-144.95,0.0,-93.25:1:99:85:46	0/1:-158.63,0.0,-151.13:3:99:113:57	0/1:-208.71,0.0,-143.21:1:99:126:67	0/1:-134.57,0.0,-148.07:2:99:99:46	0/1:-152.3,0.0,-147.6:1:99:109:55	0/1:-35.13,0.0,-57.13:1:99:37:14
1	9034815	.	C	CAGA	2924	PASS	BRF=0.6;FR=1.0000;HP=1;HapScore=4;MGOF=3;MMLQ=37;MQ=60.0;NF=67;NR=272;PP=2924;QD=20;SC=CTGACCTAGCCAGAAGTGCCT;SbPval=0.45;Source=Platypus;TC=406;TCF=78;TCR=328;TR=339;WE=9034823;WS=9034805	GT:GL:GOF:GQ:NR:NV	1/1:-75.6,-3.91,0.0:2:39:13:12	1/1:-297.6,-16.56,0.0:3:99:65:55	1/1:-225.2,-12.34,0.0:2:99:51:41	1/1:-194.4,-10.54,0.0:2:99:42:36	1/1:-245.9,-13.55,0.0:2:99:56:45	1/1:-267.0,-15.02,0.0:3:99:66:50	1/1:-210.6,-11.44,0.0:1:99:45:39	1/1:-280.8,-15.35,0.0:0:99:56:51	1/1:-59.2,-3.01,0.0:0:30:12:10
1	9074861	.	C	T	2965	PASS	BRF=0.67;FR=0.5000;HP=3;HapScore=2;MGOF=14;MMLQ=37;MQ=60.0;NF=35;NR=190;PP=2965;QD=20;SC=GCGCTCGGCCCGGGCCTCCGC;SbPval=0.71;Source=Platypus;TC=442;TCF=79;TCR=363;TR=225;WE=9074869;WS=9074851	GT:GL:GOF:GQ:NR:NV	0/1:-29.09,0.0,-17.99:6:99:15:10	0/1:-97.24,0.0,-61.84:14:99:55:34	0/1:-69.66,0.0,-54.86:4:99:43:23	0/1:-42.19,0.0,-80.49:10:99:44:17	0/1:-71.38,0.0,-86.78:8:99:53:25	0/1:-117.22,0.0,-136.92:5:99:86:41	0/1:-71.65,0.0,-81.45:8:99:54:24	0/1:-86.61,0.0,-83.81:7:99:65:34	0/1:-47.08,0.0,-29.78:12:99:27:17
1	9107849	.	G	C	2965	PASS	BRF=0.62;FR=0.5000;HP=5;HapScore=2;MGOF=4;MMLQ=37;MQ=59.98;NF=55;NR=254;PP=2965;QD=20;SC=TTTCATTCAAGAAATGTTTCT;SbPval=0.58;Source=Platypus;TC=575;TCF=107;TCR=468;TR=309;WE=9107857;WS=9107839	GT:GL:GOF:GQ:NR:NV	1/0:-25.18,0.0,-48.58:2:99:24:10	1/0:-102.93,0.0,-105.43:2:99:72:35	1/0:-120.83,0.0,-86.63:4:99:76:45	1/0:-82.14,0.0,-90.74:3:99:54:27	1/0:-98.6,0.0,-86.6:3:99:66:33	1/0:-180.59,0.0,-134.79:1:99:111:62	1/0:-95.65,0.0,-52.45:2:99:50:32	1/0:-119.69,0.0,-117.49:3:99:90:48	1/0:-57.27,0.0,-42.47:2:99:32:17
1	9416151	.	G	A	2965	PASS	BRF=0.66;FR=0.5000;HP=2;HapScore=2;MGOF=3;MMLQ=37;MQ=60.0;NF=439;NR=369;PP=2965;QD=20;SC=ATGTCTTTGTGAAGGAGGACG;SbPval=0.49;Source=Platypus;TC=1652;TCF=907;TCR=745;TR=808;WE=9416159;WS=9416141	GT:GL:GOF:GQ:NR:NV	1/0:-87.05,0.0,-59.85:2:99:58:35	1/0:-244.28,0.0,-300.0:3:99:195:92	1/0:-298.07,0.0,-281.97:2:99:205:103	1/0:-209.94,0.0,-173.04:2:99:138:74	1/0:-289.19,0.0,-300.0:2:99:223:108	1/0:-300.0,0.0,-300.0:2:99:280:119	1/0:-218.97,0.0,-257.37:1:99:172:84	1/0:-300.0,0.0,-300.0:1:99:245:122	1/0:-176.85,0.0,-162.25:1:99:136:71
1	9416747	.	A	T	2965	PASS	BRF=0.63;FR=0.5000;HP=1;HapScore=2;MGOF=3;MMLQ=37;MQ=59.99;NF=100;NR=309;PP=2965;QD=20;SC=GAGTGTTTTGAAGACGATATT;SbPval=0.65;Source=Platypus;TC=881;TCF=234;TCR=647;TR=409;WE=9416755;WS=9416737	GT:GL:GOF:GQ:NR:NV	0/1:-49.8,0.0,-58.6:2:99:42:19	0/1:-105.52,0.0,-229.02:3:99:113:40	0/1:-166.49,0.0,-154.39:2:99:111:58	0/1:-112.8,0.0,-172.3:1:99:102:41	0/1:-144.47,0.0,-154.17:3:99:101:48	0/1:-187.47,0.0,-196.07:1:99:124:59	0/1:-182.19,0.0,-140.09:2:99:113:62	0/1:-169.31,0.0,-193.81:1:99:127:59	0/1:-63.55,0.0,-85.75:3:99:48:23
1	9627521	.	A	G	2965	PASS	BRF=0.64;FR=0.5000;HP=2;HapScore=2;MGOF=2;MMLQ=37;MQ=60.0;NF=123;NR=242;PP=2965;QD=20;SC=GTCTTTTTCTATGTTGGATTT;SbPval=0.38;Source=Platypus;TC=758;TCF=240;TCR=518;TR=365;WE=9627529;WS=9627511	GT:GL:GOF:GQ:NR:NV	0/1:-33.17,0.0,-47.97:2:99:29:12	0/1:-154.97,0.0,-138.67:1:99:101:52	0/1:-163.93,0.0,-155.13:2:99:113:58	0/1:-122.29,0.0,-100.09:0:99:81:42	0/1:-110.41,0.0,-147.51:1:99:90:41	0/1:-140.23,0.0,-148.73:1:99:106:52	0/1:-95.91,0.0,-145.31:1:99:94:38	0/1:-134.41,0.0,-124.51:1:99:104:52	0/1:-42.17,0.0,-60.67:0:99:40:18
1	9642329	.	C	T	2965	PASS	BRF=0.63;FR=0.5000;HP=3;HapScore=1;MGOF=3;MMLQ=37;MQ=59.97;NF=267;NR=113;PP=2965;QD=20;SC=TAATATGTGGCGTAAAGTAGG;SbPval=0.56;Source=Platypus;TC=813;TCF=565;TCR=248;TR=380;WE=9642337;WS=9642319	GT:GL:GOF:GQ:NR:NV	0/1:-26.98,0.0,-41.78:0:99:30:12	0/1:-112.3,0.0,-171.4:3:99:101:41	0/1:-106.45,0.0,-142.05:1:99:91:40	0/1:-119.95,0.0,-132.15:0:99:93:45	0/1:-101.14,0.0,-168.04:3:99:94:39	0/1:-244.67,0.0,-140.97:1:99:137:83	0/1:-95.45,0.0,-136.35:3:99:81:35	0/1:-187.17,0.0,-198.27:2:99:135:65	0/1:-40.18,0.0,-104.18:2:99:51:20
1	9658465	.	T	G	2965	PASS	BRF=0.65;FR=0.5000;HP=2;HapScore=1;MGOF=5;MMLQ=37;MQ=59.99;NF=208;NR=56;PP=2965;QD=20;SC=AGGCAGCTCATCCACCCCTGC;SbPval=0.63;Source=Platypus;TC=609;TCF=470;TCR=139;TR=264;WE=9658473;WS=9658455	GT:GL:GOF:GQ:NR:NV	1/0:-28.48,0.0,-24.78:2:99:16:8	1/0:-99.76,0.0,-114.66:2:99:73:36	1/0:-97.66,0.0,-114.86:1:99:73:34	1/0:-76.18,0.0,-73.88:3:99:52:26	1/0:-67.16,0.0,-157.06:1:99:80:25	1/0:-154.33,0.0,-162.83:1:99:105:52	1/0:-60.88,0.0,-111.38:5:99:60:21	1/0:-131.84,0.0,-125.74:3:99:97:46	1/0:-38.55,0.0,-101.45:1:99:53:16
1	9670834	.	C	T	2965	PASS	BRF=0.63;FR=0.5000;HP=1;HapScore=2;MGOF=8;MMLQ=37;MQ=60.0;NF=42;NR=136;PP=2965;QD=20;SC=CCCCGGAAGCCGCCCCTGCAG;SbPval=0.46;Source=Platypus;TC=351;TCF=80;TCR=271;TR=178;WE=9670842;WS=9670824	GT:GL:GOF:GQ:NR:NV	0/1:-12.62,0.0,-20.22:1:99:14:7	0/1:-65.03,0.0,-35.33:3:99:38:23	0/1:-44.67,0.0,-56.97:2:99:36:16	0/1:-80.39,0.0,-43.49:5:99:45:28	0/1:-70.98,0.0,-75.78:4:99:48:23	0/1:-62.08,0.0,-85.38:6:99:53:22	0/1:-89.24,0.0,-86.74:3:99:54:28	0/1:-79.95,0.0,-77.45:2:99:53:26	0/1:-19.72,0.0,-18.62:8:99:10:5
1	9714177	.	G	A	2965	PASS	BRF=0.64;FR=0.5000;HP=2;HapScore=2;MGOF=5;MMLQ=25;MQ=59.99;NF=376;NR=280;PP=2965;QD=20;SC=AGACAACTAAGCTAGCCTCCT;SbPval=0.59;Source=Platypus;TC=1402;TCF=787;TCR=615;TR=656;WE=9714185;WS=9714167	GT:GL:GOF:GQ:NR:NV	1/0:-50.12,0.0,-78.12:4:99:48:20	1/0:-238.26,0.0,-271.86:4:99:172:84	1/0:-231.69,0.0,-276.19:3:99:182:89	1/0:-150.12,0.0,-194.42:5:99:118:51	1/0:-299.71,0.0,-256.81:4:99:200:108	1/0:-300.0,0.0,-300.0:3:99:260:124	1/0:-211.84,0.0,-257.44:3:99:164:73	1/0:-185.87,0.0,-298.07:5:99:178:72	1/0:-87.47,0.0,-102.17:1:99:80:35
1	9804590	.	T	C	2965	PASS	BRF=0.69;FR=0.5000;HP=1;HapScore=2;MGOF=6;MMLQ=37;MQ=59.99;NF=177;NR=358;PP=2965;QD=20;SC=CTGGGTGCCGTTGAACTCAAA;SbPval=0.44;Source=Platypus;TC=1100;TCF=351;TCR=749;TR=535;WE=9804598;WS=9804580	GT:GL:GOF:GQ:NR:NV	1/0:-57.96,0.0,-70.36:0:99:47:22	1/0:-173.01,0.0,-169.31:6:99:124:61	1/0:-264.54,0.0,-207.84:2:99:163:89	1/0:-158.93,0.0,-139.33:3:99:102:53	1/0:-166.31,0.0,-189.91:2:99:126:56	1/0:-223.16,0.0,-293.66:2:99:180:79	1/0:-169.22,0.0,-165.52:3:99:115:58	1/0:-164.3,0.0,-213.1:3:99:139:62	1/0:-124.98,0.0,-120.98:1:99:104:55
1	9816620	.	T	C	2965	PASS	BRF=0.59;FR=0.5000;HP=2;HapScore=2;MGOF=3;MMLQ=25;MQ=60.0;NF=199;NR=130;PP=2965;QD=20;SC=AGAATGAAGATGGAATACACT;SbPval=0.36;Source=Platypus;TC=670;TCF=423;TCR=247;TR=329;WE=9816628;WS=9816610	GT:GL:GOF:GQ:NR:NV	1/0:-14.29,0.0,-32.79:3:99:17:6	1/0:-93.8,0.0,-89.0:1:99:63:31	1/0:-106.12,0.0,-130.82:3:99:87:40	1/0:-102.57,0.0,-95.17:1:99:73:38	1/0:-121.49,0.0,-98.99:2:99:78:41	1/0:-128.4,0.0,-160.5:1:99:111:52	1/0:-129.59,0.0,-107.09:2:99:91:47	1/0:-122.22,0.0,-129.52:3:99:98:48	1/0:-54.26,0.0,-59.26:0:99:52:26
1	10334924	.	C	T	2965	PASS	BRF=0.62;FR=0.5000;HP=1;HapScore=2;MGOF=4;MMLQ=37;MQ=59.98;NF=149;NR=35;PP=2965;QD=20;SC=GATAATGGTCCTGTGGTGTTT;SbPval=0.73;Source=Platypus;TC=368;TCF=287;TCR=81;TR=184;WE=10334932;WS=10334914	GT:GL:GOF:GQ:NR:NV	0/1:-21.99,0.0,-8.39:3:84:14:9	0/1:-62.59,0.0,-65.09:2:99:46:24	0/1:-67.61,0.0,-94.71:0:99:60:25	0/1:-38.77,0.0,-47.37:1:99:29:13	0/1:-73.22,0.0,-53.82:4:99:42:23	0/1:-80.25,0.0,-72.85:2:99:54:27	0/1:-73.58,0.0,-75.98:2:99:55:27	0/1:-60.09,0.0,-67.59:0:99:48:23	0/1:-30.98,0.0,-18.68:0:99:20:13
1	10338204	.	C	T	2965	PASS	BRF=0.63;FR=0.5000;HP=1;HapScore=2;MGOF=6;MMLQ=37;MQ=60.0;NF=32;NR=308;PP=2965;QD=20;SC=AATTAAGGATCGTTACAAAAT;SbPval=0.74;Source=Platypus;TC=704;TCF=79;TCR=625;TR=340;WE=10338212;WS=10338194	GT:GL:GOF:GQ:NR:NV	0/1:-21.69,0.0,-25.39:0:99:16:7	0/1:-110.63,0.0,-111.83:5:99:76:38	0/1:-139.66,0.0,-181.36:3:99:107:46	0/1:-121.16,0.0,-87.76:2:99:72:40	0/1:-149.04,0.0,-115.64:1:99:89:47	0/1:-124.63,0.0,-175.33:1:99:105:45	0/1:-124.55,0.0,-117.05:1:99:83:41	0/1:-167.03,0.0,-158.23:0:99:111:54	0/1:-58.79,0.0,-72.49:6:99:45:22
1	10357206	.	AT	A	87	HapScore;QD;alleleBias	BRF=0.57;FR=0.1089;HP=17;HapScore=5;MGOF=11;MMLQ=25;MQ=59.91;NF=35;NR=88;PP=87;QD=0.731707317073;SC=GCATTCTTGAATTTTTTTTTT;SbPval=0.44;Source=Platypus;TC=589;TCF=128;TCR=461;TR=123;WE=10357216;WS=10357196	GT:GL:GOF:GQ:NR:NV	0/0:0.0,-0.88,-7.9:6:9:11:2	1/0:-9.95,0.0,-31.55:4:99:82:26	./.:-0.21,0.0,-28.61:8:4:54:10	1/0:-1.14,0.0,-27.64:5:12:66:14	0/0:0.0,-5.94,-64.2:11:59:101:15	0/0:0.0,-2.12,-46.5:8:21:87:18	0/0:0.0,-0.87,-43.8:6:9:86:19	0/0:0.0,-2.97,-41.6:6:30:82:16	./.:-0.09,0.0,-9.39:2:3:20:3
1	10364260	.	A	G	2965	PASS	BRF=0.62;FR=0.5000;HP=4;HapScore=2;MGOF=5;MMLQ=37;MQ=59.98;NF=223;NR=195;PP=2965;QD=20;SC=GAGAGCCAAGAAAAAGGGGGT;SbPval=0.61;Source=Platypus;TC=869;TCF=447;TCR=422;TR=418;WE=10364268;WS=10364250	GT:GL:GOF:GQ:NR:NV	0/1:-26.09,0.0,-11.19:3:99:11:6	0/1:-164.01,0.0,-190.91:5:99:121:56	0/1:-171.93,0.0,-146.63:1:99:117:61	0/1:-92.18,0.0,-73.88:2:99:55:29	0/1:-155.77,0.0,-219.87:2:99:128:56	0/1:-192.39,0.0,-238.19:1:99:150:66	0/1:-171.25,0.0,-167.65:3:99:120:62	0/1:-163.99,0.0,-171.19:3:99:118:60	0/1:-61.96,0.0,-65.66:0:99:49:22
1	10399944	.	A	C	2965	PASS	BRF=0.62;FR=0.5000;HP=2;HapScore=2;MGOF=7;MMLQ=25;MQ=60.0;NF=122;NR=188;PP=2965;QD=20;SC=TTTTTGCCAAACATATGTTTT;SbPval=0.49;Source=Platypus;TC=639;TCF=250;TCR=389;TR=310;WE=10399952;WS=10399934	GT:GL:GOF:GQ:NR:NV	0/1:-36.94,0.0,-24.34:5:99:23:11	0/1:-88.1,0.0,-106.4:7:99:70:32	0/1:-109.3,0.0,-94.5:0:99:73:39	0/1:-95.48,0.0,-74.38:3:99:61:33	0/1:-122.08,0.0,-121.88:3:99:89:44	0/1:-97.93,0.0,-186.53:3:99:104:40	0/1:-121.82,0.0,-120.62:3:99:88:45	0/1:-169.17,0.0,-101.07:4:99:98:57	0/1:-21.77,0.0,-61.27:0:99:33:9
1	10421878	.	A	G	2965	PASS	BRF=0.62;FR=0.5000;HP=2;HapScore=1;MGOF=2;MMLQ=37;MQ=59.99;NF=210;NR=354;PP=2965;QD=20;SC=CAAAGTCACCAGATTCGTAAG;SbPval=0.52;Source=Platypus;TC=1218;TCF=458;TCR=760;TR=564;WE=10421886;WS=10421868	GT:GL:GOF:GQ:NR:NV	0/1:-41.87,0.0,-62.87:1:99:37:15	0/1:-208.49,0.0,-193.19:2:99:142:71	0/1:-218.94,0.0,-254.64:1:99:166:77	0/1:-190.11,0.0,-254.31:1:99:155:70	0/1:-175.2,0.0,-217.0:2:99:137:61	0/1:-221.45,0.0,-230.25:2:99:166:83	0/1:-212.26,0.0,-204.36:1:99:153:75	0/1:-195.09,0.0,-245.49:1:99:168:77	0/1:-88.39,0.0,-153.79:1:99:94:35
1	10479635	.	C	G	2965	PASS	BRF=0.69;FR=0.5000;HP=5;HapScore=2;MGOF=3;MMLQ=37;MQ=59.99;NF=476;NR=472;PP=2965;QD=20;SC=GCTGGCCCCTCGGGGGCGTGC;SbPval=0.51;Source=Platypus;TC=1888;TCF=959;TCR=929;TR=948;WE=10479643;WS=10479625	GT:GL:GOF:GQ:NR:NV	0/1:-70.14,0.0,-124.44:2:99:67:26	0/1:-300.0,0.0,-300.0:2:99:242:129	0/1:-300.0,0.0,-300.0:1:99:244:128	0/1:-205.86,0.0,-224.36:3:99:152:77	0/1:-296.81,0.0,-300.0:2:99:229:105	0/1:-300.0,0.0,-300.0:2:99:300:152	0/1:-300.0,0.0,-300.0:2:99:218:104	0/1:-300.0,0.0,-300.0:2:99:312:166	0/1:-164.43,0.0,-156.93:2:99:124:61
1	10555257	.	C	T	2965	PASS	BRF=0.61;FR=0.5000;HP=2;HapScore=1;MGOF=10;MMLQ=37;MQ=59.99;NF=167;NR=45;PP=2965;QD=20;SC=CGTTTGAGAACGGAACATCTT;SbPval=0.56;Source=Platypus;TC=474;TCF=370;TCR=104;TR=212;WE=10555265;WS=10555247	GT:GL:GOF:GQ:NR:NV	0/1:-10.82,0.0,-29.42:10:99:14:5	0/1:-82.05,0.0,-70.85:2:99:53:27	0/1:-103.44,0.0,-65.14:2:99:60:33	0/1:-53.15,0.0,-85.15:1:99:48:20	0/1:-96.04,0.0,-70.14:0:99:60:34	0/1:-64.13,0.0,-150.43:1:99:73:24	0/1:-79.68,0.0,-90.68:1:99:60:27	0/1:-95.13,0.0,-108.73:0:99:72:32	0/1:-17.77,0.0,-69.57:0:99:34:10
1	10596341	.	C	T	2965	PASS	BRF=0.63;FR=0.5000;HP=2;HapScore=2;MGOF=16;MMLQ=37;MQ=60.0;NF=101;NR=290;PP=2965;QD=20;SC=GGAGAGCATTCCTAAAGAAGA;SbPval=0.65;Source=Platypus;TC=758;TCF=211;TCR=547;TR=391;WE=10596349;WS=10596331	GT:GL:GOF:GQ:NR:NV	0/1:-30.68,0.0,-24.48:9:99:20:11	0/1:-118.66,0.0,-107.46:15:99:78:40	0/1:-140.71,0.0,-135.81:14:99:100:50	0/1:-79.0,0.0,-106.2:15:99:69:30	0/1:-183.03,0.0,-137.43:15:99:116:65	0/1:-192.26,0.0,-215.56:14:99:144:71	0/1:-126.12,0.0,-126.12:10:99:86:44	0/1:-159.57,0.0,-138.37:15:99:107:55	0/1:-70.27,0.0,-34.47:16:99:38:25
1	10708142	.	A	G	2965	PASS	BRF=0.65;FR=0.5000;HP=2;HapScore=2;MGOF=4;MMLQ=37;MQ=59.98;NF=208;NR=214;PP=2965;QD=20;SC=CCGAGGCCGGAAAGGCAGCCT;SbPval=0.47;Source=Platypus;TC=852;TCF=432;TCR=420;TR=422;WE=10708150;WS=10708132	GT:GL:GOF:GQ:NR:NV	0/1:-33.48,0.0,-30.98:4:99:21:11	0/1:-173.19,0.0,-165.79:2:99:116:58	0/1:-131.59,0.0,-96.99:2:99:80:46	0/1:-94.03,0.0,-102.23:1:99:70:32	0/1:-192.24,0.0,-164.24:4:99:121:65	0/1:-300.0,0.0,-223.61:3:99:194:112	0/1:-117.53,0.0,-178.13:3:99:103:44	0/1:-119.86,0.0,-204.76:3:99:115:41	0/1:-25.77,0.0,-52.97:2:99:32:13
1	10709267	.	C	T	2965	PASS	BRF=0.68;FR=0.5000;HP=3;HapScore=2;MGOF=13;MMLQ=25;MQ=59.99;NF=284;NR=258;PP=2965;QD=20;SC=GAGGAGCTGGCGTTAGAGGAG;SbPval=0.62;Source=Platypus;TC=1055;TCF=536;TCR=519;TR=542;WE=10709275;WS=10709257	GT:GL:GOF:GQ:NR:NV	0/1:-32.65,0.0,-20.55:11:99:20:13	0/1:-168.34,0.0,-197.94:12:99:137:63	0/1:-122.96,0.0,-182.86:9:99:115:49	0/1:-120.06,0.0,-86.46:13:99:78:45	0/1:-183.57,0.0,-168.07:12:99:135:73	0/1:-300.0,0.0,-242.9:12:99:210:110	0/1:-172.28,0.0,-183.58:10:99:145:69	0/1:-221.35,0.0,-188.35:13:99:164:92	0/1:-64.13,0.0,-44.33:12:99:51:28
1	10709309	.	C	G	2965	PASS	BRF=0.69;FR=0.5000;HP=1;HapScore=2;MGOF=16;MMLQ=37;MQ=59.99;NF=213;NR=278;PP=2965;QD=20;SC=TGCGGGGGGACGATGGGTGGA;SbPval=0.41;Source=Platypus;TC=927;TCF=382;TCR=545;TR=491;WE=10709317;WS=10709299	GT:GL:GOF:GQ:NR:NV	0/1:-24.48,0.0,-30.68:8:99:21:9	0/1:-144.26,0.0,-177.96:12:99:113:52	0/1:-138.81,0.0,-147.51:9:99:102:52	0/1:-97.88,0.0,-75.58:13:99:62:31	0/1:-182.25,0.0,-161.35:11:99:125:65	0/1:-300.0,0.0,-224.44:13:99:201:118	0/1:-166.53,0.0,-150.63:10:99:115:62	0/1:-220.47,0.0,-176.17:14:99:145:77	0/1:-64.07,0.0,-40.67:16:99:43:25
1	10713765	.	T	C	2965	badReads	BRF=0.72;FR=0.5000;HP=1;HapScore=2;MGOF=5;MMLQ=37;MQ=59.99;NF=265;NR=215;PP=2965;QD=20;SC=CCAGGGGGATTGAGCCAGGCA;SbPval=0.48;Source=Platypus;TC=1025;TCF=572;TCR=453;TR=480;WE=10713773;WS=10713755	GT:GL:GOF:GQ:NR:NV	1/0:-43.41,0.0,-29.71:2:99:34:19	1/0:-92.35,0.0,-146.45:5:99:88:36	1/0:-144.44,0.0,-131.94:2:99:107:53	1/0:-83.69,0.0,-125.79:5:99:76:30	1/0:-154.18,0.0,-202.18:3:99:127:57	1/0:-300.0,0.0,-300.0:4:99:250:116	1/0:-181.84,0.0,-185.64:3:99:133:62	1/0:-205.69,0.0,-217.99:3:99:161:78	1/0:-62.26,0.0,-48.66:2:99:49:29
1	10725498	.	G	A	2965	badReads	BRF=0.72;FR=0.5000;HP=1;HapScore=2;MGOF=4;MMLQ=37;MQ=59.99;NF=115;NR=244;PP=2965;QD=20;SC=GGGAGCCGGCGTCAGCTCGCT;SbPval=0.61;Source=Platypus;TC=731;TCF=244;TCR=487;TR=359;WE=10725506;WS=10725488	GT:GL:GOF:GQ:NR:NV	1/0:-40.58,0.0,-26.98:2:99:26:15	1/0:-93.95,0.0,-155.75:1:99:89:35	1/0:-121.55,0.0,-111.45:1:99:86:42	1/0:-92.64,0.0,-98.84:3:99:65:32	1/0:-122.45,0.0,-113.65:2:99:83:43	1/0:-237.36,0.0,-168.36:2:99:144:83	1/0:-128.22,0.0,-117.12:4:99:85:45	1/0:-135.2,0.0,-163.5:3:99:111:49	1/0:-35.67,0.0,-57.87:0:99:42:15
1	11086097	.	A	AT	2936	PASS	BRF=0.63;FR=0.5000;HP=1;HapScore=2;MGOF=3;MMLQ=37;MQ=60.0;NF=64;NR=163;PP=2936;QD=20;SC=CTTATTTCTAATGCCACTTTT;SbPval=0.52;Source=Platypus;TC=508;TCF=145;TCR=363;TR=227;WE=11086105;WS=11086087	GT:GL:GOF:GQ:NR:NV	0/1:-37.39,0.0,-17.09:0:99:14:8	0/1:-126.04,0.0,-115.24:3:99:61:30	0/1:-125.35,0.0,-178.15:1:99:82:31	0/1:-145.0,0.0,-101.3:2:99:67:35	0/1:-92.15,0.0,-110.95:2:99:56:23	0/1:-101.13,0.0,-166.93:0:99:72:26	0/1:-89.25,0.0,-92.85:2:99:48:22	0/1:-144.03,0.0,-121.83:1:99:72:34	0/1:-74.06,0.0,-65.06:1:99:36:18
1	11087524	.	G	A	2965	PASS	BRF=0.62;FR=0.5000;HP=1;HapScore=1;MGOF=3;MMLQ=37;MQ=59.99;NF=268;NR=364;PP=2965;QD=20;SC=TGTCCAGGGCGGATGCATCAT;SbPval=0.75;Source=Platypus;TC=1310;TCF=611;TCR=699;TR=632;WE=11087532;WS=11087514	GT:GL:GOF:GQ:NR:NV	1/0:-69.03,0.0,-41.83:1:99:42:23	1/0:-169.76,0.0,-194.76:3:99:142:71	1/0:-241.65,0.0,-239.95:2:99:187:100	1/0:-170.57,0.0,-180.07:3:99:130:68	1/0:-169.93,0.0,-300.0:3:99:172:68	1/0:-231.66,0.0,-300.0:2:99:207:94	1/0:-186.12,0.0,-241.22:2:99:154:76	1/0:-188.99,0.0,-288.39:2:99:191:84	1/0:-128.56,0.0,-75.66:2:99:85:48
1	11090916	.	C	A	2965	PASS	BRF=0.62;FR=0.5000;HP=1;HapScore=2;MGOF=3;MMLQ=37;MQ=60.0;NF=46;NR=250;PP=2965;QD=20;SC=CTGGGTAGATCATCAGGAGGG;SbPval=0.53;Source=Platypus;TC=568;TCF=90;TCR=478;TR=296;WE=11090924;WS=11090906	GT:GL:GOF:GQ:NR:NV	1/0:-14.59,0.0,-29.39:0:99:16:6	1/0:-122.66,0.0,-96.76:1:99:71:41	1/0:-114.49,0.0,-97.39:2:99:75:43	1/0:-88.04,0.0,-99.14:1:99:63:30	1/0:-102.84,0.0,-84.34:3:99:60:34	1/0:-137.21,0.0,-134.61:3:99:95:48	1/0:-95.31,0.0,-63.21:3:99:55:32	1/0:-119.11,0.0,-166.01:2:99:99:42	1/0:-53.57,0.0,-46.17:1:99:34:20
1	11115815	.	A	C	25	SC;HapScore;badReads;QD;alleleBias	BRF=0.6;FR=0.1601;HP=10;HapScore=9;MGOF=14;MMLQ=11;MQ=59.78;NF=22;NR=0;PP=25;QD=2.7168732976;SC=CCCAACCCCCACCCCCAGACA;SbPval=1.0;Source=Platypus;TC=167;TCF=138;TCR=29;TR=22;WE=11115823;WS=11115791	GT:GL:GOF:GQ:NR:NV	0/0:0.0,-2.1,-33.1:11:21:12:1	0/1:-0.98,0.0,-28.83:14:10:12:2	0/1:-0.49,0.0,-42.59:10:6:17:1	0/0:0.0,-1.22,-46.56:3:12:12:1	0/1:-1.4,0.0,-41.35:6:14:16:2	0/0:0.0,-3.92,-93.76:4:39:35:4	0/0:0.0,-2.97,-38.7:8:30:17:1	0/1:-1.59,0.0,-70.37:6:16:30:4	0/1:-3.55,0.0,-24.1:5:36:16:6
1	11181327	.	C	T	2965	PASS	BRF=0.67;FR=1.0000;HP=2;HapScore=1;MGOF=5;MMLQ=37;MQ=59.98;NF=720;NR=183;PP=2965;QD=20;SC=TTTTCAGCCACAGCAGCTTGG;SbPval=0.5;Source=Platypus;TC=903;TCF=720;TCR=183;TR=903;WE=11181335;WS=11181317	GT:GL:GOF:GQ:NR:NV	1/1:-116.0,-9.33,0.0:5:93:33:33	1/1:-300.0,-31.24,0.0:3:99:107:107	1/1:-300.0,-30.67,0.0:2:99:110:110	1/1:-273.9,-22.28,0.0:4:99:77:77	1/1:-300.0,-31.27,0.0:3:99:111:111	1/1:-300.0,-42.71,0.0:1:99:154:154	1/1:-300.0,-27.26,0.0:1:99:100:100	1/1:-300.0,-39.74,0.0:2:99:150:150	1/1:-205.8,-17.09,0.0:3:99:61:61
1	11190646	.	G	A	2965	PASS	BRF=0.65;FR=1.0000;HP=2;HapScore=1;MGOF=4;MMLQ=37;MQ=60.0;NF=673;NR=519;PP=2965;QD=20;SC=TCTCGGCCTCGCTCTCACTGT;SbPval=0.55;Source=Platypus;TC=1194;TCF=674;TCR=520;TR=1192;WE=11190654;WS=11190636	GT:GL:GOF:GQ:NR:NV	1/1:-142.7,-11.94,0.0:2:99:44:44	1/1:-300.0,-41.48,0.0:4:99:141:140	1/1:-300.0,-47.23,0.0:1:99:170:169	1/1:-300.0,-28.6,0.0:2:99:97:97	1/1:-300.0,-39.97,0.0:2:99:138:138	1/1:-300.0,-53.22,0.0:2:99:185:185	1/1:-300.0,-40.57,0.0:3:99:147:147	1/1:-300.0,-51.18,0.0:3:99:184:184	1/1:-250.4,-20.74,0.0:1:99:88:88
1	11575375	.	T	A	2965	PASS	BRF=0.66;FR=0.5000;HP=2;HapScore=2;MGOF=3;MMLQ=37;MQ=59.98;NF=213;NR=21;PP=2965;QD=20;SC=GTGGGGTTTGTGTCCCATGAG;SbPval=0.81;Source=Platypus;TC=526;TCF=465;TCR=61;TR=234;WE=11575383;WS=11575365	GT:GL:GOF:GQ:NR:NV	1/0:-15.19,0.0,-21.39:2:99:16:7	1/0:-50.38,0.0,-118.08:3:99:55:18	1/0:-83.68,0.0,-83.58:1:99:57:28	1/0:-92.94,0.0,-83.04:2:99:60:31	1/0:-89.93,0.0,-113.43:2:99:69:31	1/0:-126.53,0.0,-177.23:1:99:103:45	1/0:-68.97,0.0,-121.87:2:99:65:26	1/0:-106.62,0.0,-132.52:1:99:81:35	1/0:-37.21,0.0,-23.51:3:99:20:13
1	11579470	.	G	A	2965	PASS	BRF=0.65;FR=0.5000;HP=3;HapScore=2;MGOF=6;MMLQ=37;MQ=59.99;NF=257;NR=148;PP=2965;QD=20;SC=CGTGTTTGCCGCTCCCGAGCA;SbPval=0.41;Source=Platypus;TC=887;TCF=578;TCR=309;TR=405;WE=11579478;WS=11579460	GT:GL:GOF:GQ:NR:NV	1/0:-31.08,0.0,-44.58:4:99:26:9	1/0:-125.73,0.0,-188.53:6:99:108:44	1/0:-106.65,0.0,-151.15:2:99:89:39	1/0:-110.93,0.0,-108.43:2:99:73:36	1/0:-165.8,0.0,-132.4:2:99:105:60	1/0:-195.74,0.0,-280.04:1:99:173:74	1/0:-148.5,0.0,-152.1:3:99:111:52	1/0:-194.53,0.0,-211.83:2:99:158:73	1/0:-42.7,0.0,-63.8:3:99:44:18
1	11593793	.	T	TGCACACACGCAC	2957	PASS	BRF=0.63;FR=1.0000;HP=1;HapScore=1;MGOF=5;MMLQ=37;MQ=59.98;NF=181;NR=56;PP=2957;QD=20;SC=CAGACACGCATGCACACACAC;SbPval=0.9;Source=Platypus;TC=712;TCF=486;TCR=226;TR=237;WE=11593810;WS=11593783	GT:GL:GOF:GQ:NR:NV	1/1:-81.4,-5.88,0.0:2:59:25:11	1/1:-198.13,-17.53,0.0:5:99:73:18	1/1:-252.55,-20.08,0.0:2:99:91:30	1/1:-220.7,-17.08,0.0:1:99:68:27	1/1:-248.96,-17.67,0.0:4:99:94:29	1/1:-298.8,-30.99,0.0:2:99:127:49	1/1:-249.54,-20.22,0.0:2:99:84:26	1/1:-298.8,-26.13,0.0:1:99:100:32	1/1:-145.09,-11.26,0.0:1:99:50:15
1	11594400	.	T	C	2965	PASS	BRF=0.67;FR=0.5000;HP=3;HapScore=2;MGOF=4;MMLQ=37;MQ=59.97;NF=204;NR=59;PP=2965;QD=20;SC=TGGGCCACAGTCCCTGCCTGT;SbPval=0.62;Source=Platypus;TC=583;TCF=443;TCR=140;TR=263;WE=11594408;WS=11594390	GT:GL:GOF:GQ:NR:NV	1/0:-32.18,0.0,-19.88:1:99:19:11	1/0:-62.42,0.0,-80.62:4:99:50:21	1/0:-81.24,0.0,-114.54:3:99:72:32	1/0:-71.78,0.0,-78.08:2:99:52:26	1/0:-108.13,0.0,-111.93:1:99:79:40	1/0:-117.03,0.0,-199.63:3:99:110:41	1/0:-93.54,0.0,-89.84:4:99:63:32	1/0:-102.05,0.0,-133.15:4:99:95:39	1/0:-44.1,0.0,-60.0:1:99:43:21
1	11595038	.	A	G	2965	PASS	BRF=0.68;FR=0.5000;HP=1;HapScore=2;MGOF=4;MMLQ=37;MQ=59.99;NF=138;NR=268;PP=2965;QD=20;SC=CCCACACAGCAGCGCACTGAG;SbPval=0.3;Source=Platypus;TC=824;TCF=253;TCR=571;TR=406;WE=11595046;WS=11595028	GT:GL:GOF:GQ:NR:NV	0/1:-41.78,0.0,-26.98:4:99:18:10	0/1:-181.06,0.0,-112.56:2:99:102:58	0/1:-159.42,0.0,-188.92:3:99:117:54	0/1:-105.06,0.0,-107.46:4:99:76:38	0/1:-140.38,0.0,-111.78:4:99:85:45	0/1:-215.28,0.0,-249.88:1:99:159:73	0/1:-141.22,0.0,-109.12:3:99:86:47	0/1:-158.81,0.0,-221.71:3:99:138:58	0/1:-69.66,0.0,-54.86:4:99:43:23
1	11710561	.	T	G	2965	badReads	BRF=0.7;FR=0.5000;HP=1;HapScore=2;MGOF=3;MMLQ=37;MQ=59.99;NF=110;NR=124;PP=2965;QD=20;SC=GCGGCGCCGCTTGCTCAGGAA;SbPval=0.48;Source=Platypus;TC=465;TCF=214;TCR=251;TR=234;WE=11710569;WS=11710551	GT:GL:GOF:GQ:NR:NV	1/0:-41.81,0.0,-23.21:3:99:24:12	1/0:-55.5,0.0,-57.9:2:99:44:22	1/0:-65.96,0.0,-62.16:3:99:58:28	1/0:-40.57,0.0,-38.17:0:99:33:16	1/0:-48.59,0.0,-66.19:2:99:51:23	1/0:-127.55,0.0,-123.05:2:99:98:49	1/0:-50.59,0.0,-73.99:2:99:52:22	1/0:-117.67,0.0,-63.37:2:99:75:47	1/0:-34.11,0.0,-34.01:2:99:30:15
1	11740358	.	A	G	2965	PASS	BRF=0.66;FR=0.5000;HP=5;HapScore=2;MGOF=121;MMLQ=37;MQ=59.46;NF=309;NR=94;PP=2965;QD=20;SC=CGACCAAAGAATTTTTAAAAG;SbPval=0.53;Source=Platypus;TC=762;TCF=581;TCR=181;TR=403;WE=11740366;WS=11740348	GT:GL:GOF:GQ:NR:NV	0/1:-15.52,0.0,-16.62:121:99:14:5	0/1:-122.1,0.0,-74.3:65:99:73:42	0/1:-158.28,0.0,-102.48:63:99:95:55	0/1:-87.33,0.0,-49.53:47:99:52:28	0/1:-159.88,0.0,-120.08:78:99:113:57	0/1:-236.87,0.0,-145.07:74:99:161:82	0/1:-179.14,0.0,-105.14:67:99:110:60	0/1:-155.66,0.0,-113.46:72:99:106:58	0/1:-46.87,0.0,-55.47:43:99:38:16
1	11782781	.	G	C	2965	PASS	BRF=0.61;FR=0.5000;HP=2;HapScore=2;MGOF=4;MMLQ=37;MQ=60.0;NF=82;NR=149;PP=2965;QD=20;SC=CAGCCACAGAGAGTGTGTAAA;SbPval=0.59;Source=Platypus;TC=497;TCF=181;TCR=316;TR=231;WE=11782789;WS=11782771	GT:GL:GOF:GQ:NR:NV	1/0:-15.19,0.0,-22.59:1:99:14:7	1/0:-57.48,0.0,-111.68:4:99:57:20	1/0:-70.81,0.0,-100.11:2:99:63:26	1/0:-75.55,0.0,-64.45:2:99:51:27	1/0:-94.33,0.0,-119.33:1:99:75:37	1/0:-112.83,0.0,-110.33:3:99:77:38	1/0:-56.98,0.0,-92.88:4:99:56:25	1/0:-95.66,0.0,-111.86:2:99:80:38	1/0:-41.78,0.0,-26.98:0:99:24:13
1	11807426	.	C	T	2965	PASS	BRF=0.68;FR=0.5000;HP=1;HapScore=2;MGOF=3;MMLQ=37;MQ=59.96;NF=296;NR=176;PP=2965;QD=20;SC=GGCCCTGAGACGCCGGAGCAG;SbPval=0.44;Source=Platypus;TC=954;TCF=612;TCR=342;TR=472;WE=11807434;WS=11807416	GT:GL:GOF:GQ:NR:NV	0/1:-26.98,0.0,-41.78:0:99:24:8	0/1:-180.45,0.0,-149.85:3:99:114:61	0/1:-215.75,0.0,-130.75:2:99:123:74	0/1:-104.1,0.0,-175.8:1:99:98:38	0/1:-131.99,0.0,-188.89:0:99:118:55	0/1:-290.76,0.0,-227.96:1:99:183:100	0/1:-117.0,0.0,-192.2:2:99:113:44	0/1:-173.12,0.0,-162.12:2:99:125:65	0/1:-69.52,0.0,-74.72:2:99:56:27
1	11826630	.	C	T	2965	PASS	BRF=0.68;FR=0.5000;HP=5;HapScore=2;MGOF=7;MMLQ=37;MQ=60.0;NF=283;NR=135;PP=2965;QD=20;SC=CCAGGAACCCCCCGGTGCTGT;SbPval=0.53;Source=Platypus;TC=888;TCF=599;TCR=289;TR=418;WE=11826638;WS=11826620	GT:GL:GOF:GQ:NR:NV	0/1:-21.92,0.0,-18.32:7:99:13:6	0/1:-125.69,0.0,-192.29:2:99:110:44	0/1:-121.89,0.0,-117.19:4:99:87:46	0/1:-78.84,0.0,-96.94:2:99:67:29	0/1:-214.51,0.0,-165.31:2:99:131:73	0/1:-271.51,0.0,-285.01:2:99:191:95	0/1:-143.46,0.0,-163.26:1:99:109:50	0/1:-167.96,0.0,-243.16:2:99:153:63	0/1:-35.37,0.0,-57.67:2:99:27:12
1	11827180	.	A	G	2965	PASS	BRF=0.58;FR=1.0000;HP=2;HapScore=1;MGOF=16;MMLQ=25;MQ=59.86;NF=486;NR=378;PP=2965;QD=20;SC=GGTAGGGGGTAGGAGGTGTTG;SbPval=0.74;Source=Platypus;TC=947;TCF=486;TCR=461;TR=864;WE=11827188;WS=11827168	GT:GL:GOF:GQ:NR:NV	1/1:-88.8,-6.82,0.0:11:68:26:25	1/1:-299.4,-27.09,0.0:13:99:110:97	1/1:-284.75,-22.43,0.0:15:99:94:88	1/1:-222.0,-17.46,0.0:8:99:71:64	1/1:-299.4,-39.87,0.0:14:99:147:139	1/1:-299.4,-46.83,0.0:12:99:185:167	1/1:-299.4,-31.64,0.0:16:99:130:119	1/1:-299.4,-28.12,0.0:11:99:118:107	1/1:-193.5,-15.3,0.0:14:99:66:58
1	11827304	.	A	G	2965	PASS	BRF=0.63;FR=1.0000;HP=4;HapScore=1;MGOF=11;MMLQ=37;MQ=59.91;NF=450;NR=527;PP=2965;QD=20;SC=TCACAGCCCCAGAGTCTGAGG;SbPval=0.47;Source=Platypus;TC=1011;TCF=450;TCR=561;TR=977;WE=11827312;WS=11827294	GT:GL:GOF:GQ:NR:NV	1/1:-145.6,-11.74,0.0:11:99:49:48	1/1:-300.0,-30.37,0.0:10:99:107:103	1/1:-300.0,-32.11,0.0:8:99:125:123	1/1:-210.9,-16.86,0.0:9:99:67:64	1/1:-300.0,-33.98,0.0:9:99:129:122	1/1:-300.0,-46.56,0.0:10:99:192:181	1/1:-300.0,-29.77,0.0:10:99:112:111	1/1:-300.0,-34.02,0.0:7:99:142:139	1/1:-263.7,-21.61,0.0:6:99:88:86
1	11827355	.	A	G	2965	badReads	BRF=0.61;FR=0.5000;HP=3;HapScore=1;MGOF=36;MMLQ=11;MQ=59.88;NF=65;NR=189;PP=2965;QD=20;SC=CAGGGGTTGGAGTTGGGGGAC;SbPval=0.41;Source=Platypus;TC=762;TCF=184;TCR=578;TR=254;WE=11827363;WS=11827345	GT:GL:GOF:GQ:NR:NV	0/1:-32.73,0.0,-59.53:36:99:37:14	0/1:-77.6,0.0,-110.7:30:99:67:27	0/1:-73.04,0.0,-179.74:25:99:96:34	0/1:-57.36,0.0,-75.96:26:99:49:23	0/1:-62.71,0.0,-218.21:22:99:109:28	0/1:-144.13,0.0,-252.63:26:99:152:55	0/1:-77.96,0.0,-132.16:30:99:83:31	0/1:-53.89,0.0,-185.89:26:99:101:27	0/1:-27.55,0.0,-136.05:21:99:68:15
1	11828238	.	G	A	2965	PASS	BRF=0.66;FR=0.5000;HP=3;HapScore=2;MGOF=9;MMLQ=37;MQ=59.99;NF=248;NR=169;PP=2965;QD=20;SC=CAGCTGTTGCGAAAGTGCCTT;SbPval=0.47;Source=Platypus;TC=872;TCF=526;TCR=346;TR=417;WE=11828246;WS=11828228	GT:GL:GOF:GQ:NR:NV	1/0:-20.49,0.0,-25.39:9:99:19:9	1/0:-183.72,0.0,-143.42:9:99:115:65	1/0:-153.61,0.0,-117.91:6:99:106:54	1/0:-81.86,0.0,-139.96:5:99:81:33	1/0:-135.37,0.0,-157.57:8:99:103:49	1/0:-300.0,0.0,-234.12:8:99:181:98	1/0:-133.21,0.0,-221.81:4:99:122:48	1/0:-132.33,0.0,-179.33:7:99:120:50	1/0:-27.58,0.0,-34.98:5:99:25:11
1	11828319	.	G	A	2965	PASS	BRF=0.66;FR=0.5000;HP=2;HapScore=2;MGOF=20;MMLQ=37;MQ=59.99;NF=207;NR=236;PP=2965;QD=20;SC=CTGCTGGTCCGGAGCTTCCGA;SbPval=0.6;Source=Platypus;TC=949;TCF=453;TCR=496;TR=443;WE=11828327;WS=11828309	GT:GL:GOF:GQ:NR:NV	1/0:-46.77,0.0,-33.17:17:99:26:14	1/0:-160.55,0.0,-188.85:20:99:120:56	1/0:-132.7,0.0,-164.8:15:99:110:49	1/0:-79.08,0.0,-181.68:13:99:94:33	1/0:-187.22,0.0,-150.22:15:99:115:64	1/0:-300.0,0.0,-242.85:15:99:181:97	1/0:-146.51,0.0,-210.91:11:99:134:55	1/0:-145.55,0.0,-205.05:14:99:126:53	1/0:-52.0,0.0,-59.5:9:99:43:22
1	11828364	.	G	A	2965	PASS	BRF=0.66;FR=0.5000;HP=2;HapScore=2;MGOF=14;MMLQ=37;MQ=59.99;NF=155;NR=277;PP=2965;QD=20;SC=CCAGGGGGCCGTGTGAAGCAG;SbPval=0.56;Source=Platypus;TC=834;TCF=305;TCR=529;TR=432;WE=11828372;WS=11828354	GT:GL:GOF:GQ:NR:NV	1/0:-22.91,0.0,-44.51:14:99:26:11	1/0:-191.25,0.0,-156.95:11:99:118:65	1/0:-146.88,0.0,-115.08:10:99:92:51	1/0:-145.06,0.0,-74.86:6:99:80:52	1/0:-146.13,0.0,-176.73:11:99:112:50	1/0:-233.28,0.0,-218.48:11:99:155:80	1/0:-140.23,0.0,-167.13:9:99:110:50	1/0:-156.64,0.0,-120.94:8:99:97:51	1/0:-56.06,0.0,-56.06:7:99:44:22
1	11831595	.	G	A	2965	PASS	BRF=0.66;FR=0.5000;HP=2;HapScore=2;MGOF=3;MMLQ=37;MQ=59.98;NF=248;NR=188;PP=2965;QD=20;SC=GGAAGTCTGAGGGAGGAGGAG;SbPval=0.57;Source=Platypus;TC=943;TCF=533;TCR=410;TR=436;WE=11831603;WS=11831585	GT:GL:GOF:GQ:NR:NV	1/0:-25.08,0.0,-25.08:1:99:17:9	1/0:-146.99,0.0,-167.89:3:99:108:50	1/0:-136.46,0.0,-164.76:2:99:108:47	1/0:-93.64,0.0,-84.94:0:99:64:33	1/0:-164.77,0.0,-223.77:3:99:138:60	1/0:-229.63,0.0,-271.33:1:99:175:81	1/0:-148.44,0.0,-222.64:2:99:134:59	1/0:-173.77,0.0,-216.47:1:99:146:68	1/0:-64.46,0.0,-61.96:0:99:53:29
1	11838901	.	T	G	7	Q20;badReads;QD;alleleBias	BRF=0.58;FR=0.0556;HP=4;HapScore=1;MGOF=13;MMLQ=11;MQ=59.84;NF=1;NR=83;PP=7;QD=0.497276339848;SC=GGGGAGGGGCTGGGGCAGGTA;SbPval=1.0;Source=Platypus;TC=845;TCF=285;TCR=560;TR=84;WE=11838909;WS=11838891	GT:GL:GOF:GQ:NR:NV	0/0:0.0,-3.02,-47.4:13:30:33:1	0/0:0.0,-2.36,-191.2:13:24:108:14	0/0:0.0,-5.45,-174.4:10:54:92:10	0/0:0.0,-12.87,-169.4:10:99:80:5	0/0:0.0,-5.54,-153.4:10:55:81:9	1/0:-5.77,0.0,-253.97:8:58:160:19	0/0:0.0,-6.41,-196.6:11:64:87:7	0/0:0.0,-5.96,-293.7:11:60:147:15	0/0:0.0,-5.14,-98.9:9:51:57:4
1	11848054	.	T	C	2965	PASS	BRF=0.69;FR=0.5000;HP=3;HapScore=2;MGOF=4;MMLQ=37;MQ=59.99;NF=271;NR=191;PP=2965;QD=20;SC=ACTCCAGCCCTGAGCCCAGAG;SbPval=0.52;Source=Platypus;TC=929;TCF=545;TCR=384;TR=462;WE=11848062;WS=11848044	GT:GL:GOF:GQ:NR:NV	1/0:-43.67,0.0,-41.27:3:99:34:17	1/0:-156.47,0.0,-135.27:2:99:102:53	1/0:-143.66,0.0,-174.26:3:99:117:52	1/0:-120.45,0.0,-135.45:4:99:91:44	1/0:-182.03,0.0,-136.53:4:99:111:63	1/0:-240.41,0.0,-219.51:2:99:164:85	1/0:-123.01,0.0,-136.61:1:99:89:41	1/0:-180.07,0.0,-211.07:1:99:148:68	1/0:-95.28,0.0,-76.98:1:99:73:39
1	11854457	.	G	A	2965	PASS	BRF=0.63;FR=0.5000;HP=2;HapScore=2;MGOF=4;MMLQ=37;MQ=59.98;NF=332;NR=173;PP=2965;QD=20;SC=GGTAAAGAACGAAGACTTCAA;SbPval=0.62;Source=Platypus;TC=1068;TCF=683;TCR=385;TR=505;WE=11854465;WS=11854447	GT:GL:GOF:GQ:NR:NV	1/0:-26.71,0.0,-41.41:3:99:26:10	1/0:-135.0,0.0,-174.4:3:99:106:46	1/0:-200.63,0.0,-188.03:3:99:144:74	1/0:-136.41,0.0,-122.71:1:99:91:47	1/0:-188.53,0.0,-211.83:4:99:141:67	1/0:-237.67,0.0,-248.17:3:99:174:84	1/0:-182.37,0.0,-197.07:2:99:139:65	1/0:-194.66,0.0,-300.0:1:99:186:76	1/0:-89.81,0.0,-73.71:3:99:61:36
1	11876020	.	A	AT	2983	PASS	BRF=0.61;FR=0.5000;HP=8;HapScore=2;MGOF=4;MMLQ=37;MQ=59.97;NF=207;NR=329;PP=2983;QD=20;SC=TTAACATGGCATTTTTTTTCT;SbPval=0.66;Source=Platypus;TC=1308;TCF=536;TCR=772;TR=536;WE=11876036;WS=11876009	GT:GL:GOF:GQ:NR:NV	0/1:-30.97,0.0,-20.97:4:99:40:16	0/1:-139.15,0.0,-100.65:4:99:191:73	0/1:-114.78,0.0,-80.78:2:99:146:59	0/1:-98.39,0.0,-76.39:1:99:138:50	0/1:-133.16,0.0,-94.76:2:99:172:67	0/1:-184.02,0.0,-107.62:1:99:201:90	0/1:-122.23,0.0,-96.03:2:99:168:67	0/1:-187.04,0.0,-72.54:2:99:191:92	0/1:-40.25,0.0,-41.25:0:99:61:22
1	11884555	.	A	G	2965	PASS	BRF=0.65;FR=1.0000;HP=3;HapScore=1;MGOF=5;MMLQ=37;MQ=59.98;NF=526;NR=580;PP=2965;QD=20;SC=CTCTTCGTGGAGAAGGAAGGC;SbPval=0.5;Source=Platypus;TC=1111;TCF=529;TCR=582;TR=1106;WE=11884563;WS=11884545	GT:GL:GOF:GQ:NR:NV	1/1:-88.8,-6.92,0.0:0:69:30:30	1/1:-300.0,-30.57,0.0:5:99:109:108	1/1:-300.0,-40.57,0.0:2:99:153:152	1/1:-300.0,-26.96,0.0:3:99:96:96	1/1:-300.0,-38.1,0.0:2:99:138:137	1/1:-300.0,-65.46,0.0:3:99:240:238	1/1:-300.0,-38.13,0.0:3:99:136:136	1/1:-300.0,-37.6,0.0:3:99:139:139	1/1:-201.1,-16.26,0.0:1:99:70:70
1	11889468	.	A	G	2965	PASS	BRF=0.62;FR=0.5000;HP=2;HapScore=2;MGOF=5;MMLQ=37;MQ=59.99;NF=114;NR=249;PP=2965;QD=20;SC=ACTAATAGATATGTTGGGTTC;SbPval=0.58;Source=Platypus;TC=710;TCF=230;TCR=480;TR=363;WE=11889476;WS=11889458	GT:GL:GOF:GQ:NR:NV	0/1:-51.98,0.0,-24.88:1:99:25:16	0/1:-142.31,0.0,-109.91:3:99:89:47	0/1:-117.14,0.0,-143.24:4:99:90:40	0/1:-111.83,0.0,-109.43:0:99:71:37	0/1:-176.98,0.0,-84.68:4:99:98:60	0/1:-141.84,0.0,-139.74:2:99:105:52	0/1:-108.43,0.0,-109.73:1:99:75:37	0/1:-125.51,0.0,-132.91:5:99:88:41	0/1:-80.94,0.0,-101.94:1:99:69:33
1	11897592	.	A	G	2965	PASS	BRF=0.64;FR=0.5000;HP=2;HapScore=2;MGOF=11;MMLQ=37;MQ=60.0;NF=51;NR=214;PP=2965;QD=20;SC=GCCAGGCCAGACCTGACGAAG;SbPval=0.29;Source=Platypus;TC=531;TCF=90;TCR=441;TR=265;WE=11897600;WS=11897582	GT:GL:GOF:GQ:NR:NV	0/1:-19.58,0.0,-47.98:11:99:20:8	0/1:-93.47,0.0,-96.17:2:99:65:32	0/1:-108.73,0.0,-92.73:1:99:69:37	0/1:-67.02,0.0,-64.82:3:99:43:21	0/1:-106.24,0.0,-80.44:1:99:70:40	0/1:-130.41,0.0,-120.41:3:99:84:45	0/1:-78.81,0.0,-98.31:1:99:60:26	0/1:-121.58,0.0,-134.88:2:99:90:42	0/1:-35.07,0.0,-49.87:1:99:30:14
1	11898849	.	T	G	2965	PASS	BRF=0.67;FR=0.5000;HP=2;HapScore=2;MGOF=4;MMLQ=37;MQ=59.99;NF=400;NR=516;PP=2965;QD=20;SC=CAACACTAGCTTTGAACCCTG;SbPval=0.54;Source=Platypus;TC=1837;TCF=800;TCR=1037;TR=916;WE=11898857;WS=11898839	GT:GL:GOF:GQ:NR:NV	1/0:-93.19,0.0,-38.79:1:99:54:36	1/0:-300.0,0.0,-276.35:4:99:219:116	1/0:-300.0,0.0,-300.0:2:99:235:110	1/0:-263.09,0.0,-246.89:2:99:180:89	1/0:-300.0,0.0,-300.0:3:99:246:115	1/0:-300.0,0.0,-300.0:1:99:341:177	1/0:-261.44,0.0,-287.74:2:99:206:93	1/0:-300.0,0.0,-300.0:2:99:256:130	1/0:-135.41,0.0,-137.81:3:99:100:50
1	11906068	.	A	G	2965	PASS	BRF=0.64;FR=0.5000;HP=1;HapScore=2;MGOF=6;MMLQ=37;MQ=60.0;NF=242;NR=167;PP=2965;QD=20;SC=TGTTATCTTCAGTACTGCAAA;SbPval=0.59;Source=Platypus;TC=919;TCF=529;TCR=390;TR=409;WE=11906076;WS=11906058	GT:GL:GOF:GQ:NR:NV	0/1:-26.08,0.0,-50.98:0:99:31:9	0/1:-105.14,0.0,-169.34:4:99:95:37	0/1:-164.45,0.0,-193.05:2:99:129:60	0/1:-146.71,0.0,-92.21:6:99:86:51	0/1:-118.54,0.0,-157.84:4:99:101:44	0/1:-194.43,0.0,-224.33:3:99:150:69	0/1:-122.73,0.0,-174.63:5:99:103:41	0/1:-175.19,0.0,-239.39:2:99:158:65	0/1:-72.55,0.0,-82.45:1:99:66:33
1	11907603	.	G	A	2965	PASS	BRF=0.65;FR=0.5000;HP=4;HapScore=1;MGOF=3;MMLQ=37;MQ=60.0;NF=286;NR=327;PP=2965;QD=20;SC=GACTGCACCCGCTTTCCTGGC;SbPval=0.44;Source=Platypus;TC=1194;TCF=536;TCR=658;TR=613;WE=11907611;WS=11907593	GT:GL:GOF:GQ:NR:NV	1/0:-58.19,0.0,-64.49:0:99:45:23	1/0:-159.32,0.0,-163.02:2:99:107:53	1/0:-257.29,0.0,-159.89:3:99:146:87	1/0:-201.29,0.0,-140.79:3:99:120:68	1/0:-214.02,0.0,-216.12:3:99:151:73	1/0:-300.0,0.0,-300.0:2:99:238:114	1/0:-175.71,0.0,-181.91:1:99:126:62	1/0:-246.0,0.0,-250.9:2:99:184:87	1/0:-125.04,0.0,-63.34:1:99:77:46
1	11980449	.	T	C	2965	PASS	BRF=0.63;FR=0.5000;HP=2;HapScore=2;MGOF=4;MMLQ=37;MQ=60.0;NF=128;NR=167;PP=2965;QD=20;SC=TGGCCAGCTATAGAAATAGGC;SbPval=0.46;Source=Platypus;TC=620;TCF=263;TCR=357;TR=295;WE=11980457;WS=11980439	GT:GL:GOF:GQ:NR:NV	1/0:-27.28,0.0,-35.98:3:99:26:12	1/0:-98.48,0.0,-65.18:4:99:59:32	1/0:-88.34,0.0,-108.14:1:99:72:31	1/0:-103.17,0.0,-91.97:2:99:68:35	1/0:-98.26,0.0,-108.06:1:99:74:34	1/0:-128.08,0.0,-122.88:3:99:96:47	1/0:-96.04,0.0,-98.54:1:99:69:35	1/0:-135.84,0.0,-138.14:3:99:102:51	1/0:-39.79,0.0,-82.89:2:99:54:18
1	11983206	.	A	G	2965	badReads	BRF=0.72;FR=0.5000;HP=6;HapScore=2;MGOF=5;MMLQ=37;MQ=51.45;NF=437;NR=432;PP=2965;QD=20;SC=GCAGCCCCCCAAAGCTGAGCA;SbPval=0.43;Source=Platypus;TC=1882;TCF=898;TCR=984;TR=869;WE=11983214;WS=11983196	GT:GL:GOF:GQ:NR:NV	0/1:-98.05,0.0,-149.75:1:99:91:36	0/1:-300.0,0.0,-300.0:5:99:222:109	0/1:-300.0,0.0,-300.0:2:99:239:111	0/1:-227.93,0.0,-282.13:2:99:181:83	0/1:-286.92,0.0,-300.0:3:99:222:97	0/1:-300.0,0.0,-300.0:1:99:313:141	0/1:-282.08,0.0,-260.28:1:99:194:97	0/1:-300.0,0.0,-300.0:3:99:261:119	0/1:-183.17,0.0,-220.17:1:99:159:76
1	11985396	.	A	G	16	Q20;badReads;QD;alleleBias	BRF=0.72;FR=0.0588;HP=2;HapScore=1;MGOF=6;MMLQ=0;MQ=51.12;NF=25;NR=1;PP=16;QD=1.95273894412;SC=TTTGCTTTTGAGCACCTGGGG;SbPval=1.0;Source=Platypus;TC=895;TCF=480;TCR=415;TR=26;WE=11985404;WS=11985386	GT:GL:GOF:GQ:NR:NV	0/1:-6.71,0.0,-75.71:3:67:35:4	0/0:0.0,-26.82,-300.0:1:99:117:2	0/0:0.0,-28.51,-300.0:1:99:116:1	0/0:0.0,-15.68,-261.2:6:99:82:2	0/0:0.0,-19.27,-300.0:4:99:112:4	0/0:0.0,-45.71,-300.0:2:99:173:2	0/0:0.0,-22.16,-300.0:2:99:92:1	0/0:0.0,-10.58,-300.0:2:99:125:6	./.:0.0,-0.0,-98.6:0:3:43:4
1	12004508	.	ACACT	A	351	QD;alleleBias	BRF=0.6;FR=0.3393;HP=2;HapScore=2;MGOF=17;MMLQ=25;MQ=59.94;NF=71;NR=11;PP=351;QD=4.31707317073;SC=ACACACACACACACTCACTCA;SbPval=0.95;Source=Platypus;TC=422;TCF=352;TCR=70;TR=82;WE=12004519;WS=12004498	GT:GL:GOF:GQ:NR:NV	0/0:0.0,-0.51,-51.0:11:6:14:2	1/0:-7.31,0.0,-124.31:17:73:51:14	1/0:-17.15,0.0,-128.95:12:99:53:16	1/0:-8.56,0.0,-112.36:12:86:47:12	1/0:-2.89,0.0,-183.39:9:29:64:10	1/0:-2.0,0.0,-217.3:11:20:75:12	0/0:0.0,-1.89,-124.6:6:19:48:6	0/0:0.0,-2.55,-154.6:10:25:54:8	1/0:-2.12,0.0,-40.42:4:21:16:2
1	12004626	.	C	T	2965	PASS	BRF=0.66;FR=0.5000;HP=2;HapScore=2;MGOF=5;MMLQ=37;MQ=60.0;NF=151;NR=166;PP=2965;QD=20;SC=TGGTTCTCTTCACCTGGGGAG;SbPval=0.45;Source=Platypus;TC=609;TCF=282;TCR=327;TR=317;WE=12004634;WS=12004616	GT:GL:GOF:GQ:NR:NV	0/1:-39.28,0.0,-15.88:5:99:22:15	0/1:-77.38,0.0,-76.28:2:99:56:27	0/1:-128.83,0.0,-94.33:1:99:84:42	0/1:-75.71,0.0,-81.61:1:99:58:27	0/1:-111.83,0.0,-108.23:2:99:78:40	0/1:-194.58,0.0,-150.58:1:99:129:72	0/1:-98.93,0.0,-102.53:2:99:73:37	0/1:-103.83,0.0,-97.63:2:99:72:37	0/1:-53.27,0.0,-35.97:1:99:37:20
1	12009956	.	G	A	2965	PASS	BRF=0.63;FR=0.5000;HP=2;HapScore=2;MGOF=3;MMLQ=37;MQ=59.99;NF=165;NR=241;PP=2965;QD=20;SC=CATTCTCTTCGCAGACAGGTA;SbPval=0.64;Source=Platypus;TC=847;TCF=364;TCR=483;TR=406;WE=12009964;WS=12009946	GT:GL:GOF:GQ:NR:NV	1/0:-26.68,0.0,-43.98:2:99:32:12	1/0:-131.2,0.0,-173.0:1:99:106:49	1/0:-105.36,0.0,-105.76:3:99:77:35	1/0:-144.44,0.0,-143.14:1:99:98:47	1/0:-169.76,0.0,-146.26:3:99:110:56	1/0:-203.95,0.0,-236.05:1:99:154:72	1/0:-163.37,0.0,-115.47:1:99:101:59	1/0:-140.12,0.0,-188.62:3:99:127:56	1/0:-49.73,0.0,-54.93:1:99:42:20
1	12012753	.	G	A	2965	PASS	BRF=0.65;FR=0.5000;HP=1;HapScore=2;MGOF=6;MMLQ=37;MQ=59.99;NF=159;NR=295;PP=2965;QD=20;SC=ACAGCGATCAGCTGTTTTACA;SbPval=0.46;Source=Platypus;TC=851;TCF=290;TCR=561;TR=454;WE=12012761;WS=12012743	GT:GL:GOF:GQ:NR:NV	1/0:-14.29,0.0,-31.59:2:99:17:7	1/0:-163.3,0.0,-147.3:2:99:111:59	1/0:-126.59,0.0,-111.99:1:99:97:52	1/0:-132.23,0.0,-80.43:4:99:77:45	1/0:-154.12,0.0,-179.02:2:99:119:57	1/0:-272.84,0.0,-195.04:2:99:159:92	1/0:-190.53,0.0,-121.63:2:99:113:69	1/0:-154.52,0.0,-185.52:3:99:128:58	1/0:-34.31,0.0,-41.91:6:99:30:15
1	12024681	.	G	A	2965	PASS	BRF=0.62;FR=0.5000;HP=4;HapScore=2;MGOF=12;MMLQ=25;MQ=59.95;NF=245;NR=144;PP=2965;QD=20;SC=ACCCCCACCCGCTTTCTGTCT;SbPval=0.42;Source=Platypus;TC=794;TCF=511;TCR=283;TR=389;WE=12024689;WS=12024671	GT:GL:GOF:GQ:NR:NV	1/0:-30.21,0.0,-37.41:3:99:26:14	1/0:-75.49,0.0,-133.29:12:99:83:33	1/0:-127.97,0.0,-129.37:8:99:101:51	1/0:-108.53,0.0,-85.33:8:99:79:41	1/0:-112.52,0.0,-109.72:4:99:88:45	1/0:-141.81,0.0,-177.31:12:99:139:61	1/0:-145.24,0.0,-95.64:10:99:103:57	1/0:-135.96,0.0,-146.76:11:99:120:54	1/0:-72.49,0.0,-43.99:5:99:55:33
1	12025600	.	C	T	2965	PASS	BRF=0.63;FR=0.5000;HP=1;HapScore=2;MGOF=4;MMLQ=37;MQ=59.99;NF=283;NR=217;PP=2965;QD=20;SC=AGACAGCTACCGCACCACCCA;SbPval=0.45;Source=Platypus;TC=1008;TCF=586;TCR=422;TR=500;WE=12025608;WS=12025590	GT:GL:GOF:GQ:NR:NV	0/1:-43.83,0.0,-58.93:2:99:40:17	0/1:-140.64,0.0,-139.34:4:99:103:53	0/1:-212.03,0.0,-190.03:3:99:157:80	0/1:-167.0,0.0,-132.4:3:99:105:59	0/1:-132.4,0.0,-158.7:3:99:110:51	0/1:-213.82,0.0,-233.52:2:99:163:79	0/1:-173.37,0.0,-106.67:2:99:103:61	0/1:-150.73,0.0,-247.03:2:99:150:60	0/1:-100.34,0.0,-75.64:4:99:77:40
1	12062205	.	A	G	2965	PASS	BRF=0.68;FR=1.0000;HP=1;HapScore=1;MGOF=3;MMLQ=37;MQ=60.0;NF=81;NR=530;PP=2965;QD=20;SC=CTGCCGAGACAAGGGTGCTCC;SbPval=0.49;Source=Platypus;TC=612;TCF=81;TCR=531;TR=611;WE=12062213;WS=12062195	GT:GL:GOF:GQ:NR:NV	1/1:-83.9,-6.62,0.0:2:66:24:24	1/1:-282.5,-22.88,0.0:2:99:78:77	1/1:-299.7,-24.08,0.0:3:99:83:83	1/1:-231.9,-18.66,0.0:0:99:63:63	1/1:-300.0,-25.19,0.0:3:99:86:86	1/1:-300.0,-25.86,0.0:1:99:90:90	1/1:-262.7,-21.07,0.0:0:99:74:74	1/1:-300.0,-24.38,0.0:2:99:86:86	1/1:-98.7,-7.83,0.0:1:78:28:28
1	12067336	.	G	C	2965	PASS	BRF=0.67;FR=0.5000;HP=3;HapScore=2;MGOF=7;MMLQ=37;MQ=60.0;NF=36;NR=179;PP=2965;QD=20;SC=CCCAGCAGGGGACTTCCTTTA;SbPval=0.61;Source=Platypus;TC=413;TCF=74;TCR=339;TR=215;WE=12067344;WS=12067326	GT:GL:GOF:GQ:NR:NV	1/0:-36.49,0.0,-10.59:7:99:18:14	1/0:-83.38,0.0,-88.18:3:99:57:28	1/0:-74.74,0.0,-98.14:3:99:56:25	1/0:-47.49,0.0,-74.49:1:99:41:17	1/0:-40.96,0.0,-73.06:1:99:37:14	1/0:-135.66,0.0,-92.36:3:99:76:44	1/0:-66.29,0.0,-52.59:3:99:42:23	1/0:-117.37,0.0,-70.37:1:99:65:38	1/0:-31.88,0.0,-23.28:0:99:21:12
1	12069798	.	T	C	2965	PASS	BRF=0.64;FR=0.5000;HP=2;HapScore=2;MGOF=5;MMLQ=37;MQ=60.0;NF=81;NR=220;PP=2965;QD=20;SC=GGCTGGCCCGTGTGGCCAAAG;SbPval=0.5;Source=Platypus;TC=555;TCF=149;TCR=406;TR=301;WE=12069806;WS=12069788	GT:GL:GOF:GQ:NR:NV	1/0:-29.09,0.0,-16.79:3:99:17:11	1/0:-86.57,0.0,-114.77:3:99:71:32	1/0:-106.63,0.0,-117.73:3:99:76:37	1/0:-75.22,0.0,-60.42:1:99:49:28	1/0:-68.28,0.0,-92.78:0:99:57:25	1/0:-164.14,0.0,-111.04:1:99:96:56	1/0:-137.83,0.0,-82.23:1:99:77:48	1/0:-123.19,0.0,-89.89:1:99:75:43	1/0:-52.67,0.0,-41.57:5:99:37:21
1	12082926	.	A	G	2965	PASS	BRF=0.66;FR=0.5000;HP=1;HapScore=2;MGOF=6;MMLQ=37;MQ=60.0;NF=66;NR=298;PP=2965;QD=20;SC=TGCAGTTCCTAAGAGGAGCTG;SbPval=0.62;Source=Platypus;TC=705;TCF=137;TCR=568;TR=364;WE=12082934;WS=12082916	GT:GL:GOF:GQ:NR:NV	0/1:-22.45,0.0,-36.95:1:99:21:8	0/1:-132.62,0.0,-114.12:6:99:85:45	0/1:-119.58,0.0,-129.48:1:99:85:39	0/1:-105.97,0.0,-99.67:4:99:70:34	0/1:-119.32,0.0,-113.12:2:99:84:43	0/1:-214.97,0.0,-154.27:3:99:131:72	0/1:-109.28,0.0,-59.88:1:99:59:37	0/1:-161.59,0.0,-175.99:4:99:121:59	0/1:-88.05,0.0,-53.65:4:99:49:27
1	12090001	.	T	C	2965	badReads	BRF=0.7;FR=0.5000;HP=2;HapScore=2;MGOF=12;MMLQ=37;MQ=59.98;NF=143;NR=239;PP=2965;QD=20;SC=CCTGAACCACTGGTTTTAAGA;SbPval=0.6;Source=Platypus;TC=851;TCF=332;TCR=519;TR=382;WE=12090009;WS=12089991	GT:GL:GOF:GQ:NR:NV	1/0:-7.79,0.0,-27.59:3:78:11:1	1/0:-128.37,0.0,-147.87:9:99:100:44	1/0:-100.12,0.0,-127.32:8:99:78:35	1/0:-90.48,0.0,-79.38:9:99:61:29	1/0:-178.9,0.0,-224.5:12:99:141:67	1/0:-247.7,0.0,-300.0:9:99:219:91	1/0:-167.33,0.0,-136.43:8:99:108:57	1/0:-138.84,0.0,-137.34:7:99:103:47	1/0:-28.57,0.0,-57.07:7:99:30:11
1	12091654	.	C	T	2965	PASS	BRF=0.64;FR=0.5000;HP=1;HapScore=2;MGOF=6;MMLQ=37;MQ=59.97;NF=179;NR=59;PP=2965;QD=20;SC=TGCTCCCTGCCGCCTGCCCTG;SbPval=0.33;Source=Platypus;TC=459;TCF=356;TCR=103;TR=238;WE=12091662;WS=12091644	GT:GL:GOF:GQ:NR:NV	0/1:-18.59,0.0,-22.29:6:99:11:7	0/1:-77.54,0.0,-89.84:5:99:55:26	0/1:-57.13,0.0,-62.33:3:99:38:18	0/1:-44.24,0.0,-43.04:2:99:32:17	0/1:-101.43,0.0,-97.63:3:99:72:35	0/1:-154.6,0.0,-143.6:3:99:106:56	0/1:-90.08,0.0,-59.28:4:99:52:31	0/1:-96.43,0.0,-105.03:2:99:70:35	0/1:-27.02,0.0,-25.62:1:99:23:13
1	12144434	.	G	A	2965	PASS	BRF=0.61;FR=0.5000;HP=2;HapScore=2;MGOF=4;MMLQ=37;MQ=59.99;NF=291;NR=93;PP=2965;QD=20;SC=ACAAAGCTCCGTCTCAGGCCT;SbPval=0.88;Source=Platypus;TC=822;TCF=566;TCR=256;TR=384;WE=12144442;WS=12144424	GT:GL:GOF:GQ:NR:NV	1/0:-31.01,0.0,-32.11:0:99:22:9	1/0:-128.73,0.0,-170.53:4:99:109:45	1/0:-145.17,0.0,-131.77:2:99:95:50	1/0:-75.95,0.0,-83.35:1:99:57:27	1/0:-151.47,0.0,-139.07:3:99:100:51	1/0:-217.88,0.0,-226.48:2:99:161:78	1/0:-141.66,0.0,-172.46:2:99:112:49	1/0:-145.66,0.0,-177.76:1:99:120:55	1/0:-51.16,0.0,-58.56:2:99:46:20
1	12144738	.	G	T	218	alleleBias	BRF=0.58;FR=0.1671;HP=1;HapScore=1;MGOF=6;MMLQ=37;MQ=60.0;NF=2;NR=20;PP=218;QD=11.4896005703;SC=GTTTTCTGCAGGTCATTCCTA;SbPval=1.0;Source=Platypus;TC=372;TCF=95;TCR=277;TR=22;WE=12144746;WS=12144728	GT:GL:GOF:GQ:NR:NV	0/0:0.0,-1.38,-56.6:4:14:20:1	0/0:0.0,-12.34,-154.2:1:99:44:0	0/0:0.0,-4.91,-136.8:1:49:43:2	0/1:-5.17,0.0,-97.67:3:52:36:4	0/1:-12.14,0.0,-156.44:3:99:58:8	0/1:-11.48,0.0,-138.38:3:99:49:7	0/0:0.0,-12.01,-147.9:3:99:44:0	0/0:0.0,-14.15,-175.2:0:99:55:0	0/0:0.0,-4.18,-52.9:6:42:23:0
1	12157037	.	C	T	2965	PASS	BRF=0.66;FR=0.5000;HP=2;HapScore=2;MGOF=6;MMLQ=25;MQ=59.98;NF=157;NR=42;PP=2965;QD=20;SC=ATTGGACTGACAGTTTTCGGG;SbPval=0.53;Source=Platypus;TC=400;TCF=314;TCR=86;TR=199;WE=12157045;WS=12157027	GT:GL:GOF:GQ:NR:NV	0/1:-19.12,0.0,-11.82:0:99:12:7	0/1:-84.75,0.0,-41.85:6:99:48:31	0/1:-44.19,0.0,-72.79:0:99:46:20	0/1:-43.43,0.0,-49.53:5:99:32:16	0/1:-83.45,0.0,-61.55:1:99:55:31	0/1:-103.46,0.0,-96.16:0:99:73:39	0/1:-83.65,0.0,-71.35:1:99:52:29	0/1:-36.62,0.0,-92.12:2:99:48:15	0/1:-23.74,0.0,-57.34:1:99:34:11
1	12175729	.	C	T	2965	PASS	BRF=0.64;FR=1.0000;HP=2;HapScore=1;MGOF=4;MMLQ=37;MQ=59.99;NF=504;NR=398;PP=2965;QD=20;SC=CACCAACTCCCGTGCCCGCTG;SbPval=0.52;Source=Platypus;TC=903;TCF=504;TCR=399;TR=902;WE=12175737;WS=12175719	GT:GL:GOF:GQ:NR:NV	1/1:-108.4,-8.7,0.0:4:87:36:36	1/1:-300.0,-30.04,0.0:3:99:102:102	1/1:-300.0,-33.38,0.0:2:99:118:118	1/1:-260.0,-21.88,0.0:3:99:82:82	1/1:-300.0,-28.87,0.0:2:99:110:110	1/1:-300.0,-35.69,0.0:2:99:134:133	1/1:-300.0,-28.83,0.0:3:99:110:110	1/1:-300.0,-36.06,0.0:2:99:133:133	1/1:-217.2,-17.76,0.0:1:99:78:78
1	12183245	.	G	T	2965	PASS	BRF=0.64;FR=0.5000;HP=2;HapScore=2;MGOF=8;MMLQ=37;MQ=60.0;NF=279;NR=126;PP=2965;QD=20;SC=CCACGGTGTTGCCTCGCTGGA;SbPval=0.5;Source=Platypus;TC=773;TCF=532;TCR=241;TR=405;WE=12183253;WS=12183235	GT:GL:GOF:GQ:NR:NV	0/1:-18.98,0.0,-54.78:1:99:26:9	0/1:-142.72,0.0,-105.72:5:99:82:46	0/1:-124.7,0.0,-179.4:6:99:108:46	0/1:-97.93,0.0,-102.83:4:99:67:32	0/1:-152.61,0.0,-108.21:7:99:89:52	0/1:-230.79,0.0,-196.19:5:99:145:76	0/1:-171.31,0.0,-88.81:8:99:93:57	0/1:-166.23,0.0,-152.83:6:99:114:59	0/1:-66.83,0.0,-55.73:7:99:49:28
1	12195729	.	C	T	2965	PASS	BRF=0.64;FR=0.5000;HP=2;HapScore=2;MGOF=5;MMLQ=25;MQ=60.0;NF=97;NR=171;PP=2965;QD=20;SC=GACTCCTTCCCTAACAGATCT;SbPval=0.55;Source=Platypus;TC=596;TCF=218;TCR=378;TR=268;WE=12195737;WS=12195719	GT:GL:GOF:GQ:NR:NV	0/1:-13.09,0.0,-19.19:2:99:15:8	0/1:-71.91,0.0,-95.91:5:99:63:30	0/1:-91.57,0.0,-96.67:2:99:69:35	0/1:-82.47,0.0,-81.67:4:99:61:33	0/1:-69.5,0.0,-120.2:3:99:66:28	0/1:-102.17,0.0,-182.37:3:99:110:41	0/1:-67.28,0.0,-87.08:1:99:57:26	0/1:-86.88,0.0,-156.48:4:99:101:42	0/1:-48.56,0.0,-64.76:3:99:54:25
1	12198635	.	T	C	2965	PASS	BRF=0.59;FR=0.5000;HP=2;HapScore=2;MGOF=5;MMLQ=25;MQ=60.0;NF=113;NR=132;PP=2965;QD=20;SC=TTCACCCCAATTGAAGTTTCT;SbPval=0.63;Source=Platypus;TC=498;TCF=239;TCR=259;TR=245;WE=12198643;WS=12198625	GT:GL:GOF:GQ:NR:NV	1/0:-18.59,0.0,-22.29:5:99:18:8	1/0:-85.27,0.0,-87.67:2:99:60:30	1/0:-113.07,0.0,-77.27:2:99:70:40	1/0:-53.09,0.0,-69.09:3:99:47:19	1/0:-114.63,0.0,-82.73:3:99:73:39	1/0:-60.36,0.0,-149.26:1:99:78:24	1/0:-64.15,0.0,-77.75:2:99:45:20	1/0:-132.26,0.0,-76.66:2:99:83:50	1/0:-43.98,0.0,-25.48:2:99:24:15
1	12248942	.	A	G	2965	PASS	BRF=0.68;FR=0.5000;HP=2;HapScore=2;MGOF=19;MMLQ=37;MQ=59.99;NF=40;NR=207;PP=2965;QD=20;SC=GCTGCAGCAAATGCTCGCCGG;SbPval=0.85;Source=Platypus;TC=544;TCF=114;TCR=430;TR=247;WE=12248950;WS=12248932	GT:GL:GOF:GQ:NR:NV	0/1:-25.69,0.0,-18.29:16:99:16:9	0/1:-80.24,0.0,-80.74:17:99:63:29	0/1:-97.73,0.0,-107.33:12:99:74:33	0/1:-49.52,0.0,-82.32:19:99:50:18	0/1:-75.3,0.0,-113.9:19:99:66:28	0/1:-133.4,0.0,-149.1:16:99:102:46	0/1:-86.8,0.0,-86.5:16:99:63:29	0/1:-125.56,0.0,-94.36:16:99:88:44	0/1:-21.48,0.0,-18.68:13:99:22:11
1	12251765	.	T	G	2965	badReads	BRF=0.7;FR=0.5000;HP=1;HapScore=2;MGOF=16;MMLQ=37;MQ=60.0;NF=139;NR=57;PP=2965;QD=20;SC=TGCTGGGCTGTCTGGGAGGGC;SbPval=0.58;Source=Platypus;TC=394;TCF=276;TCR=118;TR=196;WE=12251773;WS=12251755	GT:GL:GOF:GQ:NR:NV	1/0:-3.79,0.0,-37.09:2:38:16:4	1/0:-47.47,0.0,-49.87:16:99:32:17	1/0:-81.41,0.0,-81.41:8:99:62:32	1/0:-59.76,0.0,-52.36:9:99:40:23	1/0:-64.5,0.0,-43.4:11:99:41:25	1/0:-64.54,0.0,-112.64:8:99:66:26	1/0:-83.26,0.0,-53.66:13:99:48:30	1/0:-77.75,0.0,-76.55:8:99:58:29	1/0:-19.28,0.0,-52.58:8:99:31:10
1	12251808	.	T	G	2965	badReads	BRF=0.7;FR=0.5000;HP=2;HapScore=2;MGOF=15;MMLQ=37;MQ=60.0;NF=108;NR=117;PP=2965;QD=20;SC=GCGTGACCGTTTGCCGCCCTC;SbPval=0.42;Source=Platypus;TC=492;TCF=249;TCR=243;TR=225;WE=12251816;WS=12251798	GT:GL:GOF:GQ:NR:NV	1/0:-7.19,0.0,-36.79:9:72:18:2	1/0:-51.7,0.0,-62.9:12:99:41:19	1/0:-92.34,0.0,-98.64:11:99:73:34	1/0:-71.02,0.0,-72.02:13:99:52:23	1/0:-51.83,0.0,-60.23:10:99:42:19	1/0:-81.72,0.0,-135.72:8:99:80:32	1/0:-94.74,0.0,-76.24:15:99:64:37	1/0:-106.57,0.0,-90.27:10:99:78:42	1/0:-42.17,0.0,-59.47:8:99:44:17
1	12251902	.	G	T	2965	PASS	BRF=0.68;FR=0.5000;HP=2;HapScore=2;MGOF=10;MMLQ=37;MQ=60.0;NF=47;NR=118;PP=2965;QD=20;SC=CTGGTACTGCGCGCTGAGCAA;SbPval=0.17;Source=Platypus;TC=352;TCF=80;TCR=272;TR=165;WE=12251910;WS=12251892	GT:GL:GOF:GQ:NR:NV	0/1:-8.39,0.0,-23.19:10:84:12:4	0/1:-49.57,0.0,-53.27:4:99:34:17	0/1:-63.64,0.0,-109.24:2:99:60:26	0/1:-22.11,0.0,-56.51:7:99:31:10	0/1:-49.57,0.0,-53.27:6:99:33:17	0/1:-89.33,0.0,-109.03:6:99:69:33	0/1:-50.93,0.0,-56.13:3:99:38:19	0/1:-72.25,0.0,-74.65:5:99:56:27	0/1:-29.39,0.0,-14.59:6:99:19:12
1	12252955	.	T	G	2965	PASS	BRF=0.68;FR=0.5000;HP=2;HapScore=2;MGOF=12;MMLQ=37;MQ=60.0;NF=197;NR=38;PP=2965;QD=20;SC=AATGCAAGCATGGATGCAGTC;SbPval=0.83;Source=Platypus;TC=488;TCF=388;TCR=100;TR=235;WE=12252963;WS=12252945	GT:GL:GOF:GQ:NR:NV	1/0:-27.28,0.0,-37.18:12:99:17:8	1/0:-99.0,0.0,-108.6:11:99:69:33	1/0:-92.57,0.0,-95.17:7:99:65:33	1/0:-52.69,0.0,-74.99:8:99:44:19	1/0:-55.58,0.0,-94.98:3:99:56:22	1/0:-114.42,0.0,-129.22:11:99:87:42	1/0:-65.45,0.0,-88.85:2:99:48:21	1/0:-125.26,0.0,-83.46:6:99:72:42	1/0:-40.88,0.0,-37.18:9:99:30:15
1	12429611	.	C	T	2965	PASS	BRF=0.6;FR=1.0000;HP=1;HapScore=1;MGOF=4;MMLQ=37;MQ=59.98;NF=358;NR=623;PP=2965;QD=20;SC=ATGCCTGGGACGAACCCACCT;SbPval=0.53;Source=Platypus;TC=983;TCF=358;TCR=625;TR=981;WE=12429619;WS=12429601	GT:GL:GOF:GQ:NR:NV	1/1:-90.1,-7.22,0.0:0:72:32:32	1/1:-300.0,-31.61,0.0:4:99:112:112	1/1:-300.0,-34.28,0.0:3:99:127:126	1/1:-300.0,-24.99,0.0:3:99:87:87	1/1:-300.0,-34.32,0.0:1:99:119:119	1/1:-300.0,-40.94,0.0:2:99:152:152	1/1:-300.0,-34.62,0.0:1:99:133:132	1/1:-300.0,-44.55,0.0:2:99:162:162	1/1:-181.2,-14.72,0.0:1:99:59:59
1	12538726	.	G	A	2965	PASS	BRF=0.64;FR=1.0000;HP=2;HapScore=1;MGOF=4;MMLQ=37;MQ=59.98;NF=496;NR=161;PP=2965;QD=20;SC=AGGAAGAAACGCTGTCTAGAG;SbPval=0.5;Source=Platypus;TC=657;TCF=496;TCR=161;TR=657;WE=12538734;WS=12538716	GT:GL:GOF:GQ:NR:NV	1/1:-62.9,-4.82,0.0:1:48:19:19	1/1:-246.6,-20.14,0.0:4:99:67:67	1/1:-233.2,-18.96,0.0:2:99:67:67	1/1:-234.4,-18.96,0.0:3:99:71:71	1/1:-226.8,-18.9,0.0:2:99:67:67	1/1:-300.0,-33.95,0.0:2:99:121:121	1/1:-300.0,-26.79,0.0:1:99:95:95	1/1:-300.0,-33.68,0.0:2:99:121:121	1/1:-96.2,-7.53,0.0:0:75:29:29
1	12567232	.	A	G	2965	PASS	BRF=0.66;FR=1.0000;HP=1;HapScore=1;MGOF=11;MMLQ=37;MQ=59.99;NF=731;NR=450;PP=2965;QD=20;SC=CTCAGCAGGAACTCATTTAGG;SbPval=0.51;Source=Platypus;TC=1183;TCF=732;TCR=451;TR=1181;WE=12567240;WS=12567222	GT:GL:GOF:GQ:NR:NV	1/1:-104.7,-8.4,0.0:8:84:30:30	1/1:-300.0,-35.42,0.0:9:99:126:126	1/1:-300.0,-40.3,0.0:8:99:143:143	1/1:-300.0,-27.66,0.0:7:99:105:105	1/1:-300.0,-39.67,0.0:11:99:136:136	1/1:-300.0,-67.1,0.0:9:99:233:232	1/1:-300.0,-38.5,0.0:11:99:137:137	1/1:-300.0,-57.73,0.0:10:99:217:216	1/1:-172.7,-13.85,0.0:4:99:56:56
1	12628471	.	A	C	2965	SC	BRF=0.64;FR=0.5000;HP=3;HapScore=2;MGOF=4;MMLQ=37;MQ=60.0;NF=129;NR=399;PP=2965;QD=20;SC=AGGAGGAAGAAAAGAAGATAG;SbPval=0.44;Source=Platypus;TC=1151;TCF=274;TCR=877;TR=528;WE=12628479;WS=12628461	GT:GL:GOF:GQ:NR:NV	0/1:-64.86,0.0,-64.46:4:99:42:20	0/1:-145.98,0.0,-188.98:3:99:120:52	0/1:-165.52,0.0,-271.32:2:99:158:57	0/1:-140.26,0.0,-186.96:1:99:112:47	0/1:-174.99,0.0,-243.19:1:99:148:63	0/1:-284.94,0.0,-281.44:1:99:193:95	0/1:-173.05,0.0,-175.65:3:99:129:65	0/1:-225.85,0.0,-229.65:2:99:161:80	0/1:-133.82,0.0,-98.12:1:99:88:49
1	12638964	.	T	C	2965	PASS	BRF=0.66;FR=1.0000;HP=3;HapScore=1;MGOF=7;MMLQ=37;MQ=59.99;NF=521;NR=823;PP=2965;QD=20;SC=CCAGCATACGTGGCAGGAAGG;SbPval=0.52;Source=Platypus;TC=1350;TCF=522;TCR=828;TR=1344;WE=12638972;WS=12638954	GT:GL:GOF:GQ:NR:NV	1/1:-155.3,-12.61,0.0:5:99:46:46	1/1:-300.0,-50.17,0.0:3:99:173:172	1/1:-300.0,-47.8,0.0:2:99:166:164	1/1:-300.0,-39.97,0.0:1:99:135:135	1/1:-300.0,-47.23,0.0:7:99:170:168	1/1:-300.0,-69.24,0.0:1:99:253:253	1/1:-300.0,-39.97,0.0:1:99:139:139	1/1:-300.0,-56.83,0.0:2:99:204:203	1/1:-220.8,-17.76,0.0:1:99:64:64
1	12639168	.	A	G	2965	PASS	BRF=0.66;FR=0.5000;HP=2;HapScore=2;MGOF=6;MMLQ=37;MQ=59.99;NF=336;NR=291;PP=2965;QD=20;SC=AGTCTGATGTATCCTAGAGCT;SbPval=0.67;Source=Platypus;TC=1344;TCF=672;TCR=672;TR=627;WE=12639176;WS=12639158	GT:GL:GOF:GQ:NR:NV	0/1:-44.88,0.0,-30.08:6:99:31:18	0/1:-249.8,0.0,-300.0:4:99:202:88	0/1:-226.12,0.0,-206.42:2:99:146:75	0/1:-154.2,0.0,-235.6:4:99:132:51	0/1:-216.96,0.0,-192.06:4:99:141:69	0/1:-300.0,0.0,-300.0:2:99:265:132	0/1:-198.79,0.0,-226.99:2:99:154:70	0/1:-248.71,0.0,-300.0:2:99:199:92	0/1:-86.9,0.0,-104.5:1:99:74:32
1	12640650	.	C	T	2965	PASS	BRF=0.63;FR=0.5000;HP=1;HapScore=2;MGOF=3;MMLQ=37;MQ=59.99;NF=151;NR=246;PP=2965;QD=20;SC=GGATCTCCTCCGTCGTCTCCT;SbPval=0.6;Source=Platypus;TC=821;TCF=322;TCR=499;TR=397;WE=12640658;WS=12640640	GT:GL:GOF:GQ:NR:NV	0/1:-21.99,0.0,-21.99:2:99:16:8	0/1:-114.44,0.0,-150.74:1:99:95:43	0/1:-136.45,0.0,-120.15:3:99:93:49	0/1:-125.22,0.0,-110.32:1:99:83:47	0/1:-160.64,0.0,-196.34:2:99:123:57	0/1:-159.43,0.0,-238.33:1:99:134:56	0/1:-132.87,0.0,-140.47:3:99:104:53	0/1:-154.52,0.0,-190.22:1:99:127:59	0/1:-70.19,0.0,-57.99:1:99:46:25
1	12776218	.	A	C	2965	PASS	BRF=0.63;FR=1.0000;HP=2;HapScore=1;MGOF=12;MMLQ=37;MQ=59.98;NF=486;NR=111;PP=2965;QD=20;SC=CAGCAGCCTGAGTGTTCTCAC;SbPval=0.5;Source=Platypus;TC=600;TCF=488;TCR=112;TR=597;WE=12776226;WS=12776208	GT:GL:GOF:GQ:NR:NV	1/1:-54.3,-4.21,0.0:12:42:14:14	1/1:-264.0,-21.37,0.0:10:99:73:73	1/1:-241.6,-19.53,0.0:7:99:71:71	1/1:-209.4,-13.99,0.0:9:99:63:62	1/1:-267.7,-18.58,0.0:4:99:78:77	1/1:-300.0,-27.36,0.0:3:99:97:97	1/1:-290.9,-24.02,0.0:10:99:85:84	1/1:-285.0,-23.18,0.0:8:99:84:84	1/1:-112.1,-9.0,0.0:5:90:35:35
1	12776344	.	A	T	2965	PASS	BRF=0.64;FR=0.5000;HP=1;HapScore=2;MGOF=4;MMLQ=37;MQ=59.99;NF=249;NR=223;PP=2965;QD=20;SC=TGCTGTTGACATGGGTGAGTT;SbPval=0.58;Source=Platypus;TC=1011;TCF=527;TCR=484;TR=472;WE=12776352;WS=12776334	GT:GL:GOF:GQ:NR:NV	0/1:-31.7,0.0,-60.0:4:99:35:11	0/1:-149.22,0.0,-181.02:3:99:116:53	0/1:-178.51,0.0,-200.81:0:99:138:67	0/1:-112.73,0.0,-174.13:3:99:99:43	0/1:-125.56,0.0,-185.66:1:99:113:46	0/1:-210.8,0.0,-285.1:1:99:177:81	0/1:-192.38,0.0,-149.28:3:99:130:73	0/1:-175.1,0.0,-202.3:3:99:138:67	0/1:-71.31,0.0,-92.21:2:99:65:31
1	12779560	.	T	C	2965	PASS	BRF=0.63;FR=1.0000;HP=3;HapScore=1;MGOF=16;MMLQ=37;MQ=59.99;NF=531;NR=535;PP=2965;QD=20;SC=TAAAGTATGATCCCGATGTTG;SbPval=0.51;Source=Platypus;TC=1071;TCF=534;TCR=537;TR=1066;WE=12779568;WS=12779550	GT:GL:GOF:GQ:NR:NV	1/1:-117.2,-9.33,0.0:16:93:33:33	1/1:-300.0,-37.56,0.0:13:99:138:137	1/1:-300.0,-34.55,0.0:11:99:122:121	1/1:-300.0,-28.0,0.0:10:99:101:100	1/1:-300.0,-36.93,0.0:11:99:142:142	1/1:-300.0,-48.16,0.0:14:99:173:171	1/1:-300.0,-32.18,0.0:14:99:117:117	1/1:-300.0,-45.15,0.0:9:99:169:169	1/1:-249.0,-20.14,0.0:10:99:76:76
1	12779618	.	T	C	2965	PASS	BRF=0.64;FR=1.0000;HP=2;HapScore=1;MGOF=28;MMLQ=37;MQ=59.99;NF=193;NR=545;PP=2965;QD=20;SC=GCTGTACCAATCCAAGGCATC;SbPval=0.5;Source=Platypus;TC=739;TCF=194;TCR=545;TR=738;WE=12779626;WS=12779608	GT:GL:GOF:GQ:NR:NV	1/1:-86.2,-6.89,0.0:28:69:24:24	1/1:-300.0,-26.76,0.0:19:99:95:95	1/1:-292.2,-23.75,0.0:19:99:87:87	1/1:-260.0,-21.31,0.0:20:99:79:79	1/1:-300.0,-29.47,0.0:17:99:103:103	1/1:-300.0,-36.42,0.0:19:99:131:130	1/1:-249.2,-20.17,0.0:19:99:72:72	1/1:-300.0,-25.22,0.0:20:99:95:95	1/1:-170.2,-13.55,0.0:18:99:53:53
1	12785093	.	T	G	2965	PASS	BRF=0.63;FR=1.0000;HP=2;HapScore=1;MGOF=7;MMLQ=25;MQ=60.0;NF=441;NR=144;PP=2965;QD=20;SC=TTTCACAAAGTGAAGTGAATG;SbPval=0.5;Source=Platypus;TC=587;TCF=443;TCR=144;TR=585;WE=12785101;WS=12785083	GT:GL:GOF:GQ:NR:NV	1/1:-81.3,-6.59,0.0:3:66:25:25	1/1:-192.4,-15.35,0.0:7:99:53:52	1/1:-251.6,-20.74,0.0:3:99:76:76	1/1:-184.9,-15.02,0.0:6:99:57:57	1/1:-224.6,-17.8,0.0:6:99:67:66	1/1:-299.7,-24.65,0.0:2:99:89:89	1/1:-283.4,-23.68,0.0:6:99:85:85	1/1:-300.0,-25.22,0.0:3:99:97:97	1/1:-119.7,-9.63,0.0:3:96:38:38
1	12785494	.	G	T	2965	PASS	BRF=0.63;FR=0.5000;HP=8;HapScore=2;MGOF=4;MMLQ=37;MQ=60.0;NF=224;NR=299;PP=2965;QD=20;SC=ATCTGCTACTGTTTTTTTCAA;SbPval=0.53;Source=Platypus;TC=1081;TCF=466;TCR=615;TR=523;WE=12785502;WS=12785484	GT:GL:GOF:GQ:NR:NV	0/1:-40.01,0.0,-36.91:3:99:26:14	0/1:-168.38,0.0,-251.18:4:99:150:62	0/1:-167.12,0.0,-162.12:1:99:121:60	0/1:-106.7,0.0,-162.0:3:99:101:46	0/1:-185.83,0.0,-212.33:2:99:144:68	0/1:-300.0,0.0,-221.18:2:99:188:107	0/1:-157.07,0.0,-201.37:1:99:132:60	0/1:-253.41,0.0,-199.51:4:99:169:87	0/1:-69.48,0.0,-74.68:1:99:50:19
1	12785749	.	C	T	2965	PASS	BRF=0.62;FR=0.5000;HP=2;HapScore=2;MGOF=3;MMLQ=37;MQ=59.98;NF=262;NR=284;PP=2965;QD=20;SC=TCTCAGCTCCCGGAAACCTGC;SbPval=0.6;Source=Platypus;TC=1052;TCF=514;TCR=538;TR=546;WE=12785757;WS=12785739	GT:GL:GOF:GQ:NR:NV	0/1:-49.27,0.0,-56.67:1:99:38:17	0/1:-197.51,0.0,-153.21:3:99:121:65	0/1:-179.71,0.0,-200.81:2:99:130:61	0/1:-175.95,0.0,-164.85:2:99:121:63	0/1:-200.48,0.0,-146.08:3:99:122:70	0/1:-299.21,0.0,-259.91:2:99:194:100	0/1:-191.15,0.0,-147.75:3:99:124:65	0/1:-157.58,0.0,-184.68:2:99:125:60	0/1:-118.06,0.0,-85.86:2:99:77:45
1	12815672	.	C	T	2965	PASS	BRF=0.62;FR=0.5000;HP=2;HapScore=2;MGOF=3;MMLQ=37;MQ=59.99;NF=101;NR=127;PP=2965;QD=20;SC=ACTGACAAGACACCCCAATCC;SbPval=0.71;Source=Platypus;TC=550;TCF=264;TCR=286;TR=228;WE=12815680;WS=12815662	GT:GL:GOF:GQ:NR:NV	0/1:-25.39,0.0,-8.09:0:81:16:12	0/1:-68.64,0.0,-114.24:3:99:61:24	0/1:-61.57,0.0,-139.27:2:99:74:27	0/1:-40.83,0.0,-65.73:1:99:40:18	0/1:-62.75,0.0,-92.25:2:99:53:22	0/1:-101.01,0.0,-154.31:3:99:99:40	0/1:-73.26,0.0,-123.06:2:99:74:32	0/1:-80.88,0.0,-158.38:1:99:100:38	0/1:-44.91,0.0,-36.31:2:99:33:15
1	12837634	.	T	A	2965	PASS	BRF=0.65;FR=1.0000;HP=1;HapScore=1;MGOF=4;MMLQ=37;MQ=59.85;NF=757;NR=549;PP=2965;QD=20;SC=AGCCCAAGATTATTGTGTTCA;SbPval=0.52;Source=Platypus;TC=1312;TCF=758;TCR=554;TR=1306;WE=12837642;WS=12837624	GT:GL:GOF:GQ:NR:NV	1/1:-150.4,-12.31,0.0:1:99:46:46	1/1:-300.0,-44.35,0.0:3:99:154:152	1/1:-300.0,-46.83,0.0:4:99:167:167	1/1:-300.0,-42.08,0.0:1:99:150:150	1/1:-300.0,-42.78,0.0:2:99:154:153	1/1:-300.0,-56.3,0.0:1:99:211:209	1/1:-300.0,-48.43,0.0:1:99:175:174	1/1:-300.0,-48.63,0.0:2:99:180:180	1/1:-220.7,-18.03,0.0:2:99:75:75
1	12853403	.	A	C	137	QD;alleleBias	BRF=0.67;FR=0.0556;HP=1;HapScore=1;MGOF=4;MMLQ=37;MQ=50.79;NF=8;NR=11;PP=137;QD=9.04059013406;SC=CACCCAGACTACTGGAGCTGG;SbPval=0.03;Source=Platypus;TC=684;TCF=511;TCR=173;TR=19;WE=12853423;WS=12853393	GT:GL:GOF:GQ:NR:NV	0/0:0.0,-3.21,-43.2:0:32:14:0	0/1:-18.56,0.0,-286.06:4:99:89:6	0/0:0.0,-21.11,-263.9:3:99:81:0	0/0:0.0,-4.47,-195.8:3:45:64:2	0/0:0.0,-16.74,-299.4:2:99:101:2	0/0:0.0,-5.7,-299.4:4:57:117:5	0/0:0.0,-3.39,-261.5:3:34:82:3	0/0:0.0,-25.11,-299.4:2:99:119:1	0/0:0.0,-4.79,-62.9:1:48:17:0
1	12853415	.	A	G	137	QD;alleleBias	BRF=0.67;FR=0.0556;HP=3;HapScore=1;MGOF=4;MMLQ=37;MQ=48.64;NF=10;NR=12;PP=137;QD=7.80778238851;SC=TGGAGCTGGCAGGGCAGAGCC;SbPval=0.02;Source=Platypus;TC=677;TCF=487;TCR=190;TR=22;WE=12853423;WS=12853393	GT:GL:GOF:GQ:NR:NV	0/0:0.0,-3.61,-50.6:0:36:15:0	0/1:-18.9,0.0,-280.2:4:99:90:7	0/0:0.0,-19.14,-273.7:3:99:83:1	0/0:0.0,-4.47,-180.2:3:45:61:3	0/0:0.0,-16.74,-299.4:2:99:102:2	0/0:0.0,-5.7,-299.4:4:57:112:5	0/0:0.0,-3.39,-276.3:3:34:86:3	0/0:0.0,-25.09,-299.4:2:99:109:1	0/0:0.0,-5.32,-70.3:1:53:19:0
1	12854090	.	TGCGGGATGTTGACGA	AGCGGGACGTTGACGG	2937	MQ;alleleBias	BRF=0.68;FR=0.5000;HP=2;HapScore=1;MGOF=24;MMLQ=37;MQ=39.86;NF=140;NR=136;PP=2937;QD=20;SC=GTGCTGGATTTGCGGGATGTT;SbPval=0.14;Source=Platypus;TC=1355;TCF=811;TCR=544;TR=276;WE=12854113;WS=12854080	GT:GL:GOF:GQ:NR:NV	1/0:-28.7,0.0,-233.37:16:99:32:5	1/0:-227.35,0.0,-300.0:21:99:159:31	1/0:-165.68,0.0,-300.0:17:99:152:26	1/0:-119.25,0.0,-300.0:19:99:136:18	1/0:-266.77,0.0,-300.0:20:99:196:40	1/0:-299.7,0.0,-300.0:24:99:219:53	1/0:-253.04,0.0,-300.0:24:99:172:36	1/0:-274.32,0.0,-300.0:21:99:218:46	1/0:-134.29,0.0,-300.0:23:99:71:21
1	12854162	.	C	T	1893	alleleBias	BRF=0.69;FR=0.4989;HP=1;HapScore=1;MGOF=14;MMLQ=37;MQ=43.93;NF=37;NR=98;PP=1893;QD=14.2797867596;SC=CCAGAGACCACGAGTAAGAGG;SbPval=0.98;Source=Platypus;TC=1000;TCF=442;TCR=558;TR=135;WE=12854170;WS=12854152	GT:GL:GOF:GQ:NR:NV	0/1:-1.68,0.0,-59.68:1:17:21:2	0/1:-25.82,0.0,-300.0:14:99:112:16	0/1:-18.93,0.0,-300.0:6:99:112:15	0/1:-23.59,0.0,-293.69:11:99:107:15	0/1:-10.98,0.0,-300.0:11:99:149:15	0/1:-43.95,0.0,-300.0:13:99:158:25	0/1:-30.41,0.0,-300.0:13:99:123:19	0/1:-34.48,0.0,-300.0:13:99:164:22	0/1:-8.35,0.0,-137.85:8:84:54:6
1	12854188	.	T	C	1489	MQ;alleleBias	BRF=0.69;FR=0.4381;HP=1;HapScore=1;MGOF=7;MMLQ=37;MQ=39.63;NF=39;NR=77;PP=1489;QD=13.1359587289;SC=AGCAGAGGACTGTCCAAGGAT;SbPval=0.8;Source=Platypus;TC=953;TCF=406;TCR=547;TR=116;WE=12854196;WS=12854178	GT:GL:GOF:GQ:NR:NV	1/0:-1.98,0.0,-57.48:4:20:21:2	1/0:-22.06,0.0,-276.06:2:99:108:14	1/0:-6.03,0.0,-299.43:2:60:107:11	1/0:-30.14,0.0,-244.14:7:99:96:17	0/0:0.0,-11.13,-300.0:5:99:130:7	1/0:-64.34,0.0,-300.0:6:99:167:31	1/0:-27.44,0.0,-300.0:4:99:126:17	1/0:-1.06,0.0,-300.0:6:11:142:12	1/0:-4.65,0.0,-140.35:5:47:56:5
1	12854356	.	T	C	2965	strandBias;alleleBias	BRF=0.67;FR=0.5000;HP=4;HapScore=1;MGOF=11;MMLQ=37;MQ=46.8;NF=50;NR=158;PP=2965;QD=20;SC=GCCGATTAAATATCTCAGAAA;SbPval=0.0;Source=Platypus;TC=1344;TCF=720;TCR=624;TR=208;WE=12854364;WS=12854346	GT:GL:GOF:GQ:NR:NV	1/0:-8.78,0.0,-56.88:11:88:18:4	1/0:-35.49,0.0,-300.0:7:99:177:26	1/0:-49.63,0.0,-300.0:6:99:176:27	1/0:-24.67,0.0,-300.0:3:99:136:17	1/0:-79.36,0.0,-300.0:4:99:180:36	1/0:-33.11,0.0,-300.0:2:99:197:24	1/0:-54.62,0.0,-300.0:3:99:156:28	1/0:-58.58,0.0,-300.0:4:99:233:34	1/0:-25.74,0.0,-170.04:2:99:71:12
1	12854414	.	G	A	2965	strandBias;alleleBias	BRF=0.65;FR=0.5000;HP=2;HapScore=1;MGOF=13;MMLQ=37;MQ=44.73;NF=63;NR=295;PP=2965;QD=20;SC=CTGGAAATTCGCAACATGTCC;SbPval=0.0;Source=Platypus;TC=1619;TCF=833;TCR=786;TR=358;WE=12854422;WS=12854404	GT:GL:GOF:GQ:NR:NV	1/0:-6.67,0.0,-79.47:5:67:29:5	1/0:-92.86,0.0,-300.0:11:99:205:43	1/0:-119.12,0.0,-300.0:12:99:222:52	1/0:-62.84,0.0,-300.0:9:99:166:31	1/0:-93.89,0.0,-300.0:11:99:182:43	1/0:-109.04,0.0,-300.0:11:99:245:51	1/0:-114.25,0.0,-300.0:13:99:192:52	1/0:-112.91,0.0,-300.0:10:99:285:63	1/0:-25.75,0.0,-214.65:7:99:93:18
1	12854474	.	ATCTTC	CTCTTG	2947	alleleBias	BRF=0.65;FR=0.4445;HP=1;HapScore=1;MGOF=19;MMLQ=37;MQ=47.55;NF=12;NR=160;PP=2947;QD=20;SC=GAGATGAAGAATCTTCGCAAA;SbPval=1.0;Source=Platypus;TC=1529;TCF=669;TCR=860;TR=172;WE=12854487;WS=12854464	GT:GL:GOF:GQ:NR:NV	0/0:0.0,-3.44,-239.1:13:34:44:1	0/1:-91.33,0.0,-300.0:19:99:196:19	0/1:-100.62,0.0,-300.0:14:99:182:20	0/1:-88.25,0.0,-300.0:16:99:154:19	0/1:-134.62,0.0,-300.0:16:99:189:24	0/1:-139.99,0.0,-300.0:17:99:220:29	0/1:-140.41,0.0,-300.0:18:99:188:26	0/1:-139.56,0.0,-300.0:14:99:248:26	0/1:-25.3,0.0,-300.0:15:99:108:8
1	12854530	.	C	G	2965	PASS	BRF=0.64;FR=1.0000;HP=2;HapScore=1;MGOF=4;MMLQ=37;MQ=57.17;NF=389;NR=812;PP=2965;QD=20;SC=TAATGAACTCCAAGGACGGTT;SbPval=0.52;Source=Platypus;TC=1206;TCF=390;TCR=816;TR=1201;WE=12854538;WS=12854520	GT:GL:GOF:GQ:NR:NV	1/1:-111.0,-8.73,0.0:1:87:38:38	1/1:-300.0,-43.85,0.0:4:99:156:155	1/1:-300.0,-42.95,0.0:4:99:159:159	1/1:-300.0,-33.05,0.0:1:99:116:116	1/1:-300.0,-41.78,0.0:3:99:149:149	1/1:-300.0,-42.14,0.0:4:99:161:159	1/1:-300.0,-39.1,0.0:3:99:146:146	1/1:-300.0,-46.89,0.0:4:99:191:190	1/1:-262.8,-21.37,0.0:2:99:90:89
1	12855004	.	C	T	234	badReads;MQ;QD;alleleBias	BRF=0.8;FR=0.2809;HP=2;HapScore=2;MGOF=7;MMLQ=37;MQ=24.11;NF=1;NR=39;PP=234;QD=6.71928031368;SC=GGAGGGAAAGCGCATCAAACC;SbPval=1.0;Source=Platypus;TC=363;TCF=138;TCR=225;TR=40;WE=12855012;WS=12854994	GT:GL:GOF:GQ:NR:NV	0/1:-9.69,0.0,-30.69:0:97:14:4	0/0:0.0,-5.66,-178.5:5:57:61:4	0/0:0.0,-7.51,-142.0:1:75:43:2	0/0:0.0,-0.8,-102.4:5:9:37:4	0/1:-6.68,0.0,-121.28:5:67:49:8	0/1:-7.38,0.0,-155.58:1:74:54:7	0/1:-4.23,0.0,-114.03:3:42:40:5	0/0:0.0,-3.65,-151.6:7:37:51:4	0/1:-3.52,0.0,-37.92:0:35:14:2
1	12855644	.	AGACA	GGATG	2937	badReads;MQ;alleleBias	BRF=0.73;FR=0.4444;HP=1;HapScore=1;MGOF=3;MMLQ=25;MQ=33.08;NF=49;NR=18;PP=2937;QD=20;SC=TATTGGAAGAAGACATGAAGT;SbPval=0.73;Source=Platypus;TC=818;TCF=562;TCR=256;TR=67;WE=12855656;WS=12855634	GT:GL:GOF:GQ:NR:NV	0/0:0.0,-6.32,-223.8:3:63:24:0	0/1:-146.76,0.0,-300.0:3:99:128:17	0/1:-27.81,0.0,-300.0:1:99:94:5	0/1:-72.01,0.0,-300.0:3:99:83:9	0/1:-49.98,0.0,-300.0:3:99:117:8	0/1:-69.16,0.0,-300.0:2:99:138:10	0/1:-81.19,0.0,-300.0:2:99:106:10	0/1:-43.3,0.0,-300.0:2:99:96:6	0/1:-10.87,0.0,-287.87:1:99:32:2
1	12855752	.	G	A	206	QD;alleleBias	BRF=0.68;FR=0.0556;HP=1;HapScore=1;MGOF=10;MMLQ=37;MQ=49.1;NF=87;NR=0;PP=206;QD=2.76748520169;SC=GAGCTCTGCTGGAGAAAATTG;SbPval=1.0;Source=Platypus;TC=1381;TCF=830;TCR=551;TR=87;WE=12855760;WS=12855742	GT:GL:GOF:GQ:NR:NV	0/0:0.0,-9.3,-114.6:6:93:36:0	1/0:-25.8,0.0,-300.0:9:99:162:21	0/0:0.0,-5.59,-300.0:9:56:165:11	0/0:0.0,-11.82,-300.0:9:99:122:6	0/0:0.0,-3.39,-300.0:9:34:193:16	0/0:0.0,-22.48,-300.0:10:99:254:15	0/0:0.0,-14.67,-300.0:10:99:174:11	0/0:0.0,-35.21,-300.0:10:99:221:7	0/0:0.0,-13.25,-165.3:9:99:54:0
1	12855774	.	A	G	1189	QD;alleleBias	BRF=0.68;FR=0.3333;HP=3;HapScore=1;MGOF=24;MMLQ=37;MQ=48.12;NF=132;NR=0;PP=1189;QD=9.27099403445;SC=TGCCTCTCTCAAAACCCTCAT;SbPval=1.0;Source=Platypus;TC=1375;TCF=857;TCR=518;TR=132;WE=12855782;WS=12855764	GT:GL:GOF:GQ:NR:NV	0/0:0.0,-5.63,-108.6:18:56:37:1	0/1:-46.17,0.0,-300.0:21:99:156:25	0/1:-20.28,0.0,-300.0:21:99:160:18	0/1:-6.11,0.0,-300.0:20:61:119:11	0/1:-14.99,0.0,-300.0:21:99:185:19	0/1:-23.98,0.0,-300.0:21:99:264:27	0/1:-15.79,0.0,-300.0:24:99:184:18	0/0:0.0,-17.33,-300.0:20:99:213:11	0/0:0.0,-7.95,-172.8:23:80:57:2
1	12855835	.	CCCTGAGCCGG	GCCTGAGCCGC	2947	badReads;MQ	BRF=0.72;FR=1.0000;HP=2;HapScore=1;MGOF=5;MMLQ=37;MQ=32.79;NF=513;NR=399;PP=2947;QD=20;SC=ATCCTGCCTGCCCTGAGCCGG;SbPval=0.53;Source=Platypus;TC=1046;TCF=586;TCR=460;TR=912;WE=12855853;WS=12855825	GT:GL:GOF:GQ:NR:NV	1/1:-98.4,-7.91,0.0:0:79:31:26	1/1:-299.4,-33.72,0.0:4:99:116:102	1/1:-299.4,-36.39,0.0:3:99:127:115	1/1:-299.4,-31.88,0.0:3:99:110:97	1/1:-299.4,-34.55,0.0:5:99:118:102	1/1:-299.4,-54.42,0.0:5:99:191:166	1/1:-299.4,-40.61,0.0:4:99:143:124	1/1:-299.4,-45.09,0.0:4:99:154:132	1/1:-182.6,-14.75,0.0:2:99:56:48
1	12888571	.	C	T	2965	badReads	BRF=0.7;FR=0.5000;HP=2;HapScore=2;MGOF=23;MMLQ=37;MQ=46.3;NF=76;NR=131;PP=2965;QD=20;SC=AGGGTGGAGACGGCCAAGGCT;SbPval=0.17;Source=Platypus;TC=528;TCF=159;TCR=369;TR=207;WE=12888579;WS=12888561	GT:GL:GOF:GQ:NR:NV	0/1:-8.39,0.0,-23.19:16:84:11:3	0/1:-77.24,0.0,-93.24:20:99:58:27	0/1:-52.3,0.0,-54.9:16:99:40:19	0/1:-66.97,0.0,-117.67:22:99:64:24	0/1:-72.03,0.0,-126.33:23:99:71:28	0/1:-112.1,0.0,-193.5:20:99:108:40	0/1:-72.18,0.0,-95.78:23:99:61:27	0/1:-41.82,0.0,-173.92:20:99:82:22	0/1:-51.6,0.0,-39.4:18:99:33:17
1	12898673	.	G	T	2965	badReads;MQ	BRF=0.7;FR=1.0000;HP=2;HapScore=1;MGOF=3;MMLQ=37;MQ=36.37;NF=206;NR=625;PP=2965;QD=20;SC=GGCTCAAGATGGGTGGTCCAC;SbPval=0.53;Source=Platypus;TC=835;TCF=209;TCR=626;TR=831;WE=12898681;WS=12898663	GT:GL:GOF:GQ:NR:NV	1/1:-67.7,-5.39,0.0:0:54:20:20	1/1:-300.0,-30.87,0.0:3:99:105:104	1/1:-300.0,-23.29,0.0:2:99:91:90	1/1:-277.7,-22.88,0.0:2:99:79:79	1/1:-300.0,-30.52,0.0:2:99:117:116	1/1:-300.0,-39.97,0.0:2:99:134:134	1/1:-300.0,-31.54,0.0:3:99:106:106	1/1:-300.0,-41.45,0.0:2:99:156:155	1/1:-92.4,-7.49,0.0:3:75:27:27
1	12907357	.	CT	C	2969	PASS	BRF=0.61;FR=0.5000;HP=4;HapScore=2;MGOF=5;MMLQ=25;MQ=59.05;NF=231;NR=78;PP=2969;QD=20;SC=GGTCATCCCCCTGATCTTCAT;SbPval=0.67;Source=Platypus;TC=736;TCF=532;TCR=204;TR=309;WE=12907366;WS=12907342	GT:GL:GOF:GQ:NR:NV	1/0:-39.64,0.0,-44.08:4:99:22:12	1/0:-100.03,0.0,-184.92:4:99:77:30	1/0:-166.38,0.0,-200.1:1:99:98:45	1/0:-90.42,0.0,-148.24:5:99:64:26	1/0:-176.15,0.0,-224.59:2:99:105:48	1/0:-179.47,0.0,-275.08:3:99:117:46	1/0:-134.8,0.0,-230.3:3:99:96:39	1/0:-158.37,0.0,-258.42:3:99:109:44	1/0:-72.94,0.0,-115.55:3:99:48:19
1	12907885	.	T	C	2965	badReads;MQ	BRF=0.8;FR=1.0000;HP=1;HapScore=1;MGOF=4;MMLQ=37;MQ=30.95;NF=368;NR=637;PP=2965;QD=20;SC=CTTTTGGCTCTGCAGCCAGGT;SbPval=0.52;Source=Platypus;TC=1009;TCF=370;TCR=639;TR=1005;WE=12907893;WS=12907875	GT:GL:GOF:GQ:NR:NV	1/1:-70.3,-5.42,0.0:2:54:21:21	1/1:-300.0,-37.44,0.0:4:99:140:138	1/1:-300.0,-28.56,0.0:1:99:101:101	1/1:-300.0,-30.94,0.0:1:99:109:109	1/1:-300.0,-44.12,0.0:2:99:152:152	1/1:-300.0,-52.98,0.0:2:99:190:189	1/1:-300.0,-34.59,0.0:2:99:121:121	1/1:-300.0,-36.42,0.0:2:99:131:130	1/1:-149.1,-12.01,0.0:2:99:44:44
1	12919482	.	G	C	860	strandBias;alleleBias	BRF=0.65;FR=0.4245;HP=3;HapScore=2;MGOF=26;MMLQ=37;MQ=54.99;NF=32;NR=34;PP=860;QD=13.557139584;SC=TATGGGATGAGAATGAAAGCA;SbPval=0.0;Source=Platypus;TC=487;TCF=397;TCR=90;TR=66;WE=12919490;WS=12919472	GT:GL:GOF:GQ:NR:NV	1/0:-0.39,0.0,-36.19:25:5:14:1	1/0:-10.88,0.0,-143.98:19:99:53:7	1/0:-11.58,0.0,-147.08:22:99:54:7	1/0:-9.35,0.0,-147.55:23:93:54:8	1/0:-18.34,0.0,-161.44:26:99:59:10	1/0:-33.06,0.0,-266.26:21:99:106:19	1/0:-8.44,0.0,-174.94:16:84:62:8	0/0:0.0,-7.86,-211.0:8:79:66:3	1/0:-2.65,0.0,-45.55:17:27:19:3
1	12919505	.	GAGTCCC	TTGTCCT	2937	strandBias;alleleBias	BRF=0.66;FR=0.4444;HP=1;HapScore=1;MGOF=16;MMLQ=37;MQ=56.34;NF=0;NR=45;PP=2937;QD=20;SC=GGTCAGGGATGAGTCCCTCTA;SbPval=0.0;Source=Platypus;TC=595;TCF=430;TCR=165;TR=45;WE=12919519;WS=12919495	GT:GL:GOF:GQ:NR:NV	0/0:0.0,-5.42,-165.1:3:54:20:0	0/1:-34.52,0.0,-300.0:10:99:71:5	0/1:-66.52,0.0,-300.0:9:99:68:8	0/1:-39.63,0.0,-300.0:11:99:60:5	0/1:-35.23,0.0,-300.0:16:99:67:5	0/1:-113.12,0.0,-300.0:15:99:115:13	0/1:-23.52,0.0,-300.0:8:99:71:3	0/1:-17.61,0.0,-300.0:4:99:94:4	0/1:-16.88,0.0,-182.38:9:99:29:2
1	12919536	.	C	T	76	QD;alleleBias;strandBias	BRF=0.67;FR=0.0567;HP=3;HapScore=1;MGOF=23;MMLQ=25;MQ=52.58;NF=1;NR=40;PP=76;QD=2.7017368914;SC=CTCTCCCTTACTTTACCCACA;SbPval=0.0;Source=Platypus;TC=746;TCF=466;TCR=280;TR=41;WE=12919544;WS=12919526	GT:GL:GOF:GQ:NR:NV	0/0:0.0,-5.42,-69.1:4:54:22:0	0/0:0.0,-15.56,-298.0:17:99:94:3	0/0:0.0,-4.06,-274.0:15:41:97:7	0/0:0.0,-0.46,-198.6:18:6:70:5	0/0:0.0,-6.03,-288.3:21:60:94:6	0/1:-12.7,0.0,-300.0:23:99:139:14	0/0:0.0,-11.14,-250.3:11:99:80:3	0/0:0.0,-22.01,-300.0:9:99:117:3	0/0:0.0,-7.53,-93.8:15:75:33:0
1	12919574	.	TGCGGGATGTTGATGA	AGCGGGACGTTGACGG	2927	strandBias;alleleBias	BRF=0.66;FR=0.3333;HP=2;HapScore=1;MGOF=14;MMLQ=37;MQ=48.65;NF=0;NR=38;PP=2927;QD=20;SC=GTGCTGGATTTGCGGGATGTT;SbPval=0.0;Source=Platypus;TC=917;TCF=503;TCR=414;TR=38;WE=12919597;WS=12919564	GT:GL:GOF:GQ:NR:NV	0/0:0.0,-7.22,-295.9:3:72:27:0	1/0:-47.88,0.0,-300.0:14:99:113:6	1/0:-12.18,0.0,-300.0:10:99:116:2	1/0:-20.82,0.0,-300.0:9:99:75:3	1/0:-39.48,0.0,-300.0:13:99:133:6	1/0:-175.04,0.0,-300.0:12:99:168:17	1/0:-14.2,0.0,-300.0:12:99:106:3	0/0:0.0,-18.71,-300.0:5:99:137:1	0/0:0.0,-12.64,-300.0:7:99:42:0
1	12919642	.	G	A	260	QD;alleleBias	BRF=0.65;FR=0.1345;HP=2;HapScore=1;MGOF=11;MMLQ=37;MQ=53.07;NF=0;NR=60;PP=260;QD=4.91285354245;SC=CTTCCCAGAGGCCATGAGTAA;SbPval=1.0;Source=Platypus;TC=922;TCF=464;TCR=458;TR=60;WE=12919650;WS=12919632	GT:GL:GOF:GQ:NR:NV	0/0:0.0,-2.32,-69.1:10:23:24:1	0/0:0.0,-1.03,-297.1:11:11:101:8	0/0:0.0,-18.67,-300.0:4:99:106:3	0/0:0.0,-4.53,-281.0:8:45:93:6	1/0:-20.62,0.0,-300.0:10:99:122:15	1/0:-11.34,0.0,-300.0:9:99:168:16	1/0:-0.64,0.0,-300.0:8:7:130:10	0/0:0.0,-30.79,-300.0:6:99:125:1	0/0:0.0,-12.64,-159.1:4:99:53:0
1	12919672	.	TGTCCAAGGAC	CGTCCAAGGAT	920	strandBias;alleleBias	BRF=0.64;FR=0.3290;HP=1;HapScore=1;MGOF=8;MMLQ=37;MQ=53.47;NF=0;NR=42;PP=920;QD=23.1778065443;SC=AGCAGAGGACTGTCCAAGGAC;SbPval=0.0;Source=Platypus;TC=869;TCF=430;TCR=439;TR=42;WE=12919690;WS=12919662	GT:GL:GOF:GQ:NR:NV	1/0:-1.38,0.0,-117.18:8:14:24:1	1/0:-16.19,0.0,-300.0:4:99:100:7	0/0:0.0,-27.31,-300.0:2:99:97:1	1/0:-6.0,0.0,-300.0:4:60:98:5	1/0:-60.68,0.0,-300.0:5:99:115:14	1/0:-13.44,0.0,-300.0:4:99:159:8	1/0:-4.58,0.0,-300.0:4:46:117:5	0/0:0.0,-26.88,-300.0:6:99:112:1	0/0:0.0,-13.25,-294.8:4:99:47:0
1	12942222	.	C	T	2965	badReads;MQ	BRF=0.76;FR=0.5000;HP=2;HapScore=2;MGOF=2;MMLQ=37;MQ=27.5;NF=240;NR=450;PP=2965;QD=20;SC=TTCTCACAGACATCCTGTAAA;SbPval=0.8;Source=Platypus;TC=1646;TCF=662;TCR=984;TR=690;WE=12942230;WS=12942212	GT:GL:GOF:GQ:NR:NV	0/1:-52.28,0.0,-92.78:2:99:61:22	0/1:-209.7,0.0,-277.4:1:99:179:79	0/1:-224.74,0.0,-300.0:1:99:208:86	0/1:-217.38,0.0,-243.88:2:99:174:82	0/1:-188.44,0.0,-300.0:2:99:204:70	0/1:-300.0,0.0,-300.0:2:99:294:125	0/1:-190.5,0.0,-300.0:2:99:180:72	0/1:-237.23,0.0,-300.0:1:99:234:94	0/1:-149.91,0.0,-116.41:1:99:112:60
1	12987951	.	C	T	2965	badReads;MQ	BRF=0.72;FR=0.5000;HP=3;HapScore=2;MGOF=5;MMLQ=37;MQ=26.69;NF=79;NR=218;PP=2965;QD=20;SC=ATCTTCGCCCCACTTCGGGCT;SbPval=0.43;Source=Platypus;TC=647;TCF=164;TCR=483;TR=297;WE=12987959;WS=12987941	GT:GL:GOF:GQ:NR:NV	0/1:-17.08,0.0,-39.28:1:99:22:6	0/1:-113.43,0.0,-102.33:5:99:73:37	0/1:-145.94,0.0,-129.74:2:99:95:47	0/1:-86.33,0.0,-130.63:3:99:73:31	0/1:-121.06,0.0,-100.76:4:99:77:41	0/1:-145.66,0.0,-177.76:3:99:111:51	0/1:-84.05,0.0,-153.25:2:99:80:30	0/1:-114.86,0.0,-110.06:1:99:78:38	0/1:-41.97,0.0,-60.37:2:99:38:16
1	13001252	.	T	C	128	badReads;MQ;QD;alleleBias	BRF=0.82;FR=0.0556;HP=1;HapScore=1;MGOF=5;MMLQ=37;MQ=26.68;NF=42;NR=0;PP=128;QD=3.87550506065;SC=CAAGGGCTGCTGTCCTCTCAT;SbPval=1.0;Source=Platypus;TC=866;TCF=551;TCR=315;TR=42;WE=13001260;WS=13001242	GT:GL:GOF:GQ:NR:NV	0/0:0.0,-2.62,-74.0:4:26:22:1	0/0:0.0,-15.0,-300.0:5:99:105:4	0/0:0.0,-16.12,-300.0:1:99:129:5	0/0:0.0,-5.52,-256.3:2:55:87:5	0/0:0.0,-16.56,-300.0:1:99:100:3	0/0:0.0,-23.67,-300.0:3:99:141:4	0/0:0.0,-19.0,-300.0:2:99:112:3	1/0:-18.0,0.0,-294.3:1:99:109:13	0/0:0.0,-3.26,-180.1:1:33:61:4
1	13001414	.	G	A	24	badReads;MQ;QD;alleleBias	BRF=0.85;FR=0.0963;HP=1;HapScore=1;MGOF=4;MMLQ=37;MQ=22.36;NF=0;NR=23;PP=24;QD=2.55527011075;SC=AAATAGAGGTGAGACTGAGAA;SbPval=1.0;Source=Platypus;TC=512;TCF=147;TCR=365;TR=23;WE=13001422;WS=13001404	GT:GL:GOF:GQ:NR:NV	1/0:-7.19,0.0,-36.79:0:72:14:3	0/0:0.0,-10.68,-163.4:4:99:51:1	0/0:0.0,-3.78,-238.1:3:38:77:5	0/0:0.0,-6.75,-161.6:3:67:49:2	0/0:0.0,-11.53,-218.2:4:99:65:2	0/0:0.0,-26.4,-300.0:2:99:107:1	1/0:-1.25,0.0,-141.85:1:13:49:4	0/0:0.0,-10.24,-241.6:4:99:74:3	./.:0.0,-0.13,-81.4:3:4:26:2
1	13036447	.	C	G	2965	badReads;MQ	BRF=0.84;FR=1.0000;HP=1;HapScore=1;MGOF=4;MMLQ=37;MQ=16.1;NF=299;NR=178;PP=2965;QD=20;SC=CTGGGTGGGTCCAGCACAGAA;SbPval=0.52;Source=Platypus;TC=477;TCF=299;TCR=178;TR=477;WE=13036455;WS=13036437	GT:GL:GOF:GQ:NR:NV	1/1:-37.0,-2.71,0.0:0:27:10:10	1/1:-218.4,-17.76,0.0:1:99:60:60	1/1:-272.5,-22.24,0.0:2:99:75:75	1/1:-172.7,-13.85,0.0:1:99:47:47	1/1:-218.4,-17.76,0.0:2:99:60:60	1/1:-300.0,-25.55,0.0:4:99:86:86	1/1:-229.3,-18.63,0.0:3:99:63:63	1/1:-204.8,-16.56,0.0:2:99:56:56	1/1:-71.6,-5.72,0.0:3:57:20:20
1	13036587	.	C	T	2965	badReads;MQ	BRF=0.73;FR=1.0000;HP=1;HapScore=1;MGOF=7;MMLQ=37;MQ=26.7;NF=442;NR=652;PP=2965;QD=20;SC=ATGTGCTGGCCGTGTATGATA;SbPval=0.52;Source=Platypus;TC=1098;TCF=443;TCR=655;TR=1094;WE=13036595;WS=13036577	GT:GL:GOF:GQ:NR:NV	1/1:-93.6,-7.49,0.0:7:75:35:35	1/1:-300.0,-34.02,0.0:3:99:124:124	1/1:-300.0,-44.25,0.0:6:99:164:164	1/1:-300.0,-28.56,0.0:4:99:103:103	1/1:-300.0,-30.28,0.0:6:99:124:121	1/1:-300.0,-43.01,0.0:7:99:160:160	1/1:-300.0,-36.66,0.0:6:99:140:140	1/1:-300.0,-38.43,0.0:4:99:158:158	1/1:-241.7,-19.83,0.0:6:99:90:89
1	13036654	.	C	T	2965	badReads;MQ	BRF=0.74;FR=0.5000;HP=1;HapScore=1;MGOF=23;MMLQ=37;MQ=26.17;NF=40;NR=182;PP=2965;QD=20;SC=TCTTCATCTCCGATGGCTGTC;SbPval=0.6;Source=Platypus;TC=687;TCF=132;TCR=555;TR=222;WE=13036662;WS=13036644	GT:GL:GOF:GQ:NR:NV	0/1:-10.89,0.0,-31.89:19:99:16:4	0/1:-29.77,0.0,-142.97:19:99:61:13	0/1:-134.31,0.0,-228.31:17:99:128:48	0/1:-65.15,0.0,-89.85:19:99:54:22	0/1:-40.42,0.0,-180.82:23:99:80:18	0/1:-84.63,0.0,-221.53:20:99:104:31	0/1:-113.84,0.0,-158.24:21:99:94:40	0/1:-79.01,0.0,-199.91:16:99:96:29	0/1:-41.38,0.0,-104.18:20:99:54:17
1	13052789	.	G	A	2965	badReads;alleleBias	BRF=0.7;FR=0.5000;HP=3;HapScore=1;MGOF=9;MMLQ=37;MQ=52.81;NF=186;NR=107;PP=2965;QD=20;SC=CAGGGCAGTTGTCAATACAGA;SbPval=0.35;Source=Platypus;TC=1434;TCF=948;TCR=486;TR=293;WE=13052797;WS=13052779	GT:GL:GOF:GQ:NR:NV	1/0:-38.73,0.0,-156.03:5:99:56:14	1/0:-77.47,0.0,-300.0:8:99:129:27	1/0:-76.11,0.0,-300.0:3:99:178:26	1/0:-165.19,0.0,-300.0:4:99:156:37	1/0:-123.2,0.0,-300.0:9:99:139:31	1/0:-165.5,0.0,-300.0:3:99:260:54	1/0:-126.32,0.0,-300.0:5:99:157:31	1/0:-84.63,0.0,-300.0:4:99:241:52	1/0:-43.83,0.0,-279.53:3:99:118:21
1	13052871	.	C	T	2965	alleleBias	BRF=0.69;FR=0.5000;HP=1;HapScore=1;MGOF=20;MMLQ=37;MQ=43.09;NF=0;NR=213;PP=2965;QD=20;SC=AGCAAATCTGCTCCAGCAGAG;SbPval=1.0;Source=Platypus;TC=1282;TCF=224;TCR=1058;TR=213;WE=13052879;WS=13052861	GT:GL:GOF:GQ:NR:NV	0/1:-16.48,0.0,-130.98:12:99:54:9	0/1:-15.89,0.0,-300.0:20:99:135:19	0/1:-34.17,0.0,-300.0:18:99:161:25	0/1:-48.62,0.0,-300.0:19:99:133:25	0/1:-44.26,0.0,-300.0:19:99:136:26	0/1:-61.48,0.0,-300.0:15:99:209:36	0/1:-59.39,0.0,-300.0:16:99:136:28	0/1:-64.82,0.0,-300.0:15:99:223:37	0/1:-5.82,0.0,-241.42:14:58:95:8
1	13052907	.	T	C	2965	PASS	BRF=0.69;FR=0.5000;HP=2;HapScore=1;MGOF=8;MMLQ=37;MQ=41.48;NF=0;NR=733;PP=2965;QD=20;SC=ATAACTCTCCTGCGGGGCAGG;SbPval=1.0;Source=Platypus;TC=1160;TCF=52;TCR=1108;TR=733;WE=13052915;WS=13052897	GT:GL:GOF:GQ:NR:NV	1/0:-55.3,0.0,-35.7:6:99:35:18	1/0:-272.57,0.0,-113.37:8:99:131:85	1/0:-298.91,0.0,-147.21:7:99:157:95	1/0:-300.0,0.0,-104.68:7:99:157:111	1/0:-297.07,0.0,-75.97:7:99:129:91	1/0:-300.0,0.0,-148.23:7:99:177:112	1/0:-228.85,0.0,-125.05:7:99:121:72	1/0:-300.0,0.0,-193.41:6:99:200:117	1/0:-101.55,0.0,-48.45:4:99:53:32
1	13123657	.	C	A	2965	badReads;MQ	BRF=0.84;FR=0.9340;HP=4;HapScore=1;MGOF=10;MMLQ=37;MQ=17.63;NF=125;NR=99;PP=2965;QD=20;SC=CTCCAAGGGGCTCAAGATTGG;SbPval=0.67;Source=Platypus;TC=239;TCF=126;TCR=113;TR=224;WE=13123665;WS=13123647	GT:GL:GOF:GQ:NR:NV	1/1:-29.6,-2.11,0.0:4:21:10:10	1/0:-50.51,0.0,-13.31:10:99:22:16	1/1:-93.8,-7.53,0.0:5:75:31:30	1/0:-70.71,0.0,-0.51:8:6:26:24	1/1:-80.5,-1.86,0.0:5:19:32:29	1/1:-144.3,-5.24,0.0:2:52:47:45	1/1:-92.4,-7.49,0.0:4:75:29:29	1/1:-81.4,-6.32,0.0:3:63:28:27	1/1:-51.8,-3.91,0.0:0:39:14:14
1	13183422	.	T	C	2965	badReads;MQ	BRF=0.7;FR=0.5000;HP=2;HapScore=1;MGOF=31;MMLQ=37;MQ=36.92;NF=321;NR=111;PP=2965;QD=20;SC=CGTGAGGTGTTTCCTGATATG;SbPval=0.66;Source=Platypus;TC=835;TCF=603;TCR=232;TR=432;WE=13183430;WS=13183412	GT:GL:GOF:GQ:NR:NV	1/0:-21.69,0.0,-25.39:24:99:15:7	1/0:-191.09,0.0,-139.29:31:99:108:61	1/0:-165.1,0.0,-142.9:26:99:100:53	1/0:-106.62,0.0,-128.92:29:99:77:35	1/0:-205.92,0.0,-134.32:28:99:112:65	1/0:-208.61,0.0,-255.41:27:99:152:70	1/0:-180.32,0.0,-155.62:30:99:111:58	1/0:-172.97,0.0,-206.27:25:99:123:57	1/0:-85.36,0.0,-29.86:24:99:37:26
1	13183439	.	T	C	2965	MQ	BRF=0.69;FR=1.0000;HP=3;HapScore=1;MGOF=18;MMLQ=37;MQ=37.15;NF=628;NR=280;PP=2965;QD=20;SC=TATGCGCTGGTGTTTCGAGGG;SbPval=0.49;Source=Platypus;TC=917;TCF=635;TCR=282;TR=908;WE=13183447;WS=13183429	GT:GL:GOF:GQ:NR:NV	1/1:-62.9,-4.82,0.0:12:48:19:17	1/1:-300.0,-33.38,0.0:18:99:115:115	1/1:-300.0,-27.93,0.0:15:99:100:99	1/1:-300.0,-25.29,0.0:13:99:89:87	1/1:-300.0,-36.36,0.0:16:99:122:122	1/1:-300.0,-43.83,0.0:12:99:167:166	1/1:-300.0,-34.02,0.0:15:99:118:115	1/1:-300.0,-40.04,0.0:12:99:140:140	1/1:-150.5,-12.04,0.0:13:99:47:47
1	13353963	.	G	A	2965	badReads;MQ	BRF=0.8;FR=0.5000;HP=2;HapScore=2;MGOF=11;MMLQ=37;MQ=20.64;NF=104;NR=168;PP=2965;QD=20;SC=AGACCCTCACGTTAAAGGACT;SbPval=0.4;Source=Platypus;TC=518;TCF=186;TCR=332;TR=272;WE=13353971;WS=13353953	GT:GL:GOF:GQ:NR:NV	1/0:-38.08,0.0,-29.48:8:99:24:13	1/0:-65.45,0.0,-64.55:11:99:46:24	1/0:-95.24,0.0,-73.14:6:99:59:34	1/0:-71.88,0.0,-87.98:7:99:57:26	1/0:-106.6,0.0,-95.5:2:99:70:37	1/0:-150.11,0.0,-124.31:6:99:96:52	1/0:-46.22,0.0,-84.42:7:99:44:17	1/0:-126.28,0.0,-115.38:5:99:85:45	1/0:-69.9,0.0,-34.2:1:99:37:24
1	13365776	.	C	G	1756	badReads;MQ;alleleBias	BRF=0.75;FR=0.4736;HP=1;HapScore=2;MGOF=12;MMLQ=37;MQ=23.49;NF=91;NR=4;PP=1756;QD=18.85022329;SC=GAGCTGCTATCCAGGATGTGG;SbPval=0.87;Source=Platypus;TC=546;TCF=506;TCR=40;TR=95;WE=13365784;WS=13365766	GT:GL:GOF:GQ:NR:NV	./.:-0.09,0.0,-39.59:9:3:16:1	0/1:-31.03,0.0,-185.23:12:99:70:14	0/1:-15.84,0.0,-167.54:4:99:61:9	0/1:-24.48,0.0,-141.58:9:99:57:11	0/1:-24.32,0.0,-224.12:8:99:82:13	0/1:-36.41,0.0,-239.91:7:99:93:18	0/1:-28.57,0.0,-171.57:11:99:69:14	0/1:-17.86,0.0,-205.16:10:99:75:12	0/1:-5.68,0.0,-53.78:7:57:23:3
1	13379281	.	G	A	2965	badReads;MQ	BRF=0.73;FR=1.0000;HP=2;HapScore=1;MGOF=9;MMLQ=37;MQ=27.2;NF=456;NR=183;PP=2965;QD=20;SC=AAAGTGGGGCGAAGATCTCCC;SbPval=0.51;Source=Platypus;TC=641;TCF=457;TCR=184;TR=639;WE=13379289;WS=13379271	GT:GL:GOF:GQ:NR:NV	1/1:-75.1,-5.99,0.0:8:60:23:23	1/1:-202.2,-17.09,0.0:8:99:58:58	1/1:-289.9,-23.48,0.0:7:99:87:86	1/1:-241.7,-19.83,0.0:5:99:73:73	1/1:-220.6,-18.3,0.0:9:99:68:67	1/1:-300.0,-27.06,0.0:6:99:99:99	1/1:-249.1,-20.44,0.0:8:99:75:75	1/1:-300.0,-27.06,0.0:5:99:103:103	1/1:-165.3,-13.25,0.0:4:99:55:55
1	13414034	.	G	A	2965	badReads;MQ	BRF=0.71;FR=0.5000;HP=1;HapScore=1;MGOF=40;MMLQ=37;MQ=25.88;NF=229;NR=57;PP=2965;QD=20;SC=AAGGAGCTGCGTCTGATTCAT;SbPval=0.99;Source=Platypus;TC=838;TCF=561;TCR=277;TR=286;WE=13414042;WS=13414024	GT:GL:GOF:GQ:NR:NV	1/0:-30.98,0.0,-34.68:16:99:26:10	1/0:-51.82,0.0,-194.72:39:99:85:22	1/0:-112.41,0.0,-162.91:24:99:98:40	1/0:-52.99,0.0,-162.49:40:99:77:21	1/0:-111.58,0.0,-227.88:30:99:120:43	1/0:-166.52,0.0,-269.12:30:99:166:61	1/0:-64.81,0.0,-195.51:26:99:98:27	1/0:-123.73,0.0,-186.73:23:99:123:47	1/0:-27.07,0.0,-78.87:14:99:45:15
1	13414069	.	G	C	2965	badReads;MQ	BRF=0.73;FR=0.5000;HP=2;HapScore=3;MGOF=14;MMLQ=37;MQ=26.9;NF=288;NR=171;PP=2965;QD=20;SC=CACCAATCTTGAGCCCCTTGG;SbPval=0.56;Source=Platypus;TC=1123;TCF=694;TCR=429;TR=459;WE=13414097;WS=13414059	GT:GL:GOF:GQ:NR:NV	1/0:-43.2,0.0,-62.8:11:99:41:15	1/0:-210.08,0.0,-174.38:10:99:110:60	1/0:-163.19,0.0,-258.09:14:99:138:48	1/0:-162.59,0.0,-141.59:9:99:93:49	1/0:-211.98,0.0,-299.35:11:99:159:64	1/0:-281.07,0.0,-299.35:10:99:208:81	1/0:-182.69,0.0,-232.09:9:99:132:55	1/0:-212.28,0.0,-299.35:12:99:168:60	1/0:-83.9,0.0,-111.1:7:99:74:27
1	13414082	.	TTCTGCTG	CTCTGCTA	2947	badReads;MQ	BRF=0.73;FR=0.5000;HP=1;HapScore=3;MGOF=14;MMLQ=37;MQ=26.17;NF=211;NR=156;PP=2947;QD=20;SC=CCCCTTGGAGTTCTGCTGGAG;SbPval=0.46;Source=Platypus;TC=1003;TCF=592;TCR=411;TR=367;WE=13414097;WS=13414059	GT:GL:GOF:GQ:NR:NV	1/0:-75.56,0.0,-128.56:11:99:38:12	1/0:-299.7,0.0,-299.7:10:99:95:43	1/0:-277.76,0.0,-299.7:14:99:125:41	1/0:-283.09,0.0,-248.69:9:99:83:40	1/0:-299.7,0.0,-299.7:11:99:144:51	1/0:-299.7,0.0,-299.7:10:99:178:68	1/0:-299.59,0.0,-299.7:9:99:118:40	1/0:-299.7,0.0,-299.7:12:99:151:47	1/0:-153.89,0.0,-216.69:7:99:71:25
1	13448283	.	A	G	2965	badReads;MQ	BRF=0.75;FR=1.0000;HP=1;HapScore=1;MGOF=15;MMLQ=37;MQ=27.08;NF=1071;NR=319;PP=2965;QD=20;SC=GTGTGGCGCAACAGGTCCTTC;SbPval=0.51;Source=Platypus;TC=1392;TCF=1072;TCR=320;TR=1390;WE=13448291;WS=13448273	GT:GL:GOF:GQ:NR:NV	1/1:-132.0,-10.54,0.0:7:99:46:46	1/1:-300.0,-42.11,0.0:15:99:151:151	1/1:-300.0,-49.34,0.0:10:99:191:191	1/1:-300.0,-32.81,0.0:15:99:123:122	1/1:-300.0,-48.47,0.0:14:99:178:177	1/1:-300.0,-54.15,0.0:12:99:203:203	1/1:-300.0,-46.33,0.0:11:99:171:171	1/1:-300.0,-51.44,0.0:13:99:214:214	1/1:-300.0,-26.79,0.0:9:99:115:115
1	13448351	.	T	C	2965	badReads;MQ	BRF=0.86;FR=1.0000;HP=3;HapScore=1;MGOF=25;MMLQ=37;MQ=18.4;NF=232;NR=492;PP=2965;QD=20;SC=CTGGGAGCAGTGGCTCAGGCC;SbPval=0.51;Source=Platypus;TC=725;TCF=233;TCR=492;TR=724;WE=13448359;WS=13448341	GT:GL:GOF:GQ:NR:NV	1/1:-85.1,-6.62,0.0:14:66:26:26	1/1:-217.1,-17.46,0.0:25:99:61:61	1/1:-300.0,-26.12,0.0:15:99:97:97	1/1:-215.9,-17.46,0.0:21:99:64:63	1/1:-300.0,-25.29,0.0:23:99:96:96	1/1:-300.0,-30.1,0.0:20:99:113:113	1/1:-275.1,-22.28,0.0:18:99:86:86	1/1:-300.0,-29.74,0.0:18:99:113:113	1/1:-213.4,-17.16,0.0:15:99:69:69
1	13634831	.	G	A	715	badReads;MQ;alleleBias	BRF=0.76;FR=0.3770;HP=1;HapScore=1;MGOF=4;MMLQ=37;MQ=20.46;NF=60;NR=13;PP=715;QD=10.270838528;SC=AAGGAGCTGCGTCTGATTCAT;SbPval=1.0;Source=Platypus;TC=655;TCF=412;TCR=243;TR=73;WE=13634839;WS=13634821	GT:GL:GOF:GQ:NR:NV	0/0:0.0,-2.32,-56.7:1:23:20:1	1/0:-14.21,0.0,-236.11:3:99:89:12	1/0:-31.03,0.0,-185.23:3:99:74:14	0/0:0.0,-2.93,-187.4:2:29:64:4	1/0:-14.31,0.0,-253.21:2:99:93:11	1/0:-3.92,0.0,-300.0:1:39:112:10	1/0:-12.46,0.0,-200.06:3:99:76:10	1/0:-3.41,0.0,-268.61:2:34:98:9	1/0:-0.78,0.0,-69.88:4:8:29:2
1	13695787	.	C	G	2965	badReads;MQ	BRF=0.85;FR=1.0000;HP=1;HapScore=1;MGOF=20;MMLQ=37;MQ=16.62;NF=441;NR=21;PP=2965;QD=20;SC=GTCCTTCAGACCATCCATGGA;SbPval=0.5;Source=Platypus;TC=463;TCF=442;TCR=21;TR=462;WE=13695795;WS=13695777	GT:GL:GOF:GQ:NR:NV	1/1:-85.1,-6.62,0.0:8:66:25:25	1/1:-141.7,-11.41,0.0:14:99:39:39	1/1:-238.0,-19.53,0.0:16:99:69:69	1/1:-170.2,-13.55,0.0:17:99:46:46	1/1:-136.8,-11.1,0.0:17:99:40:40	1/1:-275.1,-22.28,0.0:18:99:77:77	1/1:-181.3,-14.45,0.0:20:99:49:49	1/1:-235.6,-18.96,0.0:17:99:67:67	1/1:-177.6,-11.05,0.0:12:99:51:50
1	13695816	.	G	A	2965	badReads;MQ	BRF=0.78;FR=1.0000;HP=3;HapScore=1;MGOF=16;MMLQ=37;MQ=23.18;NF=577;NR=265;PP=2965;QD=20;SC=TGCCGTGAAAGCAGAAAGTGG;SbPval=0.51;Source=Platypus;TC=847;TCF=582;TCR=265;TR=842;WE=13695824;WS=13695806	GT:GL:GOF:GQ:NR:NV	1/1:-119.4,-9.87,0.0:13:99:43:43	1/1:-259.8,-22.41,0.0:13:99:85:85	1/1:-300.0,-29.43,0.0:15:99:112:112	1/1:-256.5,-21.04,0.0:14:99:82:81	1/1:-275.3,-24.39,0.0:11:99:91:91	1/1:-300.0,-36.53,0.0:13:99:139:138	1/1:-300.0,-26.73,0.0:11:99:100:100	1/1:-300.0,-25.36,0.0:12:99:104:103	1/1:-230.5,-16.1,0.0:16:99:91:89
1	13695974	.	T	C	2965	badReads;MQ	BRF=0.86;FR=1.0000;HP=1;HapScore=1;MGOF=38;MMLQ=37;MQ=13.4;NF=0;NR=197;PP=2965;QD=20;SC=AAGCGCAGTGTACCATGACTC;SbPval=1.0;Source=Platypus;TC=199;TCF=0;TCR=199;TR=197;WE=13695982;WS=13695964	GT:GL:GOF:GQ:NR:NV	1/1:-54.3,-4.21,0.0:18:42:15:15	1/1:-53.1,-4.21,0.0:38:42:15:15	1/1:-98.7,-7.83,0.0:26:78:28:27	1/1:-59.2,-4.52,0.0:18:45:16:16	1/1:-72.8,-5.72,0.0:16:57:20:20	1/1:-129.4,-10.5,0.0:24:99:36:36	1/1:-92.5,-7.22,0.0:26:72:25:25	1/1:-77.7,-2.92,0.0:16:29:23:22	1/1:-77.7,-6.02,0.0:26:60:21:21
1	13802224	.	G	A	2965	PASS	BRF=0.6;FR=0.5097;HP=1;HapScore=2;MGOF=5;MMLQ=37;MQ=60.0;NF=131;NR=44;PP=2965;QD=20;SC=ATGGTGGCCAGTGCTTTTCCA;SbPval=0.62;Source=Platypus;TC=346;TCF=253;TCR=93;TR=175;WE=13802232;WS=13802214	GT:GL:GOF:GQ:NR:NV	1/0:-33.99,0.0,-0.69:0:8:11:10	1/0:-76.46,0.0,-54.26:4:99:42:24	1/0:-71.79,0.0,-63.29:1:99:48:25	1/0:-72.39,0.0,-44.09:2:99:40:24	1/0:-68.58,0.0,-75.78:5:99:50:23	1/0:-56.86,0.0,-67.86:2:99:46:24	1/0:-38.77,0.0,-60.97:2:99:35:13	1/0:-46.95,0.0,-92.55:2:99:51:17	1/0:-38.98,0.0,-19.28:0:99:23:15
1	13802325	.	T	C	2965	PASS	BRF=0.6;FR=0.5000;HP=1;HapScore=2;MGOF=8;MMLQ=37;MQ=59.99;NF=205;NR=87;PP=2965;QD=20;SC=CAGTCATCCTTGTCCTCGTCT;SbPval=0.62;Source=Platypus;TC=569;TCF=390;TCR=179;TR=292;WE=13802333;WS=13802315	GT:GL:GOF:GQ:NR:NV	1/0:-42.68,0.0,-16.78:1:99:21:13	1/0:-123.87,0.0,-71.97:2:99:63:39	1/0:-111.65,0.0,-122.55:3:99:78:37	1/0:-107.83,0.0,-102.93:4:99:68:34	1/0:-103.9,0.0,-92.5:3:99:69:35	1/0:-119.62,0.0,-123.32:2:99:83:42	1/0:-72.37,0.0,-107.97:3:99:62:26	1/0:-139.95,0.0,-95.45:1:99:83:46	1/0:-54.3,0.0,-59.1:8:99:42:20
1	13802437	.	G	A	2965	PASS	BRF=0.63;FR=0.5000;HP=2;HapScore=2;MGOF=8;MMLQ=37;MQ=59.99;NF=227;NR=212;PP=2965;QD=20;SC=CGGCCACACCGGAGAAAATGA;SbPval=0.36;Source=Platypus;TC=871;TCF=482;TCR=389;TR=439;WE=13802445;WS=13802427	GT:GL:GOF:GQ:NR:NV	1/0:-32.07,0.0,-38.37:3:99:29:13	1/0:-126.42,0.0,-110.32:8:99:83:46	1/0:-169.58,0.0,-184.18:2:99:125:62	1/0:-119.26,0.0,-110.66:1:99:84:45	1/0:-133.84,0.0,-141.14:3:99:100:47	1/0:-201.56,0.0,-197.66:2:99:145:73	1/0:-118.04,0.0,-136.64:2:99:92:46	1/0:-202.13,0.0,-181.53:1:99:147:76	1/0:-74.74,0.0,-98.14:2:99:66:31
1	13802617	.	T	C	2965	PASS	BRF=0.59;FR=0.5000;HP=2;HapScore=2;MGOF=3;MMLQ=37;MQ=59.96;NF=61;NR=211;PP=2965;QD=20;SC=CAGCTCAAGGTTGCCTAAAAG;SbPval=0.68;Source=Platypus;TC=610;TCF=152;TCR=458;TR=272;WE=13802625;WS=13802607	GT:GL:GOF:GQ:NR:NV	1/0:-20.78,0.0,-33.18:1:99:18:7	1/0:-82.37,0.0,-99.17:1:99:67:29	1/0:-110.77,0.0,-135.67:2:99:97:42	1/0:-106.21,0.0,-53.01:0:99:56:34	1/0:-83.13,0.0,-105.23:3:99:70:31	1/0:-99.09,0.0,-210.29:2:99:116:38	1/0:-102.99,0.0,-109.09:1:99:76:35	1/0:-110.49,0.0,-113.99:1:99:85:41	1/0:-38.68,0.0,-22.68:0:99:25:15
1	13910417	.	C	T	2965	badReads	BRF=0.7;FR=0.5000;HP=6;HapScore=2;MGOF=7;MMLQ=37;MQ=60.0;NF=314;NR=144;PP=2965;QD=20;SC=CTCCGGCCCCCCCACCGTCGC;SbPval=0.58;Source=Platypus;TC=786;TCF=531;TCR=255;TR=458;WE=13910425;WS=13910407	GT:GL:GOF:GQ:NR:NV	0/1:-25.39,0.0,-8.09:2:81:10:8	0/1:-144.49,0.0,-83.89:7:99:82:48	0/1:-130.72,0.0,-113.42:1:99:83:44	0/1:-81.15,0.0,-63.85:2:99:52:30	0/1:-229.34,0.0,-147.24:3:99:129:77	0/1:-300.0,0.0,-192.8:3:99:171:102	0/1:-209.32,0.0,-136.42:3:99:117:69	0/1:-186.49,0.0,-139.59:4:99:113:65	0/1:-43.37,0.0,-47.07:2:99:29:15
1	13936822	.	G	T	2965	PASS	BRF=0.62;FR=0.5000;HP=3;HapScore=2;MGOF=11;MMLQ=37;MQ=60.0;NF=249;NR=30;PP=2965;QD=20;SC=TAAGGCAGGGGATATATTTTA;SbPval=0.66;Source=Platypus;TC=584;TCF=514;TCR=70;TR=279;WE=13936830;WS=13936812	GT:GL:GOF:GQ:NR:NV	0/1:-22.85,0.0,-19.15:11:99:14:6	0/1:-149.92,0.0,-88.02:4:99:85:50	0/1:-82.44,0.0,-98.54:0:99:63:29	0/1:-94.17,0.0,-101.67:2:99:67:33	0/1:-99.35,0.0,-144.85:1:99:82:34	0/1:-135.27,0.0,-138.07:1:99:91:46	0/1:-99.13,0.0,-102.83:1:99:67:32	0/1:-102.88,0.0,-142.38:2:99:88:38	0/1:-32.87,0.0,-50.17:0:99:27:11
1	13937089	.	G	T	2965	PASS	BRF=0.63;FR=0.5000;HP=3;HapScore=2;MGOF=4;MMLQ=37;MQ=59.99;NF=110;NR=237;PP=2965;QD=20;SC=TCAACAAATAGAATAATCAAT;SbPval=0.47;Source=Platypus;TC=656;TCF=204;TCR=452;TR=347;WE=13937097;WS=13937079	GT:GL:GOF:GQ:NR:NV	0/1:-15.19,0.0,-22.59:1:99:10:5	0/1:-113.39,0.0,-103.69:4:99:73:39	0/1:-127.83,0.0,-82.13:4:99:69:41	0/1:-111.33,0.0,-100.13:3:99:70:36	0/1:-151.68,0.0,-112.18:2:99:85:46	0/1:-130.2,0.0,-167.3:3:99:109:47	0/1:-128.01,0.0,-131.61:1:99:90:44	0/1:-173.33,0.0,-125.23:3:99:105:60	0/1:-74.66,0.0,-46.26:2:99:45:29
1	13940864	.	C	G	2965	PASS	BRF=0.63;FR=0.5000;HP=2;HapScore=2;MGOF=4;MMLQ=37;MQ=59.99;NF=297;NR=218;PP=2965;QD=20;SC=TTCATTGGTGCAATCATCGTT;SbPval=0.61;Source=Platypus;TC=1026;TCF=576;TCR=450;TR=515;WE=13940872;WS=13940854	GT:GL:GOF:GQ:NR:NV	0/1:-34.08,0.0,-37.78:4:99:30:16	0/1:-134.58,0.0,-126.88:2:99:90:43	0/1:-180.86,0.0,-145.16:1:99:127:70	0/1:-140.39,0.0,-98.69:2:99:87:51	0/1:-228.35,0.0,-213.55:1:99:163:86	0/1:-195.45,0.0,-245.75:1:99:161:72	0/1:-153.23,0.0,-146.03:2:99:107:52	0/1:-196.53,0.0,-213.63:2:99:156:74	0/1:-118.32,0.0,-114.62:1:99:105:51
1	14096821	.	T	C	2965	PASS	BRF=0.62;FR=0.5000;HP=1;HapScore=2;MGOF=4;MMLQ=25;MQ=60.0;NF=74;NR=192;PP=2965;QD=20;SC=ATAGCACTTATGTTTTAGACA;SbPval=0.55;Source=Platypus;TC=607;TCF=172;TCR=435;TR=266;WE=14096829;WS=14096811	GT:GL:GOF:GQ:NR:NV	1/0:-27.58,0.0,-34.98:3:99:25:10	1/0:-61.07,0.0,-122.87:2:99:61:23	1/0:-51.08,0.0,-118.78:1:99:64:21	1/0:-89.38,0.0,-66.18:1:99:59:31	1/0:-88.19,0.0,-129.19:4:99:82:36	1/0:-129.09,0.0,-95.89:1:99:78:43	1/0:-75.73,0.0,-121.43:1:99:73:29	1/0:-107.88,0.0,-149.78:1:99:102:41	1/0:-75.65,0.0,-87.95:1:99:63:32
1	14105139	.	T	A	2965	PASS	BRF=0.61;FR=0.5000;HP=1;HapScore=2;MGOF=8;MMLQ=37;MQ=59.95;NF=206;NR=374;PP=2965;QD=20;SC=AAGAAGAAGATGATGATGATG;SbPval=0.47;Source=Platypus;TC=1152;TCF=403;TCR=749;TR=580;WE=14105147;WS=14105129	GT:GL:GOF:GQ:NR:NV	1/0:-46.84,0.0,-40.44:8:99:31:14	1/0:-170.21,0.0,-160.01:4:99:127:65	1/0:-214.17,0.0,-156.47:3:99:126:67	1/0:-150.8,0.0,-131.4:3:99:99:53	1/0:-210.01,0.0,-235.21:1:99:160:77	1/0:-290.03,0.0,-297.93:1:99:215:111	1/0:-192.75,0.0,-210.05:1:99:150:73	1/0:-259.59,0.0,-222.49:4:99:187:96	1/0:-60.85,0.0,-79.15:1:99:57:24
1	14105298	.	G	A	2965	PASS	BRF=0.61;FR=0.5000;HP=1;HapScore=2;MGOF=3;MMLQ=37;MQ=59.98;NF=264;NR=179;PP=2965;QD=20;SC=ACTGCTCAGAGGTAACACCTG;SbPval=0.52;Source=Platypus;TC=908;TCF=539;TCR=369;TR=443;WE=14105306;WS=14105288	GT:GL:GOF:GQ:NR:NV	1/0:-25.69,0.0,-18.29:0:99:15:9	1/0:-158.53,0.0,-156.03:3:99:107:51	1/0:-140.77,0.0,-160.27:1:99:107:51	1/0:-106.89,0.0,-135.29:2:99:83:39	1/0:-166.18,0.0,-195.48:2:99:123:59	1/0:-245.86,0.0,-280.26:1:99:180:86	1/0:-163.54,0.0,-119.04:2:99:98:54	1/0:-201.0,0.0,-200.0:1:99:140:69	1/0:-60.15,0.0,-86.05:3:99:55:25
1	14106394	.	A	ACTC	2970	PASS	BRF=0.6;FR=0.5000;HP=1;HapScore=2;MGOF=7;MMLQ=37;MQ=59.98;NF=236;NR=165;PP=2970;QD=20;SC=AGATAAACTAACTCCTGCAGG;SbPval=0.48;Source=Platypus;TC=1022;TCF=605;TCR=417;TR=401;WE=14106402;WS=14106384	GT:GL:GOF:GQ:NR:NV	1/0:-58.78,0.0,-36.38:7:99:23:10	1/0:-213.09,0.0,-240.99:1:99:124:44	1/0:-264.98,0.0,-240.98:0:99:124:53	1/0:-231.51,0.0,-188.31:2:99:105:48	1/0:-247.99,0.0,-208.19:3:99:126:51	1/0:-300.0,0.0,-300.0:2:99:179:71	1/0:-263.17,0.0,-283.47:4:99:143:53	1/0:-247.47,0.0,-300.0:3:99:147:52	1/0:-89.46,0.0,-95.86:5:99:51:19
1	14107360	.	T	A	2965	PASS	BRF=0.58;FR=0.5000;HP=4;HapScore=2;MGOF=15;MMLQ=25;MQ=59.91;NF=140;NR=104;PP=2965;QD=20;SC=TCCAATTCTGTCCCCAACAGT;SbPval=0.59;Source=Platypus;TC=549;TCF=310;TCR=239;TR=244;WE=14107368;WS=14107350	GT:GL:GOF:GQ:NR:NV	1/0:-22.29,0.0,-7.89:14:79:14:9	1/0:-90.83,0.0,-90.83:11:99:73:37	1/0:-64.45,0.0,-70.35:15:99:52:25	1/0:-45.05,0.0,-91.85:12:99:50:17	1/0:-130.69,0.0,-77.59:8:99:74:44	1/0:-98.23,0.0,-182.43:5:99:102:38	1/0:-76.73,0.0,-106.43:7:99:73:29	1/0:-59.47,0.0,-123.97:4:99:73:27	1/0:-43.77,0.0,-52.37:2:99:38:18
1	14109114	.	A	G	2965	PASS	BRF=0.58;FR=0.5000;HP=2;HapScore=2;MGOF=6;MMLQ=37;MQ=59.97;NF=183;NR=223;PP=2965;QD=20;SC=GCAAAACATCACGGAGCCTGC;SbPval=0.57;Source=Platypus;TC=797;TCF=366;TCR=431;TR=406;WE=14109122;WS=14109104	GT:GL:GOF:GQ:NR:NV	0/1:-14.89,0.0,-25.99:1:99:18:7	0/1:-130.04,0.0,-128.44:6:99:101:49	0/1:-92.28,0.0,-66.18:3:99:63:32	0/1:-96.37,0.0,-94.97:4:99:72:35	0/1:-162.27,0.0,-199.07:2:99:125:57	0/1:-270.44,0.0,-215.84:1:99:172:92	0/1:-155.68,0.0,-102.68:1:99:92:51	0/1:-167.0,0.0,-110.0:1:99:102:60	0/1:-51.76,0.0,-61.26:2:99:52:23
1	14143003	.	A	G	2965	PASS	BRF=0.64;FR=1.0000;HP=2;HapScore=1;MGOF=6;MMLQ=37;MQ=59.99;NF=508;NR=419;PP=2965;QD=20;SC=TCAAAGCTCCAGCTGCAGCCC;SbPval=0.51;Source=Platypus;TC=929;TCF=508;TCR=421;TR=927;WE=14143011;WS=14142993	GT:GL:GOF:GQ:NR:NV	1/1:-92.5,-7.22,0.0:2:72:36:36	1/1:-300.0,-27.36,0.0:6:99:97:96	1/1:-300.0,-29.43,0.0:2:99:103:103	1/1:-300.0,-27.33,0.0:4:99:102:101	1/1:-300.0,-34.59,0.0:5:99:122:122	1/1:-300.0,-43.32,0.0:2:99:154:154	1/1:-300.0,-33.98,0.0:1:99:121:121	1/1:-300.0,-33.93,0.0:4:99:138:138	1/1:-181.3,-14.45,0.0:1:99:56:56
1	14149601	.	C	T	2965	PASS	BRF=0.66;FR=0.5000;HP=2;HapScore=2;MGOF=19;MMLQ=37;MQ=60.0;NF=217;NR=56;PP=2965;QD=20;SC=CCACCATGGTCGGCACTGAAT;SbPval=0.78;Source=Platypus;TC=546;TCF=412;TCR=134;TR=273;WE=14149609;WS=14149591	GT:GL:GOF:GQ:NR:NV	0/1:-34.08,0.0,-21.78:19:99:18:11	0/1:-64.43,0.0,-55.73:15:99:40:21	0/1:-62.77,0.0,-129.27:9:99:72:23	0/1:-77.91,0.0,-79.41:13:99:56:28	0/1:-113.27,0.0,-91.17:14:99:74:41	0/1:-113.07,0.0,-82.07:14:99:69:37	0/1:-120.59,0.0,-106.09:14:99:82:44	0/1:-107.06,0.0,-116.46:13:99:93:43	0/1:-60.37,0.0,-45.57:12:99:42:25
1	14149622	.	T	C	2965	PASS	BRF=0.66;FR=0.5000;HP=1;HapScore=2;MGOF=17;MMLQ=25;MQ=60.0;NF=216;NR=84;PP=2965;QD=20;SC=GTGTGCTTACTGTTATTATTT;SbPval=0.69;Source=Platypus;TC=591;TCF=407;TCR=184;TR=300;WE=14149630;WS=14149612	GT:GL:GOF:GQ:NR:NV	1/0:-30.11,0.0,-26.31:17:99:20:10	1/0:-66.02,0.0,-61.02:11:99:44:22	1/0:-81.46,0.0,-120.56:10:99:88:32	1/0:-72.19,0.0,-59.79:12:99:46:24	1/0:-108.79,0.0,-85.69:16:99:81:46	1/0:-109.56,0.0,-83.66:14:99:74:40	1/0:-128.72,0.0,-94.42:12:99:85:49	1/0:-107.82,0.0,-129.62:13:99:100:46	1/0:-81.82,0.0,-50.72:12:99:53:31
1	15287168	.	C	T	2965	PASS	BRF=0.62;FR=0.5000;HP=2;HapScore=2;MGOF=4;MMLQ=37;MQ=60.0;NF=248;NR=182;PP=2965;QD=20;SC=ACCCTGTGCCCTTCTCCCCTA;SbPval=0.56;Source=Platypus;TC=847;TCF=481;TCR=366;TR=430;WE=15287176;WS=15287158	GT:GL:GOF:GQ:NR:NV	0/1:-44.88,0.0,-16.48:1:99:24:17	0/1:-132.04,0.0,-128.34:4:99:96:48	0/1:-172.29,0.0,-148.79:1:99:118:64	0/1:-104.97,0.0,-95.17:4:99:77:41	0/1:-143.42,0.0,-108.82:2:99:95:52	0/1:-208.26,0.0,-200.76:3:99:141:71	0/1:-150.6,0.0,-155.5:1:99:110:54	0/1:-146.29,0.0,-178.39:3:99:124:56	0/1:-67.59,0.0,-76.09:1:99:62:27
1	15390145	.	A	G	2965	PASS	BRF=0.6;FR=0.5000;HP=1;HapScore=2;MGOF=18;MMLQ=25;MQ=59.97;NF=127;NR=219;PP=2965;QD=20;SC=TGGCCACTTGAACCCTCCCTC;SbPval=0.67;Source=Platypus;TC=787;TCF=309;TCR=478;TR=346;WE=15390153;WS=15390135	GT:GL:GOF:GQ:NR:NV	0/1:-41.27,0.0,-42.47:17:99:29:16	0/1:-56.85,0.0,-97.95:18:99:56:23	0/1:-133.22,0.0,-191.02:13:99:120:50	0/1:-77.63,0.0,-131.73:11:99:82:31	0/1:-85.27,0.0,-183.17:8:99:95:31	0/1:-202.49,0.0,-207.29:16:99:153:74	0/1:-83.56,0.0,-145.16:14:99:80:31	0/1:-136.74,0.0,-139.14:18:99:103:52	0/1:-89.54,0.0,-82.14:15:99:69:38
1	15390178	.	C	T	2965	PASS	BRF=0.61;FR=0.5000;HP=2;HapScore=2;MGOF=27;MMLQ=25;MQ=59.91;NF=57;NR=233;PP=2965;QD=20;SC=ACTACAACTTCACCCTCTGTT;SbPval=0.54;Source=Platypus;TC=650;TCF=131;TCR=519;TR=290;WE=15390186;WS=15390168	GT:GL:GOF:GQ:NR:NV	0/1:-46.47,0.0,-36.57:24:99:29:18	0/1:-56.92,0.0,-76.12:26:99:49:23	0/1:-95.8,0.0,-175.7:21:99:99:38	0/1:-51.97,0.0,-115.77:22:99:63:22	0/1:-65.8,0.0,-137.5:14:99:71:26	0/1:-167.58,0.0,-185.88:27:99:130:65	0/1:-70.4,0.0,-111.2:20:99:66:28	0/1:-127.12,0.0,-109.82:22:99:90:47	0/1:-56.05,0.0,-83.25:22:99:53:23
1	15427852	.	A	AT	2976	HapScore	BRF=0.58;FR=0.5000;HP=6;HapScore=6;MGOF=21;MMLQ=25;MQ=60.0;NF=116;NR=15;PP=2976;QD=20;SC=TTTCTGTCTCATTTTTTCCCT;SbPval=0.88;Source=Platypus;TC=352;TCF=294;TCR=58;TR=131;WE=15427864;WS=15427842	GT:GL:GOF:GQ:NR:NV	0/1:-10.89,0.0,-14.09:6:99:10:4	0/1:-69.75,0.0,-57.75:11:99:60:25	0/1:-40.17,0.0,-42.87:21:99:39:14	0/1:-40.57,0.0,-40.77:10:99:40:14	0/1:-64.06,0.0,-49.19:11:99:52:23	0/1:-35.47,0.0,-38.87:4:99:38:13	0/1:-18.56,0.0,-77.56:7:99:51:10	0/1:-63.45,0.0,-53.35:8:99:50:22	0/1:-20.58,0.0,-8.19:5:82:12:6
1	15427934	.	C	T	2965	PASS	BRF=0.62;FR=0.5000;HP=3;HapScore=2;MGOF=8;MMLQ=37;MQ=59.98;NF=211;NR=65;PP=2965;QD=20;SC=CCTCCCCCAACCCCATTGCTT;SbPval=0.8;Source=Platypus;TC=601;TCF=430;TCR=171;TR=276;WE=15427942;WS=15427924	GT:GL:GOF:GQ:NR:NV	0/1:-33.18,0.0,-34.38:8:99:22:11	0/1:-124.36,0.0,-90.76:6:99:76:42	0/1:-95.06,0.0,-113.86:5:99:70:30	0/1:-72.04,0.0,-103.24:4:99:63:27	0/1:-98.46,0.0,-127.86:3:99:77:34	0/1:-87.85,0.0,-143.05:4:99:84:34	0/1:-103.25,0.0,-150.25:3:99:93:39	0/1:-139.05,0.0,-114.45:8:99:86:46	0/1:-36.57,0.0,-47.67:5:99:30:13
1	15428358	.	T	C	2965	PASS	BRF=0.63;FR=1.0000;HP=1;HapScore=1;MGOF=10;MMLQ=37;MQ=59.98;NF=104;NR=430;PP=2965;QD=20;SC=GTCCACCCACTACCCGTCTAT;SbPval=0.5;Source=Platypus;TC=537;TCF=105;TCR=432;TR=534;WE=15428366;WS=15428348	GT:GL:GOF:GQ:NR:NV	1/1:-40.7,-3.01,0.0:10:30:11:11	1/1:-271.4,-21.98,0.0:7:99:73:73	1/1:-234.4,-18.96,0.0:7:99:64:64	1/1:-241.9,-19.87,0.0:5:99:69:68	1/1:-229.3,-18.63,0.0:3:99:64:64	1/1:-300.0,-26.16,0.0:4:99:93:92	1/1:-206.0,-16.56,0.0:2:99:59:59	1/1:-222.1,-18.06,0.0:9:99:62:61	1/1:-118.3,-9.6,0.0:4:96:42:42
1	15439083	.	A	AAGGTCTTTTTTTTCTTCTCCCAGCGGC	2900	alleleBias	BRF=0.65;FR=1.0000;HP=2;HapScore=2;MGOF=3;MMLQ=25;MQ=59.99;NF=2;NR=10;PP=2900;QD=20;SC=AGACCCGGGAAAGGTCTTTTT;SbPval=0.36;Source=Platypus;TC=489;TCF=51;TCR=438;TR=12;WE=15439096;WS=15439073	GT:GL:GOF:GQ:NR:NV	1/1:-0.84,0.0,-0.07:1:3:10:0	1/1:-33.8,-0.6,0.0:3:7:45:0	1/1:-64.02,-0.9,0.0:1:10:36:2	1/1:-170.85,-0.9,0.0:3:10:44:3	1/1:-61.98,-0.6,0.0:2:7:77:1	1/1:-106.85,-2.37,0.0:0:24:123:2	1/1:-68.81,-2.41,0.0:2:24:66:3	1/1:-5.95,-0.3,0.0:1:5:67:0	1/1:-61.65,-0.6,0.0:3:7:21:1
1	15490962	.	A	G	2965	PASS	BRF=0.61;FR=0.5000;HP=2;HapScore=2;MGOF=3;MMLQ=37;MQ=60.0;NF=163;NR=334;PP=2965;QD=20;SC=AGAATCCTACAAAGGTGAAGT;SbPval=0.6;Source=Platypus;TC=935;TCF=317;TCR=618;TR=497;WE=15490970;WS=15490952	GT:GL:GOF:GQ:NR:NV	0/1:-62.87,0.0,-40.67:1:99:39:22	0/1:-114.99,0.0,-108.59:2:99:82:44	0/1:-175.45,0.0,-159.65:1:99:128:70	0/1:-149.28,0.0,-100.98:1:99:85:48	0/1:-158.2,0.0,-123.6:1:99:108:61	0/1:-195.13,0.0,-202.63:1:99:147:70	0/1:-136.41,0.0,-145.11:1:99:105:46	0/1:-244.92,0.0,-199.32:3:99:166:91	0/1:-115.74,0.0,-66.44:1:99:75:45
1	15495110	.	A	G	2965	PASS	BRF=0.65;FR=0.5000;HP=1;HapScore=2;MGOF=4;MMLQ=37;MQ=60.0;NF=333;NR=384;PP=2965;QD=20;SC=CGAAGGCCATAGAGTTCTTCA;SbPval=0.56;Source=Platypus;TC=1432;TCF=679;TCR=753;TR=717;WE=15495118;WS=15495100	GT:GL:GOF:GQ:NR:NV	0/1:-77.39,0.0,-41.49:2:99:42:26	0/1:-178.25,0.0,-258.65:4:99:148:61	0/1:-300.0,0.0,-272.99:1:99:224:126	0/1:-207.04,0.0,-181.44:2:99:133:68	0/1:-270.53,0.0,-221.43:1:99:171:94	0/1:-279.92,0.0,-300.0:1:99:225:102	0/1:-216.45,0.0,-246.25:1:99:163:76	0/1:-266.08,0.0,-274.88:1:99:200:101	0/1:-149.76,0.0,-156.26:1:99:126:63
1	15497727	.	T	C	2965	PASS	BRF=0.63;FR=1.0000;HP=1;HapScore=1;MGOF=5;MMLQ=37;MQ=59.99;NF=689;NR=291;PP=2965;QD=20;SC=GCCTGGAAGATCGCTGTTTGA;SbPval=0.5;Source=Platypus;TC=984;TCF=691;TCR=293;TR=980;WE=15497735;WS=15497717	GT:GL:GOF:GQ:NR:NV	1/1:-96.2,-7.53,0.0:1:75:28:28	1/1:-300.0,-33.62,0.0:5:99:116:114	1/1:-300.0,-31.61,0.0:1:99:122:122	1/1:-275.0,-22.54,0.0:1:99:76:76	1/1:-300.0,-34.85,0.0:2:99:127:125	1/1:-300.0,-43.55,0.0:1:99:156:156	1/1:-300.0,-30.91,0.0:2:99:117:117	1/1:-300.0,-42.11,0.0:4:99:160:160	1/1:-234.4,-18.96,0.0:1:99:82:82
1	15497844	.	T	A	2965	PASS	BRF=0.64;FR=1.0000;HP=1;HapScore=1;MGOF=5;MMLQ=25;MQ=59.99;NF=169;NR=560;PP=2965;QD=20;SC=TAGGAATTAGTTCTTATGCAT;SbPval=0.49;Source=Platypus;TC=733;TCF=170;TCR=563;TR=729;WE=15497852;WS=15497834	GT:GL:GOF:GQ:NR:NV	1/1:-88.8,-6.92,0.0:1:69:26:26	1/1:-300.0,-25.76,0.0:3:99:91:89	1/1:-300.0,-29.9,0.0:2:99:109:109	1/1:-188.5,-16.16,0.0:2:99:59:59	1/1:-295.7,-25.15,0.0:5:99:89:89	1/1:-300.0,-36.36,0.0:3:99:131:130	1/1:-204.7,-17.39,0.0:2:99:62:62	1/1:-300.0,-29.77,0.0:2:99:109:108	1/1:-185.1,-15.05,0.0:1:99:57:57
1	15541537	.	C	T	2965	PASS	BRF=0.68;FR=1.0000;HP=2;HapScore=1;MGOF=19;MMLQ=37;MQ=59.99;NF=455;NR=92;PP=2965;QD=20;SC=GCCTTGTATACATTTATTTTC;SbPval=0.5;Source=Platypus;TC=549;TCF=456;TCR=93;TR=547;WE=15541545;WS=15541527	GT:GL:GOF:GQ:NR:NV	1/1:-43.2,-3.31,0.0:19:33:14:14	1/1:-271.4,-22.54,0.0:12:99:79:79	1/1:-208.3,-17.39,0.0:8:99:63:63	1/1:-128.3,-10.24,0.0:4:99:35:35	1/1:-289.3,-24.52,0.0:8:99:84:84	1/1:-300.0,-28.9,0.0:7:99:103:103	1/1:-226.9,-19.2,0.0:10:99:70:70	1/1:-242.8,-20.1,0.0:10:99:74:72	1/1:-87.6,-6.92,0.0:7:69:27:27
1	15541607	.	T	C	2965	PASS	BRF=0.68;FR=0.5000;HP=2;HapScore=2;MGOF=11;MMLQ=37;MQ=59.99;NF=398;NR=116;PP=2965;QD=20;SC=CCAAGGCCAATGGCTCGCACT;SbPval=0.55;Source=Platypus;TC=1044;TCF=802;TCR=242;TR=514;WE=15541615;WS=15541597	GT:GL:GOF:GQ:NR:NV	1/0:-40.27,0.0,-42.77:7:99:28:13	1/0:-259.81,0.0,-197.51:10:99:158:85	1/0:-151.17,0.0,-208.47:10:99:129:54	1/0:-131.63,0.0,-74.83:7:99:73:43	1/0:-175.21,0.0,-189.81:11:99:121:57	1/0:-300.0,0.0,-285.77:11:99:205:99	1/0:-181.34,0.0,-202.34:10:99:134:63	1/0:-203.66,0.0,-191.06:10:99:136:68	1/0:-92.81,0.0,-66.91:9:99:60:32
1	15616139	.	G	A	2965	PASS	BRF=0.68;FR=0.5000;HP=4;HapScore=2;MGOF=23;MMLQ=37;MQ=59.97;NF=299;NR=330;PP=2965;QD=20;SC=GACGACGCCCGCAAGCCACCC;SbPval=0.51;Source=Platypus;TC=1230;TCF=578;TCR=652;TR=629;WE=15616147;WS=15616129	GT:GL:GOF:GQ:NR:NV	1/0:-70.22,0.0,-76.62:17:99:55:27	1/0:-192.55,0.0,-226.25:23:99:146:70	1/0:-202.69,0.0,-210.49:18:99:155:78	1/0:-202.77,0.0,-162.17:19:99:131:72	1/0:-213.21,0.0,-230.31:23:99:156:75	1/0:-300.0,0.0,-251.32:19:99:216:126	1/0:-171.14,0.0,-186.14:15:99:128:61	1/0:-220.8,0.0,-253.2:21:99:180:94	1/0:-66.74,0.0,-112.34:14:99:63:26
1	15616183	.	T	C	2965	PASS	BRF=0.66;FR=1.0000;HP=2;HapScore=1;MGOF=14;MMLQ=37;MQ=59.97;NF=455;NR=827;PP=2965;QD=20;SC=GGGCTGCCATTGGTGGCTTGG;SbPval=0.51;Source=Platypus;TC=1287;TCF=456;TCR=831;TR=1282;WE=15616191;WS=15616173	GT:GL:GOF:GQ:NR:NV	1/1:-155.3,-12.61,0.0:13:99:51:51	1/1:-300.0,-39.37,0.0:14:99:138:136	1/1:-300.0,-43.35,0.0:10:99:158:158	1/1:-300.0,-36.73,0.0:11:99:132:132	1/1:-300.0,-46.93,0.0:12:99:166:164	1/1:-300.0,-60.21,0.0:13:99:212:211	1/1:-300.0,-40.64,0.0:8:99:146:146	1/1:-300.0,-52.68,0.0:11:99:193:193	1/1:-265.2,-21.37,0.0:6:99:91:91
1	15668276	.	G	A	2965	PASS	BRF=0.62;FR=0.5000;HP=1;HapScore=2;MGOF=15;MMLQ=37;MQ=59.98;NF=186;NR=87;PP=2965;QD=20;SC=CTTTACTGCAGGAAAAGCTGC;SbPval=0.71;Source=Platypus;TC=563;TCF=363;TCR=200;TR=273;WE=15668284;WS=15668266	GT:GL:GOF:GQ:NR:NV	1/0:-14.59,0.0,-29.39:10:99:17:6	1/0:-60.94,0.0,-126.24:7:99:70:26	1/0:-97.33,0.0,-123.23:9:99:90:44	1/0:-42.86,0.0,-90.96:6:99:46:15	1/0:-116.74,0.0,-79.74:12:99:67:40	1/0:-102.76,0.0,-107.86:10:99:75:37	1/0:-110.77,0.0,-80.07:15:99:67:40	1/0:-140.11,0.0,-113.11:11:99:95:50	1/0:-38.77,0.0,-59.77:9:99:36:15
1	15668319	.	G	A	2965	PASS	BRF=0.62;FR=0.5000;HP=1;HapScore=2;MGOF=16;MMLQ=37;MQ=60.0;NF=144;NR=126;PP=2965;QD=20;SC=GAAGCTGAACGAGGAGAGGCT;SbPval=0.66;Source=Platypus;TC=553;TCF=279;TCR=274;TR=270;WE=15668327;WS=15668309	GT:GL:GOF:GQ:NR:NV	1/0:-14.59,0.0,-28.19:11:99:16:5	1/0:-47.98,0.0,-118.08:8:99:63:21	1/0:-101.13,0.0,-102.23:10:99:79:40	1/0:-46.56,0.0,-87.26:9:99:45:18	1/0:-107.67,0.0,-91.77:16:99:73:39	1/0:-134.31,0.0,-132.91:9:99:88:44	1/0:-102.61,0.0,-67.11:15:99:61:38	1/0:-135.38,0.0,-115.58:12:99:95:51	1/0:-39.67,0.0,-50.77:11:99:33:14
1	15723843	.	G	A	2965	PASS	BRF=0.62;FR=0.5000;HP=1;HapScore=2;MGOF=4;MMLQ=37;MQ=60.0;NF=233;NR=71;PP=2965;QD=20;SC=GAGAGATGCTGAGGAAAGAGA;SbPval=0.66;Source=Platypus;TC=573;TCF=427;TCR=146;TR=304;WE=15723851;WS=15723833	GT:GL:GOF:GQ:NR:NV	1/0:-15.79,0.0,-15.79:0:99:11:5	1/0:-104.83,0.0,-112.13:2:99:72:36	1/0:-103.14,0.0,-94.54:1:99:73:38	1/0:-91.65,0.0,-73.15:2:99:56:32	1/0:-143.51,0.0,-113.91:4:99:89:48	1/0:-157.41,0.0,-127.71:1:99:98:54	1/0:-75.68,0.0,-98.98:1:99:64:28	1/0:-115.93,0.0,-101.03:1:99:80:43	1/0:-50.78,0.0,-26.08:1:99:30:20
1	15724033	.	A	G	2965	PASS	BRF=0.62;FR=0.5000;HP=3;HapScore=2;MGOF=6;MMLQ=37;MQ=59.95;NF=31;NR=227;PP=2965;QD=20;SC=CTAGTGTTTCATTTCCTAGAC;SbPval=0.54;Source=Platypus;TC=512;TCF=63;TCR=449;TR=258;WE=15724041;WS=15724023	GT:GL:GOF:GQ:NR:NV	0/1:-15.49,0.0,-19.19:0:99:11:5	0/1:-101.93,0.0,-109.33:1:99:72:34	0/1:-98.53,0.0,-107.23:3:99:67:32	0/1:-101.85,0.0,-58.65:1:99:54:32	0/1:-87.96,0.0,-121.46:6:99:68:30	0/1:-126.12,0.0,-111.32:3:99:81:41	0/1:-91.05,0.0,-55.65:2:99:52:32	0/1:-101.06,0.0,-115.76:3:99:78:35	0/1:-44.88,0.0,-30.08:0:99:29:17
1	15754484	.	T	C	2965	PASS	BRF=0.61;FR=1.0000;HP=2;HapScore=1;MGOF=7;MMLQ=37;MQ=60.0;NF=317;NR=180;PP=2965;QD=20;SC=CGCCCTTGCTTTGCAGCAGCC;SbPval=0.5;Source=Platypus;TC=497;TCF=317;TCR=180;TR=497;WE=15754492;WS=15754474	GT:GL:GOF:GQ:NR:NV	1/1:-44.4,-3.31,0.0:0:33:14:14	1/1:-181.1,-14.75,0.0:5:99:54:54	1/1:-234.2,-18.93,0.0:1:99:71:71	1/1:-144.3,-11.44,0.0:2:99:45:45	1/1:-197.2,-15.92,0.0:7:99:58:58	1/1:-300.0,-26.76,0.0:1:99:96:96	1/1:-188.7,-15.05,0.0:3:99:59:59	1/1:-245.3,-19.83,0.0:3:99:73:73	1/1:-74.0,-5.72,0.0:3:57:27:27
1	15764869	.	C	T	2965	PASS	BRF=0.66;FR=0.5000;HP=6;HapScore=2;MGOF=7;MMLQ=37;MQ=59.98;NF=379;NR=79;PP=2965;QD=20;SC=CTCCAAGGGGCGGTTTGGCCT;SbPval=0.66;Source=Platypus;TC=931;TCF=755;TCR=176;TR=458;WE=15764877;WS=15764859	GT:GL:GOF:GQ:NR:NV	0/1:-49.69,0.0,-74.19:0:99:43:16	0/1:-143.66,0.0,-161.86:7:99:103:47	0/1:-170.19,0.0,-157.79:2:99:117:62	0/1:-154.15,0.0,-88.65:2:99:86:53	0/1:-136.37,0.0,-151.27:3:99:102:50	0/1:-265.66,0.0,-234.96:1:99:177:95	0/1:-110.53,0.0,-198.03:1:99:104:40	0/1:-174.65,0.0,-177.35:1:99:127:62	0/1:-87.74,0.0,-103.74:1:99:72:33
1	15769876	.	G	GC	2973	PASS	BRF=0.64;FR=1.0000;HP=2;HapScore=1;MGOF=17;MMLQ=37;MQ=60.0;NF=416;NR=148;PP=2973;QD=20;SC=TGGGGCCAGGGCCTCCTGCCC;SbPval=0.52;Source=Platypus;TC=666;TCF=489;TCR=177;TR=564;WE=15769884;WS=15769866	GT:GL:GOF:GQ:NR:NV	1/1:-65.3,-4.21,0.0:8:42:23:14	1/1:-300.0,-26.19,0.0:14:99:95:83	1/1:-300.0,-23.48,0.0:10:99:88:76	1/1:-261.9,-17.76,0.0:10:99:67:57	1/1:-300.0,-26.19,0.0:10:99:93:80	1/1:-300.0,-30.1,0.0:11:99:111:95	1/1:-281.8,-19.27,0.0:11:99:71:55	1/1:-300.0,-24.99,0.0:17:99:91:80	1/1:-110.0,-7.22,0.0:13:72:27:24
1	15783096	.	GA	G	2988	SC	BRF=0.64;FR=1.0000;HP=10;HapScore=2;MGOF=55;MMLQ=25;MQ=59.9;NF=449;NR=153;PP=2988;QD=20;SC=GAGGAAATGGGAAAAAAAAAA;SbPval=0.43;Source=Platypus;TC=630;TCF=476;TCR=154;TR=602;WE=15783104;WS=15783086	GT:GL:GOF:GQ:NR:NV	1/1:-19.0,-2.71,0.0:55:27:10:10	1/1:-123.5,-19.27,0.0:47:99:77:73	1/1:-125.4,-19.57,0.0:42:99:81:79	1/1:-90.9,-12.55,0.0:42:99:58:55	1/1:-151.7,-22.18,0.0:47:99:95:92	1/1:-184.5,-28.99,0.0:40:99:113:106	1/1:-112.1,-17.46,0.0:45:99:72:69	1/1:-157.9,-24.77,0.0:49:99:101:97	1/1:-37.7,-4.12,0.0:42:41:23:21
1	15783117	.	C	CA	2967	PASS	BRF=0.64;FR=1.0000;HP=2;HapScore=1;MGOF=24;MMLQ=37;MQ=59.92;NF=486;NR=232;PP=2967;QD=20;SC=TATTTGGACACAGCTCTTTTT;SbPval=0.52;Source=Platypus;TC=751;TCF=505;TCR=246;TR=718;WE=15783125;WS=15783105	GT:GL:GOF:GQ:NR:NV	1/1:-68.8,-3.91,0.0:23:39:14:14	1/1:-298.8,-26.41,0.0:22:99:96:92	1/1:-298.8,-24.0,0.0:24:99:88:83	1/1:-274.4,-18.46,0.0:19:99:65:64	1/1:-298.8,-31.71,0.0:21:99:113:111	1/1:-298.8,-37.51,0.0:19:99:134:124	1/1:-298.8,-24.95,0.0:20:99:93:88	1/1:-298.8,-33.41,0.0:20:99:124:119	1/1:-107.5,-6.75,0.0:19:67:24:23
1	15788269	.	A	C	2965	PASS	BRF=0.62;FR=0.5000;HP=1;HapScore=2;MGOF=4;MMLQ=37;MQ=59.99;NF=258;NR=268;PP=2965;QD=20;SC=TAACCACTATACTGGCTGAGA;SbPval=0.43;Source=Platypus;TC=1047;TCF=497;TCR=550;TR=526;WE=15788277;WS=15788259	GT:GL:GOF:GQ:NR:NV	0/1:-62.33,0.0,-42.33:2:99:42:23	0/1:-146.89,0.0,-160.39:4:99:111:53	0/1:-202.21,0.0,-148.71:1:99:135:74	0/1:-138.1,0.0,-142.7:1:99:103:49	0/1:-154.75,0.0,-170.75:3:99:118:54	0/1:-204.84,0.0,-240.64:3:99:169:79	0/1:-145.61,0.0,-132.11:0:99:102:53	0/1:-214.72,0.0,-199.72:2:99:159:80	0/1:-142.98,0.0,-111.58:0:99:108:61
1	15788491	.	C	T	2965	PASS	BRF=0.6;FR=0.5000;HP=1;HapScore=2;MGOF=4;MMLQ=37;MQ=59.93;NF=164;NR=110;PP=2965;QD=20;SC=GCTTCAATACCATCACCTGCA;SbPval=0.62;Source=Platypus;TC=558;TCF=322;TCR=236;TR=274;WE=15788499;WS=15788481	GT:GL:GOF:GQ:NR:NV	0/1:-43.28,0.0,-9.98:0:99:19:15	0/1:-81.97,0.0,-99.07:2:99:65:28	0/1:-59.27,0.0,-142.07:2:99:73:24	0/1:-121.33,0.0,-83.03:2:99:71:38	0/1:-96.8,0.0,-108.2:2:99:73:34	0/1:-128.35,0.0,-104.85:1:99:83:44	0/1:-80.64,0.0,-94.14:1:99:63:29	0/1:-127.79,0.0,-98.39:3:99:88:50	0/1:-26.98,0.0,-24.58:4:99:23:12
1	15789297	.	A	C	2965	badReads	BRF=0.7;FR=0.5000;HP=1;HapScore=2;MGOF=4;MMLQ=37;MQ=59.97;NF=521;NR=516;PP=2965;QD=20;SC=GCTCGCTGGCAGTCAGTGTCT;SbPval=0.51;Source=Platypus;TC=2095;TCF=1064;TCR=1031;TR=1037;WE=15789305;WS=15789287	GT:GL:GOF:GQ:NR:NV	0/1:-86.11,0.0,-91.01:1:99:62:29	0/1:-300.0,0.0,-300.0:4:99:235:113	0/1:-300.0,0.0,-300.0:2:99:286:156	0/1:-269.97,0.0,-207.27:2:99:175:100	0/1:-300.0,0.0,-300.0:2:99:264:128	0/1:-300.0,0.0,-300.0:1:99:401:177	0/1:-300.0,0.0,-296.25:2:99:223:119	0/1:-300.0,0.0,-300.0:3:99:313:139	0/1:-153.26,0.0,-153.46:2:99:136:76
1	15793913	.	G	A	2965	PASS	BRF=0.69;FR=0.5000;HP=1;HapScore=2;MGOF=3;MMLQ=37;MQ=60.0;NF=452;NR=281;PP=2965;QD=20;SC=ACTGTCAGGCGTCTGACGGCC;SbPval=0.63;Source=Platypus;TC=1441;TCF=861;TCR=580;TR=733;WE=15793921;WS=15793903	GT:GL:GOF:GQ:NR:NV	1/0:-54.57,0.0,-45.87:1:99:38:23	1/0:-231.58,0.0,-225.68:3:99:161:82	1/0:-271.72,0.0,-256.92:2:99:197:103	1/0:-149.19,0.0,-195.99:3:99:129:56	1/0:-258.58,0.0,-196.98:2:99:163:89	1/0:-300.0,0.0,-300.0:2:99:286:131	1/0:-278.05,0.0,-187.95:2:99:165:97	1/0:-288.51,0.0,-258.01:2:99:210:110	1/0:-113.42,0.0,-128.32:3:99:92:42
1	15802468	.	GA	G	2988	SC	BRF=0.63;FR=0.5000;HP=10;HapScore=2;MGOF=2;MMLQ=25;MQ=60.0;NF=251;NR=81;PP=2988;QD=20;SC=GGAGAAAATGGAAAAAAAAAA;SbPval=0.63;Source=Platypus;TC=826;TCF=610;TCR=216;TR=332;WE=15802476;WS=15802458	GT:GL:GOF:GQ:NR:NV	0/1:-7.79,0.0,-11.79:1:78:15:6	0/1:-56.3,0.0,-87.4:2:99:108:44	0/1:-52.73,0.0,-51.23:2:99:80:38	0/1:-41.84,0.0,-51.44:1:99:77:30	0/1:-59.59,0.0,-95.99:2:99:125:46	0/1:-96.95,0.0,-114.75:1:99:163:71	0/1:-44.92,0.0,-71.12:2:99:101:34	0/1:-60.31,0.0,-90.61:1:99:120:44	0/1:-25.26,0.0,-28.66:0:99:37:19
1	15812432	.	A	G	2965	PASS	BRF=0.65;FR=1.0000;HP=2;HapScore=1;MGOF=3;MMLQ=37;MQ=59.97;NF=740;NR=213;PP=2965;QD=20;SC=AAGCAGGGCCAGTTGCTGGTT;SbPval=0.5;Source=Platypus;TC=956;TCF=742;TCR=214;TR=953;WE=15812440;WS=15812422	GT:GL:GOF:GQ:NR:NV	1/1:-99.8,-8.09,0.0:1:81:27:27	1/1:-300.0,-38.8,0.0:3:99:133:133	1/1:-300.0,-35.46,0.0:1:99:136:136	1/1:-300.0,-27.36,0.0:2:99:98:97	1/1:-300.0,-32.48,0.0:3:99:115:114	1/1:-300.0,-40.24,0.0:1:99:141:141	1/1:-300.0,-29.17,0.0:3:99:101:100	1/1:-300.0,-35.19,0.0:2:99:125:125	1/1:-230.7,-18.66,0.0:1:99:80:80
1	15832543	.	T	C	2965	PASS	BRF=0.65;FR=0.5000;HP=1;HapScore=2;MGOF=4;MMLQ=37;MQ=59.97;NF=276;NR=228;PP=2965;QD=20;SC=GTGGTCCTGCTGCGCCAGCTC;SbPval=0.62;Source=Platypus;TC=930;TCF=497;TCR=433;TR=504;WE=15832551;WS=15832533	GT:GL:GOF:GQ:NR:NV	1/0:-42.77,0.0,-37.87:2:99:36:19	1/0:-146.37,0.0,-144.87:2:99:104:51	1/0:-174.56,0.0,-133.86:1:99:114:64	1/0:-148.49,0.0,-70.79:1:99:81:51	1/0:-144.71,0.0,-131.11:4:99:96:49	1/0:-261.91,0.0,-209.01:3:99:166:88	1/0:-208.02,0.0,-124.12:2:99:118:73	1/0:-215.56,0.0,-193.46:2:99:163:89	1/0:-41.53,0.0,-74.83:2:99:52:20
1	15834360	.	A	G	2965	PASS	BRF=0.64;FR=0.5000;HP=3;HapScore=2;MGOF=9;MMLQ=37;MQ=60.0;NF=142;NR=65;PP=2965;QD=20;SC=AATTTCATGGAGACTCACCAA;SbPval=0.33;Source=Platypus;TC=405;TCF=290;TCR=115;TR=207;WE=15834368;WS=15834350	GT:GL:GOF:GQ:NR:NV	0/1:-20.79,0.0,-8.39:6:84:10:7	0/1:-42.82,0.0,-82.32:6:99:42:16	0/1:-75.55,0.0,-63.25:4:99:52:29	0/1:-34.38,0.0,-34.38:3:99:25:13	0/1:-111.74,0.0,-74.74:9:99:65:37	0/1:-109.73,0.0,-108.43:6:99:77:41	0/1:-56.75,0.0,-86.35:6:99:48:20	0/1:-95.61,0.0,-81.01:7:99:67:36	0/1:-22.52,0.0,-25.12:6:99:19:8
1	15834491	.	G	A	2965	PASS	BRF=0.64;FR=0.5000;HP=1;HapScore=2;MGOF=6;MMLQ=37;MQ=60.0;NF=72;NR=167;PP=2965;QD=20;SC=CCCCAAGAACGGAGCAGCGAG;SbPval=0.6;Source=Platypus;TC=508;TCF=161;TCR=347;TR=239;WE=15834499;WS=15834481	GT:GL:GOF:GQ:NR:NV	1/0:-36.72,0.0,-17.12:0:99:20:13	1/0:-48.99,0.0,-78.69:6:99:50:20	1/0:-85.45,0.0,-65.75:1:99:54:29	1/0:-73.55,0.0,-63.85:2:99:55:28	1/0:-111.34,0.0,-68.24:2:99:67:41	1/0:-82.66,0.0,-142.96:2:99:83:32	1/0:-53.38,0.0,-106.48:0:99:55:20	1/0:-100.45,0.0,-143.75:0:99:94:41	1/0:-33.74,0.0,-34.94:1:99:30:15
1	15844926	.	C	T	2965	PASS	BRF=0.62;FR=0.5000;HP=1;HapScore=2;MGOF=5;MMLQ=37;MQ=59.99;NF=115;NR=164;PP=2965;QD=20;SC=TAATTATCCACGTACTTTTAT;SbPval=0.44;Source=Platypus;TC=567;TCF=225;TCR=342;TR=279;WE=15844934;WS=15844916	GT:GL:GOF:GQ:NR:NV	0/1:-8.92,0.0,-26.32:0:89:15:7	0/1:-72.13,0.0,-117.93:5:99:65:27	0/1:-93.03,0.0,-106.53:0:99:71:36	0/1:-72.48,0.0,-94.78:2:99:58:26	0/1:-93.88,0.0,-61.18:3:99:58:34	0/1:-142.9,0.0,-165.1:3:99:112:54	0/1:-114.54,0.0,-78.84:0:99:63:36	0/1:-106.62,0.0,-121.32:2:99:86:41	0/1:-39.9,0.0,-57.3:0:99:39:18
1	15860803	.	C	T	2965	PASS	BRF=0.61;FR=0.5000;HP=1;HapScore=2;MGOF=4;MMLQ=37;MQ=59.99;NF=296;NR=242;PP=2965;QD=20;SC=TACGAGGTATCGTGTCCAGCT;SbPval=0.63;Source=Platypus;TC=1113;TCF=591;TCR=522;TR=538;WE=15860811;WS=15860793	GT:GL:GOF:GQ:NR:NV	0/1:-53.6,0.0,-43.6:4:99:35:19	0/1:-160.55,0.0,-170.45:3:99:118:58	0/1:-209.79,0.0,-215.99:2:99:157:79	0/1:-126.6,0.0,-168.5:1:99:108:47	0/1:-141.62,0.0,-189.82:2:99:126:59	0/1:-224.06,0.0,-199.76:1:99:162:85	0/1:-171.47,0.0,-236.87:0:99:152:64	0/1:-223.39,0.0,-219.59:1:99:167:86	0/1:-101.03,0.0,-119.53:2:99:88:41
1	15888681	.	A	C	150	badReads;QD;alleleBias	BRF=0.64;FR=0.0556;HP=2;HapScore=1;MGOF=4;MMLQ=11;MQ=59.98;NF=28;NR=0;PP=150;QD=6.59897187669;SC=AAGTTGAGCAAACCCTTTGAG;SbPval=1.0;Source=Platypus;TC=844;TCF=566;TCR=278;TR=28;WE=15888689;WS=15888671	GT:GL:GOF:GQ:NR:NV	0/0:0.0,-6.67,-102.1:2:67:39:3	0/1:-20.14,0.0,-218.14:4:99:101:24	0/0:0.0,-33.85,-300.0:2:99:123:0	0/0:0.0,-21.98,-270.2:2:99:80:0	0/0:0.0,-29.07,-300.0:3:99:105:0	0/0:0.0,-35.79,-300.0:2:99:137:0	0/0:0.0,-21.94,-265.2:4:99:78:0	0/0:0.0,-33.12,-300.0:1:99:129:1	0/0:0.0,-13.55,-170.2:0:99:52:0
1	15892415	.	A	C	2965	PASS	BRF=0.61;FR=0.5000;HP=5;HapScore=2;MGOF=3;MMLQ=37;MQ=60.0;NF=190;NR=61;PP=2965;QD=20;SC=TGGTTTTAGGAGGGAAATGAT;SbPval=0.55;Source=Platypus;TC=514;TCF=387;TCR=127;TR=251;WE=15892423;WS=15892405	GT:GL:GOF:GQ:NR:NV	0/1:-7.79,0.0,-29.99:1:78:14:4	0/1:-76.18,0.0,-91.08:1:99:56:26	0/1:-96.28,0.0,-65.48:0:99:65:36	0/1:-76.39,0.0,-50.59:1:99:46:29	0/1:-81.19,0.0,-153.79:3:99:85:35	0/1:-127.37,0.0,-137.37:3:99:100:51	0/1:-60.55,0.0,-92.55:1:99:55:23	0/1:-99.74,0.0,-81.24:0:99:66:34	0/1:-38.11,0.0,-28.11:1:99:27:13
1	15904318	.	C	T	2965	PASS	BRF=0.61;FR=0.5000;HP=2;HapScore=2;MGOF=7;MMLQ=37;MQ=59.99;NF=98;NR=233;PP=2965;QD=20;SC=GAGGAACCAGCGACTTCATCC;SbPval=0.6;Source=Platypus;TC=748;TCF=232;TCR=516;TR=331;WE=15904326;WS=15904308	GT:GL:GOF:GQ:NR:NV	0/1:-24.18,0.0,-34.08:7:99:20:8	0/1:-138.73,0.0,-83.23:4:99:76:47	0/1:-113.12,0.0,-131.72:1:99:88:42	0/1:-89.06,0.0,-121.06:3:99:74:33	0/1:-110.55,0.0,-130.55:3:99:87:39	0/1:-159.34,0.0,-228.44:3:99:135:57	0/1:-99.17,0.0,-183.97:3:99:102:39	0/1:-119.03,0.0,-175.93:3:99:108:42	0/1:-61.29,0.0,-82.39:1:99:58:24
1	15909624	.	TGAGTACAG	T	2957	PASS	BRF=0.62;FR=0.5000;HP=4;HapScore=2;MGOF=10;MMLQ=37;MQ=59.97;NF=104;NR=33;PP=2957;QD=20;SC=CTCAAGCCCCTGAGTACAGGA;SbPval=0.74;Source=Platypus;TC=356;TCF=256;TCR=100;TR=137;WE=15909639;WS=15909614	GT:GL:GOF:GQ:NR:NV	0/1:-97.89,0.0,-63.99:3:99:13:4	0/1:-300.0,0.0,-213.45:8:99:55:19	0/1:-300.0,0.0,-195.46:5:99:43:14	0/1:-163.26,0.0,-146.16:8:99:31:7	0/1:-300.0,0.0,-183.45:4:99:50:24	0/1:-300.0,0.0,-222.74:5:99:65:31	0/1:-292.26,0.0,-215.56:5:99:39:15	0/1:-300.0,0.0,-172.85:10:99:47:18	0/1:-89.09,0.0,-52.59:4:99:13:5
1	15909744	.	C	T	2965	PASS	BRF=0.64;FR=0.5000;HP=2;HapScore=2;MGOF=3;MMLQ=37;MQ=59.99;NF=137;NR=122;PP=2965;QD=20;SC=CTCTTGAATTCGCCGGCAGCT;SbPval=0.48;Source=Platypus;TC=562;TCF=303;TCR=259;TR=259;WE=15909752;WS=15909734	GT:GL:GOF:GQ:NR:NV	0/1:-18.11,0.0,-50.01:3:99:25:8	0/1:-66.61,0.0,-93.81:3:99:59:24	0/1:-86.76,0.0,-136.26:2:99:75:29	0/1:-66.59,0.0,-70.39:1:99:46:23	0/1:-96.9,0.0,-96.9:3:99:69:34	0/1:-131.41,0.0,-128.91:2:99:91:45	0/1:-106.27,0.0,-93.87:3:99:69:36	0/1:-121.24,0.0,-149.64:1:99:105:48	0/1:-32.28,0.0,-30.98:2:99:23:12
1	15909850	.	C	G	2965	PASS	BRF=0.63;FR=0.5000;HP=2;HapScore=2;MGOF=11;MMLQ=37;MQ=59.99;NF=75;NR=142;PP=2965;QD=20;SC=TTGACTGTCCCAAGCATCACT;SbPval=0.28;Source=Platypus;TC=512;TCF=157;TCR=355;TR=217;WE=15909858;WS=15909840	GT:GL:GOF:GQ:NR:NV	0/1:-14.29,0.0,-32.79:4:99:18:5	0/1:-52.47,0.0,-130.27:7:99:64:23	0/1:-101.63,0.0,-111.53:6:99:78:38	0/1:-49.06,0.0,-82.36:3:99:46:18	0/1:-85.27,0.0,-103.67:11:99:66:31	0/1:-80.7,0.0,-116.2:6:99:73:32	0/1:-70.14,0.0,-124.44:5:99:67:26	0/1:-79.76,0.0,-128.96:6:99:76:32	0/1:-31.88,0.0,-24.48:7:99:24:12
1	15956769	.	G	T	2965	PASS	BRF=0.64;FR=0.5000;HP=1;HapScore=2;MGOF=8;MMLQ=37;MQ=59.96;NF=266;NR=125;PP=2965;QD=20;SC=TCCTTCAAGTGCTTGTTTTTG;SbPval=0.51;Source=Platypus;TC=814;TCF=555;TCR=259;TR=391;WE=15956777;WS=15956759	GT:GL:GOF:GQ:NR:NV	0/1:-28.45,0.0,-30.95:8:99:23:12	0/1:-171.76,0.0,-131.36:5:99:101:54	0/1:-157.2,0.0,-132.7:3:99:102:55	0/1:-128.35,0.0,-110.85:2:99:80:42	0/1:-127.94,0.0,-139.14:1:99:92:44	0/1:-163.7,0.0,-245.2:1:99:139:60	0/1:-143.37,0.0,-146.87:2:99:106:53	0/1:-146.15,0.0,-195.85:1:99:118:50	0/1:-51.39,0.0,-79.89:0:99:53:21
1	15959977	.	C	T	2965	PASS	BRF=0.59;FR=0.5000;HP=2;HapScore=2;MGOF=6;MMLQ=37;MQ=60.0;NF=167;NR=126;PP=2965;QD=20;SC=AGGACCGAGCCCGGAGAGAGC;SbPval=0.67;Source=Platypus;TC=718;TCF=387;TCR=331;TR=293;WE=15959985;WS=15959967	GT:GL:GOF:GQ:NR:NV	0/1:-6.62,0.0,-26.22:0:66:11:3	0/1:-132.0,0.0,-151.7:2:99:102:46	0/1:-87.47,0.0,-116.97:5:99:86:36	0/1:-73.47,0.0,-120.47:1:99:69:28	0/1:-75.58,0.0,-171.58:4:99:85:29	0/1:-79.04,0.0,-199.74:2:99:105:34	0/1:-104.25,0.0,-142.35:4:99:93:41	0/1:-155.89,0.0,-170.59:1:99:137:61	0/1:-30.08,0.0,-30.08:6:99:30:15
1	15986547	.	T	C	2965	PASS	BRF=0.62;FR=0.5000;HP=2;HapScore=2;MGOF=3;MMLQ=37;MQ=60.0;NF=179;NR=438;PP=2965;QD=20;SC=TTCAGCTGAATTCCAGCTAAA;SbPval=0.69;Source=Platypus;TC=1267;TCF=406;TCR=861;TR=617;WE=15986555;WS=15986537	GT:GL:GOF:GQ:NR:NV	1/0:-35.07,0.0,-63.47:2:99:34:13	1/0:-236.22,0.0,-199.22:3:99:148:78	1/0:-260.37,0.0,-232.17:1:99:167:87	1/0:-158.73,0.0,-159.83:2:99:113:56	1/0:-200.71,0.0,-251.61:2:99:156:69	1/0:-300.0,0.0,-269.52:1:99:207:107	1/0:-216.8,0.0,-254.6:1:99:168:79	1/0:-253.07,0.0,-300.0:3:99:200:89	1/0:-100.57,0.0,-86.97:1:99:74:39
1	16042724	.	TC	T	2983	PASS	BRF=0.64;FR=0.5000;HP=8;HapScore=4;MGOF=13;MMLQ=25;MQ=59.95;NF=167;NR=114;PP=2983;QD=20;SC=TGTTTTTTTTTCTTTCAGTTG;SbPval=0.47;Source=Platypus;TC=746;TCF=450;TCR=296;TR=281;WE=16042732;WS=16042704	GT:GL:GOF:GQ:NR:NV	0/1:-31.23,0.0,-31.38:12:99:17:7	0/1:-140.86,0.0,-194.43:9:99:98:36	0/1:-94.03,0.0,-160.43:8:99:75:27	0/1:-102.68,0.0,-143.93:10:99:73:25	0/1:-177.19,0.0,-190.09:11:99:112:44	0/1:-182.42,0.0,-257.87:10:99:132:48	0/1:-160.74,0.0,-171.1:13:99:101:41	0/1:-158.94,0.0,-173.03:12:99:106:43	0/1:-42.23,0.0,-68.37:5:99:32:10
1	16042766	.	T	C	2965	PASS	BRF=0.64;FR=0.5000;HP=3;HapScore=1;MGOF=14;MMLQ=37;MQ=59.98;NF=203;NR=193;PP=2965;QD=20;SC=GAGGATGAGATCCCTGCCATC;SbPval=0.57;Source=Platypus;TC=880;TCF=441;TCR=439;TR=396;WE=16042774;WS=16042756	GT:GL:GOF:GQ:NR:NV	1/0:-29.78,0.0,-47.08:13:99:32:14	1/0:-146.46,0.0,-170.06:12:99:115:53	1/0:-100.24,0.0,-184.24:10:99:102:39	1/0:-108.77,0.0,-80.67:13:99:69:38	1/0:-149.58,0.0,-196.08:13:99:134:57	1/0:-151.97,0.0,-212.47:14:99:137:63	1/0:-112.8,0.0,-165.4:14:99:105:47	1/0:-204.61,0.0,-165.71:12:99:131:68	1/0:-36.89,0.0,-90.09:8:99:55:17
1	16043157	.	G	A	2965	PASS	BRF=0.66;FR=0.5000;HP=2;HapScore=2;MGOF=4;MMLQ=37;MQ=59.97;NF=254;NR=63;PP=2965;QD=20;SC=AGCTTCCCAGGGTGGCCCCAT;SbPval=0.47;Source=Platypus;TC=578;TCF=465;TCR=113;TR=317;WE=16043165;WS=16043147	GT:GL:GOF:GQ:NR:NV	1/0:-28.78,0.0,-21.38:0:99:16:9	1/0:-118.48,0.0,-131.78:3:99:83:40	1/0:-98.75,0.0,-69.15:1:99:58:33	1/0:-90.99,0.0,-40.29:4:99:45:30	1/0:-103.14,0.0,-93.34:1:99:66:34	1/0:-189.56,0.0,-138.86:2:99:118:68	1/0:-87.65,0.0,-80.25:0:99:54:28	1/0:-157.77,0.0,-129.67:2:99:109:58	1/0:-39.98,0.0,-33.78:1:99:29:17
1	16044401	.	G	A	2965	PASS	BRF=0.65;FR=0.5000;HP=2;HapScore=2;MGOF=6;MMLQ=37;MQ=59.98;NF=274;NR=51;PP=2965;QD=20;SC=GTGCCTGGCTGTACCTGGCCC;SbPval=0.62;Source=Platypus;TC=647;TCF=538;TCR=109;TR=325;WE=16044409;WS=16044391	GT:GL:GOF:GQ:NR:NV	1/0:-30.98,0.0,-34.68:2:99:23:9	1/0:-122.72,0.0,-117.62:6:99:82:40	1/0:-135.72,0.0,-106.02:2:99:82:45	1/0:-73.58,0.0,-95.58:3:99:58:26	1/0:-115.53,0.0,-93.33:3:99:73:38	1/0:-196.95,0.0,-158.65:3:99:121:66	1/0:-105.13,0.0,-95.13:2:99:69:37	1/0:-136.56,0.0,-177.56:4:99:114:53	1/0:-28.75,0.0,-27.55:0:99:25:11
1	16044929	.	A	G	2965	PASS	BRF=0.64;FR=0.5000;HP=4;HapScore=2;MGOF=18;MMLQ=37;MQ=60.0;NF=188;NR=124;PP=2965;QD=20;SC=TCCAAGGTGGAGGACATCACG;SbPval=0.47;Source=Platypus;TC=695;TCF=423;TCR=272;TR=312;WE=16044937;WS=16044919	GT:GL:GOF:GQ:NR:NV	0/1:-40.4,0.0,-51.3:18:99:34:17	0/1:-77.47,0.0,-112.17:13:99:67:28	0/1:-108.3,0.0,-189.7:13:99:101:42	0/1:-74.07,0.0,-127.27:11:99:69:29	0/1:-54.95,0.0,-93.15:9:99:55:22	0/1:-124.91,0.0,-140.91:13:99:92:46	0/1:-98.36,0.0,-131.56:13:99:89:37	0/1:-168.29,0.0,-149.49:14:99:116:59	0/1:-69.84,0.0,-100.64:12:99:72:32
1	16044945	.	G	A	2965	PASS	BRF=0.64;FR=0.5000;HP=2;HapScore=2;MGOF=16;MMLQ=37;MQ=60.0;NF=203;NR=161;PP=2965;QD=20;SC=TCACGTGTCAGATTTCAACAC;SbPval=0.56;Source=Platypus;TC=785;TCF=432;TCR=353;TR=364;WE=16044953;WS=16044935	GT:GL:GOF:GQ:NR:NV	1/0:-48.66,0.0,-63.46:16:99:41:21	1/0:-83.1,0.0,-110.2:12:99:71:31	1/0:-137.49,0.0,-180.79:11:99:111:47	1/0:-91.26,0.0,-136.76:11:99:79:34	1/0:-63.58,0.0,-103.18:10:99:60:25	1/0:-148.53,0.0,-147.13:12:99:105:56	1/0:-114.71,0.0,-146.61:12:99:98:44	1/0:-185.74,0.0,-197.74:13:99:138:67	1/0:-87.44,0.0,-104.74:14:99:82:39
1	16256007	.	T	C	2965	PASS	BRF=0.61;FR=0.5000;HP=1;HapScore=2;MGOF=4;MMLQ=37;MQ=60.0;NF=119;NR=84;PP=2965;QD=20;SC=CTGGGAGAACTAGCAGGTGAA;SbPval=0.48;Source=Platypus;TC=397;TCF=238;TCR=159;TR=203;WE=16256015;WS=16255997	GT:GL:GOF:GQ:NR:NV	1/0:-24.79,0.0,-14.89:0:99:14:8	1/0:-82.65,0.0,-60.45:2:99:46:27	1/0:-48.96,0.0,-58.86:1:99:38:18	1/0:-45.87,0.0,-54.57:0:99:34:15	1/0:-102.84,0.0,-70.74:1:99:60:35	1/0:-125.21,0.0,-137.51:1:99:87:42	1/0:-76.02,0.0,-62.72:4:99:49:27	1/0:-70.05,0.0,-88.55:2:99:55:26	1/0:-15.19,0.0,-22.59:0:99:14:5
1	16259813	.	A	G	2965	PASS	BRF=0.63;FR=0.5000;HP=2;HapScore=2;MGOF=5;MMLQ=37;MQ=60.0;NF=253;NR=196;PP=2965;QD=20;SC=CCCTGAATCCAACCAAGCTCA;SbPval=0.44;Source=Platypus;TC=942;TCF=542;TCR=400;TR=449;WE=16259821;WS=16259803	GT:GL:GOF:GQ:NR:NV	0/1:-41.21,0.0,-31.21:5:99:27:14	0/1:-200.93,0.0,-191.03:2:99:139:69	0/1:-102.87,0.0,-81.77:3:99:65:33	0/1:-133.99,0.0,-77.39:4:99:80:49	0/1:-138.91,0.0,-217.51:2:99:122:49	0/1:-289.26,0.0,-300.0:2:99:210:98	0/1:-136.59,0.0,-184.49:0:99:114:49	0/1:-200.6,0.0,-200.2:3:99:148:69	0/1:-53.87,0.0,-40.37:0:99:37:19
1	16261814	.	C	A	2965	PASS	BRF=0.67;FR=0.5000;HP=1;HapScore=1;MGOF=5;MMLQ=37;MQ=59.99;NF=501;NR=577;PP=2965;QD=20;SC=TCATTCTCCTCGACCAAGTGG;SbPval=0.67;Source=Platypus;TC=2272;TCF=1110;TCR=1162;TR=1078;WE=16261822;WS=16261804	GT:GL:GOF:GQ:NR:NV	1/0:-108.97,0.0,-158.37:3:99:101:39	1/0:-300.0,0.0,-300.0:5:99:255:124	1/0:-300.0,0.0,-300.0:3:99:256:118	1/0:-290.13,0.0,-293.23:3:99:196:107	1/0:-300.0,0.0,-300.0:2:99:312:150	1/0:-300.0,0.0,-300.0:3:99:400:185	1/0:-300.0,0.0,-300.0:2:99:258:122	1/0:-300.0,0.0,-300.0:3:99:316:154	1/0:-202.18,0.0,-256.28:1:99:178:79
1	16271260	.	G	A	2965	PASS	BRF=0.68;FR=0.5000;HP=3;HapScore=2;MGOF=9;MMLQ=37;MQ=59.99;NF=239;NR=152;PP=2965;QD=20;SC=CCCGGCACGAGAAGGGCTTCT;SbPval=0.64;Source=Platypus;TC=759;TCF=449;TCR=310;TR=391;WE=16271268;WS=16271250	GT:GL:GOF:GQ:NR:NV	1/0:-7.79,0.0,-29.99:3:78:15:3	1/0:-125.84,0.0,-134.54:3:99:91:44	1/0:-129.13,0.0,-93.33:2:99:77:43	1/0:-103.24,0.0,-79.44:3:99:69:40	1/0:-137.2,0.0,-142.2:3:99:100:50	1/0:-224.72,0.0,-209.72:1:99:158:79	1/0:-106.39,0.0,-115.29:1:99:78:39	1/0:-167.69,0.0,-163.19:2:99:120:63	1/0:-84.69,0.0,-46.59:9:99:51:30
1	16344360	.	A	G	2965	PASS	BRF=0.68;FR=0.5000;HP=2;HapScore=2;MGOF=13;MMLQ=37;MQ=59.95;NF=211;NR=115;PP=2965;QD=20;SC=GGGCCGGGAGAGCACGGGAGG;SbPval=0.77;Source=Platypus;TC=722;TCF=433;TCR=289;TR=326;WE=16344368;WS=16344350	GT:GL:GOF:GQ:NR:NV	0/1:-25.39,0.0,-21.69:13:99:20:11	0/1:-91.32,0.0,-159.22:9:99:87:34	0/1:-87.27,0.0,-91.17:8:99:68:30	0/1:-63.94,0.0,-104.64:8:99:59:25	0/1:-169.7,0.0,-116.6:10:99:101:59	0/1:-148.32,0.0,-201.22:10:99:136:56	0/1:-115.71,0.0,-167.51:11:99:101:40	0/1:-164.73,0.0,-155.03:12:99:120:63	0/1:-12.81,0.0,-47.21:7:99:30:8
1	16344402	.	G	A	2965	SC	BRF=0.68;FR=0.5000;HP=1;HapScore=2;MGOF=19;MMLQ=25;MQ=59.96;NF=161;NR=165;PP=2965;QD=20;SC=AGGAGGAAGAGGAAGAGGAAT;SbPval=0.37;Source=Platypus;TC=739;TCF=337;TCR=402;TR=326;WE=16344410;WS=16344392	GT:GL:GOF:GQ:NR:NV	1/0:-19.59,0.0,-21.99:19:99:16:7	1/0:-108.92,0.0,-140.92:12:99:96:45	1/0:-97.37,0.0,-104.67:9:99:75:36	1/0:-73.01,0.0,-96.71:9:99:62:28	1/0:-133.67,0.0,-153.47:14:99:108:54	1/0:-140.08,0.0,-213.68:12:99:132:51	1/0:-128.19,0.0,-179.79:11:99:108:42	1/0:-150.57,0.0,-146.87:13:99:114:55	1/0:-16.48,0.0,-44.88:11:99:28:8
1	16344625	.	C	G	2965	PASS	BRF=0.69;FR=0.5000;HP=2;HapScore=2;MGOF=15;MMLQ=37;MQ=59.99;NF=65;NR=132;PP=2965;QD=20;SC=ATTTAGGCCTCTCCATGGCCC;SbPval=0.77;Source=Platypus;TC=405;TCF=153;TCR=252;TR=197;WE=16344633;WS=16344615	GT:GL:GOF:GQ:NR:NV	0/1:-23.19,0.0,-8.39:13:84:14:11	0/1:-70.59,0.0,-63.29:15:99:44:24	0/1:-61.83,0.0,-35.93:12:99:36:22	0/1:-32.57,0.0,-54.77:5:99:30:11	0/1:-92.13,0.0,-97.93:7:99:69:32	0/1:-113.19,0.0,-111.79:13:99:82:39	0/1:-77.15,0.0,-84.55:9:99:58:27	0/1:-78.05,0.0,-74.35:9:99:54:26	0/1:-14.59,0.0,-28.19:7:99:18:5
1	16352937	.	G	A	2965	PASS	BRF=0.64;FR=0.5000;HP=3;HapScore=2;MGOF=4;MMLQ=37;MQ=59.99;NF=362;NR=98;PP=2965;QD=20;SC=TGGGGGTTGGGGAGATGGAGG;SbPval=0.51;Source=Platypus;TC=897;TCF=706;TCR=191;TR=460;WE=16352945;WS=16352927	GT:GL:GOF:GQ:NR:NV	1/0:-26.75,0.0,-24.55:1:99:21:12	1/0:-150.63,0.0,-149.33:3:99:105:48	1/0:-175.37,0.0,-121.37:4:99:103:57	1/0:-120.05,0.0,-128.45:3:99:81:41	1/0:-165.03,0.0,-140.43:3:99:108:57	1/0:-265.73,0.0,-239.83:4:99:182:95	1/0:-152.07,0.0,-117.47:4:99:96:53	1/0:-187.11,0.0,-180.31:3:99:130:66	1/0:-70.48,0.0,-95.38:2:99:71:31
1	16361875	.	A	G	2965	PASS	BRF=0.67;FR=0.5000;HP=2;HapScore=2;MGOF=8;MMLQ=37;MQ=41.61;NF=281;NR=14;PP=2965;QD=20;SC=GGAGGGGCTGAGCGAGGAGAA;SbPval=0.99;Source=Platypus;TC=617;TCF=553;TCR=64;TR=295;WE=16361883;WS=16361865	GT:GL:GOF:GQ:NR:NV	0/1:-11.79,0.0,-22.89:8:99:11:4	0/1:-108.23,0.0,-93.03:7:99:70:35	0/1:-109.97,0.0,-90.17:4:99:70:35	0/1:-78.18,0.0,-95.28:5:99:61:26	0/1:-132.53,0.0,-91.83:6:99:78:42	0/1:-184.04,0.0,-200.14:6:99:131:61	0/1:-100.99,0.0,-112.09:8:99:74:34	0/1:-137.81,0.0,-123.01:6:99:85:44	0/1:-41.9,0.0,-61.5:4:99:37:14
1	16361916	.	G	A	2965	alleleBias	BRF=0.68;FR=0.5000;HP=3;HapScore=1;MGOF=11;MMLQ=37;MQ=41.75;NF=196;NR=23;PP=2965;QD=20;SC=GTGAGGGGCCGCTGGGAAGGC;SbPval=1.0;Source=Platypus;TC=973;TCF=757;TCR=216;TR=219;WE=16361924;WS=16361906	GT:GL:GOF:GQ:NR:NV	1/0:-28.2,0.0,-61.6:3:99:34:11	1/0:-39.14,0.0,-255.14:8:99:99:19	1/0:-56.46,0.0,-255.26:8:99:114:27	1/0:-38.25,0.0,-215.75:7:99:89:18	1/0:-63.09,0.0,-262.49:11:99:113:26	1/0:-54.75,0.0,-300.0:9:99:191:33	1/0:-86.35,0.0,-263.75:7:99:121:34	1/0:-70.24,0.0,-300.0:8:99:133:32	1/0:-43.34,0.0,-146.94:5:99:79:19
1	16362621	.	G	A	2965	PASS	BRF=0.69;FR=1.0000;HP=2;HapScore=1;MGOF=4;MMLQ=37;MQ=54.3;NF=1163;NR=617;PP=2965;QD=20;SC=GAAGAAACTCGGGCTGAGAAA;SbPval=0.52;Source=Platypus;TC=1784;TCF=1165;TCR=619;TR=1780;WE=16362629;WS=16362611	GT:GL:GOF:GQ:NR:NV	1/1:-164.0,-13.51,0.0:1:99:58:58	1/1:-300.0,-59.91,0.0:4:99:220:218	1/1:-300.0,-66.06,0.0:2:99:241:241	1/1:-300.0,-29.94,0.0:2:99:110:110	1/1:-300.0,-67.57,0.0:2:99:249:248	1/1:-300.0,-94.73,0.0:3:99:350:349	1/1:-300.0,-49.77,0.0:1:99:182:182	1/1:-300.0,-64.15,0.0:2:99:239:239	1/1:-300.0,-32.14,0.0:1:99:135:135
1	16371067	.	G	T	2965	PASS	BRF=0.66;FR=0.5000;HP=5;HapScore=1;MGOF=10;MMLQ=37;MQ=59.96;NF=222;NR=166;PP=2965;QD=20;SC=CCCTGTCCCCGCATCCGCCGA;SbPval=0.44;Source=Platypus;TC=795;TCF=464;TCR=331;TR=388;WE=16371075;WS=16371057	GT:GL:GOF:GQ:NR:NV	0/1:-27.58,0.0,-34.98:10:99:23:11	0/1:-92.76,0.0,-130.96:4:99:76:32	0/1:-99.86,0.0,-128.16:3:99:83:36	0/1:-119.23,0.0,-100.83:3:99:77:41	0/1:-139.8,0.0,-160.8:2:99:104:49	0/1:-212.78,0.0,-232.78:2:99:158:75	0/1:-107.44,0.0,-178.44:1:99:103:42	0/1:-210.28,0.0,-165.88:2:99:137:75	0/1:-71.77,0.0,-17.47:0:99:34:27
1	16372003	.	G	C	2965	badReads	BRF=0.7;FR=0.5000;HP=2;HapScore=2;MGOF=12;MMLQ=37;MQ=59.99;NF=219;NR=61;PP=2965;QD=20;SC=GGATGGGACTGTCTGTGCCTC;SbPval=0.53;Source=Platypus;TC=609;TCF=474;TCR=135;TR=280;WE=16372011;WS=16371993	GT:GL:GOF:GQ:NR:NV	1/0:-14.59,0.0,-28.19:3:99:11:4	1/0:-126.89,0.0,-100.99:12:99:79:43	1/0:-60.24,0.0,-123.14:3:99:62:22	1/0:-68.37,0.0,-129.87:7:99:69:24	1/0:-95.89,0.0,-143.89:8:99:84:34	1/0:-137.27,0.0,-159.47:6:99:99:48	1/0:-110.8,0.0,-76.3:10:99:65:38	1/0:-125.21,0.0,-137.51:7:99:93:44	1/0:-65.66,0.0,-61.96:8:99:47:23
1	16373124	.	A	G	2965	PASS	BRF=0.64;FR=0.5000;HP=2;HapScore=2;MGOF=9;MMLQ=37;MQ=59.99;NF=259;NR=94;PP=2965;QD=20;SC=CTTTCTCTTCAGGCTTCTCTC;SbPval=0.65;Source=Platypus;TC=879;TCF=625;TCR=254;TR=353;WE=16373132;WS=16373114	GT:GL:GOF:GQ:NR:NV	0/1:-25.78,0.0,-41.78:5:99:30:13	0/1:-142.73,0.0,-172.23:9:99:112:51	0/1:-113.52,0.0,-214.82:5:99:122:44	0/1:-59.13,0.0,-156.63:6:99:80:23	0/1:-104.89,0.0,-131.79:9:99:85:37	0/1:-223.41,0.0,-234.61:7:99:162:79	0/1:-112.13,0.0,-192.13:6:99:112:43	0/1:-117.32,0.0,-221.12:5:99:124:44	0/1:-47.79,0.0,-71.09:6:99:52:19
1	16373199	.	CCTT	C	2948	PASS	BRF=0.65;FR=0.5000;HP=4;HapScore=1;MGOF=12;MMLQ=25;MQ=60.0;NF=107;NR=218;PP=2948;QD=20;SC=CTGGCCAAAACCTTCTCAGAT;SbPval=0.28;Source=Platypus;TC=898;TCF=261;TCR=637;TR=325;WE=16373209;WS=16373189	GT:GL:GOF:GQ:NR:NV	1/0:-27.58,0.0,-69.58:12:99:23:7	1/0:-197.02,0.0,-300.0:10:99:114:48	1/0:-130.31,0.0,-281.91:10:99:99:29	1/0:-80.72,0.0,-286.92:7:99:82:21	1/0:-193.47,0.0,-300.0:11:99:131:45	1/0:-300.0,0.0,-300.0:10:99:153:66	1/0:-158.72,0.0,-300.0:12:99:112:34	1/0:-264.36,0.0,-300.0:8:99:142:61	1/0:-61.66,0.0,-117.16:11:99:42:14
1	16374533	.	G	C	2965	PASS	BRF=0.62;FR=0.5000;HP=3;HapScore=2;MGOF=11;MMLQ=37;MQ=60.0;NF=138;NR=114;PP=2965;QD=20;SC=TCTTCCTCGGGAAAGTGGTAT;SbPval=0.37;Source=Platypus;TC=536;TCF=308;TCR=228;TR=252;WE=16374541;WS=16374523	GT:GL:GOF:GQ:NR:NV	1/0:-21.99,0.0,-20.79:8:99:16:7	1/0:-85.78,0.0,-59.78:11:99:48:27	1/0:-84.11,0.0,-85.61:10:99:62:31	1/0:-78.68,0.0,-87.38:7:99:58:29	1/0:-100.43,0.0,-125.13:9:99:82:37	1/0:-109.05,0.0,-152.35:3:99:93:39	1/0:-99.58,0.0,-68.88:11:99:60:33	1/0:-99.92,0.0,-139.42:5:99:83:35	1/0:-29.17,0.0,-53.87:1:99:34:14
1	16374656	.	A	G	2965	PASS	BRF=0.63;FR=0.5000;HP=2;HapScore=2;MGOF=20;MMLQ=37;MQ=59.94;NF=227;NR=120;PP=2965;QD=20;SC=CCTGCCTTCCAGGAACTCAGT;SbPval=0.67;Source=Platypus;TC=724;TCF=454;TCR=270;TR=347;WE=16374664;WS=16374646	GT:GL:GOF:GQ:NR:NV	0/1:-19.12,0.0,-24.22:20:99:16:7	0/1:-182.26,0.0,-144.96:16:99:111:59	0/1:-118.79,0.0,-98.09:14:99:74:41	0/1:-82.93,0.0,-123.33:8:99:72:29	0/1:-135.16,0.0,-160.06:14:99:102:47	0/1:-187.5,0.0,-193.5:9:99:129:63	0/1:-138.04,0.0,-145.44:15:99:101:48	0/1:-117.04,0.0,-158.84:13:99:94:40	0/1:-36.58,0.0,-34.08:7:99:25:13
1	16374994	.	C	T	2965	badReads;MQ	BRF=0.75;FR=0.5000;HP=4;HapScore=2;MGOF=15;MMLQ=37;MQ=33.73;NF=218;NR=297;PP=2965;QD=20;SC=ACTCGGATCCCCCAGAACAAG;SbPval=0.46;Source=Platypus;TC=1127;TCF=466;TCR=661;TR=515;WE=16375002;WS=16374984	GT:GL:GOF:GQ:NR:NV	0/1:-31.64,0.0,-56.34:14:99:31:12	0/1:-176.5,0.0,-202.6:15:99:127:61	0/1:-161.66,0.0,-150.56:13:99:107:54	0/1:-96.6,0.0,-192.8:13:99:96:34	0/1:-198.23,0.0,-291.83:12:99:164:69	0/1:-300.0,0.0,-300.0:14:99:266:130	0/1:-188.85,0.0,-254.25:14:99:149:63	0/1:-217.22,0.0,-207.22:9:99:145:73	0/1:-51.99,0.0,-73.09:9:99:42:19
1	16375063	.	CA	GC	2947	badReads	BRF=0.73;FR=0.5000;HP=1;HapScore=2;MGOF=11;MMLQ=37;MQ=48.79;NF=138;NR=266;PP=2947;QD=20;SC=ACAGTCTTTGCAGCTCCCTTC;SbPval=0.62;Source=Platypus;TC=967;TCF=347;TCR=620;TR=404;WE=16375072;WS=16375053	GT:GL:GOF:GQ:NR:NV	0/1:-85.97,0.0,-83.07:10:99:34:16	0/1:-287.29,0.0,-300.0:11:99:109:46	0/1:-191.83,0.0,-280.83:10:99:83:31	0/1:-195.63,0.0,-262.93:7:99:73:31	0/1:-300.0,0.0,-300.0:8:99:151:60	0/1:-300.0,0.0,-300.0:9:99:226:95	0/1:-300.0,0.0,-300.0:9:99:122:54	0/1:-300.0,0.0,-300.0:5:99:125:54	0/1:-101.07,0.0,-123.57:7:99:44:17
1	16375568	.	A	T	59	badReads;QD;alleleBias	BRF=0.63;FR=0.2614;HP=2;HapScore=1;MGOF=12;MMLQ=11;MQ=59.89;NF=1;NR=133;PP=59;QD=0.699785168263;SC=CTACAGTCACAGGTGGGTGGG;SbPval=1.0;Source=Platypus;TC=914;TCF=477;TCR=437;TR=134;WE=16375576;WS=16375558	GT:GL:GOF:GQ:NR:NV	0/0:0.0,-0.39,-61.8:11:5:27:4	0/0:0.0,-3.06,-181.9:8:31:103:18	0/1:-1.77,0.0,-116.77:10:18:86:14	0/1:-0.78,0.0,-103.48:11:8:69:13	0/0:0.0,-16.3,-268.3:9:99:127:10	0/0:0.0,-7.77,-300.0:10:78:200:29	0/1:-2.92,0.0,-156.72:10:29:90:14	0/1:-1.72,0.0,-215.82:12:17:128:20	0/1:-6.55,0.0,-108.75:9:65:84:12
1	16376230	.	A	AT	2966	PASS	BRF=0.69;FR=0.5000;HP=3;HapScore=4;MGOF=33;MMLQ=37;MQ=48.19;NF=186;NR=21;PP=2966;QD=20;SC=TGAGAGTCCAAAAGGCATTCC;SbPval=0.88;Source=Platypus;TC=552;TCF=473;TCR=79;TR=207;WE=16376246;WS=16376220	GT:GL:GOF:GQ:NR:NV	0/1:-11.8,0.0,-55.4:12:99:17:3	0/1:-118.09,0.0,-196.99:28:99:78:29	0/1:-88.5,0.0,-93.9:33:99:45:21	0/1:-78.59,0.0,-122.49:25:99:47:18	0/1:-102.19,0.0,-187.19:30:99:69:25	0/1:-184.68,0.0,-295.88:27:99:115:43	0/1:-123.69,0.0,-192.99:31:99:74:30	0/1:-143.19,0.0,-239.29:27:99:91:30	0/1:-34.4,0.0,-31.5:23:99:16:8
1	16376238	.	TC	T	2975	PASS	BRF=0.69;FR=0.5000;HP=6;HapScore=4;MGOF=33;MMLQ=37;MQ=50.65;NF=191;NR=25;PP=2975;QD=20;SC=CAAAAGGCATTCCCCCCAAGG;SbPval=0.95;Source=Platypus;TC=618;TCF=504;TCR=114;TR=216;WE=16376246;WS=16376220	GT:GL:GOF:GQ:NR:NV	0/1:-9.3,0.0,-50.4:12:93:17:3	0/1:-93.29,0.0,-152.39:28:99:85:32	0/1:-68.89,0.0,-88.19:33:99:48:21	0/1:-59.29,0.0,-107.29:25:99:52:19	0/1:-87.74,0.0,-169.74:30:99:80:27	0/1:-136.18,0.0,-262.68:27:99:126:44	0/1:-96.29,0.0,-176.39:31:99:82:30	0/1:-113.28,0.0,-231.98:27:99:105:32	0/1:-24.7,0.0,-37.7:23:99:23:8
1	16376278	.	G	A	2965	PASS	BRF=0.68;FR=0.5000;HP=2;HapScore=2;MGOF=29;MMLQ=37;MQ=58.47;NF=228;NR=113;PP=2965;QD=20;SC=TACTGGGGTCGGGCTCTGGGC;SbPval=0.77;Source=Platypus;TC=801;TCF=494;TCR=307;TR=341;WE=16376286;WS=16376268	GT:GL:GOF:GQ:NR:NV	1/0:-11.88,0.0,-46.38:13:99:19:5	1/0:-144.86,0.0,-159.96:29:99:96:41	1/0:-106.23,0.0,-96.43:26:99:73:34	1/0:-116.53,0.0,-104.23:27:99:75:38	1/0:-125.78,0.0,-138.08:26:99:86:36	1/0:-211.91,0.0,-252.81:29:99:168:74	1/0:-120.07,0.0,-174.27:27:99:98:39	1/0:-153.16,0.0,-254.46:22:99:144:53	1/0:-56.36,0.0,-50.26:20:99:42:21
1	16376319	.	T	C	2965	PASS	BRF=0.68;FR=0.5000;HP=3;HapScore=2;MGOF=19;MMLQ=37;MQ=59.98;NF=223;NR=235;PP=2965;QD=20;SC=GGGGTCTCTGTGGCATCCTGG;SbPval=0.34;Source=Platypus;TC=1020;TCF=454;TCR=566;TR=458;WE=16376327;WS=16376309	GT:GL:GOF:GQ:NR:NV	1/0:-33.48,0.0,-42.18:13:99:25:10	1/0:-208.11,0.0,-170.01:19:99:117:56	1/0:-150.81,0.0,-112.61:19:99:89:46	1/0:-121.84,0.0,-148.84:18:99:92:39	1/0:-157.91,0.0,-187.11:14:99:126:53	1/0:-294.54,0.0,-281.64:16:99:200:95	1/0:-160.98,0.0,-209.18:13:99:123:49	1/0:-231.86,0.0,-291.36:16:99:195:83	1/0:-64.46,0.0,-61.96:8:99:53:27
1	16377108	.	G	C	2965	PASS	BRF=0.68;FR=0.5000;HP=2;HapScore=2;MGOF=4;MMLQ=37;MQ=59.98;NF=514;NR=547;PP=2965;QD=20;SC=AAGGGGCCTTGAGTGGGGTGG;SbPval=0.58;Source=Platypus;TC=2191;TCF=1073;TCR=1118;TR=1061;WE=16377116;WS=16377098	GT:GL:GOF:GQ:NR:NV	1/0:-80.21,0.0,-95.01:4:99:65:31	1/0:-300.0,0.0,-300.0:4:99:267:129	1/0:-300.0,0.0,-300.0:2:99:231:107	1/0:-215.94,0.0,-254.94:3:99:166:81	1/0:-300.0,0.0,-300.0:2:99:312:160	1/0:-300.0,0.0,-300.0:2:99:436:211	1/0:-300.0,0.0,-300.0:2:99:267:123	1/0:-300.0,0.0,-300.0:2:99:305:147	1/0:-177.88,0.0,-176.58:2:99:142:72
1	16382877	.	ACCT	GCCA	2947	badReads	BRF=0.71;FR=0.5000;HP=3;HapScore=1;MGOF=4;MMLQ=37;MQ=59.82;NF=530;NR=548;PP=2947;QD=20;SC=TGGGCTGGGCACCTTCTACCC;SbPval=0.46;Source=Platypus;TC=2246;TCF=1139;TCR=1107;TR=1078;WE=16382888;WS=16382867	GT:GL:GOF:GQ:NR:NV	0/1:-254.71,0.0,-300.0:4:99:104:44	0/1:-300.0,0.0,-300.0:3:99:232:120	0/1:-300.0,0.0,-300.0:2:99:243:119	0/1:-300.0,0.0,-300.0:3:99:178:87	0/1:-300.0,0.0,-300.0:3:99:270:124	0/1:-300.0,0.0,-300.0:2:99:400:204	0/1:-300.0,0.0,-300.0:2:99:233:127	0/1:-300.0,0.0,-300.0:2:99:348:142	0/1:-300.0,0.0,-300.0:2:99:238:111
1	16383348	.	C	T	2965	HapScore	BRF=0.63;FR=0.5000;HP=4;HapScore=32;MGOF=26;MMLQ=25;MQ=47.93;NF=66;NR=111;PP=2965;QD=20;SC=ACCTCCACCCCCTTTCTCTGT;SbPval=0.08;Source=Platypus;TC=421;TCF=212;TCR=209;TR=177;WE=16383356;WS=16383307	GT:GL:GOF:GQ:NR:NV	1/0:-3.39,0.0,-25.59:9:34:10:1	1/0:-50.92,0.0,-63.62:26:99:36:17	1/0:-84.38,0.0,-73.08:18:99:52:27	1/0:-72.69,0.0,-47.89:14:99:40:22	1/0:-72.13,0.0,-82.89:20:99:51:23	1/0:-79.71,0.0,-148.11:14:99:80:32	1/0:-74.89,0.0,-109.39:11:99:61:24	1/0:-67.65,0.0,-107.15:14:99:63:23	1/0:-26.29,0.0,-54.59:6:99:28:8
1	16383742	.	C	G	2965	PASS	BRF=0.65;FR=1.0000;HP=1;HapScore=1;MGOF=21;MMLQ=37;MQ=54.1;NF=393;NR=273;PP=2965;QD=20;SC=GGCACAGATGCCTTCTGGGGT;SbPval=0.53;Source=Platypus;TC=667;TCF=394;TCR=273;TR=666;WE=16383750;WS=16383732	GT:GL:GOF:GQ:NR:NV	1/1:-44.4,-3.31,0.0:12:33:15:15	1/1:-290.9,-24.02,0.0:15:99:85:85	1/1:-260.0,-21.31,0.0:13:99:84:84	1/1:-213.4,-17.16,0.0:21:99:66:65	1/1:-258.9,-21.61,0.0:12:99:75:75	1/1:-300.0,-31.54,0.0:10:99:114:114	1/1:-300.0,-24.89,0.0:14:99:88:88	1/1:-295.8,-24.32,0.0:15:99:91:91	1/1:-138.2,-11.14,0.0:14:99:49:49
1	16383808	.	G	C	2965	PASS	BRF=0.69;FR=0.5000;HP=1;HapScore=2;MGOF=18;MMLQ=37;MQ=44.49;NF=57;NR=89;PP=2965;QD=20;SC=CCCAGAGCTGGTGTCCATCCC;SbPval=0.67;Source=Platypus;TC=460;TCF=192;TCR=268;TR=146;WE=16383816;WS=16383798	GT:GL:GOF:GQ:NR:NV	1/0:-7.49,0.0,-33.39:8:75:16:3	1/0:-67.57,0.0,-110.87:16:99:60:24	1/0:-59.55,0.0,-92.85:12:99:54:20	1/0:-38.86,0.0,-98.06:18:99:46:14	1/0:-40.06,0.0,-83.26:16:99:41:14	1/0:-57.02,0.0,-196.42:13:99:86:22	1/0:-61.53,0.0,-146.63:16:99:72:22	1/0:-57.71,0.0,-119.41:12:99:62:21	1/0:-16.48,0.0,-46.08:13:99:23:6
1	16385131	.	C	A	2965	PASS	BRF=0.68;FR=0.5000;HP=4;HapScore=2;MGOF=7;MMLQ=37;MQ=42.07;NF=255;NR=38;PP=2965;QD=20;SC=AGGGGAGGGGCTGGGCGAGGA;SbPval=0.98;Source=Platypus;TC=521;TCF=405;TCR=116;TR=293;WE=16385139;WS=16385121	GT:GL:GOF:GQ:NR:NV	1/0:-21.69,0.0,-25.39:4:99:16:8	1/0:-93.64,0.0,-60.64:7:99:54:33	1/0:-92.75,0.0,-63.25:6:99:68:35	1/0:-81.6,0.0,-29.9:6:99:41:28	1/0:-94.02,0.0,-39.72:6:99:50:32	1/0:-168.06,0.0,-55.66:6:99:80:57	1/0:-135.62,0.0,-94.92:5:99:92:48	1/0:-105.64,0.0,-90.84:7:99:78:39	1/0:-28.27,0.0,-65.27:5:99:42:13
1	16385175	.	G	A	2965	badReads;MQ;alleleBias	BRF=0.7;FR=0.5000;HP=3;HapScore=1;MGOF=16;MMLQ=37;MQ=39.79;NF=83;NR=83;PP=2965;QD=20;SC=GTGAGGGGCCGCTGGGAAGGC;SbPval=0.06;Source=Platypus;TC=650;TCF=405;TCR=245;TR=166;WE=16385183;WS=16385165	GT:GL:GOF:GQ:NR:NV	1/0:-14.68,0.0,-52.88:11:99:28:8	1/0:-60.87,0.0,-130.17:12:99:67:24	1/0:-35.79,0.0,-188.49:9:99:83:18	1/0:-18.85,0.0,-131.15:16:99:57:10	1/0:-26.5,0.0,-165.6:13:99:67:13	1/0:-45.31,0.0,-215.51:14:99:96:20	1/0:-53.55,0.0,-179.45:12:99:90:26	1/0:-52.95,0.0,-198.65:13:99:94:23	1/0:-40.75,0.0,-113.55:4:99:68:24
1	16385980	.	G	A	2965	PASS	BRF=0.69;FR=0.5000;HP=2;HapScore=2;MGOF=14;MMLQ=37;MQ=59.01;NF=79;NR=395;PP=2965;QD=20;SC=TGGACCCTCTGGGCTGTACCT;SbPval=0.62;Source=Platypus;TC=1039;TCF=186;TCR=853;TR=474;WE=16385988;WS=16385970	GT:GL:GOF:GQ:NR:NV	1/0:-39.91,0.0,-41.31:7:99:32:17	1/0:-114.43,0.0,-167.43:12:99:105:45	1/0:-106.65,0.0,-216.55:10:99:116:42	1/0:-119.24,0.0,-159.74:12:99:101:45	1/0:-221.29,0.0,-188.99:14:99:145:78	1/0:-216.36,0.0,-278.26:11:99:176:79	1/0:-178.51,0.0,-164.11:14:99:127:65	1/0:-210.73,0.0,-269.73:11:99:177:79	1/0:-60.68,0.0,-87.98:5:99:60:24
1	16386416	.	G	A	2965	badReads	BRF=0.71;FR=0.5000;HP=1;HapScore=2;MGOF=27;MMLQ=37;MQ=53.99;NF=85;NR=81;PP=2965;QD=20;SC=AGTAATGCTCGTCCTCAGCTG;SbPval=0.46;Source=Platypus;TC=329;TCF=162;TCR=167;TR=166;WE=16386424;WS=16386406	GT:GL:GOF:GQ:NR:NV	1/0:-18.52,0.0,-5.02:19:50:11:9	1/0:-36.86,0.0,-70.26:27:99:43:17	1/0:-52.0,0.0,-59.5:23:99:41:21	1/0:-48.37,0.0,-53.27:19:99:35:17	1/0:-36.87,0.0,-44.27:18:99:28:12	1/0:-60.39,0.0,-78.99:23:99:50:23	1/0:-71.26,0.0,-61.36:22:99:51:28	1/0:-74.58,0.0,-69.78:23:99:56:30	1/0:-17.99,0.0,-15.49:22:99:14:9
1	16388534	.	C	T	2965	badReads	BRF=0.7;FR=0.5000;HP=1;HapScore=2;MGOF=25;MMLQ=37;MQ=45.83;NF=169;NR=27;PP=2965;QD=20;SC=TTCCCACAGCCAGGGTCTAGG;SbPval=0.72;Source=Platypus;TC=597;TCF=501;TCR=96;TR=196;WE=16388542;WS=16388524	GT:GL:GOF:GQ:NR:NV	0/1:-21.11,0.0,-50.81:24:99:29:12	0/1:-70.6,0.0,-139.4:19:99:77:26	0/1:-39.89,0.0,-191.79:15:99:82:21	0/1:-59.98,0.0,-110.38:19:99:61:22	0/1:-27.24,0.0,-153.04:16:99:61:13	0/1:-49.04,0.0,-216.84:14:99:91:23	0/1:-73.63,0.0,-122.13:25:99:71:30	0/1:-86.25,0.0,-154.15:23:99:87:34	0/1:-33.8,0.0,-59.8:18:99:38:15
1	16388556	.	C	T	2965	badReads	BRF=0.72;FR=0.5000;HP=1;HapScore=2;MGOF=28;MMLQ=37;MQ=47.58;NF=158;NR=51;PP=2965;QD=20;SC=TGGGACCGTGCATTCTCCACC;SbPval=0.77;Source=Platypus;TC=678;TCF=484;TCR=194;TR=209;WE=16388564;WS=16388546	GT:GL:GOF:GQ:NR:NV	0/1:-32.87,0.0,-51.37:26:99:30:11	0/1:-73.41,0.0,-189.31:23:99:97:31	0/1:-61.78,0.0,-198.98:20:99:100:29	0/1:-54.37,0.0,-133.37:23:99:67:22	0/1:-40.87,0.0,-134.47:20:99:66:16	0/1:-50.1,0.0,-261.0:15:99:106:23	0/1:-77.5,0.0,-115.6:28:99:70:30	0/1:-78.55,0.0,-178.55:24:99:97:30	0/1:-38.89,0.0,-81.89:23:99:45:17
1	16388580	.	C	T	2965	badReads	BRF=0.72;FR=0.5000;HP=3;HapScore=2;MGOF=28;MMLQ=37;MQ=50.06;NF=156;NR=88;PP=2965;QD=20;SC=AGGAGAGTTGCGGCCAGAACC;SbPval=0.67;Source=Platypus;TC=759;TCF=465;TCR=294;TR=244;WE=16388588;WS=16388570	GT:GL:GOF:GQ:NR:NV	0/1:-27.67,0.0,-57.27:27:99:33:10	0/1:-85.83,0.0,-202.73:25:99:104:32	0/1:-79.57,0.0,-215.27:16:99:111:32	0/1:-60.27,0.0,-128.17:21:99:67:23	0/1:-65.62,0.0,-161.82:23:99:82:25	0/1:-92.92,0.0,-241.12:21:99:115:35	0/1:-64.36,0.0,-149.36:28:99:77:25	0/1:-110.5,0.0,-188.2:26:99:115:41	0/1:-51.62,0.0,-86.42:23:99:55:21
1	16388646	.	T	C	2965	badReads	BRF=0.71;FR=1.0000;HP=1;HapScore=1;MGOF=22;MMLQ=37;MQ=49.5;NF=322;NR=524;PP=2965;QD=20;SC=CGGGGCGGGATCTGGAGTCGG;SbPval=0.52;Source=Platypus;TC=848;TCF=323;TCR=525;TR=846;WE=16388654;WS=16388636	GT:GL:GOF:GQ:NR:NV	1/1:-97.3,-7.79,0.0:11:78:29:29	1/1:-300.0,-30.3,0.0:19:99:107:107	1/1:-300.0,-27.66,0.0:16:99:107:107	1/1:-300.0,-24.38,0.0:15:99:87:87	1/1:-300.0,-24.68,0.0:16:99:93:91	1/1:-300.0,-40.04,0.0:16:99:152:152	1/1:-283.7,-22.88,0.0:22:99:86:86	1/1:-300.0,-33.72,0.0:13:99:129:129	1/1:-176.4,-14.15,0.0:17:99:58:58
1	16451767	.	G	A	2965	PASS	BRF=0.67;FR=0.5000;HP=1;HapScore=2;MGOF=5;MMLQ=37;MQ=59.98;NF=140;NR=346;PP=2965;QD=20;SC=GGCTGTAGGCGATGCGCTTCT;SbPval=0.5;Source=Platypus;TC=963;TCF=277;TCR=686;TR=486;WE=16451775;WS=16451757	GT:GL:GOF:GQ:NR:NV	1/0:-33.33,0.0,-64.43:4:99:33:17	1/0:-179.44,0.0,-183.24:3:99:122:65	1/0:-141.52,0.0,-179.92:3:99:127:59	1/0:-79.04,0.0,-101.24:1:99:69:33	1/0:-152.13,0.0,-170.73:5:99:114:55	1/0:-264.92,0.0,-259.92:1:99:190:94	1/0:-210.15,0.0,-150.95:1:99:118:64	1/0:-174.57,0.0,-185.57:3:99:137:68	1/0:-59.4,0.0,-52.1:2:99:53:31
1	16464673	.	G	A	2965	PASS	BRF=0.69;FR=1.0000;HP=5;HapScore=1;MGOF=4;MMLQ=37;MQ=59.99;NF=536;NR=372;PP=2965;QD=20;SC=GTGGGGCGGAGGGGGGTCCTG;SbPval=0.49;Source=Platypus;TC=915;TCF=542;TCR=373;TR=908;WE=16464681;WS=16464663	GT:GL:GOF:GQ:NR:NV	1/1:-87.6,-6.92,0.0:1:69:24:24	1/1:-300.0,-39.03,0.0:2:99:135:134	1/1:-300.0,-26.19,0.0:2:99:101:97	1/1:-300.0,-29.07,0.0:3:99:101:100	1/1:-300.0,-34.42,0.0:3:99:120:120	1/1:-300.0,-47.1,0.0:2:99:159:158	1/1:-300.0,-30.91,0.0:2:99:105:105	1/1:-300.0,-30.34,0.0:4:99:110:110	1/1:-206.7,-17.13,0.0:2:99:60:60
1	16475123	.	CAGC	TAGT	2947	badReads	BRF=0.7;FR=1.0000;HP=1;HapScore=1;MGOF=8;MMLQ=37;MQ=59.98;NF=635;NR=636;PP=2947;QD=20;SC=GGACGGAGAGCAGCGCCACAC;SbPval=0.5;Source=Platypus;TC=1356;TCF=667;TCR=689;TR=1271;WE=16475134;WS=16475113	GT:GL:GOF:GQ:NR:NV	1/1:-156.7,-12.46,0.0:8:99:41:38	1/1:-299.4,-51.03,0.0:2:99:179:169	1/1:-299.4,-51.02,0.0:2:99:187:177	1/1:-299.4,-33.37,0.0:3:99:121:115	1/1:-299.4,-47.14,0.0:2:99:171:159	1/1:-299.4,-71.45,0.0:2:99:264:246	1/1:-299.4,-45.66,0.0:1:99:163:155	1/1:-299.4,-44.27,0.0:2:99:165:152	1/1:-198.7,-16.23,0.0:2:99:65:60
1	16525549	.	C	T	2965	PASS	BRF=0.59;FR=0.5000;HP=3;HapScore=2;MGOF=5;MMLQ=37;MQ=59.99;NF=175;NR=90;PP=2965;QD=20;SC=GGCAGATCAACACTTGCAGAA;SbPval=0.31;Source=Platypus;TC=516;TCF=359;TCR=157;TR=265;WE=16525557;WS=16525539	GT:GL:GOF:GQ:NR:NV	0/1:-19.19,0.0,-15.49:3:99:12:6	0/1:-99.09,0.0,-117.79:5:99:73:36	0/1:-98.76,0.0,-116.16:4:99:69:32	0/1:-114.02,0.0,-123.92:3:99:77:37	0/1:-85.55,0.0,-75.65:5:99:55:29	0/1:-108.8,0.0,-85.7:3:99:68:38	0/1:-81.87,0.0,-99.47:4:99:61:28	0/1:-127.83,0.0,-83.43:1:99:69:40	0/1:-51.07,0.0,-36.27:3:99:32:19
1	16532803	.	G	A	2965	PASS	BRF=0.64;FR=0.5000;HP=1;HapScore=2;MGOF=16;MMLQ=25;MQ=60.0;NF=155;NR=187;PP=2965;QD=20;SC=TGTGGATGTAGGAGGCCTCGG;SbPval=0.51;Source=Platypus;TC=739;TCF=333;TCR=406;TR=342;WE=16532811;WS=16532793	GT:GL:GOF:GQ:NR:NV	1/0:-11.89,0.0,-32.79:16:99:15:6	1/0:-114.39,0.0,-100.39:12:99:81:43	1/0:-69.27,0.0,-119.67:9:99:70:27	1/0:-67.68,0.0,-75.28:13:99:56:27	1/0:-115.38,0.0,-220.48:7:99:119:45	1/0:-212.19,0.0,-201.69:10:99:160:85	1/0:-94.35,0.0,-127.25:9:99:89:41	1/0:-111.81,0.0,-146.61:11:99:105:47	1/0:-46.5,0.0,-56.4:9:99:44:21
1	16532848	.	A	G	2965	PASS	BRF=0.64;FR=0.5000;HP=2;HapScore=2;MGOF=17;MMLQ=37;MQ=60.0;NF=138;NR=187;PP=2965;QD=20;SC=GAGGGAGGGCACACACGGGGT;SbPval=0.42;Source=Platypus;TC=684;TCF=279;TCR=405;TR=325;WE=16532856;WS=16532838	GT:GL:GOF:GQ:NR:NV	0/1:-17.72,0.0,-27.52:17:99:15:6	0/1:-127.55,0.0,-106.65:12:99:81:44	0/1:-72.61,0.0,-93.31:12:99:58:26	0/1:-76.25,0.0,-79.95:11:99:54:25	0/1:-101.87,0.0,-179.37:8:99:97:37	0/1:-209.79,0.0,-219.59:11:99:159:77	0/1:-110.06,0.0,-114.86:9:99:82:39	0/1:-139.65,0.0,-120.05:14:99:94:49	0/1:-48.07,0.0,-55.47:9:99:44:22
1	16534255	.	C	G	2965	PASS	BRF=0.66;FR=0.5000;HP=1;HapScore=2;MGOF=7;MMLQ=37;MQ=60.0;NF=30;NR=228;PP=2965;QD=20;SC=CTTCGAGCCTCCATTCCAGAT;SbPval=0.57;Source=Platypus;TC=558;TCF=68;TCR=490;TR=258;WE=16534263;WS=16534245	GT:GL:GOF:GQ:NR:NV	0/1:-25.99,0.0,-14.89:1:99:13:7	0/1:-107.3,0.0,-76.7:7:99:61:35	0/1:-103.53,0.0,-101.03:2:99:72:36	0/1:-44.36,0.0,-73.96:2:99:38:15	0/1:-101.35,0.0,-135.95:2:99:80:36	0/1:-128.32,0.0,-198.82:3:99:112:46	0/1:-84.67,0.0,-110.47:2:99:71:32	0/1:-89.66,0.0,-131.46:1:99:80:36	0/1:-37.18,0.0,-39.68:2:99:31:15
1	16534646	.	C	G	2965	PASS	BRF=0.68;FR=0.5000;HP=1;HapScore=2;MGOF=8;MMLQ=37;MQ=60.0;NF=143;NR=149;PP=2965;QD=20;SC=ACTACCTGGCCAGGCTCTAGG;SbPval=0.44;Source=Platypus;TC=645;TCF=301;TCR=344;TR=292;WE=16534654;WS=16534636	GT:GL:GOF:GQ:NR:NV	0/1:-4.69,0.0,-26.89:0:47:10:2	0/1:-84.57,0.0,-95.77:8:99:67:33	0/1:-76.56,0.0,-138.36:2:99:83:31	0/1:-82.05,0.0,-67.25:2:99:55:32	0/1:-100.34,0.0,-89.24:6:99:67:36	0/1:-164.28,0.0,-204.98:3:99:132:58	0/1:-100.52,0.0,-149.82:3:99:90:39	0/1:-122.04,0.0,-157.94:3:99:109:47	0/1:-36.87,0.0,-44.27:2:99:32:14
1	16534730	.	G	A	2965	PASS	BRF=0.67;FR=0.5000;HP=4;HapScore=2;MGOF=8;MMLQ=37;MQ=59.98;NF=55;NR=143;PP=2965;QD=20;SC=CCTAGGGTTGGGGGCAAGGAG;SbPval=0.63;Source=Platypus;TC=440;TCF=130;TCR=310;TR=198;WE=16534738;WS=16534720	GT:GL:GOF:GQ:NR:NV	1/0:-24.19,0.0,-21.69:0:99:13:5	1/0:-98.23,0.0,-113.03:8:99:69:33	1/0:-61.38,0.0,-104.68:5:99:59:23	1/0:-34.77,0.0,-68.07:3:99:36:13	1/0:-80.25,0.0,-72.85:8:99:51:26	1/0:-126.82,0.0,-116.82:5:99:82:39	1/0:-46.49,0.0,-97.19:5:99:50:20	1/0:-73.24,0.0,-86.24:3:99:61:27	1/0:-32.12,0.0,-17.42:7:99:19:12
1	16543175	.	A	C	2965	PASS	BRF=0.64;FR=0.5000;HP=2;HapScore=2;MGOF=6;MMLQ=37;MQ=59.98;NF=46;NR=270;PP=2965;QD=20;SC=GCTTACCCTGAGCCAAACCCT;SbPval=0.62;Source=Platypus;TC=645;TCF=101;TCR=544;TR=316;WE=16543183;WS=16543165	GT:GL:GOF:GQ:NR:NV	0/1:-31.28,0.0,-31.28:2:99:20:11	0/1:-104.15,0.0,-126.45:6:99:77:36	0/1:-117.55,0.0,-143.35:3:99:87:41	0/1:-71.98,0.0,-102.68:1:99:58:24	0/1:-126.17,0.0,-156.97:3:99:101:45	0/1:-140.48,0.0,-122.18:4:99:95:48	0/1:-107.08,0.0,-147.48:2:99:87:38	0/1:-170.75,0.0,-89.45:1:99:89:55	0/1:-51.44,0.0,-36.54:2:99:31:18
1	16731510	.	C	G	2965	PASS	BRF=0.65;FR=1.0000;HP=2;HapScore=1;MGOF=5;MMLQ=37;MQ=60.0;NF=600;NR=297;PP=2965;QD=20;SC=GCCAGCGTCACAGAGAAGCCC;SbPval=0.51;Source=Platypus;TC=899;TCF=600;TCR=299;TR=897;WE=16731518;WS=16731500	GT:GL:GOF:GQ:NR:NV	1/1:-83.9,-6.62,0.0:1:66:27:27	1/1:-300.0,-28.87,0.0:3:99:105:104	1/1:-300.0,-32.21,0.0:0:99:114:114	1/1:-300.0,-24.95,0.0:5:99:88:88	1/1:-300.0,-31.57,0.0:3:99:113:113	1/1:-300.0,-45.15,0.0:2:99:164:164	1/1:-300.0,-24.65,0.0:3:99:86:86	1/1:-300.0,-33.08,0.0:1:99:125:125	1/1:-245.5,-19.87,0.0:2:99:77:76
1	16731646	.	T	C	2965	PASS	BRF=0.63;FR=1.0000;HP=1;HapScore=1;MGOF=4;MMLQ=37;MQ=59.98;NF=123;NR=555;PP=2965;QD=20;SC=TTCTTGTTTCTGTCATTCATC;SbPval=0.49;Source=Platypus;TC=680;TCF=123;TCR=557;TR=678;WE=16731654;WS=16731636	GT:GL:GOF:GQ:NR:NV	1/1:-75.1,-5.99,0.0:4:60:24:24	1/1:-273.6,-22.51,0.0:4:99:77:77	1/1:-300.0,-25.49,0.0:3:99:89:89	1/1:-252.7,-21.01,0.0:4:99:78:77	1/1:-285.0,-23.18,0.0:2:99:83:83	1/1:-300.0,-31.54,0.0:2:99:109:109	1/1:-260.0,-21.31,0.0:3:99:75:75	1/1:-300.0,-24.99,0.0:2:99:91:90	1/1:-176.4,-14.15,0.0:2:99:54:54
1	16778265	.	G	T	2965	PASS	BRF=0.65;FR=1.0000;HP=3;HapScore=1;MGOF=9;MMLQ=25;MQ=60.0;NF=287;NR=102;PP=2965;QD=20;SC=GGCCCTCCTTGTGGGGTTTTC;SbPval=0.5;Source=Platypus;TC=392;TCF=289;TCR=103;TR=389;WE=16778273;WS=16778255	GT:GL:GOF:GQ:NR:NV	1/1:-38.4,-2.18,0.0:9:22:14:13	1/1:-204.4,-17.63,0.0:4:99:66:66	1/1:-111.2,-9.33,0.0:1:93:33:33	1/1:-104.8,-8.7,0.0:0:87:32:31	1/1:-156.7,-13.21,0.0:5:99:48:48	1/1:-205.6,-17.63,0.0:1:99:63:63	1/1:-210.8,-17.69,0.0:3:99:63:63	1/1:-151.0,-13.35,0.0:1:99:52:51	1/1:-58.0,-4.52,0.0:1:45:21:21
1	16802890	.	G	A	2965	PASS	BRF=0.67;FR=1.0000;HP=1;HapScore=1;MGOF=6;MMLQ=37;MQ=55.97;NF=359;NR=365;PP=2965;QD=20;SC=GGTGCACAGCGTACCTGGGTG;SbPval=0.52;Source=Platypus;TC=724;TCF=359;TCR=365;TR=724;WE=16802898;WS=16802880	GT:GL:GOF:GQ:NR:NV	1/1:-62.9,-4.82,0.0:2:48:19:19	1/1:-293.5,-24.05,0.0:3:99:82:82	1/1:-300.0,-25.86,0.0:1:99:93:93	1/1:-215.8,-17.73,0.0:4:99:65:65	1/1:-300.0,-31.91,0.0:3:99:109:109	1/1:-300.0,-39.37,0.0:4:99:139:139	1/1:-244.1,-19.83,0.0:3:99:70:70	1/1:-300.0,-31.61,0.0:3:99:119:119	1/1:-86.1,-7.16,0.0:6:72:28:28
1	16862454	.	TCTGGAGT	GCTGGAGA	2947	badReads;MQ;strandBias;alleleBias	BRF=0.74;FR=0.5000;HP=2;HapScore=1;MGOF=5;MMLQ=37;MQ=32.0;NF=218;NR=332;PP=2947;QD=20;SC=TCCCTCTGACTCTGGAGTTTT;SbPval=0.0;Source=Platypus;TC=4365;TCF=2638;TCR=1727;TR=550;WE=16862469;WS=16862444	GT:GL:GOF:GQ:NR:NV	1/0:-58.22,0.0,-300.0:5:99:124:12	1/0:-300.0,0.0,-300.0:3:99:453:65	1/0:-300.0,0.0,-300.0:2:99:554:56	1/0:-268.69,0.0,-300.0:3:99:420:47	1/0:-300.0,0.0,-300.0:2:99:513:83	1/0:-300.0,0.0,-300.0:3:99:854:127	1/0:-300.0,0.0,-300.0:3:99:518:64	1/0:-300.0,0.0,-300.0:3:99:648:79	1/0:-57.98,0.0,-300.0:2:99:281:17
1	16862502	.	A	G	2965	badReads;MQ;alleleBias	BRF=0.74;FR=0.5000;HP=1;HapScore=1;MGOF=6;MMLQ=37;MQ=33.12;NF=284;NR=291;PP=2965;QD=20;SC=ATCAATTCGTAATTTCCCATC;SbPval=0.47;Source=Platypus;TC=4470;TCF=2142;TCR=2328;TR=575;WE=16862510;WS=16862492	GT:GL:GOF:GQ:NR:NV	0/1:-56.62,0.0,-300.0:3:99:168:27	0/1:-142.18,0.0,-300.0:6:99:466:77	0/1:-76.46,0.0,-300.0:3:99:564:61	0/1:-85.0,0.0,-300.0:4:99:423:56	0/1:-91.02,0.0,-300.0:4:99:512:63	0/1:-161.36,0.0,-300.0:5:99:791:103	0/1:-131.88,0.0,-300.0:5:99:531:75	0/1:-104.13,0.0,-300.0:3:99:682:77	0/1:-48.11,0.0,-300.0:2:99:333:36
1	16862638	.	A	G	269	badReads;MQ;QD;alleleBias	BRF=0.76;FR=0.1111;HP=1;HapScore=1;MGOF=3;MMLQ=37;MQ=29.98;NF=25;NR=134;PP=269;QD=1.91051077074;SC=GCCTCCGCTGACTAGATACAT;SbPval=0.92;Source=Platypus;TC=2170;TCF=480;TCR=1690;TR=159;WE=16862646;WS=16862628	GT:GL:GOF:GQ:NR:NV	0/1:-15.66,0.0,-204.26:2:99:84:11	0/0:0.0,-13.06,-300.0:3:99:236:17	0/0:0.0,-24.31,-300.0:2:99:225:12	0/0:0.0,-17.15,-300.0:3:99:200:11	0/0:0.0,-14.01,-300.0:3:99:280:19	0/1:-17.44,0.0,-300.0:2:99:420:39	0/0:0.0,-6.32,-300.0:2:63:235:17	0/0:0.0,-8.86,-300.0:1:89:326:26	0/0:0.0,-16.51,-300.0:2:99:164:7
1	16890484	.	G	C	2965	alleleBias	BRF=0.62;FR=0.5000;HP=4;HapScore=1;MGOF=11;MMLQ=37;MQ=59.69;NF=508;NR=226;PP=2965;QD=20;SC=GTGGAGACTTGTTCCCATCAA;SbPval=0.59;Source=Platypus;TC=6474;TCF=4388;TCR=2086;TR=734;WE=16890492;WS=16890474	GT:GL:GOF:GQ:NR:NV	1/0:-31.02,0.0,-300.0:9:99:305:39	1/0:-46.06,0.0,-300.0:11:99:678:67	1/0:-98.51,0.0,-300.0:10:99:822:100	1/0:-82.74,0.0,-300.0:11:99:647:75	1/0:-88.74,0.0,-300.0:9:99:675:77	1/0:-99.28,0.0,-300.0:9:99:1060:115	1/0:-128.39,0.0,-300.0:10:99:753:104	1/0:-50.35,0.0,-300.0:9:99:869:88	1/0:-38.49,0.0,-300.0:9:99:665:69
1	16890598	.	TACAT	AACAG,AACAT	2965	PASS	BRF=0.67;FR=0.1111,0.3889;HP=1;HapScore=2;MGOF=41;MMLQ=37;MQ=41.36;NF=730,1741;NR=1145,2390;PP=868,2965;QD=0.49144953326;SC=TAGTTCAAAGTACATTGACGG;SbPval=0.61;Source=Platypus;TC=8536;TCF=3531;TCR=5005;TR=1875,4131;WE=16890615;WS=16890588	GT:GL:GOF:GQ:NR:NV	1/0:-1,-1,-1:29:99:345,345:82,166	2/0:-1,-1,-1:37:99:902,902:181,421	2/0:-1,-1,-1:33:99:1126,1126:236,527	2/0:-1,-1,-1:41:99:864,864:193,447	1/0:-1,-1,-1:32:99:1009,1009:213,439	2/0:-1,-1,-1:36:99:1350,1350:303,664	2/0:-1,-1,-1:34:99:1025,1025:246,521	2/0:-1,-1,-1:34:99:1184,1184:263,582	2/0:-1,-1,-1:28:99:731,731:158,364
1	16890639	.	C	T	2965	PASS	BRF=0.67;FR=0.4446;HP=2;HapScore=1;MGOF=63;MMLQ=37;MQ=45.64;NF=564;NR=1400;PP=2965;QD=20;SC=GTGAGTCCTGCAAGACTTCAG;SbPval=0.77;Source=Platypus;TC=6514;TCF=2135;TCR=4379;TR=1964;WE=16890652;WS=16890629	GT:GL:GOF:GQ:NR:NV	0/0:0.0,-3.58,-299.7:55:36:207:53	0/1:-279.69,0.0,-299.7:61:99:726:243	0/1:-213.95,0.0,-299.7:58:99:841:251	0/1:-226.17,0.0,-299.7:63:99:702:223	0/1:-243.63,0.0,-299.7:53:99:784:263	0/1:-299.7,0.0,-299.7:57:99:1069:329	0/1:-164.57,0.0,-299.7:59:99:835:241	0/1:-115.18,0.0,-299.7:57:99:918:250	0/1:-55.09,0.0,-299.7:54:99:432:111
1	16890644	.	C	T	2965	PASS	BRF=0.67;FR=0.5000;HP=2;HapScore=1;MGOF=63;MMLQ=37;MQ=46.22;NF=849;NR=1695;PP=2965;QD=20;SC=TCCTGCAAGACTTCAGGCTCT;SbPval=0.35;Source=Platypus;TC=6224;TCF=1936;TCR=4288;TR=2544;WE=16890652;WS=16890629	GT:GL:GOF:GQ:NR:NV	0/1:-142.91,0.0,-214.41:55:99:200:89	1/0:-299.7,0.0,-299.7:61:99:693:262	1/0:-299.7,0.0,-299.7:58:99:804:334	1/0:-299.7,0.0,-299.7:63:99:661:268	1/0:-278.76,0.0,-299.7:53:99:750:261	1/0:-299.7,0.0,-299.7:57:99:1029:440	1/0:-299.7,0.0,-299.7:59:99:792:318	1/0:-299.7,0.0,-299.7:57:99:881:382	1/0:-299.7,0.0,-299.7:54:99:414:190
1	16890671	.	TG	CA	2947	PASS	BRF=0.66;FR=0.5000;HP=1;HapScore=1;MGOF=40;MMLQ=37;MQ=48.72;NF=703;NR=2842;PP=2947;QD=20;SC=TCCATCAGCATGCCGCTGAGC;SbPval=0.5;Source=Platypus;TC=5343;TCF=1061;TCR=4282;TR=3545;WE=16890680;WS=16890661	GT:GL:GOF:GQ:NR:NV	1/0:-300.0,0.0,-300.0:37:99:157:101	1/0:-300.0,0.0,-300.0:34:99:662:436	1/0:-300.0,0.0,-300.0:36:99:638:444	1/0:-300.0,0.0,-300.0:40:99:588:395	1/0:-300.0,0.0,-300.0:31:99:689:437	1/0:-300.0,0.0,-300.0:34:99:871:584	1/0:-300.0,0.0,-300.0:34:99:680:447	1/0:-300.0,0.0,-300.0:36:99:753:493	1/0:-300.0,0.0,-300.0:40:99:305:208
1	16891333	.	C	T	2965	SC;alleleBias	BRF=0.59;FR=0.5000;HP=3;HapScore=1;MGOF=12;MMLQ=25;MQ=52.26;NF=378;NR=467;PP=2965;QD=20;SC=TCTTCTTCCCCTTCTTTTCTT;SbPval=0.48;Source=Platypus;TC=4823;TCF=2105;TCR=2718;TR=845;WE=16891348;WS=16891323	GT:GL:GOF:GQ:NR:NV	0/1:-9.24,0.0,-297.44:11:92:128:19	0/1:-144.51,0.0,-299.7:10:99:567:90	0/1:-186.07,0.0,-299.7:9:99:610:99	0/1:-101.06,0.0,-299.7:12:99:525:78	0/1:-214.43,0.0,-299.7:8:99:619:115	0/1:-299.7,0.0,-299.7:9:99:784:162	0/1:-167.79,0.0,-299.7:8:99:563:91	0/1:-270.55,0.0,-299.7:9:99:738:143	0/1:-79.79,0.0,-299.7:8:99:289:48
1	16891365	.	G	A	264	QD;alleleBias	BRF=0.59;FR=0.1113;HP=2;HapScore=1;MGOF=12;MMLQ=25;MQ=53.69;NF=169;NR=227;PP=264;QD=0.754472758958;SC=TCTTTTCTTCGTTGATCTTCT;SbPval=0.63;Source=Platypus;TC=5066;TCF=2302;TCR=2764;TR=396;WE=16891373;WS=16891355	GT:GL:GOF:GQ:NR:NV	0/0:0.0,-3.46,-300.0:12:35:132:11	0/0:0.0,-27.3,-300.0:11:99:624:45	1/0:-15.73,0.0,-300.0:10:99:621:51	0/0:0.0,-1.66,-300.0:12:17:579:46	0/0:0.0,-38.58,-300.0:10:99:663:42	0/0:0.0,-30.01,-300.0:11:99:803:59	1/0:-16.92,0.0,-300.0:9:99:625:61	0/0:0.0,-25.26,-300.0:12:99:753:60	0/0:0.0,-4.68,-300.0:10:47:266:21
1	16892256	.	T	A	341	badReads;MQ;QD;alleleBias	BRF=0.79;FR=0.1675;HP=2;HapScore=1;MGOF=8;MMLQ=37;MQ=31.06;NF=55;NR=355;PP=341;QD=0.916515152554;SC=CAGTGAGTCCTGCAAGACTTC;SbPval=0.15;Source=Platypus;TC=5450;TCF=677;TCR=4773;TR=410;WE=16892264;WS=16892246	GT:GL:GOF:GQ:NR:NV	1/0:-6.3,0.0,-300.0:5:63:273:24	0/0:0.0,-1.12,-300.0:8:12:567:46	0/0:0.0,-31.13,-300.0:6:99:711:51	0/0:0.0,-13.57,-300.0:7:99:531:40	0/0:0.0,-23.99,-300.0:7:99:495:32	0/0:0.0,-59.81,-300.0:6:99:811:46	1/0:-15.66,0.0,-300.0:6:99:619:59	0/0:0.0,-37.42,-300.0:6:99:854:52	1/0:-19.12,0.0,-300.0:4:99:589:60
1	16892310	.	T	G	2965	badReads;MQ	BRF=0.84;FR=0.5000;HP=1;HapScore=1;MGOF=5;MMLQ=37;MQ=22.77;NF=6;NR=758;PP=2965;QD=20;SC=CCTGGAAAAGTAGGAAAAAGT;SbPval=1.0;Source=Platypus;TC=1259;TCF=460;TCR=799;TR=764;WE=16892318;WS=16892300	GT:GL:GOF:GQ:NR:NV	1/0:-94.39,0.0,-39.99:4:99:43:29	1/0:-281.04,0.0,-175.84:5:99:156:91	1/0:-300.0,0.0,-113.92:4:99:151:101	1/0:-283.12,0.0,-156.62:4:99:141:89	1/0:-262.85,0.0,-172.65:4:99:150:85	1/0:-300.0,0.0,-261.6:4:99:195:105	1/0:-282.02,0.0,-159.82:4:99:151:88	1/0:-300.0,0.0,-175.75:3:99:189:114	1/0:-201.92,0.0,-44.12:3:99:83:62
1	16892419	.	A	G	917	QD	BRF=0.62;FR=0.1117;HP=1;HapScore=1;MGOF=13;MMLQ=25;MQ=41.89;NF=419;NR=101;PP=917;QD=1.8303292549;SC=AGATCCATTAATGAGGTAATG;SbPval=0.77;Source=Platypus;TC=1882;TCF=1515;TCR=367;TR=520;WE=16892427;WS=16892397	GT:GL:GOF:GQ:NR:NV	0/0:0.0,-16.96,-109.7:13:99:49:15	0/0:0.0,-17.84,-299.7:11:99:272:69	1/0:-41.76,0.0,-299.7:10:99:202:59	0/1:-55.55,0.0,-298.64:9:99:198:63	0/0:0.0,-23.03,-299.7:10:99:238:59	0/0:0.0,-1.39,-299.7:10:14:284:88	0/0:0.0,-49.89,-299.7:10:99:252:71	0/0:0.0,-25.4,-299.7:8:99:286:73	0/0:0.0,-3.04,-159.0:10:30:101:23
1	16892545	.	C	T	1049	QD;alleleBias	BRF=0.61;FR=0.2744;HP=2;HapScore=1;MGOF=37;MMLQ=37;MQ=46.91;NF=154;NR=109;PP=1049;QD=4.12080308953;SC=AGCGAATTGGCCGGGTGACAC;SbPval=0.59;Source=Platypus;TC=2882;TCF=1806;TCR=1076;TR=263;WE=16892553;WS=16892535	GT:GL:GOF:GQ:NR:NV	0/1:-6.57,0.0,-265.37:36:66:87:8	0/1:-13.29,0.0,-300.0:36:99:333:36	0/0:0.0,-9.21,-300.0:36:92:333:28	0/1:-29.69,0.0,-300.0:36:99:332:36	0/1:-61.86,0.0,-300.0:37:99:369:41	0/0:0.0,-15.71,-300.0:34:99:459:35	0/0:0.0,-23.21,-300.0:36:99:387:29	0/1:-1.5,0.0,-300.0:33:15:418:34	0/0:0.0,-1.36,-300.0:35:14:164:16
1	16892561	.	C	T	2965	PASS	BRF=0.6;FR=1.0000;HP=1;HapScore=1;MGOF=15;MMLQ=37;MQ=42.66;NF=1807;NR=1078;PP=2965;QD=20;SC=GACACACTGACGAAGGGGTCA;SbPval=0.51;Source=Platypus;TC=2900;TCF=1819;TCR=1081;TR=2885;WE=16892569;WS=16892551	GT:GL:GOF:GQ:NR:NV	1/1:-300.0,-25.25,0.0:15:99:90:89	1/1:-300.0,-100.58,0.0:14:99:328:327	1/1:-300.0,-97.64,0.0:14:99:342:338	1/1:-300.0,-99.91,0.0:13:99:325:322	1/1:-300.0,-107.8,0.0:15:99:353:352	1/1:-300.0,-133.39,0.0:12:99:456:456	1/1:-300.0,-116.87,0.0:13:99:388:386	1/1:-300.0,-125.23,0.0:12:99:433:430	1/1:-300.0,-50.44,0.0:14:99:185:185
1	16892578	.	ACT	A	2965	alleleBias	BRF=0.59;FR=0.5000;HP=2;HapScore=1;MGOF=29;MMLQ=37;MQ=43.15;NF=269;NR=210;PP=2965;QD=20;SC=GTCAAAGGACACTCTGAGTTA;SbPval=0.43;Source=Platypus;TC=3100;TCF=1798;TCR=1302;TR=479;WE=16892587;WS=16892568	GT:GL:GOF:GQ:NR:NV	0/1:-53.41,0.0,-300.0:29:99:94:15	0/1:-224.83,0.0,-300.0:27:99:393:68	0/1:-196.53,0.0,-300.0:28:99:373:58	0/1:-133.78,0.0,-300.0:28:99:335:44	0/1:-184.18,0.0,-300.0:29:99:358:54	0/1:-244.26,0.0,-300.0:27:99:494:76	0/1:-220.4,0.0,-300.0:27:99:411:67	0/1:-198.06,0.0,-300.0:27:99:462:62	0/1:-124.22,0.0,-300.0:29:99:180:35
1	16892811	.	A	G	2965	MQ;alleleBias	BRF=0.66;FR=0.5000;HP=3;HapScore=1;MGOF=4;MMLQ=37;MQ=39.65;NF=973;NR=826;PP=2965;QD=20;SC=CCTTCGTTGAAAACATGAAAT;SbPval=0.53;Source=Platypus;TC=6660;TCF=3612;TCR=3048;TR=1799;WE=16892819;WS=16892801	GT:GL:GOF:GQ:NR:NV	0/1:-187.84,0.0,-300.0:3:99:265:86	0/1:-300.0,0.0,-300.0:4:99:846:234	0/1:-300.0,0.0,-300.0:3:99:820:198	0/1:-300.0,0.0,-300.0:3:99:770:203	0/1:-300.0,0.0,-300.0:3:99:753:181	0/1:-300.0,0.0,-300.0:3:99:952:276	0/1:-300.0,0.0,-300.0:3:99:786:225	0/1:-300.0,0.0,-300.0:3:99:888:228	0/1:-300.0,0.0,-300.0:2:99:580:168
1	16893033	.	GCAGGGACTT	ACAGGGACTA,ACAGGGACTT	2965	badReads;MQ	BRF=0.75;FR=0.5000,0.5000;HP=2;HapScore=1;MGOF=6;MMLQ=37;MQ=29.49;NF=249,1809;NR=161,984;PP=2947,2965;QD=20;SC=TAATCCTCACGCAGGGACTTC;SbPval=0.34;Source=Platypus;TC=2838;TCF=1812;TCR=1026;TR=410,2793;WE=16893050;WS=16893023	GT:GL:GOF:GQ:NR:NV	1/2:-1,-1,-1:6:72:62,62:7,61	1/2:-1,-1,-1:5:99:403,403:66,391	1/2:-1,-1,-1:3:99:368,368:54,364	1/2:-1,-1,-1:3:99:334,334:47,330	1/2:-1,-1,-1:4:99:333,333:49,326	1/2:-1,-1,-1:3:99:442,442:50,436	1/2:-1,-1,-1:3:99:351,351:47,347	1/2:-1,-1,-1:4:99:401,401:65,396	1/2:-1,-1,-1:2:99:144,144:25,142
1	16893721	.	A	C	2965	alleleBias	BRF=0.63;FR=0.5000;HP=3;HapScore=1;MGOF=6;MMLQ=37;MQ=54.17;NF=1712;NR=1426;PP=2965;QD=20;SC=CAATATGTAAAAGGCACTTCT;SbPval=0.55;Source=Platypus;TC=26382;TCF=14135;TCR=12247;TR=3138;WE=16893729;WS=16893711	GT:GL:GOF:GQ:NR:NV	0/1:-199.94,0.0,-300.0:6:99:1303:179	0/1:-279.24,0.0,-300.0:6:99:2766:313	0/1:-300.0,0.0,-300.0:6:99:3383:383	0/1:-300.0,0.0,-300.0:6:99:2648:309	0/1:-300.0,0.0,-300.0:4:99:2884:336	0/1:-300.0,0.0,-300.0:4:99:3964:446	0/1:-300.0,0.0,-300.0:6:99:2996:347	0/1:-300.0,0.0,-300.0:5:99:3843:519	0/1:-300.0,0.0,-300.0:3:99:2595:306
1	16894323	.	C	A	2965	MQ;alleleBias	BRF=0.62;FR=0.5000;HP=1;HapScore=1;MGOF=15;MMLQ=37;MQ=36.79;NF=397;NR=70;PP=2965;QD=20;SC=TAAACATTTACTCTAATGAGA;SbPval=0.25;Source=Platypus;TC=2005;TCF=1747;TCR=258;TR=467;WE=16894331;WS=16894313	GT:GL:GOF:GQ:NR:NV	1/0:-60.06,0.0,-146.26:12:99:74:23	1/0:-155.73,0.0,-300.0:15:99:234:64	1/0:-131.93,0.0,-300.0:11:99:241:56	1/0:-103.39,0.0,-300.0:13:99:247:49	1/0:-120.61,0.0,-300.0:12:99:252:53	1/0:-133.3,0.0,-300.0:13:99:331:65	1/0:-125.33,0.0,-300.0:15:99:240:54	1/0:-165.66,0.0,-300.0:11:99:278:73	1/0:-68.93,0.0,-237.73:10:99:108:30
1	16894376	.	A	G	2965	MQ;alleleBias	BRF=0.63;FR=0.4999;HP=1;HapScore=1;MGOF=10;MMLQ=37;MQ=36.09;NF=342;NR=76;PP=2965;QD=20;SC=CTTGTCTGACAAGACAAAATC;SbPval=0.75;Source=Platypus;TC=3405;TCF=2688;TCR=717;TR=418;WE=16894384;WS=16894366	GT:GL:GOF:GQ:NR:NV	0/1:-2.93,0.0,-296.33:9:29:112:10	0/1:-73.68,0.0,-300.0:10:99:393:52	0/1:-73.02,0.0,-300.0:6:99:419:57	0/1:-45.69,0.0,-300.0:7:99:388:45	0/1:-78.02,0.0,-300.0:8:99:423:56	0/1:-81.03,0.0,-300.0:8:99:562:72	0/1:-18.81,0.0,-300.0:8:99:410:42	0/1:-49.66,0.0,-300.0:8:99:472:55	0/1:-35.18,0.0,-300.0:8:99:226:29
1	16894523	.	G	A	166	MQ;QD;alleleBias	BRF=0.69;FR=0.0880;HP=2;HapScore=1;MGOF=6;MMLQ=37;MQ=29.2;NF=134;NR=166;PP=166;QD=0.669237375157;SC=TCCCACCGATGTCCTGCAAAT;SbPval=0.49;Source=Platypus;TC=4050;TCF=1670;TCR=2380;TR=300;WE=16894531;WS=16894513	GT:GL:GOF:GQ:NR:NV	0/0:0.0,-8.08,-250.5:2:81:82:4	0/0:0.0,-7.77,-300.0:5:78:525:40	0/0:0.0,-37.56,-300.0:4:99:558:34	0/0:0.0,-25.35,-300.0:4:99:451:29	0/0:0.0,-7.1,-300.0:6:71:495:38	1/0:-1.16,0.0,-300.0:4:12:707:56	1/0:-21.48,0.0,-300.0:6:99:479:44	0/0:0.0,-9.23,-300.0:4:92:570:43	0/0:0.0,-9.78,-300.0:4:98:183:12
1	16895392	.	AC	A	2966	MQ	BRF=0.64;FR=0.5000;HP=7;HapScore=2;MGOF=4;MMLQ=37;MQ=35.73;NF=316;NR=71;PP=2966;QD=20;SC=TCACTCACCCACCCCATGCCT;SbPval=0.57;Source=Platypus;TC=1131;TCF=915;TCR=216;TR=387;WE=16895400;WS=16895382	GT:GL:GOF:GQ:NR:NV	1/0:-41.97,0.0,-64.37:0:99:32:13	1/0:-165.39,0.0,-300.0:4:99:160:52	1/0:-147.77,0.0,-300.0:3:99:140:48	1/0:-163.08,0.0,-259.68:1:99:127:51	1/0:-153.17,0.0,-296.77:2:99:137:49	1/0:-159.53,0.0,-300.0:1:99:192:53	1/0:-153.38,0.0,-273.48:2:99:126:47	1/0:-170.84,0.0,-300.0:2:99:170:56	1/0:-62.76,0.0,-70.56:2:99:47:18
1	16895634	.	T	G	2965	MQ	BRF=0.66;FR=0.5000;HP=1;HapScore=1;MGOF=3;MMLQ=37;MQ=32.46;NF=570;NR=1805;PP=2965;QD=20;SC=CTGTAAGACTTGTACGAGGCC;SbPval=0.8;Source=Platypus;TC=2891;TCF=817;TCR=2074;TR=2375;WE=16895642;WS=16895624	GT:GL:GOF:GQ:NR:NV	1/0:-255.49,0.0,-60.59:0:99:116:88	1/0:-300.0,0.0,-93.49:3:99:349:292	1/0:-300.0,0.0,-128.38:2:99:365:298	1/0:-300.0,0.0,-95.7:2:99:268:219	1/0:-300.0,0.0,-54.64:2:99:297:255	1/0:-300.0,0.0,-126.49:2:99:462:386	1/0:-300.0,0.0,-119.28:3:99:328:268	1/0:-300.0,0.0,-155.56:2:99:431:342	1/0:-300.0,0.0,-70.89:2:99:275:227
1	16901021	.	A	G	1252	badReads;MQ;QD;alleleBias	BRF=0.79;FR=0.3750;HP=3;HapScore=1;MGOF=4;MMLQ=37;MQ=19.3;NF=193;NR=81;PP=1252;QD=4.69624530127;SC=TCAACATGAGAGGATGAGCCA;SbPval=0.83;Source=Platypus;TC=2974;TCF=1845;TCR=1129;TR=274;WE=16901029;WS=16901011	GT:GL:GOF:GQ:NR:NV	0/1:-3.36,0.0,-228.96:3:34:76:7	0/1:-33.47,0.0,-300.0:4:99:328:36	0/1:-56.48,0.0,-300.0:2:99:408:49	0/1:-2.08,0.0,-300.0:1:21:315:26	0/0:0.0,-3.38,-300.0:3:34:373:30	0/1:-0.73,0.0,-300.0:2:8:521:43	0/1:-28.4,0.0,-300.0:2:99:361:37	0/0:0.0,-16.25,-300.0:2:99:436:31	0/1:-9.24,0.0,-300.0:2:92:156:15
1	16901668	.	T	C	2965	badReads;MQ	BRF=0.81;FR=0.5000;HP=2;HapScore=2;MGOF=11;MMLQ=37;MQ=28.72;NF=389;NR=446;PP=2965;QD=20;SC=GCAGACGATTTCTGCACTTTC;SbPval=0.55;Source=Platypus;TC=1766;TCF=838;TCR=928;TR=835;WE=16901676;WS=16901658	GT:GL:GOF:GQ:NR:NV	1/0:-104.82,0.0,-152.92:9:99:103:46	1/0:-250.16,0.0,-254.96:7:99:180:89	1/0:-300.0,0.0,-300.0:8:99:231:110	1/0:-208.28,0.0,-260.18:11:99:166:75	1/0:-234.12,0.0,-297.12:8:99:195:87	1/0:-300.0,0.0,-300.0:8:99:228:115	1/0:-241.38,0.0,-300.0:8:99:210:93	1/0:-300.0,0.0,-300.0:7:99:264:130	1/0:-211.75,0.0,-245.15:8:99:189:90
1	16901714	.	G	A	2965	badReads;MQ	BRF=0.87;FR=0.5000;HP=2;HapScore=2;MGOF=12;MMLQ=37;MQ=20.87;NF=98;NR=473;PP=2965;QD=20;SC=CATCGTCATCGTTGTCATTTT;SbPval=0.73;Source=Platypus;TC=1276;TCF=251;TCR=1025;TR=571;WE=16901722;WS=16901704	GT:GL:GOF:GQ:NR:NV	1/0:-86.0,0.0,-117.8:11:99:69:30	1/0:-184.95,0.0,-260.55:9:99:153:68	1/0:-214.56,0.0,-285.86:9:99:168:73	1/0:-201.76,0.0,-211.56:12:99:139:68	1/0:-149.8,0.0,-262.2:9:99:136:52	1/0:-226.5,0.0,-254.9:10:99:166:76	1/0:-217.08,0.0,-232.28:11:99:153:74	1/0:-213.46,0.0,-288.56:9:99:176:75	1/0:-163.29,0.0,-176.89:12:99:116:55
1	16902823	.	G	C	191	badReads;MQ;QD;alleleBias	BRF=0.8;FR=0.2351;HP=1;HapScore=1;MGOF=18;MMLQ=37;MQ=25.33;NF=139;NR=53;PP=191;QD=1.17589173202;SC=GCTGTTCTTGGAGGTCCTGCC;SbPval=0.98;Source=Platypus;TC=2287;TCF=1256;TCR=1031;TR=192;WE=16902831;WS=16902813	GT:GL:GOF:GQ:NR:NV	0/0:0.0,-4.85,-175.2:16:49:67:4	0/0:0.0,-3.79,-300.0:16:38:300:25	0/0:0.0,-20.56,-300.0:15:99:281:15	1/0:-1.52,0.0,-300.0:15:15:229:20	0/0:0.0,-9.18,-300.0:18:92:259:17	1/0:-7.5,0.0,-300.0:18:75:406:36	1/0:-1.4,0.0,-300.0:15:14:254:22	1/0:-15.98,0.0,-300.0:16:99:351:40	1/0:-0.4,0.0,-300.0:12:5:140:13
1	16902884	.	TTCAATGAGCA	CTCAATGAGCG	2679	badReads;MQ;alleleBias	BRF=0.81;FR=0.4444;HP=1;HapScore=2;MGOF=15;MMLQ=37;MQ=27.5;NF=129;NR=223;PP=2679;QD=20;SC=GAGATGCTGATTCAATGAGCA;SbPval=0.84;Source=Platypus;TC=1880;TCF=820;TCR=1060;TR=352;WE=16902902;WS=16902874	GT:GL:GOF:GQ:NR:NV	1/0:-8.02,0.0,-145.88:12:80:56:10	1/0:-5.34,0.0,-300.0:15:53:220:38	0/0:0.0,-64.64,-300.0:13:99:236:30	1/0:-56.03,0.0,-300.0:14:99:209:50	1/0:-26.16,0.0,-300.0:13:99:244:49	1/0:-27.18,0.0,-300.0:14:99:335:63	1/0:-19.25,0.0,-300.0:13:99:223:46	1/0:-74.84,0.0,-300.0:14:99:258:50	1/0:-56.85,0.0,-300.0:9:99:99:16
1	16902894	.	A	G	843	badReads;MQ;QD	BRF=0.81;FR=0.1111;HP=2;HapScore=2;MGOF=16;MMLQ=37;MQ=27.51;NF=411;NR=444;PP=843;QD=1.02663299713;SC=TTCAATGAGCAGGAGGCATCT;SbPval=0.49;Source=Platypus;TC=1496;TCF=757;TCR=739;TR=855;WE=16902902;WS=16902874	GT:GL:GOF:GQ:NR:NV	0/1:-40.01,0.0,-53.96:14:99:46:25	0/1:-166.29,0.0,-164.74:15:99:169:101	0/1:-209.42,0.0,-250.84:13:99:196:101	0/1:-158.08,0.0,-142.47:16:99:166:107	0/1:-175.83,0.0,-190.05:14:99:188:115	0/1:-272.52,0.0,-220.08:15:99:261:163	0/1:-180.05,0.0,-204.89:13:99:178:101	0/1:-138.86,0.0,-225.46:16:99:210:111	0/1:-14.62,0.0,-131.16:14:99:82:31
1	16902982	.	G	T	48	badReads;MQ;QD;alleleBias	BRF=0.82;FR=0.1108;HP=1;HapScore=1;MGOF=7;MMLQ=37;MQ=23.62;NF=80;NR=57;PP=48;QD=0.604169434651;SC=ATTGCCTAAGGTGAGACGGTA;SbPval=0.13;Source=Platypus;TC=1906;TCF=972;TCR=934;TR=137;WE=16902990;WS=16902972	GT:GL:GOF:GQ:NR:NV	0/0:0.0,-4.94,-138.2:4:49:43:2	0/1:-3.14,0.0,-300.0:6:31:251:21	0/0:0.0,-6.55,-300.0:5:66:250:18	0/0:0.0,-7.05,-300.0:7:70:211:15	0/0:0.0,-7.14,-300.0:5:71:236:17	0/0:0.0,-2.2,-300.0:6:22:296:24	0/0:0.0,-29.99,-300.0:6:99:255:13	0/1:-7.83,0.0,-300.0:6:78:264:23	0/0:0.0,-13.16,-300.0:5:99:100:4
1	16903776	.	CCTGCCCCCCT	GCTGCTCCCCC	314	badReads;MQ;QD;alleleBias	BRF=0.74;FR=0.1667;HP=1;HapScore=1;MGOF=7;MMLQ=37;MQ=31.36;NF=43;NR=6;PP=314;QD=7.7034260176;SC=GATTTACACACCTGCCCCCCT;SbPval=0.97;Source=Platypus;TC=1697;TCF=1302;TCR=395;TR=49;WE=16903811;WS=16903766	GT:GL:GOF:GQ:NR:NV	0/0:0.0,-16.03,-299.7:1:99:39:0	0/1:-11.96,0.0,-299.7:7:99:204:7	0/0:0.0,-23.07,-299.4:4:99:183:2	0/1:-4.45,0.0,-299.7:7:45:151:4	0/0:0.0,-4.61,-299.4:6:46:228:6	0/0:0.0,-4.83,-299.72:5:48:315:8	0/1:-23.58,0.0,-299.7:6:99:207:13	0/0:0.0,-3.57,-299.4:7:36:290:9	0/0:0.0,-21.98,-299.4:4:99:80:0
1	16903912	.	T	A	2965	badReads;MQ	BRF=0.74;FR=0.5000;HP=3;HapScore=2;MGOF=5;MMLQ=37;MQ=30.63;NF=1;NR=354;PP=2965;QD=20;SC=CACTCTTCATTTTCTGAGAAA;SbPval=1.0;Source=Platypus;TC=896;TCF=217;TCR=679;TR=355;WE=16903920;WS=16903902	GT:GL:GOF:GQ:NR:NV	1/0:-19.22,0.0,-12.92:5:99:14:6	1/0:-114.97,0.0,-149.37:3:99:92:40	1/0:-122.21,0.0,-140.31:2:99:90:40	1/0:-118.11,0.0,-152.71:1:99:93:39	1/0:-180.28,0.0,-178.98:3:99:122:59	1/0:-172.9,0.0,-300.0:1:99:176:61	1/0:-107.9,0.0,-200.3:4:99:109:39	1/0:-155.52,0.0,-263.72:3:99:148:54	1/0:-45.92,0.0,-86.62:1:99:52:17
1	16907855	.	G	A	2965	badReads;MQ	BRF=0.75;FR=0.5000;HP=2;HapScore=1;MGOF=22;MMLQ=37;MQ=32.71;NF=780;NR=178;PP=2965;QD=20;SC=GAGAGGGTGTGCCTCCTAGAC;SbPval=0.58;Source=Platypus;TC=2622;TCF=2112;TCR=510;TR=958;WE=16907863;WS=16907844	GT:GL:GOF:GQ:NR:NV	1/0:-36.95,0.0,-214.65:12:99:89:20	1/0:-299.7,0.0,-299.7:22:99:362:166	1/0:-298.99,0.0,-299.7:18:99:362:132	1/0:-235.2,0.0,-299.7:18:99:251:97	1/0:-259.36,0.0,-299.7:19:99:324:111	1/0:-299.7,0.0,-299.7:17:99:422:154	1/0:-299.7,0.0,-299.7:16:99:286:118	1/0:-249.91,0.0,-299.7:15:99:347:117	1/0:-74.08,0.0,-299.7:11:99:179:43
1	16907871	.	C	T	2965	badReads;MQ;alleleBias	BRF=0.75;FR=0.5000;HP=4;HapScore=1;MGOF=26;MMLQ=37;MQ=32.78;NF=619;NR=0;PP=2965;QD=20;SC=TAGACATTTTCATATGTTACC;SbPval=1.0;Source=Platypus;TC=3359;TCF=2714;TCR=645;TR=619;WE=16907879;WS=16907861	GT:GL:GOF:GQ:NR:NV	0/1:-73.64,0.0,-300.0:11:99:135:30	0/1:-166.59,0.0,-300.0:26:99:449:84	0/1:-159.22,0.0,-300.0:21:99:473:80	0/1:-207.65,0.0,-300.0:21:99:329:81	0/1:-148.22,0.0,-300.0:21:99:391:72	0/1:-206.02,0.0,-300.0:20:99:530:98	0/1:-112.89,0.0,-300.0:20:99:361:58	0/1:-154.97,0.0,-300.0:16:99:446:76	0/1:-80.21,0.0,-300.0:12:99:245:40
1	16907891	.	TTGCTCCT	CTGCTCCC	1191	badReads;MQ;QD;alleleBias	BRF=0.75;FR=0.1667;HP=1;HapScore=1;MGOF=18;MMLQ=37;MQ=31.79;NF=213;NR=37;PP=1191;QD=4.97787149945;SC=CACCCATTACTTGCTCCTGAG;SbPval=0.79;Source=Platypus;TC=4144;TCF=3258;TCR=886;TR=250;WE=16907906;WS=16907881	GT:GL:GOF:GQ:NR:NV	0/0:0.0,-33.34,-300.0:11:99:183:3	0/0:0.0,-26.01,-300.0:18:99:530:39	1/0:-62.58,0.0,-300.0:13:99:575:46	0/0:0.0,-40.51,-300.0:16:99:405:19	1/0:-9.25,0.0,-300.0:15:92:467:33	0/0:0.0,-61.69,-300.0:14:99:663:35	0/0:0.0,-3.89,-300.0:14:39:428:30	1/0:-54.75,0.0,-300.0:12:99:568:34	0/0:0.0,-13.58,-300.0:8:99:325:11
1	16907898	.	T	C	1295	badReads;MQ;QD;alleleBias	BRF=0.75;FR=0.2776;HP=2;HapScore=1;MGOF=18;MMLQ=37;MQ=31.77;NF=440;NR=148;PP=1295;QD=2.2615156676;SC=TACTTGCTCCTGAGTATTCAG;SbPval=0.3;Source=Platypus;TC=4364;TCF=3396;TCR=968;TR=588;WE=16907906;WS=16907881	GT:GL:GOF:GQ:NR:NV	0/0:0.0,-19.11,-300.0:11:99:194:10	1/0:-216.36,0.0,-300.0:18:99:537:102	1/0:-137.67,0.0,-237.72:14:99:613:86	1/0:-82.93,0.0,-300.0:16:99:414:56	1/0:-149.04,0.0,-291.05:15:99:500:79	1/0:-167.16,0.0,-300.0:14:99:702:99	1/0:-122.23,0.0,-300.0:14:99:451:68	1/0:-62.66,0.0,-245.55:13:99:609:63	1/0:-2.86,0.0,-300.0:8:29:344:25
1	16908027	.	C	A	2965	MQ;strandBias;alleleBias	BRF=0.69;FR=0.5000;HP=2;HapScore=1;MGOF=6;MMLQ=37;MQ=39.04;NF=378;NR=174;PP=2965;QD=20;SC=TTCCCACTTCCCATTCTCCAA;SbPval=0.0;Source=Platypus;TC=4682;TCF=2122;TCR=2560;TR=552;WE=16908035;WS=16908017	GT:GL:GOF:GQ:NR:NV	1/0:-15.13,0.0,-300.0:4:99:234:24	1/0:-26.19,0.0,-300.0:6:99:459:48	1/0:-88.86,0.0,-300.0:6:99:618:81	1/0:-101.07,0.0,-300.0:5:99:452:68	1/0:-76.49,0.0,-300.0:5:99:472:60	1/0:-77.35,0.0,-300.0:4:99:667:76	1/0:-94.11,0.0,-300.0:4:99:535:71	1/0:-63.45,0.0,-300.0:3:99:713:76	1/0:-21.0,0.0,-300.0:4:99:532:48
1	16910064	.	A	G	2965	badReads;MQ	BRF=0.73;FR=0.5000;HP=7;HapScore=1;MGOF=7;MMLQ=37;MQ=36.19;NF=1310;NR=0;PP=2965;QD=20;SC=CTGCTCCCCCACCTGCCCCCA;SbPval=1.0;Source=Platypus;TC=1672;TCF=1573;TCR=99;TR=1310;WE=16910072;WS=16910053	GT:GL:GOF:GQ:NR:NV	0/1:-59.08,0.0,-8.48:2:85:22:18	0/1:-300.0,0.0,-69.99:6:99:209:171	0/1:-300.0,0.0,-80.35:4:99:185:144	0/1:-300.0,0.0,-86.9:5:99:166:126	0/1:-300.0,0.0,-86.74:7:99:217:174	0/1:-300.0,0.0,-125.53:6:99:338:266	0/1:-300.0,0.0,-80.95:4:99:218:169	0/1:-300.0,0.0,-107.78:6:99:252:191	0/1:-164.67,0.0,-29.97:1:99:65:51
1	16913584	.	A	C	2965	badReads;MQ	BRF=0.76;FR=0.5000;HP=3;HapScore=1;MGOF=16;MMLQ=37;MQ=30.8;NF=120;NR=250;PP=2965;QD=20;SC=TCATCATGAGAGGATTCTCTG;SbPval=0.96;Source=Platypus;TC=1022;TCF=466;TCR=556;TR=370;WE=16913592;WS=16913574	GT:GL:GOF:GQ:NR:NV	0/1:-27.07,0.0,-78.87:9:99:37:11	0/1:-133.46,0.0,-186.56:16:99:111:47	0/1:-124.31,0.0,-257.41:11:99:135:47	0/1:-123.64,0.0,-150.84:13:99:98:49	0/1:-95.52,0.0,-255.72:10:99:124:41	0/1:-103.57,0.0,-277.57:10:99:142:46	0/1:-112.39,0.0,-202.49:13:99:112:44	0/1:-130.11,0.0,-300.0:9:99:172:54	0/1:-74.22,0.0,-154.42:7:99:91:31
1	16913612	.	G	A	2965	badReads;MQ	BRF=0.72;FR=0.5000;HP=2;HapScore=1;MGOF=17;MMLQ=37;MQ=39.04;NF=91;NR=268;PP=2965;QD=20;SC=CCAGAGTTGAGTTGACTTTGT;SbPval=0.97;Source=Platypus;TC=1088;TCF=403;TCR=685;TR=359;WE=16913620;WS=16913602	GT:GL:GOF:GQ:NR:NV	1/0:-22.16,0.0,-96.16:13:99:44:10	1/0:-139.88,0.0,-200.28:17:99:117:48	1/0:-123.0,0.0,-272.3:15:99:135:48	1/0:-113.53,0.0,-186.93:14:99:107:43	1/0:-96.44,0.0,-270.14:11:99:133:39	1/0:-106.23,0.0,-300.0:11:99:150:44	1/0:-114.11,0.0,-262.41:14:99:137:48	1/0:-129.97,0.0,-300.0:11:99:174:53	1/0:-58.32,0.0,-178.62:11:99:91:26
1	16914196	.	T	C	2965	badReads;MQ;alleleBias	BRF=0.76;FR=0.4389;HP=1;HapScore=1;MGOF=26;MMLQ=37;MQ=35.99;NF=290;NR=136;PP=2965;QD=20;SC=CACCCATTACTTGCTCCCGAG;SbPval=0.05;Source=Platypus;TC=3586;TCF=2759;TCR=827;TR=426;WE=16914204;WS=16914186	GT:GL:GOF:GQ:NR:NV	1/0:-1.06,0.0,-300.0:23:11:191:16	1/0:-19.16,0.0,-300.0:25:99:348:39	1/0:-68.87,0.0,-300.0:24:99:497:65	1/0:-6.72,0.0,-300.0:25:67:371:35	0/0:0.0,-30.95,-300.0:24:99:402:28	1/0:-79.98,0.0,-300.0:25:99:533:69	1/0:-88.49,0.0,-300.0:26:99:404:63	1/0:-49.45,0.0,-300.0:24:99:503:63	1/0:-57.35,0.0,-300.0:22:99:337:48
1	16914252	.	C	T	2965	badReads;MQ;alleleBias	BRF=0.77;FR=0.5000;HP=1;HapScore=1;MGOF=10;MMLQ=37;MQ=29.4;NF=566;NR=273;PP=2965;QD=20;SC=CTTTCTCAGCCTCCTCAACTT;SbPval=0.74;Source=Platypus;TC=4014;TCF=2537;TCR=1477;TR=839;WE=16914260;WS=16914242	GT:GL:GOF:GQ:NR:NV	0/1:-124.58,0.0,-300.0:7:99:249:63	0/1:-90.73,0.0,-300.0:10:99:347:63	0/1:-136.1,0.0,-300.0:9:99:540:94	0/1:-125.24,0.0,-300.0:9:99:380:72	0/1:-160.91,0.0,-300.0:7:99:447:92	0/1:-222.54,0.0,-300.0:8:99:601:125	0/1:-154.79,0.0,-300.0:9:99:434:86	0/1:-228.48,0.0,-300.0:8:99:568:127	0/1:-255.84,0.0,-300.0:9:99:448:117
1	16914306	.	A	G	2965	badReads;MQ;alleleBias	BRF=0.73;FR=0.5000;HP=3;HapScore=1;MGOF=10;MMLQ=37;MQ=35.19;NF=551;NR=944;PP=2965;QD=20;SC=TAAATACAAAATGTTCGTTCA;SbPval=0.59;Source=Platypus;TC=5324;TCF=2021;TCR=3303;TR=1495;WE=16914314;WS=16914296	GT:GL:GOF:GQ:NR:NV	0/1:-226.07,0.0,-300.0:10:99:313:101	0/1:-300.0,0.0,-300.0:10:99:526:147	0/1:-300.0,0.0,-300.0:7:99:706:173	0/1:-300.0,0.0,-300.0:9:99:521:143	0/1:-300.0,0.0,-300.0:8:99:572:154	0/1:-300.0,0.0,-300.0:9:99:791:224	0/1:-300.0,0.0,-300.0:10:99:539:143	0/1:-300.0,0.0,-300.0:8:99:753:219	0/1:-300.0,0.0,-300.0:9:99:603:191
1	16914339	.	G	C	1152	badReads;MQ;QD;alleleBias	BRF=0.7;FR=0.2222;HP=1;HapScore=1;MGOF=21;MMLQ=25;MQ=39.55;NF=36;NR=399;PP=1152;QD=2.72820968402;SC=TTCACATTCTGCAAGCACAGT;SbPval=1.0;Source=Platypus;TC=5358;TCF=1549;TCR=3809;TR=435;WE=16914347;WS=16914329	GT:GL:GOF:GQ:NR:NV	0/0:0.0,-10.7,-300.0:21:99:295:20	1/0:-16.08,0.0,-300.0:18:99:554:50	0/0:0.0,-7.43,-300.0:16:74:710:53	0/0:0.0,-27.2,-300.0:19:99:518:34	0/0:0.0,-32.92,-300.0:19:99:572:36	1/0:-33.82,0.0,-300.0:19:99:811:73	1/0:-49.04,0.0,-300.0:18:99:566:59	1/0:-23.88,0.0,-300.0:19:99:749:67	0/0:0.0,-12.66,-300.0:20:99:583:43
1	16916358	.	G	C	2965	badReads;MQ	BRF=0.75;FR=0.5000;HP=1;HapScore=2;MGOF=6;MMLQ=37;MQ=38.77;NF=168;NR=73;PP=2965;QD=20;SC=GATTTACACAGCTGCTCCCCT;SbPval=0.85;Source=Platypus;TC=735;TCF=458;TCR=277;TR=241;WE=16916376;WS=16916348	GT:GL:GOF:GQ:NR:NV	1/0:-9.38,0.0,-47.68:3:94:15:4	1/0:-87.92,0.0,-142.22:6:99:78:31	1/0:-73.05,0.0,-164.25:6:99:88:26	1/0:-88.55,0.0,-166.15:3:99:89:31	1/0:-88.29,0.0,-227.59:5:99:109:34	1/0:-146.17,0.0,-242.37:3:99:136:50	1/0:-52.69,0.0,-164.69:5:99:79:20	1/0:-96.93,0.0,-199.23:6:99:101:34	1/0:-30.77,0.0,-75.17:3:99:40:11
1	16916515	.	G	A	23	badReads;MQ;QD;alleleBias	BRF=0.77;FR=0.1071;HP=3;HapScore=1;MGOF=6;MMLQ=37;MQ=31.4;NF=7;NR=41;PP=23;QD=1.20356692807;SC=AGACAGACACGCCTGCCTCAG;SbPval=0.95;Source=Platypus;TC=867;TCF=384;TCR=483;TR=48;WE=16916523;WS=16916505	GT:GL:GOF:GQ:NR:NV	0/0:0.0,-6.29,-76.4:6:63:24:0	1/0:-2.03,0.0,-300.0:4:20:111:9	0/0:0.0,-12.05,-263.8:5:99:88:3	0/0:0.0,-13.02,-282.5:3:99:87:4	0/0:0.0,-14.0,-300.0:2:99:104:5	0/0:0.0,-18.72,-300.0:3:99:169:8	0/0:0.0,-2.79,-264.0:3:28:90:6	0/0:0.0,-9.53,-300.0:4:95:146:8	1/0:-6.49,0.0,-118.59:3:65:48:5
1	16918424	.	G	C	2965	alleleBias	BRF=0.63;FR=0.4999;HP=5;HapScore=1;MGOF=11;MMLQ=37;MQ=51.9;NF=221;NR=254;PP=2965;QD=20;SC=ACTGCTGTTTGTTCTCTGCCA;SbPval=0.61;Source=Platypus;TC=4958;TCF=2382;TCR=2576;TR=475;WE=16918432;WS=16918414	GT:GL:GOF:GQ:NR:NV	1/0:-2.94,0.0,-281.54:9:29:100:9	1/0:-74.04,0.0,-300.0:10:99:562:65	1/0:-23.05,0.0,-300.0:10:99:609:52	1/0:-30.64,0.0,-300.0:10:99:477:45	1/0:-43.42,0.0,-300.0:11:99:624:60	1/0:-80.81,0.0,-300.0:11:99:919:91	1/0:-60.67,0.0,-300.0:10:99:690:69	1/0:-41.01,0.0,-300.0:11:99:729:65	1/0:-3.71,0.0,-300.0:10:37:248:19
1	16918465	.	AAATGTTCG	GAATGTTCA	2947	alleleBias	BRF=0.64;FR=0.5000;HP=3;HapScore=1;MGOF=18;MMLQ=37;MQ=51.57;NF=11;NR=223;PP=2947;QD=20;SC=TTGATTTCTAAAATGTTCGTC;SbPval=1.0;Source=Platypus;TC=3645;TCF=1323;TCR=2322;TR=234;WE=16918481;WS=16918455	GT:GL:GOF:GQ:NR:NV	0/1:-15.63,0.0,-300.0:9:99:82:4	0/1:-52.81,0.0,-300.0:18:99:400:15	0/1:-190.31,0.0,-300.0:15:99:454:33	0/1:-78.94,0.0,-300.0:18:99:366:19	0/1:-176.46,0.0,-300.0:17:99:482:32	0/1:-247.74,0.0,-300.0:16:99:638:50	0/1:-115.31,0.0,-300.0:15:99:496:25	0/1:-191.55,0.0,-300.0:18:99:533:39	0/1:-94.03,0.0,-300.0:14:99:194:17
1	16950470	.	C	T	2440	alleleBias	BRF=0.64;FR=0.5000;HP=2;HapScore=1;MGOF=6;MMLQ=37;MQ=52.49;NF=24;NR=141;PP=2440;QD=14.9986134094;SC=AACAGGCTGCCCTCCAGGGCT;SbPval=0.36;Source=Platypus;TC=1131;TCF=147;TCR=984;TR=165;WE=16950478;WS=16950460	GT:GL:GOF:GQ:NR:NV	0/1:-8.78,0.0,-56.88:4:88:23:4	0/1:-33.71,0.0,-300.0:6:99:153:22	0/1:-25.22,0.0,-300.0:2:99:119:17	0/1:-29.4,0.0,-279.8:5:99:102:18	0/1:-27.2,0.0,-300.0:3:99:133:18	0/1:-45.71,0.0,-300.0:4:99:225:32	0/1:-22.41,0.0,-300.0:4:99:153:18	0/1:-50.56,0.0,-300.0:4:99:177:29	0/1:-9.86,0.0,-120.86:1:99:46:7
1	16953827	.	G	GC	1673	QD;alleleBias	BRF=0.66;FR=0.3333;HP=3;HapScore=1;MGOF=14;MMLQ=37;MQ=54.82;NF=83;NR=145;PP=1673;QD=7.61774456347;SC=TCACTTTCCTGCCCGAACCTC;SbPval=0.26;Source=Platypus;TC=3038;TCF=881;TCR=2157;TR=228;WE=16953835;WS=16953817	GT:GL:GOF:GQ:NR:NV	1/0:-4.81,0.0,-278.91:10:48:90:7	1/0:-8.68,0.0,-300.0:14:87:333:23	1/0:-9.62,0.0,-300.0:7:96:392:28	0/0:0.0,-9.08,-300.0:9:91:297:17	1/0:-51.16,0.0,-300.0:11:99:359:35	1/0:-65.32,0.0,-300.0:9:99:546:47	0/0:0.0,-4.05,-300.0:9:41:370:23	1/0:-39.03,0.0,-300.0:10:99:484:40	0/0:0.0,-11.66,-300.0:8:99:167:8
1	16955128	.	A	G	2178	alleleBias	BRF=0.6;FR=0.3889;HP=2;HapScore=1;MGOF=4;MMLQ=37;MQ=58.43;NF=80;NR=72;PP=2178;QD=14.5577053457;SC=CAGGCTGTGGACCAGGTTGCT;SbPval=0.42;Source=Platypus;TC=1094;TCF=549;TCR=545;TR=152;WE=16955136;WS=16955118	GT:GL:GOF:GQ:NR:NV	0/0:0.0,-4.52,-59.2:2:45:19:0	0/1:-11.92,0.0,-300.0:3:99:121:13	0/1:-34.9,0.0,-253.3:2:99:102:19	0/0:0.0,-4.46,-274.6:3:45:92:6	0/1:-43.78,0.0,-300.0:2:99:162:26	0/1:-34.31,0.0,-300.0:4:99:223:28	0/1:-59.85,0.0,-300.0:2:99:149:28	0/1:-35.89,0.0,-300.0:3:99:179:26	0/1:-5.86,0.0,-126.76:2:59:47:6
1	16955217	.	C	T	630	QD;alleleBias	BRF=0.6;FR=0.2316;HP=1;HapScore=1;MGOF=6;MMLQ=37;MQ=59.71;NF=45;NR=62;PP=630;QD=6.21281507053;SC=GCTGGCTGCTCCTCTAGCCAT;SbPval=0.82;Source=Platypus;TC=1090;TCF=473;TCR=617;TR=107;WE=16955225;WS=16955207	GT:GL:GOF:GQ:NR:NV	0/0:0.0,-0.39,-82.5:6:5:31:3	0/1:-11.8,0.0,-292.9:4:99:102:12	0/1:-3.2,0.0,-300.0:3:32:109:9	0/0:0.0,-12.98,-273.9:4:99:88:4	0/0:0.0,-6.13,-300.0:2:61:132:11	0/1:-34.8,0.0,-300.0:3:99:218:28	0/0:0.0,-2.95,-300.0:3:29:156:12	0/0:0.0,-0.67,-300.0:3:8:189:16	0/1:-20.74,0.0,-149.04:3:99:65:12
1	16972067	.	CA	TG	304	QD;alleleBias	BRF=0.64;FR=0.0556;HP=3;HapScore=1;MGOF=9;MMLQ=37;MQ=40.91;NF=237;NR=111;PP=304;QD=1.02720653696;SC=GGACAGGTTTCACAACTTCCC;SbPval=0.89;Source=Platypus;TC=2491;TCF=1584;TCR=907;TR=348;WE=16972076;WS=16972057	GT:GL:GOF:GQ:NR:NV	0/0:0.0,-4.6,-227.28:8:46:67:10	0/0:0.0,-21.24,-300.0:9:99:274:38	0/0:0.0,-13.99,-300.0:7:99:304:47	0/0:0.0,-20.89,-300.0:9:99:245:39	0/0:0.0,-27.92,-300.0:9:99:304:40	0/1:-37.1,0.0,-300.0:8:99:480:69	0/0:0.0,-23.06,-300.0:8:99:328:40	0/0:0.0,-40.85,-300.0:8:99:357:48	0/0:0.0,-23.61,-300.0:5:99:132:17
1	16972068	.	A	G	1753	QD	BRF=0.64;FR=0.4444;HP=2;HapScore=1;MGOF=9;MMLQ=37;MQ=40.79;NF=529;NR=252;PP=1753;QD=2.28907965755;SC=GACAGGTTTCACAACTTCCCG;SbPval=0.7;Source=Platypus;TC=2509;TCF=1588;TCR=921;TR=781;WE=16972076;WS=16972057	GT:GL:GOF:GQ:NR:NV	0/1:-56.18,0.0,-104.88:8:99:68:23	0/1:-230.6,0.0,-300.0:9:99:279:88	0/1:-249.09,0.0,-300.0:7:99:300:97	0/1:-238.6,0.0,-300.0:9:99:249:91	0/1:-246.46,0.0,-300.0:9:99:307:93	0/1:-263.2,0.0,-263.2:8:99:483:138	0/1:-208.39,0.0,-300.0:8:99:329:89	0/1:-286.13,0.0,-300.0:8:99:361:118	0/1:-97.62,0.0,-228.32:5:99:133:44
1	16972134	.	C	T	2965	alleleBias	BRF=0.65;FR=0.5000;HP=2;HapScore=1;MGOF=14;MMLQ=37;MQ=45.0;NF=183;NR=294;PP=2965;QD=20;SC=GGGGTGGCTCCCACTCCTGCT;SbPval=0.08;Source=Platypus;TC=2863;TCF=1442;TCR=1421;TR=477;WE=16972142;WS=16972124	GT:GL:GOF:GQ:NR:NV	0/1:-17.77,0.0,-179.27:7:99:75:11	0/1:-135.16,0.0,-300.0:14:99:351:67	0/1:-114.13,0.0,-300.0:10:99:329:56	0/1:-84.46,0.0,-300.0:11:99:254:43	0/1:-121.22,0.0,-300.0:12:99:364:64	0/1:-179.59,0.0,-300.0:10:99:573:95	0/1:-128.89,0.0,-300.0:10:99:365:64	0/1:-101.64,0.0,-300.0:11:99:427:60	0/1:-24.83,0.0,-291.13:9:99:125:17
1	16973388	.	C	T	2965	badReads;alleleBias	BRF=0.79;FR=0.5000;HP=2;HapScore=1;MGOF=10;MMLQ=37;MQ=41.45;NF=1040;NR=517;PP=2965;QD=20;SC=AGTTCCCGAACGATCACCAGT;SbPval=0.94;Source=Platypus;TC=5258;TCF=2941;TCR=2317;TR=1557;WE=16973408;WS=16973378	GT:GL:GOF:GQ:NR:NV	0/1:-107.35,0.0,-299.7:8:99:154:31	0/1:-299.7,0.0,-299.7:10:99:714:247	0/1:-299.7,0.0,-299.7:8:99:628:174	0/1:-299.7,0.0,-299.7:10:99:515:171	0/1:-299.7,0.0,-299.7:10:99:682:232	0/1:-299.7,0.0,-299.7:9:99:1017:300	0/1:-299.7,0.0,-299.7:9:99:554:171	0/1:-299.7,0.0,-299.7:8:99:679:179	0/1:-155.94,0.0,-299.7:5:99:315:52
1	16973400	.	G	A	2965	badReads;alleleBias	BRF=0.79;FR=0.5000;HP=2;HapScore=1;MGOF=10;MMLQ=37;MQ=43.46;NF=941;NR=416;PP=2965;QD=20;SC=ATCACCAGTGGGACAAACACC;SbPval=0.97;Source=Platypus;TC=5115;TCF=2856;TCR=2259;TR=1357;WE=16973408;WS=16973378	GT:GL:GOF:GQ:NR:NV	0/1:-77.78,0.0,-299.7:8:99:146:24	0/1:-299.7,0.0,-299.7:10:99:697:210	0/1:-299.7,0.0,-299.7:8:99:625:166	0/1:-299.7,0.0,-299.7:10:99:491:145	0/1:-299.7,0.0,-299.7:10:99:656:201	0/1:-299.7,0.0,-299.7:9:99:978:259	0/1:-299.7,0.0,-299.7:9:99:551:157	0/1:-299.7,0.0,-299.7:8:99:656:152	0/1:-141.79,0.0,-299.7:5:99:315:43
1	16973423	.	C	T	2965	badReads;MQ;alleleBias	BRF=0.8;FR=0.5000;HP=2;HapScore=1;MGOF=21;MMLQ=37;MQ=37.71;NF=675;NR=251;PP=2965;QD=20;SC=CCCTCCGTCCCGGCCTGGGAC;SbPval=0.92;Source=Platypus;TC=5404;TCF=3446;TCR=1958;TR=926;WE=16973431;WS=16973409	GT:GL:GOF:GQ:NR:NV	0/1:-16.33,0.0,-299.7:15:99:146:20	0/1:-161.7,0.0,-299.7:21:99:698:134	0/1:-69.47,0.0,-299.7:18:99:636:107	0/1:-47.37,0.0,-299.7:20:99:522:91	0/1:-139.66,0.0,-299.7:20:99:711:142	0/1:-195.21,0.0,-299.7:18:99:1055:179	0/1:-145.73,0.0,-299.7:19:99:593:118	0/1:-62.63,0.0,-299.7:15:99:727:105	0/1:-7.36,0.0,-299.7:9:74:316:30
1	16973519	.	G	A	649	badReads;MQ;QD;alleleBias	BRF=0.79;FR=0.1667;HP=2;HapScore=1;MGOF=5;MMLQ=37;MQ=28.31;NF=432;NR=133;PP=649;QD=1.21021453548;SC=AACTTCTGCCGTAACCCTGAT;SbPval=0.97;Source=Platypus;TC=6994;TCF=4186;TCR=2808;TR=565;WE=16973527;WS=16973509	GT:GL:GOF:GQ:NR:NV	1/0:-7.88,0.0,-300.0:4:79:213:25	0/0:0.0,-3.37,-300.0:5:34:796:66	0/0:0.0,-50.92,-300.0:4:99:851:51	0/0:0.0,-3.55,-300.0:4:35:601:48	1/0:-11.51,0.0,-300.0:4:99:876:78	1/0:-52.47,0.0,-300.0:4:99:1387:138	0/0:0.0,-15.79,-300.0:4:99:831:63	0/0:0.0,-64.06,-300.0:4:99:1042:69	0/0:0.0,-26.25,-300.0:3:99:397:27
1	16973606	.	G	T	2965	alleleBias	BRF=0.69;FR=0.5000;HP=2;HapScore=1;MGOF=6;MMLQ=37;MQ=42.83;NF=397;NR=616;PP=2965;QD=20;SC=AAATCCTGCCGGGTGGGTAAG;SbPval=0.54;Source=Platypus;TC=9151;TCF=3641;TCR=5510;TR=1013;WE=16973614;WS=16973596	GT:GL:GOF:GQ:NR:NV	0/1:-4.27,0.0,-300.0:3:43:268:24	0/1:-82.01,0.0,-300.0:6:99:1098:120	0/1:-131.08,0.0,-300.0:3:99:1041:125	0/1:-88.44,0.0,-300.0:4:99:814:93	0/1:-104.78,0.0,-300.0:4:99:1192:132	0/1:-159.48,0.0,-300.0:5:99:1832:200	0/1:-87.47,0.0,-300.0:3:99:1071:110	0/1:-135.91,0.0,-300.0:4:99:1352:154	0/1:-39.08,0.0,-300.0:4:99:483:55
1	16973919	.	A	G	2965	badReads;MQ	BRF=0.72;FR=0.5000;HP=2;HapScore=1;MGOF=5;MMLQ=37;MQ=35.98;NF=794;NR=951;PP=2965;QD=20;SC=GATAAGCCAGAGTCCCAGGGT;SbPval=0.55;Source=Platypus;TC=5730;TCF=2622;TCR=3108;TR=1745;WE=16973927;WS=16973909	GT:GL:GOF:GQ:NR:NV	0/1:-56.5,0.0,-245.1:3:99:131:32	0/1:-300.0,0.0,-300.0:5:99:565:153	0/1:-300.0,0.0,-300.0:3:99:569:201	0/1:-300.0,0.0,-300.0:3:99:410:132	0/1:-300.0,0.0,-300.0:3:99:820:271	0/1:-300.0,0.0,-300.0:4:99:1353:391	0/1:-300.0,0.0,-300.0:4:99:670:201	0/1:-300.0,0.0,-300.0:3:99:884:280	0/1:-149.19,0.0,-300.0:3:99:328:84
1	16973996	.	A	G	1709	badReads;MQ;QD;alleleBias	BRF=0.75;FR=0.2222;HP=1;HapScore=1;MGOF=12;MMLQ=37;MQ=30.33;NF=59;NR=463;PP=1709;QD=3.34055787844;SC=TATTGCCGGAATCCTGACGGC;SbPval=0.99;Source=Platypus;TC=3756;TCF=847;TCR=2909;TR=522;WE=16974029;WS=16973986	GT:GL:GOF:GQ:NR:NV	0/1:-18.07,0.0,-242.57:8:99:112:14	0/0:0.0,-18.4,-299.1:12:99:355:50	0/1:-12.26,0.0,-299.1:10:99:378:45	0/0:0.0,-37.63,-299.1:12:99:304:36	0/0:0.0,-35.44,-299.1:12:99:480:61	0/1:-85.77,0.0,-299.1:11:99:862:138	0/0:0.0,-19.21,-299.1:12:99:424:62	0/0:0.0,-73.59,-299.1:11:99:618:77	0/1:-61.62,0.0,-299.1:8:99:223:39
1	16974511	.	G	A	2965	alleleBias	BRF=0.66;FR=0.5000;HP=2;HapScore=1;MGOF=7;MMLQ=37;MQ=51.85;NF=291;NR=292;PP=2965;QD=20;SC=GGGTAGTCACGGGCTTAGGGC;SbPval=0.51;Source=Platypus;TC=3964;TCF=1975;TCR=1989;TR=583;WE=16974519;WS=16974501	GT:GL:GOF:GQ:NR:NV	1/0:-14.85,0.0,-237.95:6:99:99:15	1/0:-69.61,0.0,-300.0:7:99:398:60	1/0:-90.49,0.0,-300.0:6:99:505:68	1/0:-63.82,0.0,-300.0:6:99:367:51	1/0:-112.31,0.0,-300.0:4:99:468:74	1/0:-151.17,0.0,-300.0:5:99:880:123	1/0:-152.4,0.0,-300.0:5:99:456:85	1/0:-121.42,0.0,-300.0:5:99:586:81	1/0:-16.89,0.0,-300.0:4:99:205:26
1	16974592	.	C	T	2132	QD;alleleBias	BRF=0.65;FR=0.3884;HP=3;HapScore=1;MGOF=15;MMLQ=37;MQ=54.42;NF=184;NR=245;PP=2132;QD=5.0507487472;SC=TGCCGGAACCCCGACGGCTCA;SbPval=0.24;Source=Platypus;TC=4281;TCF=1526;TCR=2755;TR=429;WE=16974600;WS=16974582	GT:GL:GOF:GQ:NR:NV	0/1:-2.24,0.0,-168.74:12:22:68:5	0/0:0.0,-12.18,-300.0:15:99:462:37	0/1:-4.75,0.0,-300.0:9:48:452:39	0/1:-11.33,0.0,-300.0:13:99:366:37	0/1:-25.93,0.0,-300.0:12:99:523:53	0/1:-114.38,0.0,-300.0:10:99:1022:118	0/0:0.0,-7.17,-300.0:11:72:525:43	0/1:-38.59,0.0,-300.0:9:99:655:71	0/1:-24.7,0.0,-300.0:11:99:208:26
1	16974637	.	T	C	2965	alleleBias	BRF=0.67;FR=0.5000;HP=1;HapScore=1;MGOF=14;MMLQ=37;MQ=53.54;NF=137;NR=635;PP=2965;QD=20;SC=CGGCCCGGCATGCGCGTGGGC;SbPval=0.99;Source=Platypus;TC=3503;TCF=1038;TCR=2465;TR=772;WE=16974645;WS=16974627	GT:GL:GOF:GQ:NR:NV	1/0:-20.75,0.0,-120.65:11:99:58:10	1/0:-230.8,0.0,-300.0:14:99:375:97	1/0:-173.13,0.0,-300.0:11:99:377:83	1/0:-150.47,0.0,-300.0:14:99:274:66	1/0:-227.65,0.0,-300.0:12:99:447:100	1/0:-300.0,0.0,-300.0:13:99:850:175	1/0:-205.82,0.0,-300.0:11:99:432:97	1/0:-227.26,0.0,-300.0:12:99:544:113	1/0:-64.91,0.0,-300.0:13:99:146:31
1	16974666	.	C	T	2965	alleleBias	BRF=0.67;FR=0.5000;HP=3;HapScore=1;MGOF=20;MMLQ=37;MQ=49.58;NF=244;NR=534;PP=2965;QD=20;SC=CCAGATCCGGCGTTGTACAGA;SbPval=0.1;Source=Platypus;TC=2971;TCF=730;TCR=2241;TR=778;WE=16974674;WS=16974652	GT:GL:GOF:GQ:NR:NV	0/1:-4.9,0.0,-71.5:14:49:46:12	0/1:-7.6,0.0,-299.7:20:76:324:77	0/1:-85.01,0.0,-299.7:13:99:315:84	0/1:-26.38,0.0,-299.7:18:99:228:64	0/1:-47.85,0.0,-299.7:16:99:375:82	0/1:-210.13,0.0,-299.7:14:99:721:203	0/1:-30.34,0.0,-299.7:16:99:395:94	0/1:-65.98,0.0,-299.7:15:99:457:123	0/1:-43.94,0.0,-146.44:13:99:110:39
1	16974745	.	G	A	131	badReads;MQ;QD;alleleBias	BRF=0.7;FR=0.0556;HP=1;HapScore=4;MGOF=18;MMLQ=37;MQ=39.03;NF=1;NR=154;PP=131;QD=1.06949169385;SC=CCTGGAACCGGAGGGCCGGGG;SbPval=1.0;Source=Platypus;TC=1192;TCF=175;TCR=1017;TR=155;WE=16974766;WS=16974735	GT:GL:GOF:GQ:NR:NV	0/0:0.0,-3.4,-25.9:15:34:10:1	0/0:0.0,-22.96,-280.0:17:99:122:21	0/0:0.0,-32.45,-247.9:15:99:95:10	0/0:0.0,-13.28,-149.3:15:99:69:12	0/0:0.0,-18.25,-299.7:16:99:179:27	0/0:0.0,-118.57,-299.7:13:99:311:28	0/0:0.0,-24.08,-299.7:18:99:188:28	1/0:-17.92,0.0,-299.7:14:99:194:26	0/0:0.0,-3.31,-56.7:13:33:24:2
1	16974758	.	G	A	2965	badReads	BRF=0.7;FR=0.5000;HP=3;HapScore=4;MGOF=18;MMLQ=37;MQ=40.34;NF=4;NR=306;PP=2965;QD=20;SC=GGCCGGGGCGGGGTCTCGGCC;SbPval=1.0;Source=Platypus;TC=911;TCF=176;TCR=735;TR=310;WE=16974766;WS=16974735	GT:GL:GOF:GQ:NR:NV	1/0:-3.68,0.0,-22.18:15:37:10:2	1/0:-85.72,0.0,-146.12:17:99:103:41	1/0:-54.86,0.0,-106.86:15:99:63:23	1/0:-39.15,0.0,-61.15:15:99:52:22	1/0:-99.37,0.0,-226.37:16:99:146:51	1/0:-211.97,0.0,-299.7:13:99:241:80	1/0:-104.65,0.0,-210.95:18:99:140:53	1/0:-62.2,0.0,-258.1:14:99:141:34	1/0:-11.24,0.0,-18.64:13:99:15:4
1	16974869	.	G	C	2965	badReads;alleleBias	BRF=0.75;FR=0.5000;HP=2;HapScore=1;MGOF=9;MMLQ=37;MQ=52.14;NF=517;NR=42;PP=2965;QD=20;SC=TGCCAGCGCGGGTCCGCTGAG;SbPval=0.71;Source=Platypus;TC=1881;TCF=1717;TCR=164;TR=559;WE=16974877;WS=16974849	GT:GL:GOF:GQ:NR:NV	1/0:-28.99,0.0,-90.59:3:99:44:13	1/0:-151.22,0.0,-299.1:9:99:236:60	1/0:-144.72,0.0,-299.1:5:99:194:58	1/0:-125.98,0.0,-299.1:6:99:152:48	1/0:-182.31,0.0,-299.1:9:99:275:77	1/0:-299.1,0.0,-299.1:5:99:454:143	1/0:-152.2,0.0,-299.1:8:99:208:60	1/0:-181.1,0.0,-299.1:5:99:243:72	1/0:-64.03,0.0,-141.73:4:99:75:28
1	16974901	.	A	G	2965	badReads;alleleBias	BRF=0.76;FR=0.5000;HP=1;HapScore=1;MGOF=15;MMLQ=37;MQ=50.31;NF=380;NR=9;PP=2965;QD=20;SC=GCCGCAGTGAATCCCTGGTGC;SbPval=1.0;Source=Platypus;TC=2725;TCF=2390;TCR=335;TR=389;WE=16974923;WS=16974891	GT:GL:GOF:GQ:NR:NV	0/1:-19.16,0.0,-180.96:9:99:69:8	0/1:-119.22,0.0,-299.7:15:99:316:56	0/1:-144.4,0.0,-299.7:11:99:305:48	0/1:-72.95,0.0,-299.7:12:99:213:31	0/1:-146.26,0.0,-299.7:13:99:390:60	0/1:-189.27,0.0,-299.7:11:99:663:84	0/1:-87.22,0.0,-299.7:12:99:291:39	0/1:-160.04,0.0,-299.7:11:99:364:52	0/1:-35.92,0.0,-275.72:8:99:114:11
1	16975002	.	C	T	2965	badReads	BRF=0.74;FR=0.5000;HP=2;HapScore=1;MGOF=12;MMLQ=37;MQ=49.89;NF=1338;NR=353;PP=2965;QD=20;SC=CCTGCCACGACTTCGCTCCCG;SbPval=0.99;Source=Platypus;TC=5454;TCF=3627;TCR=1827;TR=1691;WE=16975010;WS=16974992	GT:GL:GOF:GQ:NR:NV	0/1:-190.85,0.0,-300.0:12:99:228:91	0/1:-300.0,0.0,-300.0:12:99:601:182	0/1:-300.0,0.0,-300.0:10:99:713:234	0/1:-300.0,0.0,-300.0:10:99:453:140	0/1:-300.0,0.0,-300.0:11:99:633:196	0/1:-300.0,0.0,-300.0:9:99:1126:325	0/1:-300.0,0.0,-300.0:8:99:584:168	0/1:-300.0,0.0,-300.0:9:99:725:229	0/1:-263.03,0.0,-300.0:9:99:391:126
1	16975045	.	G	A	2965	badReads;alleleBias	BRF=0.74;FR=0.5000;HP=3;HapScore=1;MGOF=13;MMLQ=37;MQ=42.72;NF=1057;NR=128;PP=2965;QD=20;SC=CCTCCGAACCGCATGCACAAC;SbPval=1.0;Source=Platypus;TC=7827;TCF=5336;TCR=2491;TR=1185;WE=16975053;WS=16975035	GT:GL:GOF:GQ:NR:NV	1/0:-71.55,0.0,-300.0:13:99:309:42	1/0:-223.97,0.0,-300.0:12:99:868:133	1/0:-294.74,0.0,-300.0:13:99:1026:160	1/0:-193.58,0.0,-300.0:12:99:708:108	1/0:-292.78,0.0,-300.0:13:99:929:152	1/0:-300.0,0.0,-300.0:12:99:1521:229	1/0:-214.29,0.0,-300.0:11:99:839:130	1/0:-233.91,0.0,-300.0:12:99:1052:152	1/0:-108.9,0.0,-300.0:11:99:575:79
1	16975084	.	G	A	2965	badReads;MQ;alleleBias	BRF=0.74;FR=0.5000;HP=3;HapScore=1;MGOF=11;MMLQ=37;MQ=36.24;NF=620;NR=347;PP=2965;QD=20;SC=AGACCCAGATGGGGATAGCCA;SbPval=0.37;Source=Platypus;TC=8189;TCF=5438;TCR=2751;TR=967;WE=16975092;WS=16975074	GT:GL:GOF:GQ:NR:NV	1/0:-69.42,0.0,-300.0:9:99:322:50	1/0:-12.69,0.0,-300.0:9:99:886:83	1/0:-149.88,0.0,-300.0:10:99:1053:135	1/0:-70.29,0.0,-300.0:9:99:752:86	1/0:-41.88,0.0,-300.0:11:99:987:97	1/0:-195.59,0.0,-300.0:8:99:1546:196	1/0:-60.97,0.0,-300.0:9:99:871:97	1/0:-113.83,0.0,-300.0:9:99:1117:135	1/0:-82.69,0.0,-300.0:7:99:655:88
1	16975202	.	T	C	2965	badReads;alleleBias	BRF=0.71;FR=0.5000;HP=4;HapScore=1;MGOF=20;MMLQ=37;MQ=43.12;NF=1221;NR=1161;PP=2965;QD=20;SC=GCCTCAGCCCTCACCACCAAA;SbPval=0.56;Source=Platypus;TC=10545;TCF=5352;TCR=5193;TR=2382;WE=16975210;WS=16975192	GT:GL:GOF:GQ:NR:NV	1/0:-250.51,0.0,-300.0:19:99:506:122	1/0:-300.0,0.0,-300.0:20:99:1080:204	1/0:-300.0,0.0,-300.0:20:99:1406:339	1/0:-300.0,0.0,-300.0:18:99:955:202	1/0:-300.0,0.0,-300.0:20:99:1170:289	1/0:-300.0,0.0,-300.0:19:99:1965:449	1/0:-300.0,0.0,-300.0:19:99:1107:253	1/0:-300.0,0.0,-300.0:19:99:1461:327	1/0:-300.0,0.0,-300.0:19:99:895:197
1	16975230	.	G	C	2965	badReads;MQ	BRF=0.73;FR=0.5000;HP=3;HapScore=1;MGOF=8;MMLQ=37;MQ=37.35;NF=3454;NR=4547;PP=2965;QD=20;SC=TCCCTTAACCGCAGTGAACTT;SbPval=0.56;Source=Platypus;TC=9437;TCF=4122;TCR=5315;TR=8001;WE=16975238;WS=16975220	GT:GL:GOF:GQ:NR:NV	1/0:-300.0,0.0,-59.19:8:99:477:419	1/0:-300.0,0.0,-300.0:8:99:924:748	1/0:-300.0,0.0,-300.0:8:99:1236:1043	1/0:-300.0,0.0,-288.22:6:99:834:679	1/0:-300.0,0.0,-285.33:8:99:1062:893	1/0:-300.0,0.0,-297.67:7:99:1740:1508	1/0:-300.0,0.0,-289.71:7:99:979:822	1/0:-300.0,0.0,-244.22:7:99:1324:1145	1/0:-300.0,0.0,-164.97:7:99:861:744
1	16975289	.	T	A	187	badReads;MQ;QD;alleleBias	BRF=0.75;FR=0.0556;HP=2;HapScore=1;MGOF=16;MMLQ=37;MQ=33.85;NF=172;NR=436;PP=187;QD=0.364755283795;SC=CCCCCCCAGGTTAGGAGTTGG;SbPval=0.78;Source=Platypus;TC=8360;TCF=2739;TCR=5621;TR=608;WE=16975297;WS=16975267	GT:GL:GOF:GQ:NR:NV	0/0:0.0,-9.44,-298.44:16:94:389:31	0/0:0.0,-42.1,-298.44:14:99:886:60	0/0:0.0,-4.73,-298.44:15:47:1056:83	0/0:0.0,-25.38,-298.44:13:99:772:62	0/0:0.0,-79.36,-298.44:15:99:981:63	0/0:0.0,-102.46,-298.44:15:99:1486:94	0/0:0.0,-65.77,-298.44:13:99:921:59	1/0:-23.82,0.0,-298.74:15:99:1176:108	0/0:0.0,-36.46,-298.44:14:99:693:48
1	16975429	.	T	C	1314	badReads;MQ;QD;alleleBias	BRF=0.78;FR=0.3884;HP=1;HapScore=1;MGOF=7;MMLQ=37;MQ=34.68;NF=29;NR=179;PP=1314;QD=6.4844769834;SC=GGATCAGCGTTGTTCCAAGCT;SbPval=0.97;Source=Platypus;TC=2407;TCF=574;TCR=1833;TR=208;WE=16975437;WS=16975419	GT:GL:GOF:GQ:NR:NV	0/0:0.0,-12.08,-264.0:3:99:87:3	1/0:-33.07,0.0,-300.0:7:99:338:35	1/0:-2.23,0.0,-300.0:4:22:287:22	1/0:-19.6,0.0,-300.0:6:99:241:24	1/0:-17.23,0.0,-300.0:6:99:278:26	1/0:-26.16,0.0,-300.0:5:99:418:39	1/0:-9.66,0.0,-300.0:6:97:286:24	1/0:-32.13,0.0,-300.0:7:99:317:33	0/0:0.0,-28.66,-300.0:5:99:155:2
1	16975724	.	GC	G	2970	MQ;alleleBias	BRF=0.68;FR=0.5000;HP=3;HapScore=1;MGOF=5;MMLQ=37;MQ=32.7;NF=273;NR=72;PP=2970;QD=20;SC=GATACTGACTGCCCGGCAGTG;SbPval=0.75;Source=Platypus;TC=2908;TCF=2206;TCR=702;TR=345;WE=16975732;WS=16975714	GT:GL:GOF:GQ:NR:NV	0/1:-9.53,0.0,-262.23:4:95:79:8	0/1:-40.94,0.0,-300.0:5:99:376:35	0/1:-82.55,0.0,-300.0:3:99:363:43	0/1:-38.63,0.0,-300.0:4:99:288:27	0/1:-100.58,0.0,-300.0:5:99:370:51	0/1:-128.69,0.0,-300.0:3:99:546:66	0/1:-144.17,0.0,-300.0:4:99:351:60	0/1:-57.36,0.0,-300.0:3:99:392:39	0/1:-35.07,0.0,-300.0:4:99:143:16
1	16975831	.	C	T	2965	badReads;MQ;alleleBias	BRF=0.72;FR=0.5000;HP=2;HapScore=1;MGOF=5;MMLQ=37;MQ=30.89;NF=240;NR=227;PP=2965;QD=20;SC=CTTGGGGCAACGGACTGAGAG;SbPval=0.19;Source=Platypus;TC=3904;TCF=1714;TCR=2190;TR=467;WE=16975839;WS=16975821	GT:GL:GOF:GQ:NR:NV	0/1:-23.89,0.0,-300.0:5:99:170:18	0/1:-146.71,0.0,-300.0:5:99:393:72	0/1:-79.99,0.0,-300.0:3:99:483:57	0/1:-81.14,0.0,-300.0:4:99:385:53	0/1:-82.19,0.0,-300.0:5:99:460:59	0/1:-125.86,0.0,-300.0:3:99:690:85	0/1:-63.94,0.0,-300.0:4:99:460:53	0/1:-30.25,0.0,-300.0:4:99:565:50	0/1:-4.86,0.0,-300.0:2:49:298:20
1	16975868	.	T	A	2242	badReads;MQ;QD;alleleBias	BRF=0.74;FR=0.3333;HP=4;HapScore=1;MGOF=8;MMLQ=37;MQ=27.72;NF=33;NR=323;PP=2242;QD=6.39542475435;SC=AGAGCTTCTCTCCCAGCCATA;SbPval=1.0;Source=Platypus;TC=3481;TCF=1132;TCR=2349;TR=356;WE=16975876;WS=16975858	GT:GL:GOF:GQ:NR:NV	1/0:-27.71,0.0,-300.0:7:99:137:21	0/0:0.0,-15.09,-300.0:8:99:360:26	1/0:-14.65,0.0,-300.0:5:99:431:40	0/0:0.0,-3.83,-300.0:6:38:337:26	1/0:-34.82,0.0,-300.0:6:99:429:46	1/0:-23.61,0.0,-300.0:7:99:653:65	1/0:-76.77,0.0,-300.0:7:99:404:56	1/0:-55.06,0.0,-300.0:7:99:511:61	0/0:0.0,-4.46,-300.0:3:45:219:15
1	16975912	.	CCCTGTT	C	2276	badReads;MQ;alleleBias	BRF=0.74;FR=0.4444;HP=2;HapScore=1;MGOF=7;MMLQ=37;MQ=28.59;NF=0;NR=185;PP=2276;QD=12.60150182;SC=TGGTTGGGCACCCTGTTCCAG;SbPval=1.0;Source=Platypus;TC=2941;TCF=961;TCR=1980;TR=185;WE=16975925;WS=16975902	GT:GL:GOF:GQ:NR:NV	1/0:-17.02,0.0,-300.0:7:99:78:7	1/0:-23.35,0.0,-300.0:7:99:360:22	1/0:-17.35,0.0,-300.0:5:99:350:19	1/0:-8.87,0.0,-300.0:5:89:293:16	1/0:-9.52,0.0,-300.0:6:95:382:21	1/0:-7.96,0.0,-300.0:6:80:588:30	1/0:-102.6,0.0,-300.0:7:99:339:35	1/0:-51.79,0.0,-300.0:7:99:411:30	0/0:0.0,-10.93,-300.0:4:99:140:5
1	16975947	.	C	T	196	badReads;MQ;QD;alleleBias	BRF=0.72;FR=0.0556;HP=1;HapScore=1;MGOF=10;MMLQ=37;MQ=32.51;NF=0;NR=128;PP=196;QD=1.80290009802;SC=AGAGCCAGGCCTACAGCGGGT;SbPval=1.0;Source=Platypus;TC=2465;TCF=958;TCR=1507;TR=128;WE=16975955;WS=16975937	GT:GL:GOF:GQ:NR:NV	0/0:0.0,-9.09,-187.2:10:91:59:2	0/0:0.0,-19.45,-300.0:10:99:319:21	0/0:0.0,-36.24,-300.0:7:99:274:12	0/0:0.0,-34.88,-300.0:7:99:246:10	0/0:0.0,-41.38,-300.0:8:99:319:14	0/0:0.0,-80.0,-300.0:8:99:501:19	0/1:-24.71,0.0,-300.0:10:99:291:30	0/0:0.0,-33.51,-300.0:9:99:341:18	0/0:0.0,-24.21,-300.0:6:99:115:2
1	16975994	.	T	C	2965	alleleBias	BRF=0.69;FR=0.5000;HP=2;HapScore=1;MGOF=9;MMLQ=37;MQ=44.38;NF=191;NR=110;PP=2965;QD=20;SC=CCTCAGGCTCTCAGCTTGTCC;SbPval=0.95;Source=Platypus;TC=1886;TCF=965;TCR=921;TR=301;WE=16976002;WS=16975984	GT:GL:GOF:GQ:NR:NV	1/0:-21.79,0.0,-108.29:9:99:43:10	1/0:-71.01,0.0,-300.0:8:99:255:40	1/0:-50.65,0.0,-300.0:8:99:217:31	1/0:-60.25,0.0,-300.0:6:99:184:32	1/0:-84.48,0.0,-300.0:8:99:252:43	1/0:-139.92,0.0,-300.0:6:99:355:66	1/0:-53.13,0.0,-300.0:7:99:232:34	1/0:-45.86,0.0,-300.0:6:99:251:32	1/0:-22.51,0.0,-242.11:8:99:97:13
1	16976032	.	A	C	2965	alleleBias	BRF=0.65;FR=0.5000;HP=2;HapScore=1;MGOF=5;MMLQ=37;MQ=46.9;NF=283;NR=260;PP=2965;QD=20;SC=TATGTGGACAACCTGGGAGGG;SbPval=0.49;Source=Platypus;TC=2344;TCF=1234;TCR=1110;TR=543;WE=16976040;WS=16976022	GT:GL:GOF:GQ:NR:NV	0/1:-28.27,0.0,-157.77:5:99:68:12	0/1:-153.47,0.0,-300.0:4:99:305:70	0/1:-204.11,0.0,-300.0:4:99:295:83	0/1:-106.09,0.0,-300.0:5:99:213:47	0/1:-146.28,0.0,-300.0:5:99:295:67	0/1:-239.15,0.0,-300.0:4:99:430:104	0/1:-122.19,0.0,-300.0:5:99:282:59	0/1:-174.74,0.0,-300.0:4:99:312:75	0/1:-47.54,0.0,-300.0:4:99:144:26
1	16976193	.	C	T	1890	QD;alleleBias;strandBias	BRF=0.68;FR=0.3705;HP=4;HapScore=1;MGOF=4;MMLQ=37;MQ=49.72;NF=24;NR=249;PP=1890;QD=7.050444002;SC=GATTGCAGGCCGGGGTGAGAC;SbPval=0.0;Source=Platypus;TC=2806;TCF=1739;TCR=1067;TR=273;WE=16976201;WS=16976183	GT:GL:GOF:GQ:NR:NV	0/0:0.0,-14.05,-300.0:2:99:115:6	0/1:-21.5,0.0,-300.0:4:99:330:35	0/1:-29.18,0.0,-300.0:2:99:393:40	0/0:0.0,-12.74,-300.0:3:99:240:16	0/1:-0.54,0.0,-300.0:2:7:328:26	0/1:-61.89,0.0,-300.0:1:99:485:56	0/1:-2.61,0.0,-300.0:2:26:326:26	0/1:-20.05,0.0,-300.0:2:99:396:37	0/1:-61.72,0.0,-300.0:1:99:193:31
1	16976345	.	T	C	798	badReads;MQ;QD;alleleBias	BRF=0.71;FR=0.1667;HP=2;HapScore=1;MGOF=5;MMLQ=37;MQ=39.28;NF=69;NR=197;PP=798;QD=3.13071884416;SC=CCTTGCTGAATGTCATCTCCA;SbPval=0.98;Source=Platypus;TC=3781;TCF=1273;TCR=2508;TR=266;WE=16976353;WS=16976335	GT:GL:GOF:GQ:NR:NV	0/0:0.0,-22.49,-300.0:2:99:155:4	1/0:-50.11,0.0,-300.0:5:99:468:50	0/0:0.0,-34.71,-300.0:2:99:510:28	1/0:-16.81,0.0,-300.0:3:99:337:30	0/0:0.0,-3.72,-300.0:3:37:474:36	1/0:-19.86,0.0,-300.0:2:99:571:49	0/0:0.0,-6.93,-300.0:2:69:447:32	0/0:0.0,-30.03,-300.0:3:99:504:28	0/0:0.0,-43.73,-300.0:1:99:315:9
1	16976569	.	G	A	2965	badReads;MQ	BRF=0.71;FR=0.5000;HP=2;HapScore=1;MGOF=16;MMLQ=37;MQ=38.14;NF=951;NR=212;PP=2965;QD=20;SC=TACCTGCCAGGGTGACTACGG;SbPval=0.78;Source=Platypus;TC=3468;TCF=2718;TCR=750;TR=1163;WE=16976577;WS=16976559	GT:GL:GOF:GQ:NR:NV	1/0:-135.67,0.0,-159.37:14:99:104:49	1/0:-300.0,0.0,-300.0:15:99:385:131	1/0:-300.0,0.0,-300.0:13:99:396:125	1/0:-224.86,0.0,-300.0:15:99:322:93	1/0:-300.0,0.0,-300.0:16:99:441:138	1/0:-300.0,0.0,-300.0:14:99:644:231	1/0:-300.0,0.0,-300.0:16:99:438:145	1/0:-300.0,0.0,-300.0:15:99:534:187	1/0:-162.68,0.0,-300.0:12:99:204:64
1	16976585	.	C	T	2965	badReads;MQ;alleleBias	BRF=0.7;FR=0.4444;HP=2;HapScore=1;MGOF=24;MMLQ=37;MQ=37.25;NF=354;NR=106;PP=2965;QD=20;SC=TACGGGGGCCCACTTGCCTGC;SbPval=0.71;Source=Platypus;TC=4282;TCF=3158;TCR=1124;TR=460;WE=16976593;WS=16976575	GT:GL:GOF:GQ:NR:NV	0/1:-22.56,0.0,-300.0:20:99:148:19	0/0:0.0,-26.22,-300.0:24:99:439:27	0/1:-61.58,0.0,-300.0:19:99:497:64	0/1:-33.17,0.0,-300.0:21:99:395:41	0/1:-35.97,0.0,-300.0:22:99:526:50	0/1:-75.94,0.0,-300.0:22:99:782:86	0/1:-45.96,0.0,-300.0:22:99:552:56	0/1:-60.02,0.0,-300.0:23:99:642:73	0/1:-58.27,0.0,-300.0:17:99:301:44
1	16976620	.	A	G	2965	badReads;MQ;alleleBias	BRF=0.7;FR=0.5000;HP=2;HapScore=1;MGOF=26;MMLQ=37;MQ=35.4;NF=649;NR=373;PP=2965;QD=20;SC=CTGGGTCCTGAAAGGAATTAG;SbPval=0.69;Source=Platypus;TC=5693;TCF=3436;TCR=2257;TR=1022;WE=16976628;WS=16976610	GT:GL:GOF:GQ:NR:NV	0/1:-73.4,0.0,-300.0:20:99:243:43	0/1:-207.74,0.0,-300.0:26:99:546:104	0/1:-212.58,0.0,-300.0:21:99:661:116	0/1:-157.43,0.0,-300.0:24:99:467:81	0/1:-199.41,0.0,-300.0:23:99:637:114	0/1:-300.0,0.0,-300.0:24:99:1034:199	0/1:-225.75,0.0,-300.0:25:99:747:126	0/1:-254.09,0.0,-300.0:23:99:858:158	0/1:-141.06,0.0,-300.0:19:99:500:81
1	16976641	.	CGAGTATGC	TGAGTATGT	2947	badReads;MQ;alleleBias	BRF=0.7;FR=0.5000;HP=1;HapScore=1;MGOF=25;MMLQ=37;MQ=36.28;NF=468;NR=491;PP=2947;QD=20;SC=AATCCCCAACCGAGTATGCGC;SbPval=0.27;Source=Platypus;TC=6686;TCF=3637;TCR=3049;TR=959;WE=16976657;WS=16976631	GT:GL:GOF:GQ:NR:NV	0/1:-164.35,0.0,-300.0:21:99:304:41	0/1:-300.0,0.0,-300.0:25:99:632:89	0/1:-300.0,0.0,-300.0:22:99:790:91	0/1:-300.0,0.0,-300.0:23:99:559:82	0/1:-300.0,0.0,-300.0:23:99:763:114	0/1:-300.0,0.0,-300.0:22:99:1183:168	0/1:-300.0,0.0,-300.0:22:99:865:145	0/1:-300.0,0.0,-300.0:21:99:978:147	0/1:-294.17,0.0,-300.0:18:99:612:82
1	16976679	.	G	A	2965	MQ	BRF=0.69;FR=0.5000;HP=2;HapScore=1;MGOF=19;MMLQ=37;MQ=35.48;NF=1371;NR=1478;PP=2965;QD=20;SC=CCGTCTTCACGCGTGTCTCTG;SbPval=0.18;Source=Platypus;TC=5892;TCF=2413;TCR=3479;TR=2849;WE=16976689;WS=16976669	GT:GL:GOF:GQ:NR:NV	1/0:-242.16,0.0,-299.7:15:99:283:127	1/0:-299.7,0.0,-299.7:18:99:541:275	1/0:-299.7,0.0,-299.7:14:99:727:396	1/0:-299.7,0.0,-299.7:16:99:480:245	1/0:-299.7,0.0,-299.7:17:99:671:314	1/0:-299.7,0.0,-299.7:17:99:1012:487	1/0:-299.7,0.0,-299.7:19:99:736:356	1/0:-299.7,0.0,-299.7:15:99:873:412	1/0:-299.7,0.0,-299.7:13:99:569:237
[truncated: 41,183 more rows]
