# Supplementary material for: Exploiting evolutionary steering to induce collateral drug sensitivity in cancer
Source: Nat Commun. 2020 Apr 21;11:1923. doi: 10.1038/s41467-020-15596-z (PMC7174377; doi:10.1038/s41467-020-15596-z)
Supplement: Supplementary file 8 — Supplementary Data 5 [file 41467_2020_15596_MOESM8_ESM.xlsx]

## Sheet: Sheet1
name
ABT-263 (Navitoclax)
ABT-737
Linifanib (ABT-869)
Veliparib (ABT-888)
Axitinib
Saracatinib (AZD0530)
Selumetinib (AZD6244)
BEZ235 (NVP-BEZ235
Nintedanib (BIBF 1120)
Afatinib (BIBW2992)
Bortezomib (PS-341)
Bosutinib (SKI-606)
Cediranib (AZD2171)
Dovitinib (TKI-258
PD184352 (CI-1040)
Dasatinib
Ridaforolimus (Deforolimus
Erlotinib HCl (OSI-744)
Gefitinib (ZD1839)
Imatinib Mesylate (STI571)
Lapatinib (GW-572016) Ditosylate
Lenalidomide (CC-5013)
Panobinostat (LBH589)
Motesanib Diphosphate (AMG-706)
Nilotinib (AMN-107)
PD0325901
PI-103
Rapamycin (Sirolimus)
Sorafenib Tosylate
STF-62247
Sunitinib Malate
Tandutinib (MLN518)
Temsirolimus (CCI-779
Trichostatin A (TSA)
Vandetanib (ZD6474)
Vorinostat (SAHA
VX-680 (Tozasertib
Y-27632 2HCl
Elesclomol (STA-4783)
Entinostat (MS-275)
Enzastaurin (LY317615)
AC480 (BMS-599626)
Obatoclax Mesylate (GX15-070)
Olaparib (AZD2281
Nutlin-3
Masitinib (AB1010)
GDC-0941
SB431542
Crizotinib (PF-02341066)
AUY922 (NVP-AUY922)
PHA-665752
ZSTK474
SB216763
SB203580
MK-2206 2HCl
PD153035 HCl
SU11274
Vismodegib (GDC-0449)
Brivanib (BMS-540215)
Belinostat (PXD101)
Iniparib (BSI-201)
PCI-24781 (Abexinostat)
OSI-906 (Linsitinib)
KU-55933 (ATM Kinase Inhibitor)
GSK1904529A
PF-04217903
Quisinostat (JNJ-26481585)
BTZ043 Racemate
Rucaparib (AG-014699
Vatalanib (PTK787) 2HCl
GDC-0879
LY294002
Danusertib (PHA-739358)
TAE684 (NVP-TAE684)
BI 2536
SGX-523
GSK690693
JNJ-38877605
Palbociclib (PD-0332991) HCl
Triciribine
XL147
Everolimus (RAD001)
TW-37
Mocetinostat (MGCD0103)
Abiraterone (CB-7598)
SRT1720
YM155 (Sepantronium Bromide)
Alisertib (MLN8237)
AT9283
Pemetrexed
Andarine
17-AAG (Tanespimycin)
17-DMAG (Alvespimycin) HCl
SNS-032 (BMS-387032)
Cyclopamine
Barasertib (AZD1152-HQPA)
Docetaxel
Gemcitabine HCl (Gemzar)
Paclitaxel
Roscovitine (Seliciclib
SNS-314 Mesylate
Capecitabine
Ganetespib (STA-9090)
Lenvatinib (E7080)
ABT-751 (E7010)
Cisplatin
Valproic acid sodium salt (Sodium valproate)
TGX-221
CYC116
JNJ-26854165 (Serdemetan)
WZ4002
MK-2866 (GTx-024)
BIIB021
Plinabulin (NPI-2358)
Regorafenib (BAY 73-4506)
XAV-939
ENMD-2076
BIBR 1532
PIK-90
Anastrozole
Aprepitant
Bicalutamide
Fulvestrant
Raltitrexed
Thalidomide
CUDC-101
Exemestane
Irinotecan
Cladribine
Decitabine
Dimesna
PIK-75
Tivozanib (AV-951)
Doxorubicin (Adriamycin)
Fluorouracil (5-Fluoracil
Methotrexate
Imiquimod
Bendamustine HCl
Nelarabine
Bleomycin Sulfate
Carboplatin
Cyclophosphamide
Clofarabine
YM201636
OSI-930
Dacarbazine
Epirubicin HCl
Oxaliplatin
Etoposide
KU-0063794
Raloxifene HCl
Idarubicin HCl
Fludarabine Phosphate
Topotecan HCl
2-Methoxyestradiol (2-MeOE2)
Letrozole
Leucovorin Calcium
Temozolomide
Vincristine
Amuvatinib (MP-470)
Vinblastine
JNJ-7706621
Enzalutamide (MDV3100)
Celecoxib
PD173074
WYE-354
Vemurafenib (PLX4032
IC-87114
BX-795
Altretamine
Carmofur
Epothilone A
Floxuridine
FT-207 (NSC 148958)
Ifosfamide
Megestrol Acetate
Mercaptopurine (6-MP)
Pamidronate Disodium
Streptozotocin (STZ)
Dexamethasone (DHAP)
Rigosertib (ON-01910)
Epothilone B (EPO906
Bafetinib (INNO-406)
Dorzolamide HCL
Ruxolitinib (INCB018424)
Isotretinoin
Pelitinib (EKB-569)
AS-605240
Zileuton
Ispinesib (SB-715992)
Tipifarnib
Zibotentan (ZD4054)
AZD6482
Doxercalciferol
SB525334
AEE788 (NVP-AEE788)
PHA-793887
PIK-93
Ponatinib (AP24534)
Fludarabine
LY2228820
Mycophenolate Mofetil
Pracinostat (SB939)
Tosedostat (CHR2797)
SAR245409 (XL765)
AT7519
MK-1775
Quizartinib (AC220)
Vinorelbine
AZD7762
R406 (free base)
DMXAA (Vadimezan)
EX 527 (Selisistat)
Febuxostat
Dapagliflozin
AZD8055
BMS-777607
Pomalidomide
KU-60019
BIRB 796 (Doramapimod)
Tie2 kinase inhibitor
Ubenimex (Bestatin)
Prednisone
Triamcinolone Acetonide
Cytarabine
Tretinoin
Ezetimibe
Estrone
Aminoglutethimide
Disulfiram
Meprednisone
Busulfan
Hydrocortisone
Estradiol
Gemcitabine
Azathioprine
Mesna
Toremifene Citrate
Azacitidine
Teniposide
Simvastatin
Ranolazine
Lomustine
D-glutamine
Hydroxyurea
Flutamide
Fluvastatin Sodium
Tamoxifen Citrate
Procarbazine hydrochloride (Matulane)
Sodium butyrate
Maraviroc
PF-573228
Cyclophosphamide Monohydrate
Bexarotene
Vinpocetine (Cavinton)
Lapatinib
Neratinib (HKI-272)
LDE225 (NVP-LDE225
AG-14361
MLN2238
MLN9708
SB743921
GSK461364
SGI-1776 free base
BMS-794833
OSI-420
R788 (Fostamatinib) Disodium
Formestane
DAPT (GSI-IX)
Irinotecan HCl Trihydrate
CYT387
SB590885
TAME
CAL-101 (Idelalisib
LY2157299
Telatinib
Volasertib (BI 6727)
Palomid 529 (P529)
Degrasyn (WP1130)
AR-42
CP-466722
BKM120 (NVP-BKM120
CX-4945 (Silmitasertib)
(-)-Epigallocatechin Gallate
Cyclosporin A
Gossypol
Phloretin
Salinomycin
Quercetin
Coenzyme Q10(CoQ10)
Chrysophanic Acid
Imatinib (STI571)
Itraconazole
Mitoxantrone HCl
Mycophenolic acid
Rosiglitazone
Medroxyprogesterone acetate
Pioglitazone
Mifepristone
Lonidamine
TAK-733
LDN193189
LY2603618
GW3965 HCl
DCC-2036 (Rebastinib)
NU7441 (KU-57788)
GSK2126458 (GSK458)
MK-0752
PF-3845
Trametinib (GSK1120212)
Flavopiridol HCl
Ibrutinib (PCI-32765)
NVP-BSK805 2HCl
XL335
GDC-0980 (RG7422)
A-769662
CH5132799
KX2-391
LY2109761
YO-01027
Geldanamycin
AMG-900
PF-03814735
PH-797804
Dacomitinib (PF299804
Crenolanib (CP-868596)
AZ 3146
TG101348 (SAR302503)
PAC-1
AZ 628
AT-406
Canagliflozin
3-Methyladenine
Dalcetrapib (JTT-705
Nocodazole
GW4064
Tofacitinib (CP-690550
Sotrastaurin
APO866 (FK866)
Sirtinol
CEP-33779
INK 128 (MLN0128)
BYL719
Torin 2
RG108
TPCA-1
Desmethyl Erlotinib (CP-473420
Torin 1
PF-562271
S-Ruxolitinib (INCB018424)
BAY 11-7082
CHIR-99021 (CT99021) HCl
Pazopanib
Daunorubicin HCl
Dexamethasone acetate
Anagrelide HCl
Triptolide (PG490)
QNZ (EVP4593)
Fingolimod (FTY720) HCl
GDC-0152
Birinapant
Stattic
EPZ5676
IWR-1-endo
UNC1215
SCH772984
NLG919
LDN-57444
BMS-833923
TCID
LGK-974
AVL-292
SKI II
AGI-5198
RepSox
Ferrostatin-1 (Fer-1)
KPT-330
SGC-CBP30
MM-102
4?8C
IWP-L6
GSK2606414
WZ4003
AZ191
UNC2250
SMI-4a
GW0742
Empagliflozin (BI 10773)
GSK3787
Plerixafor (AMD3100)
BMS-345541
Macitentan
1,4-PB-ITU dihydrobromide
4-Phenylbutyrate
Anagrelide
Apicidin
AR-A 014418
AZ 23
Banoxantrone dihydrochloride
Bay 11-7085
BAY 61-3606
BD 1047
BI 78D3
BIX 01294
BML-266
BML-277
C 646
CAY10581
CAY10626
CCT 018159
CD 437
CDIBA
CGP 3466B
CGS 9343B
Combretastatin A4
cPEPCK inhibitor
DAG Kinase Inhibitor
DFMO
EBPC
Elacridar
Farnesyl Thiosalicylic Acid
Fenretinide
FR 180204
GANT 61
GSK 264220A
GSK 269962
GSK 3787
GSK 650394
GSK837149A
GW 9508
HLI 373
Hypoxia Inducible Factor-1? Inhibitor
ICI 182
ITX 3
Ivachtin
JAK3 Inhibitor VI
JK 184
JNK Inhibitor V
JZL 184
Lck Inhibitor
LG 100268
L-NNA
Lomeguatrib
LY 320135
LY 333531
Marimastat
MG 149
ML 141
MRT-10
Necrostatin-1
NF?B Activation Inhibitor III
NSC 23766
NSC 663284
NU6027
Oxamflatin
PB 28 dihydrochloride
PD 166285
Pentostatin
PF 477736
PF-4708671
PIM-1 Inhibitor 2
Pyroxamide
QNZ
S-(+)-Niguldipine hydrochloride
SA4503
SANT-1
SANT-2
SB 265610
SCH 79797
SecinH3
SID 7969543
SJ 172550
SK1-I
SKF 91488
SKI II
SMER 3
SR 33805
Src I1
STAT5 Inhibitor
TCS PIM-1 4a
TTP 22
U 73122
UNC 0224
VER 155008
JQ1
Lenolidomide
Bortizomib
fasudil
GSK343
AZD5069
GSK525762
TP0903
RO5126766
Dabrafinib
Osimertinib
Larotrectinib
mafosfamide
